# Supplementary material for: A generalizable Cas9/sgRNA prediction model using machine transfer learning with small high-quality datasets
Source: Nat Commun. 2023 Sep 7;14:5514. doi: 10.1038/s41467-023-41143-7 (PMC10485023; doi:10.1038/s41467-023-41143-7)
Supplement: Supplementary file 9 — Dataset_5 [file 41467_2023_41143_MOESM9_ESM.xlsx]

## Sheet: katG_drops_mm
sgRNA	strand	5'_nt_pos	sequence_ID	plasmid_target	#mismatches of off-target	Off-target
ACTGGGGCGATGAAAAAGCC	NC	4506	4506_NC	KatG fragment	6	gCTGGGtCGtTGAAAccGCa	*.....*..*.....**..*
ACTGGGGCGATGAAAAAGCC	NC	4506	4506_NC	KatG fragment	6	ACTGGGttatcGAcAAAGCC	......*****..*......
ACTGGGGCGATGAAAAAGCC	NC	4506	4506_NC	KatG fragment	6	ACaccGcCGATtAcAAAGCC	..***.*....*.*......
ACTGGGGCGATGAAAAAGCC	NC	4506	4506_NC	KatG fragment	6	AgTGGGtCGgTGgAgAAtCC	.*....*..*..*.*..*..
ACTGGGGCGATGAAAAAGCC	NC	4506	4506_NC	KatG fragment	6	gCcGGaGCGATGAAAtcGCa	*.*..*.........**..*
ACTGGGGCGATGAAAAAGCC	NC	4506	4506_NC	KatG fragment	1	ACTGGGGtGATGAAAAAGCC	.......*............
ACTGGGGCGATGAAAAAGCC	NC	4506	4506_NC	KatG fragment	5	AgTcGGGCGATGAAcAAGtg	.*.*..........*...**
ACTGGGGCGATGAAAAAGCC	NC	4506	4506_NC	KatG fragment	6	ACaGGtatGATGAgAAAGgC	..*..***.....*....*.
ACTGGGGCGATGAAAAAGCC	NC	4506	4506_NC	KatG fragment	6	ACTGGtGgGcTGtcAAtGCC	.....*.*.*..**..*...
ACTGGGGCGATGAAAAAGCC	NC	4506	4506_NC	KatG fragment	6	ACaGGtatGATGAgAAAGgC	..*..***.....*....*.
ACTGGGGCGATGAAAAAGCC	NC	4506	4506_NC	KatG fragment	6	ggccGGGCGATGAAAAAGtg	****..............**
ACTGGGGCGATGAAAAAGCC	NC	4506	4506_NC	KatG fragment	6	ACcGGcGaaATtAAAAAcCC	..*..*.**..*.....*..
ACTGGGGCGATGAAAAAGCC	NC	4506	4506_NC	KatG fragment	6	AtTGaGGCGtaaAAAAAGCg	.*..*....***.......*
ACTGGGGCGATGAAAAAGCC	NC	4506	4506_NC	KatG fragment	5	AtcGcGGCGATGAAAAAagC	.**.*............**.
ACTGGGGCGATGAAAAAGCC	NC	4506	4506_NC	KatG fragment	6	gCacaGGCtATGAAAAAaCC	*.***...*........*..
ACTGGGGCGATGAAAAAGCC	NC	4506	4506_NC	KatG fragment	6	ACgGGGGCGtTaAtAAAGat	..*......*.*.*....**
ACTGGGGCGATGAAAAAGCC	NC	4506	4506_NC	KatG fragment	6	AtTaaGGCGATttAAAcGCC	.*.**......**...*...
ACTGGGGCGATGAAAAAGCC	NC	4506	4506_NC	KatG fragment	5	AacGGGcaGATGAtAAAGCC	.**...**.....*......
ACTGGGGCGATGAAAAAGCC	NC	4506	4506_NC	KatG fragment	6	AaacGGGCGATGgAAAAcCg	.***........*....*.*
ACTGGGGCGATGAAAAAGCC	NC	4506	4506_NC	KatG fragment	6	ggTGGGGCaATGcAAAAcCt	**......*...*....*.*
ACTGGGGCGATGAAAAAGCC	NC	4506	4506_NC	KatG fragment	6	AgTGGGaCGATGAcgAcGaC	.*....*......**.*.*.
ACTGGGGCGATGAAAAAGCC	NC	4506	4506_NC	KatG fragment	6	AgTGGGGCGAaGAtgAAatC	.*........*..**..**.
ACTGGGGCGATGAAAAAGCC	NC	4506	4506_NC	KatG fragment	6	ACTacGtCcAcGAAAAAcCC	...**.*.*.*......*..
ACTGGGGCGATGAAAAAGCC	NC	4506	4506_NC	KatG fragment	6	AgTGGcGtGgTGAAAAcaCC	.*...*.*.*......**..
ACTGGGGCGATGAAAAAGCC	NC	4506	4506_NC	KatG fragment	5	ACTGcGGgGATGAAAgAaaC	....*..*.......*.**.
ACTGGGGCGATGAAAAAGCC	NC	4506	4506_NC	KatG fragment	5	AtTatGGCGcTGAAAAAtCC	.*.**....*.......*..
ACTGGGGCGATGAAAAAGCC	NC	4506	4506_NC	KatG fragment	6	ACcGaGGtGgTaAAAAAGCg	..*.*..*.*.*.......*
ACTGGGGCGATGAAAAAGCC	NC	4506	4506_NC	KatG fragment	6	AaTGGtGCGcTcAAActGCC	.*...*...*.*...**...
ACTGGGGCGATGAAAAAGCC	NC	4506	4506_NC	KatG fragment	6	ACccGtGCGATGAgAAtGaC	..**.*.......*..*.*.
ACTGGGGCGATGAAAAAGCC	NC	4506	4506_NC	KatG fragment	5	tCTGGGcCGgTGActAAGCC	*.....*..*...**.....
GTTAAAAAAGTTGACGTAAC	NA	NA	nt_1	NA	6	aTcAAtAAAcTTGACGaAAg	*.*..*...*......*..*
GTTAAAAAAGTTGACGTAAC	NA	NA	nt_1	NA	6	GgggAtAAAGaTGtCGTAAC	.***.*....*..*......
GTTAAAAAAGTTGACGTAAC	NA	NA	nt_1	NA	6	cTTtAAAccGTTaACGaAAC	*..*...**...*...*...
GTTAAAAAAGTTGACGTAAC	NA	NA	nt_1	NA	6	GccAAtAAAGTTGtCaTAgC	.**..*.......*.*..*.
GTTAAAAAAGTTGACGTAAC	NA	NA	nt_1	NA	0	GTTAAAAAAGTTGACGTAAC	....................
GTTAAAAAAGTTGACGTAAC	NA	NA	nt_1	NA	6	GgTAttAAAGTTGAaGTtAg	.*..**........*..*.*
GTTAAAAAAGTTGACGTAAC	NA	NA	nt_1	NA	5	GcTgAcAAAGTTGctGTAAC	.*.*.*.......**.....
GTTAAAAAAGTTGACGTAAC	NA	NA	nt_1	NA	6	GTTAAAAAAcTTGtCaatgC	.........*...*.****.
GTTAAAAAAGTTGACGTAAC	NA	NA	nt_1	NA	6	GcTAAAAAAacTGAtGgAtC	.*.......**...*.*.*.
GTTAAAAAAGTTGACGTAAC	NA	NA	nt_1	NA	6	GTTtAAAgAGTTGgCGcggC	...*...*.....*..***.
GTTAAAAAAGTTGACGTAAC	NA	NA	nt_1	NA	6	GTTAAtgAtGTTGAtGcAtC	.....**.*.....*.*.*.
GTTAAAAAAGTTGACGTAAC	NA	NA	nt_1	NA	6	GgTgAAAAAGaTGtCGgcAC	.*.*......*..*..**..
GTTAAAAAAGTTGACGTAAC	NA	NA	nt_1	NA	6	GTTAAAgAgGTTctCGaAtC	......*.*...**..*.*.
GTTAAAAAAGTTGACGTAAC	NA	NA	nt_1	NA	5	GcTAccAcAGTTGACGgAAC	.*..**.*........*...
GTTAAAAAAGTTGACGTAAC	NA	NA	nt_1	NA	6	GTTAcAAAAGaaGACGcgAt	....*.....**....**.*
GTTAAAAAAGTTGACGTAAC	NA	NA	nt_1	NA	5	GaTgAAAAAtTTGAaGTAAa	.*.*.....*....*....*
GTTAAAAAAGTTGACGTAAC	NA	NA	nt_1	NA	6	GaTtAAAtcGTTGcCGaAAC	.*.*...**....*..*...
GTTAAAAAAGTTGACGTAAC	NA	NA	nt_1	NA	6	aTTgAAAAAGTgaAtGTtAC	*..*.......**.*..*..
GTTAAAAAAGTTGACGTAAC	NA	NA	nt_1	NA	6	GcTAtAAccGcTGACGTgAC	.*..*..**.*......*..
GTTAAAAAAGTTGACGTAAC	NA	NA	nt_1	NA	6	tTcAtAAAAagcGACGTAAC	*.*.*....***........
GTTAAAAAAGTTGACGTAAC	NA	NA	nt_1	NA	6	GTTAAAAAAGaTacttTtAC	..........*.****.*..
GTTAAAAAAGTTGACGTAAC	NA	NA	nt_1	NA	6	caTAAAAAcGTTtACGccAC	**......*...*...**..
GTTAAAAAAGTTGACGTAAC	NA	NA	nt_1	NA	6	GgTAAAAAtGTctggGTAAC	.*......*..****.....
GTTAAAAAAGTTGACGTAAC	NA	NA	nt_1	NA	6	GgTAAAAAAGTgGgCGTggt	.*.........*.*...***
GGCTTCCGTACCTTCGGTTT	NC	4570	4570_NC	KatG fragment	5	GGCTTgtGTACCgTCaaTTT	.....**.....*..**...
GGCTTCCGTACCTTCGGTTT	NC	4570	4570_NC	KatG fragment	6	GGgTTCCGgACgTgCGccTT	..*.....*..*.*..**..
GGCTTCCGTACCTTCGGTTT	NC	4570	4570_NC	KatG fragment	6	GGCacCCaTtCaTTgGGTTT	...**..*.*.*..*.....
GGCTTCCGTACCTTCGGTTT	NC	4570	4570_NC	KatG fragment	0	GGCTTCCGTACCTTCGGTTT	....................
GGCTTCCGTACCTTCGGTTT	NC	4570	4570_NC	KatG fragment	5	GGtTTagGTACCaTgGGTTT	..*..**.....*.*.....
GGCTTCCGTACCTTCGGTTT	NC	4570	4570_NC	KatG fragment	6	GctTTCCaTACCTTgctTTT	.**....*......***...
GGCTTCCGTACCTTCGGTTT	NC	4570	4570_NC	KatG fragment	6	GGCgTaCGTgCCgaCGGTgT	...*.*...*..**....*.
GGCTTCCGTACCTTCGGTTT	NC	4570	4570_NC	KatG fragment	6	GcgaTCgtTACCcTCGGTTT	.***..**....*.......
GGCTTCCGTACCTTCGGTTT	NC	4570	4570_NC	KatG fragment	6	GGCTctgtTAgCTTCGGaTT	....****..*......*..
GGCTTCCGTACCTTCGGTTT	NC	4570	4570_NC	KatG fragment	6	GGCgTCgGTtgtTTCtGTTT	...*..*..***...*....
GGCTTCCGTACCTTCGGTTT	NC	4570	4570_NC	KatG fragment	6	GGCTTCtcTACCTTtGcTca	......**......*.*.**
GGCTTCCGTACCTTCGGTTT	NC	4570	4570_NC	KatG fragment	6	ttCTTCtGgcgCTTCGGTTT	**....*.***.........
GGCTTCCGTACCTTCGGTTT	NC	4570	4570_NC	KatG fragment	6	GGCTcCCGTACCTatGacaT	....*........**.***.
GGCTTCCGTACCTTCGGTTT	NC	4570	4570_NC	KatG fragment	6	GGCTTCCGcACgTTCaaccT	........*..*...****.
GGCTTCCGTACCTTCGGTTT	NC	4570	4570_NC	KatG fragment	6	GGCTaaaGaAgCTTCGGcTT	....***.*.*......*..
GGCTTCCGTACCTTCGGTTT	NC	4570	4570_NC	KatG fragment	6	aaCTTCaGTAgCgTgGGTTT	**....*...*.*.*.....
GGCTTCCGTACCTTCGGTTT	NC	4570	4570_NC	KatG fragment	6	GGCaTCCGatCCTgCtcTTT	...*....**...*.**...
GGCTTCCGTACCTTCGGTTT	NC	4570	4570_NC	KatG fragment	6	GGCTTCCGccgCTTCGGcaa	........***......***
GGCTTCCGTACCTTCGGTTT	NC	4570	4570_NC	KatG fragment	6	GGCTgCCGcgCCTcgGGTaT	....*...**...**...*.
GGCTTCCGTACCTTCGGTTT	NC	4570	4570_NC	KatG fragment	6	GGaTgCCagACCTTCGtTgT	..*.*..**.......*.*.
GGCTTCCGTACCTTCGGTTT	NC	4570	4570_NC	KatG fragment	6	GGtTTCCGTACCggCGGcaa	..*.........**...***
GGCTTCCGTACCTTCGGTTT	NC	4570	4570_NC	KatG fragment	6	GaCTTtCGcACCcTgaGTTT	.*...*..*...*.**....
GGCTTCCGTACCTTCGGTTT	NC	4570	4570_NC	KatG fragment	6	GGCTTaCaTAtCTggaGTTT	.....*.*..*..***....
GGCTTCCGTACCTTCGGTTT	NC	4570	4570_NC	KatG fragment	6	GGCTTCCGgtCgagCGGTTa	........**.***.....*
GGCTTCCGTACCTTCGGTTT	NC	4570	4570_NC	KatG fragment	6	GGaTTCCGTACCcgtGccTT	..*.........***.**..
GGCTTCCGTACCTTCGGTTT	NC	4570	4570_NC	KatG fragment	6	GGCcTCgGcACgaTgGGTTT	...*..*.*..**.*.....
AAAGGCTCAGTCGAAAGACT	C	2817	2817_C	pTox	6	AAAGGCTacaTCaAcAGcCT	.......***..*.*..*..
AAAGGCTCAGTCGAAAGACT	C	2817	2817_C	pTox	0	AAAGGCTCAGTCGAAAGACT	....................
AAAGGCTCAGTCGAAAGACT	C	2817	2817_C	pTox	1	AAAGGCTCAGTCGgAAGACT	.............*......
AAAGGCTCAGTCGAAAGACT	C	2817	2817_C	pTox	6	tAAcGCTCtGTgGAAAGtCc	*..*....*..*.....*.*
AAAGGCTCAGTCGAAAGACT	C	2817	2817_C	pTox	6	gctGGgTCAGTCGAAAaACg	***..*..........*..*
AAAGGCTCAGTCGAAAGACT	C	2817	2817_C	pTox	6	AgAaGCTCAGggtAAAGACg	.*.*......***......*
AAAGGCTCAGTCGAAAGACT	C	2817	2817_C	pTox	1	AAAGGCTCAGTCGgAAGACT	.............*......
AAAGGCTCAGTCGAAAGACT	C	2817	2817_C	pTox	6	AAAGGCcCgGTacAtAGACc	......*.*..**.*....*
AAAGGCTCAGTCGAAAGACT	C	2817	2817_C	pTox	6	AAAtGtTCAtTtGAAAaAaT	...*.*...*.*....*.*.
AAAGGCTCAGTCGAAAGACT	C	2817	2817_C	pTox	6	gAcGGCTCAGagGtAAGgCT	*.*.......**.*...*..
AAAGGCTCAGTCGAAAGACT	C	2817	2817_C	pTox	6	tAAGGCgCgGgCaAAAGAgT	*.....*.*.*.*.....*.
AAAGGCTCAGTCGAAAGACT	C	2817	2817_C	pTox	5	tAtGGCTggGTCGAAAGAaT	*.*....**.........*.
AAAGGCTCAGTCGAAAGACT	C	2817	2817_C	pTox	6	AAAGGCgCgcTCGAcActCT	......*.**....*.**..
GGTTGGCGGGATGCGTGTGC	NC	3257	3257_NC	KatG fragment	6	GGcTGGCGaGgcGCGgGTtC	..*.....*.**...*..*.
GGTTGGCGGGATGCGTGTGC	NC	3257	3257_NC	KatG fragment	6	GGTTccCGGcATGtGTcTGg	....**...*...*..*..*
GGTTGGCGGGATGCGTGTGC	NC	3257	3257_NC	KatG fragment	6	GtTcGGCctGAcGCGTtTGC	.*.*...**..*....*...
GGTTGGCGGGATGCGTGTGC	NC	3257	3257_NC	KatG fragment	6	tGTTGtCcGGcacCGTGTGC	*....*.*..***.......
GGTTGGCGGGATGCGTGTGC	NC	3257	3257_NC	KatG fragment	5	GGTTGGCGttATGtacGTGC	........**...***....
GGTTGGCGGGATGCGTGTGC	NC	3257	3257_NC	KatG fragment	6	GGTTatgccGATtCGTGTGC	....*****...*.......
GGTTGGCGGGATGCGTGTGC	NC	3257	3257_NC	KatG fragment	3	GGTgGGCGGcATGCGTGTaC	...*.....*........*.
GGTTGGCGGGATGCGTGTGC	NC	3257	3257_NC	KatG fragment	6	caTTcGCttGcTGCGTGTGC	**..*..**.*.........
GGTTGGCGGGATGCGTGTGC	NC	3257	3257_NC	KatG fragment	6	aGaTGGCtGGcaGCGTaTGC	*.*....*..**....*...
GGTTGGCGGGATGCGTGTGC	NC	3257	3257_NC	KatG fragment	6	GGTTGGCGtcATGgtTGTta	........**...**...**
GGTTGGCGGGATGCGTGTGC	NC	3257	3257_NC	KatG fragment	6	GaTTGGCGGGATcCacGgGt	.*..........*.**.*.*
GGTTGGCGGGATGCGTGTGC	NC	3257	3257_NC	KatG fragment	6	GGTTtGtctGATGCaTaTGC	....*.***.....*.*...
GGTTGGCGGGATGCGTGTGC	NC	3257	3257_NC	KatG fragment	6	GGTgGcaGcGATGCGTtTtC	...*.**.*.......*.*.
GGTTGGCGGGATGCGTGTGC	NC	3257	3257_NC	KatG fragment	6	GGTTGcCGGGATGatTGaag	.....*.......**..***
GGTTGGCGGGATGCGTGTGC	NC	3257	3257_NC	KatG fragment	5	GGTTGGCGGttTGCtgGTGa	.........**...**...*
GGTTGGCGGGATGCGTGTGC	NC	3257	3257_NC	KatG fragment	6	ttTgcGCGaGcTGCGTGTGC	**.**...*.*.........
GGTTGGCGGGATGCGTGTGC	NC	3257	3257_NC	KatG fragment	6	GGaTtGCGtGATtaaTGTGC	..*.*...*...***.....
GGTTGGCGGGATGCGTGTGC	NC	3257	3257_NC	KatG fragment	5	GGTTGGCaaGATGCtTGaGt	.......**.....*..*.*
GGTTGGCGGGATGCGTGTGC	NC	3257	3257_NC	KatG fragment	6	GGcTGGCGattTaCGTGcGC	..*.....***.*....*..
GGTTGGCGGGATGCGTGTGC	NC	3257	3257_NC	KatG fragment	6	ttTTatCGGaATGCGTGTtC	**..**...*........*.
GGTTGGCGGGATGCGTGTGC	NC	3257	3257_NC	KatG fragment	6	GcgTGGCGGcAgGCGTtgGC	.**......*.*....**..
GGTTGGCGGGATGCGTGTGC	NC	3257	3257_NC	KatG fragment	6	GGTTGcCGaGtgGCccGTGC	.....*..*.**..**....
GGTTGGCGGGATGCGTGTGC	NC	3257	3257_NC	KatG fragment	6	cGgTtGCGGtATGCagGTGC	*.*.*....*....**....
GGTTGGCGGGATGCGTGTGC	NC	3257	3257_NC	KatG fragment	6	cGTTcGCtGGcTGCcTGTGa	*...*..*..*...*....*
GGTTGGCGGGATGCGTGTGC	NC	3257	3257_NC	KatG fragment	6	aGTTGcCGtacTGCGTGaGC	*....*..***......*..
GGTTGGCGGGATGCGTGTGC	NC	3257	3257_NC	KatG fragment	6	GaTTGaaaGGATGCGTtTcC	.*...***........*.*.
GGTTGGCGGGATGCGTGTGC	NC	3257	3257_NC	KatG fragment	6	GtTTGGCGcGcTGgaTGcGC	.*......*.*..**..*..
GGTTGGCGGGATGCGTGTGC	NC	3257	3257_NC	KatG fragment	6	GGaTcGCGGGAaGCGccTcC	..*.*......*...**.*.
GGTTGGCGGGATGCGTGTGC	NC	3257	3257_NC	KatG fragment	6	caTTGcCGaGATGCcTGaGC	**...*..*.....*..*..
GGTTGGCGGGATGCGTGTGC	NC	3257	3257_NC	KatG fragment	6	aaTTcGCctGATGtGTGTGC	**..*..**....*......
GGTTGGCGGGATGCGTGTGC	NC	3257	3257_NC	KatG fragment	6	aGTcGGCGtGtTcCGgGTGC	*..*....*.*.*..*....
GGTTGGCGGGATGCGTGTGC	NC	3257	3257_NC	KatG fragment	6	GGTTGGCGcGATtgcccTGC	........*...*****...
GGTTGGCGGGATGCGTGTGC	NC	3257	3257_NC	KatG fragment	6	ttTTtGCGGGATcgGTGaGC	**..*.......**...*..
GGTTGGCGGGATGCGTGTGC	NC	3257	3257_NC	KatG fragment	5	cGTTGGCGGGATGgtgaTGC	*............****...
GGTTGGCGGGATGCGTGTGC	NC	3257	3257_NC	KatG fragment	6	GcTTGGCGcGATtaGcGgGC	.*......*...**.*.*..
GGTTGGCGGGATGCGTGTGC	NC	3257	3257_NC	KatG fragment	5	GGTTGGCGcGggGatTGTGC	........*.**.**.....
GGTTGGCGGGATGCGTGTGC	NC	3257	3257_NC	KatG fragment	6	GGTgGGCGGcATcCtTaTtC	...*.....*..*.*.*.*.
GGTTGGCGGGATGCGTGTGC	NC	3257	3257_NC	KatG fragment	6	GGccGGCGGcgaGCGgGTGC	..**.....***...*....
GGTTGGCGGGATGCGTGTGC	NC	3257	3257_NC	KatG fragment	6	GcgTGcgGGtATGCGTGcGC	.**..**..*.......*..
GGTTGGCGGGATGCGTGTGC	NC	3257	3257_NC	KatG fragment	6	tGcTGGtGGGgTGCGcGTtC	*.*...*...*....*..*.
GGTTGGCGGGATGCGTGTGC	NC	3257	3257_NC	KatG fragment	6	GGcTGGgcGGcTGCGgcTGC	..*...**..*....**...
GGTTGGCGGGATGCGTGTGC	NC	3257	3257_NC	KatG fragment	5	GaTTGctGGtATGCcTGTGC	.*...**..*....*.....
GGTTGGCGGGATGCGTGTGC	NC	3257	3257_NC	KatG fragment	6	GGTTGGCaGaATGCcTtTat	.......*.*....*.*.**
GGTTGGCGGGATGCGTGTGC	NC	3257	3257_NC	KatG fragment	6	aGgTcGCGcGATGCGTcTaC	*.*.*...*.......*.*.
GGTTGGCGGGATGCGTGTGC	NC	3257	3257_NC	KatG fragment	6	GGaTtGCGGGAaGCaTGTca	..*.*......*..*...**
GGTTGGCGGGATGCGTGTGC	NC	3257	3257_NC	KatG fragment	6	tGTccGCGtGcTGCGTcTGC	*..**...*.*.....*...
GGTTGGCGGGATGCGTGTGC	NC	3257	3257_NC	KatG fragment	6	aGTTGtCGttAaGCGTGTaC	*....*..**.*......*.
GGTTGGCGGGATGCGTGTGC	NC	3257	3257_NC	KatG fragment	6	GcTgGGCGGGAcGCcgcTGC	.*.*.......*..***...
GGTTGGCGGGATGCGTGTGC	NC	3257	3257_NC	KatG fragment	6	GtTTGGCGGtATGaacGTGt	.*.......*...***...*
GGTTGGCGGGATGCGTGTGC	NC	3257	3257_NC	KatG fragment	6	GGaTGctGcGATGtaTGTGC	..*..**.*....**.....
GGTTGGCGGGATGCGTGTGC	NC	3257	3257_NC	KatG fragment	5	GtTTGGCcatATGCGTcTGC	.*.....***......*...
GGTTGGCGGGATGCGTGTGC	NC	3257	3257_NC	KatG fragment	6	GGTTGtCaGccaGCGTGTtC	.....*.*.***......*.
GGTTGGCGGGATGCGTGTGC	NC	3257	3257_NC	KatG fragment	6	GGaTGcCctGATGCGgGaGC	..*..*.**......*.*..
GGTTGGCGGGATGCGTGTGC	NC	3257	3257_NC	KatG fragment	6	GGcTGaaGGGATGttTtTGC	..*..**......**.*...
GGTTGGCGGGATGCGTGTGC	NC	3257	3257_NC	KatG fragment	6	GGTTGcCGatgTGCGcGTaC	.....*..***....*..*.
GGTTGGCGGGATGCGTGTGC	NC	3257	3257_NC	KatG fragment	6	ctTTGGCGGaATGCcTGgcC	**.......*....*..**.
GGTTGGCGGGATGCGTGTGC	NC	3257	3257_NC	KatG fragment	5	GGTacGCcGGATGCGctTGC	...**..*.......**...
GGTTGGCGGGATGCGTGTGC	NC	3257	3257_NC	KatG fragment	6	GGTTtGCGGaATGgcgGTGg	....*....*...***...*
GGTTGGCGGGATGCGTGTGC	NC	3257	3257_NC	KatG fragment	6	GGTgGGCGGGATtgcgcTGC	...*........*****...
GGTTGGCGGGATGCGTGTGC	NC	3257	3257_NC	KatG fragment	6	GaaTcGCcGGATGCtgGTGC	.**.*..*......**....
GGTTGGCGGGATGCGTGTGC	NC	3257	3257_NC	KatG fragment	6	GGTTGaCGaGATcatcGTGC	.....*..*...****....
GGTTGGCGGGATGCGTGTGC	NC	3257	3257_NC	KatG fragment	6	aGTTGaaGtGcTGCGTGaGC	*....**.*.*......*..
GGTTGGCGGGATGCGTGTGC	NC	3257	3257_NC	KatG fragment	6	GGaTaGCGcaATGCagGTGC	..*.*...**....**....
GGTTGGCGGGATGCGTGTGC	NC	3257	3257_NC	KatG fragment	6	tGTTGGCccGAcGCGTccGC	*......**..*....**..
GGTTGGCGGGATGCGTGTGC	NC	3257	3257_NC	KatG fragment	5	taTTGGtGGGATGatTGTGC	**....*......**.....
GAAGCATAAAGTGTAAAGCC	NC	2032	2032_NC	pTox	6	GtAGCAgAAcGgGTAAAagC	.*....*..*.*.....**.
GAAGCATAAAGTGTAAAGCC	NC	2032	2032_NC	pTox	6	GcAGCATtAtGgcgAAAGCC	.*.....*.*.***......
GAAGCATAAAGTGTAAAGCC	NC	2032	2032_NC	pTox	6	aAAcgAcAAAGTGTAtAcCC	*..**.*........*.*..
GAAGCATAAAGTGTAAAGCC	NC	2032	2032_NC	pTox	6	GAAGCATAAgcaaTAAcGCg	.........****...*..*
GAAGCATAAAGTGTAAAGCC	NC	2032	2032_NC	pTox	6	GAAGatTtAAcTGTAAAtCt	....**.*..*......*.*
GAAGCATAAAGTGTAAAGCC	NC	2032	2032_NC	pTox	6	GgcGCgTAAAaTGgAAAcCC	.**..*....*..*...*..
GAAGCATAAAGTGTAAAGCC	NC	2032	2032_NC	pTox	6	tcAGCATAAAGTGgcgAGtC	**...........***..*.
GAAGCATAAAGTGTAAAGCC	NC	2032	2032_NC	pTox	6	GAtGCATcAAaTGaAAAatC	..*....*..*..*...**.
GAAGCATAAAGTGTAAAGCC	NC	2032	2032_NC	pTox	6	GgAtCcTgAAaTGTAAAGgC	.*.*.*.*..*.......*.
GAAGCATAAAGTGTAAAGCC	NC	2032	2032_NC	pTox	6	GAAtCATcAAGccacAAGCC	...*...*...****.....
GAAGCATAAAGTGTAAAGCC	NC	2032	2032_NC	pTox	6	GccGCAgAAAGaGaAAcGCC	.**...*....*.*..*...
GAAGCATAAAGTGTAAAGCC	NC	2032	2032_NC	pTox	6	GccGgATgAAGTGTAcAaCC	.**.*..*.......*.*..
GAAGCATAAAGTGTAAAGCC	NC	2032	2032_NC	pTox	6	GAgaCATAAcGTaaAAAtCC	..**.....*..**...*..
GAAGCATAAAGTGTAAAGCC	NC	2032	2032_NC	pTox	6	aAAtCATtgAGTGTgAAGgC	*..*...**.....*...*.
GAAGCATAAAGTGTAAAGCC	NC	2032	2032_NC	pTox	5	GcAGCAcAcAGaGTAAcGCC	.*....*.*..*....*...
GAAGCATAAAGTGTAAAGCC	NC	2032	2032_NC	pTox	5	GAAGgtgAAAcTGgAAAGCC	....***...*..*......
GAAGCATAAAGTGTAAAGCC	NC	2032	2032_NC	pTox	6	GAtGaATAAAGcaaAAcGCC	..*.*......***..*...
GAAGCATAAAGTGTAAAGCC	NC	2032	2032_NC	pTox	6	GAAaCATAAAGaaaAAAtCa	...*.......***...*.*
GAAGCATAAAGTGTAAAGCC	NC	2032	2032_NC	pTox	6	GAAaaATAAAcTGaAtAtCC	...**.....*..*.*.*..
GAAGCATAAAGTGTAAAGCC	NC	2032	2032_NC	pTox	6	GcAGCggAtAGcGTcAAGCC	.*...**.*..*..*.....
GAAGCATAAAGTGTAAAGCC	NC	2032	2032_NC	pTox	6	cAAtCATgAAGTGgAtAcCC	*..*...*.....*.*.*..
GAAGCATAAAGTGTAAAGCC	NC	2032	2032_NC	pTox	0	GAAGCATAAAGTGTAAAGCC	....................
CTTTCGTTTTATTTGATGCC	NC	2820	2820_NC	pTox	6	gTTTCtaTTTATTTGgTGaa	*....**........*..**
CTTTCGTTTTATTTGATGCC	NC	2820	2820_NC	pTox	6	ggTTttTcTaATTTGATGCC	**..**.*.*..........
CTTTCGTTTTATTTGATGCC	NC	2820	2820_NC	pTox	4	CTTctGcTTaATTTGATGCC	...**.*..*..........
CTTTCGTTTTATTTGATGCC	NC	2820	2820_NC	pTox	0	CTTTCGTTTTATTTGATGCC	....................
CTTTCGTTTTATTTGATGCC	NC	2820	2820_NC	pTox	6	aTccgGTcTTATTTGcTGCC	*.***..*.......*....
CTTTCGTTTTATTTGATGCC	NC	2820	2820_NC	pTox	4	CTTctGcTTaATTTGATGCC	...**.*..*..........
CTTTCGTTTTATTTGATGCC	NC	2820	2820_NC	pTox	0	CTTTCGTTTTATTTGATGCC	....................
CTTTCGTTTTATTTGATGCC	NC	2820	2820_NC	pTox	6	tTactGcTTaATTTGATGCC	*.***.*..*..........
CTTTCGTTTTATTTGATGCC	NC	2820	2820_NC	pTox	6	gTTggGTTTaATaaGATGCC	*..**....*..**......
CTTTCGTTTTATTTGATGCC	NC	2820	2820_NC	pTox	6	taTTCGTTTTATcTGgTGgg	**..........*..*..**
CTTTCGTTTTATTTGATGCC	NC	2820	2820_NC	pTox	5	tTTTtGTTTTATTaGtgGCC	*...*........*.**...
CTTTCGTTTTATTTGATGCC	NC	2820	2820_NC	pTox	5	aTTTCGcTgTATTTGcaGCC	*.....*.*......**...
CTTTCGTTTTATTTGATGCC	NC	2820	2820_NC	pTox	6	CTTTtGTcTTAaTTaATGag	....*..*...*..*...**
CTTTCGTTTTATTTGATGCC	NC	2820	2820_NC	pTox	3	CTTTCGcTTgATTTGATGtC	......*..*........*.
CTTTCGTTTTATTTGATGCC	NC	2820	2820_NC	pTox	2	CTTTtGTTTTATTTGATGtC	....*.............*.
CTTTCGTTTTATTTGATGCC	NC	2820	2820_NC	pTox	6	CTTTCGTTcatTccGcTGCC	........***.**.*....
CTTTCGTTTTATTTGATGCC	NC	2820	2820_NC	pTox	6	tTTTCGgcTTcTTTGgTGCg	*.....**..*....*...*
CTTTCGTTTTATTTGATGCC	NC	2820	2820_NC	pTox	3	CTTTCGcaTaATTTGATGCC	......**.*..........
CTTTCGTTTTATTTGATGCC	NC	2820	2820_NC	pTox	6	CTgTaGaTaTgTTTGcTGCC	..*.*.*.*.*....*....
CTTTCGTTTTATTTGATGCC	NC	2820	2820_NC	pTox	5	gTTTCGcTTTtTTccATGCC	*.....*...*..**.....
CTTTCGTTTTATTTGATGCC	NC	2820	2820_NC	pTox	6	tTTgatTTTTAcTTGcTGCC	*..***.....*...*....
CTTTCGTTTTATTTGATGCC	NC	2820	2820_NC	pTox	6	aTTTCGTTTcAggcGATGCg	*........*.***.....*
CTTTCGTTTTATTTGATGCC	NC	2820	2820_NC	pTox	6	acTTCGTTTTAacTtAaGCC	**.........**.*.*...
CTTTCGTTTTATTTGATGCC	NC	2820	2820_NC	pTox	6	gTTTtGcgTTgaTTGATGCC	*...*.**..**........
CTTTCGTTTTATTTGATGCC	NC	2820	2820_NC	pTox	6	CaTTgGTTTTATTgGcTttC	.*..*........*.*.**.
CTTTCGTTTTATTTGATGCC	NC	2820	2820_NC	pTox	6	aTgTCGTgTTtTTTGATGat	*.*....*..*.......**
CTTTCGTTTTATTTGATGCC	NC	2820	2820_NC	pTox	5	tTTTgcTTTTATTTGtTGCg	*...**.........*...*
CTTTCGTTTTATTTGATGCC	NC	2820	2820_NC	pTox	6	CTTTttTaTTATcTGtTGtC	....**.*....*..*..*.
CTTTCGTTTTATTTGATGCC	NC	2820	2820_NC	pTox	6	tTactGcTTaATTTGATGCC	*.***.*..*..........
CTTTCGTTTTATTTGATGCC	NC	2820	2820_NC	pTox	6	gTggCtTTTTgTTTcATGCC	*.**.*....*...*.....
CTTTCGTTTTATTTGATGCC	NC	2820	2820_NC	pTox	6	CTTTCagTTcATTTGcTGga	.....**..*.....*..**
CTTTCGTTTTATTTGATGCC	NC	2820	2820_NC	pTox	6	CTgTgGcTTTATcTGATcCt	..*.*.*.....*....*.*
CTTTCGTTTTATTTGATGCC	NC	2820	2820_NC	pTox	6	CcgcCGTTTTAcTTccTGCC	.***.......*..**....
GAACCTGTTCAAATATGAGT	NC	4100	4100_NC	KatG fragment	1	GAACCTGTTCAAgTATGAGT	............*.......
GAACCTGTTCAAATATGAGT	NC	4100	4100_NC	KatG fragment	6	tAACCTGTTCAAAaAactGc	*............*.***.*
GAACCTGTTCAAATATGAGT	NC	4100	4100_NC	KatG fragment	6	GAAaaTGTTCAtgTATtAGc	...**......**...*..*
GAACCTGTTCAAATATGAGT	NC	4100	4100_NC	KatG fragment	6	GAgCCTGTTtAAcggTcAGT	..*......*..***.*...
GAACCTGTTCAAATATGAGT	NC	4100	4100_NC	KatG fragment	6	GcAtCTGTTCAAcgATGAag	.*.*........**....**
GAACCTGTTCAAATATGAGT	NC	4100	4100_NC	KatG fragment	5	GAAgCTGTTCAgAgtgGAGT	...*.......*.***....
GAACCTGTTCAAATATGAGT	NC	4100	4100_NC	KatG fragment	6	GAgCCaGTTCAgATAgGctT	..*..*.....*...*.**.
GAACCTGTTCAAATATGAGT	NC	4100	4100_NC	KatG fragment	5	GAACCTGTTtAAtTtTtgGT	.........*..*.*.**..
GAACCTGTTCAAATATGAGT	NC	4100	4100_NC	KatG fragment	6	cAACCgGTTCAAccATGAtc	*....*......**....**
CGGGAAATCTTCTCGAACTC	C	3921	3921_C	KatG fragment	6	CaGGgctTCaTCTgGAACTC	.*..***..*...*......
CGGGAAATCTTCTCGAACTC	C	3921	3921_C	KatG fragment	6	CcGGAAATCgTCaacAACTt	.*.......*..***....*
CGGGAAATCTTCTCGAACTC	C	3921	3921_C	KatG fragment	6	CGGGAAgTaTcCgCGcAtTC	......*.*.*.*..*.*..
CGGGAAATCTTCTCGAACTC	C	3921	3921_C	KatG fragment	2	CGaGAgATCTTCTCGAACTC	..*..*..............
CGGGAAATCTTCTCGAACTC	C	3921	3921_C	KatG fragment	6	CGcGAAATCcTCgCcAAaaC	..*......*..*.*..**.
CGGGAAATCTTCTCGAACTC	C	3921	3921_C	KatG fragment	6	aGGGtgATCTTCTCGAcCcg	*...**..........*.**
CGGGAAATCTTCTCGAACTC	C	3921	3921_C	KatG fragment	6	CGGtcAtTtTTaTCGAAtTC	...**.*.*..*.....*..
CGGGAAATCTTCTCGAACTC	C	3921	3921_C	KatG fragment	6	CGaaAAAcCaTCTCcAAtTC	..**...*.*....*..*..
CGGGAAATCTTCTCGAACTC	C	3921	3921_C	KatG fragment	6	CtGcAgAaCTTCTCGcAgTC	.*.*.*.*.......*.*..
CGGGAAATCTTCTCGAACTC	C	3921	3921_C	KatG fragment	5	CGtGAAATCgTCTttAcCTC	..*......*...**.*...
CGGGAAATCTTCTCGAACTC	C	3921	3921_C	KatG fragment	5	CGtGAAATCTgCTCGcgCgC	..*.......*....**.*.
CGGGAAATCTTCTCGAACTC	C	3921	3921_C	KatG fragment	6	CGGGcAgTCTTaTCagtCTC	....*.*....*..***...
CGGGAAATCTTCTCGAACTC	C	3921	3921_C	KatG fragment	6	CGGGtAtTCTTCTtGcAagC	....*.*......*.*.**.
CGGGAAATCTTCTCGAACTC	C	3921	3921_C	KatG fragment	6	CGacAAAgCTTgcCGAAgTC	..**...*...**....*..
CGGGAAATCTTCTCGAACTC	C	3921	3921_C	KatG fragment	6	CGcGtcAgCTTaTCGAACgC	..*.**.*...*......*.
CGGGAAATCTTCTCGAACTC	C	3921	3921_C	KatG fragment	6	CGGGcAATaaTCTCaAtaTC	....*...**....*.**..
CGGGAAATCTTCTCGAACTC	C	3921	3921_C	KatG fragment	5	CGGtcAAaCTTCTCGAttTC	...**..*........**..
CGGGAAATCTTCTCGAACTC	C	3921	3921_C	KatG fragment	6	CGGtgAATCTTCTgaAAgcC	...**........**..**.
CGGGAAATCTTCTCGAACTC	C	3921	3921_C	KatG fragment	6	CtGGAAATCcaCTCcAACgg	.*.......**...*...**
GGCTTTACACTTTATGCTTC	C	2013	2013_C	pTox	6	acgTaTACACTTcATcCTTC	***.*.......*..*....
GGCTTTACACTTTATGCTTC	C	2013	2013_C	pTox	6	GGCgaTACgCTgTATGtTaC	...**...*..*....*.*.
GGCTTTACACTTTATGCTTC	C	2013	2013_C	pTox	6	GGCTgTtCACgaTATGCTgg	....*.*...**......**
GGCTTTACACTTTATGCTTC	C	2013	2013_C	pTox	6	GcCTgagCgCTTTtTGCTTC	.*..***.*....*......
GGCTTTACACTTTATGCTTC	C	2013	2013_C	pTox	6	GGCTTTACgCTgTtTGaagC	........*..*.*..***.
GGCTTTACACTTTATGCTTC	C	2013	2013_C	pTox	5	GGCgTTcgtgTTTATGCTTC	...*..****..........
GGCTTTACACTTTATGCTTC	C	2013	2013_C	pTox	5	tGCaTTAggtTTTATGCTTC	*..*...***..........
GGCTTTACACTTTATGCTTC	C	2013	2013_C	pTox	6	GGCTTTACtCTTaccGCgTt	........*...***..*.*
GGCTTTACACTTTATGCTTC	C	2013	2013_C	pTox	6	taaTTTcaACTTTATaCTTC	***...**.......*....
GGCTTTACACTTTATGCTTC	C	2013	2013_C	pTox	5	GGtTTTAaACgTTtTGCTTt	..*....*..*..*.....*
GGCTTTACACTTTATGCTTC	C	2013	2013_C	pTox	6	GGCcTgACAaTTTtTGCgTt	...*.*...*...*...*.*
GGCTTTACACTTTATGCTTC	C	2013	2013_C	pTox	6	GGCcTTtCAgTTTgTcgTTC	...*..*..*...*.**...
GGCTTTACACTTTATGCTTC	C	2013	2013_C	pTox	6	GGCTaTtaACcTTAcGtTTC	....*.**..*...*.*...
GGCTTTACACTTTATGCTTC	C	2013	2013_C	pTox	6	GGtTTTAaAtgTTtTGCTTt	..*....*.**..*.....*
GGCTTTACACTTTATGCTTC	C	2013	2013_C	pTox	6	GGgTTaAgtaTTTATGCTTt	..*..*.***.........*
GGCTTTACACTTTATGCTTC	C	2013	2013_C	pTox	6	GGaTaTtCAgTTTATttTTC	..*.*.*..*.....**...
GGCTTTACACTTTATGCTTC	C	2013	2013_C	pTox	6	cGtTcTcCACTTTATcCaTC	*.*.*.*........*.*..
GGCTTTACACTTTATGCTTC	C	2013	2013_C	pTox	6	GGCTTTACcCaTgcTGCaTg	........*.*.**...*.*
GGCTTTACACTTTATGCTTC	C	2013	2013_C	pTox	0	GGCTTTACACTTTATGCTTC	....................
GGCTTTACACTTTATGCTTC	C	2013	2013_C	pTox	6	GGCTTgACgCTaTccGCTgC	.....*..*..*.**...*.
GGCTTTACACTTTATGCTTC	C	2013	2013_C	pTox	6	GGCaTTcCcCTcTAccCTTC	...*..*.*..*..**....
GGCTTTACACTTTATGCTTC	C	2013	2013_C	pTox	6	GGCaTaACgCTTTtTaCTgC	...*.*..*....*.*..*.
CAAACTGACGCACAGAGATA	NC	3866	3866_NC	KatG fragment	6	CAAtCTGgCGCAgAGtaAaA	...*...*....*..**.*.
CAAACTGACGCACAGAGATA	NC	3866	3866_NC	KatG fragment	6	gAAtgTGgCGCgCAGtGATA	*..**..*...*...*....
CAAACTGACGCACAGAGATA	NC	3866	3866_NC	KatG fragment	6	ggAgCTGACGCgCAGcGgTA	**.*.......*...*.*..
CAAACTGACGCACAGAGATA	NC	3866	3866_NC	KatG fragment	6	gAAACTGgttCACgaAGATA	*......***...**.....
CAAACTGACGCACAGAGATA	NC	3866	3866_NC	KatG fragment	1	CAAACTGACGCACAGgGATA	...............*....
CAAACTGACGCACAGAGATA	NC	3866	3866_NC	KatG fragment	6	tAAACaGgCGttCAGAGAgA	*....*.*..**......*.
CAAACTGACGCACAGAGATA	NC	3866	3866_NC	KatG fragment	6	CcAACTGACGCtgAacGAaA	.*.........**.**..*.
CAAACTGACGCACAGAGATA	NC	3866	3866_NC	KatG fragment	6	aAAgCaaAgGCACAtAGATA	*..*.**.*.....*.....
CAAACTGACGCACAGAGATA	NC	3866	3866_NC	KatG fragment	6	CAAACTGACcgACAaAcAgc	.........**...*.*.**
CAAACTGACGCACAGAGATA	NC	3866	3866_NC	KatG fragment	6	CAAtCTGgCGtACAGAGggc	...*...*..*......***
CAAACTGACGCACAGAGATA	NC	3866	3866_NC	KatG fragment	6	CAAACTGcCcCgCttcGATA	.......*.*.*.***....
CAAACTGACGCACAGAGATA	NC	3866	3866_NC	KatG fragment	6	CAtgCTGtaGCcCAGcGATA	..**...**..*...*....
CAAACTGACGCACAGAGATA	NC	3866	3866_NC	KatG fragment	6	tcAACTGACGCAgtGtGcTA	**..........**.*.*..
CAAACTGACGCACAGAGATA	NC	3866	3866_NC	KatG fragment	6	CAAAgcGgtGCAaAaAGATA	....**.**...*.*.....
CAAACTGACGCACAGAGATA	NC	3866	3866_NC	KatG fragment	6	CtAACTGAatCACAGcGAgg	.*......**.....*..**
CAAACTGACGCACAGAGATA	NC	3866	3866_NC	KatG fragment	6	agccCTGACGCACcGAGtTA	****.........*...*..
CAAACTGACGCACAGAGATA	NC	3866	3866_NC	KatG fragment	6	CAgACgGcgGCAaAcAGATA	..*..*.**...*.*.....
CAAACTGACGCACAGAGATA	NC	3866	3866_NC	KatG fragment	6	CAAAtcGACaCACgGAtATc	....**...*...*..*..*
GAAACCGAAGGTACGGAAGC	C	4550	4550_C	KatG fragment	6	GAAAttGAcGcTACGGtcGC	....**..*.*.....**..
GAAACCGAAGGTACGGAAGC	C	4550	4550_C	KatG fragment	1	aAAACCGAAGGTACGGAAGC	*...................
GAAACCGAAGGTACGGAAGC	C	4550	4550_C	KatG fragment	5	GAAACCGAtctggCGGAAGC	........*****.......
GAAACCGAAGGTACGGAAGC	C	4550	4550_C	KatG fragment	6	aAAACCaAtGGTgaaGAAGC	*.....*.*...***.....
GAAACCGAAGGTACGGAAGC	C	4550	4550_C	KatG fragment	6	GAAAgCGtcGGcACcGgAGC	....*..**..*..*.*...
GAAACCGAAGGTACGGAAGC	C	4550	4550_C	KatG fragment	6	cAAcCCGAtGGTgaGGtAGC	*..*....*...**..*...
GAAACCGAAGGTACGGAAGC	C	4550	4550_C	KatG fragment	6	GcAtCCGcAGGcAgGGAAtC	.*.*...*...*.*....*.
GAAACCGAAGGTACGGAAGC	C	4550	4550_C	KatG fragment	6	GctACCaAAGGTgaGGAAGa	.**...*.....**.....*
GAAACCGAAGGTACGGAAGC	C	4550	4550_C	KatG fragment	6	GcAgCgGAAtGaACGaAAGC	.*.*.*...*.*...*....
GAAACCGAAGGTACGGAAGC	C	4550	4550_C	KatG fragment	6	GtAAtgGAAGGTtCtGAAGt	.*..**......*.*....*
GAAACCGAAGGTACGGAAGC	C	4550	4550_C	KatG fragment	5	aAAgCgGcAGGTACGGcAGC	*..*.*.*........*...
GAAACCGAAGGTACGGAAGC	C	4550	4550_C	KatG fragment	6	GAtACCGAAGGTgCGctAct	..*.........*..**.**
GAAACCGAAGGTACGGAAGC	C	4550	4550_C	KatG fragment	6	GAAACCcActtTACcGgAGC	......*.***...*.*...
GAAACCGAAGGTACGGAAGC	C	4550	4550_C	KatG fragment	6	cAgcCtGAAGGTACaGAAtC	*.**.*........*...*.
GAAACCGAAGGTACGGAAGC	C	4550	4550_C	KatG fragment	6	GAAACtGggGaTcaGGAAGC	.....*.**.*.**......
GAAACCGAAGGTACGGAAGC	C	4550	4550_C	KatG fragment	6	GAAACgtAAcGTACtGAAaa	.....**..*....*...**
GAAACCGAAGGTACGGAAGC	C	4550	4550_C	KatG fragment	6	GAAgCCGAAGaTgCGctAtC	...*......*.*..**.*.
GAAACCGAAGGTACGGAAGC	C	4550	4550_C	KatG fragment	6	GtgACaGAAGGTctGaAAGC	.**..*......**.*....
GAAACCGAAGGTACGGAAGC	C	4550	4550_C	KatG fragment	6	GAAAgCGAAGGcgCtGAAta	....*......**.*...**
CGGCGCCGAAACCGAAGGTA	C	4543	4543_C	KatG fragment	6	aGtCGCCGcAAgCGcAGaTA	*.*.....*..*..*..*..
CGGCGCCGAAACCGAAGGTA	C	4543	4543_C	KatG fragment	6	tGcCGCCGAAtgCGgAGGTt	*.*.......**..*....*
CGGCGCCGAAACCGAAGGTA	C	4543	4543_C	KatG fragment	6	aGGCGCaGAActgGtAGGTA	*.....*...***.*.....
CGGCGCCGAAACCGAAGGTA	C	4543	4543_C	KatG fragment	6	CGtCGCaGAAgtCGAAcGTc	..*...*...**....*..*
CGGCGCCGAAACCGAAGGTA	C	4543	4543_C	KatG fragment	2	CGGCaCCaAAACCGAAGGTA	....*..*............
CGGCGCCGAAACCGAAGGTA	C	4543	4543_C	KatG fragment	5	CGcgcgCGAAACCGAAGGTc	..****.............*
CGGCGCCGAAACCGAAGGTA	C	4543	4543_C	KatG fragment	5	CacCGCaGcAACCGAAGGTc	.**...*.*..........*
CGGCGCCGAAACCGAAGGTA	C	4543	4543_C	KatG fragment	6	CGGtcCCGgActgGAAGGTA	...**...*.***.......
CGGCGCCGAAACCGAAGGTA	C	4543	4543_C	KatG fragment	6	CGGCGgCGgtAaaGAAGGTc	.....*..**.**......*
CGGCGCCGAAACCGAAGGTA	C	4543	4543_C	KatG fragment	6	CtaCGgCGcAAtCGAAGaTA	.**..*..*..*.....*..
CGGCGCCGAAACCGAAGGTA	C	4543	4543_C	KatG fragment	6	CtttGCtGAAAgCGAcGGTA	.***..*....*...*....
CGGCGCCGAAACCGAAGGTA	C	4543	4543_C	KatG fragment	6	aGtgGCtGAAACCGcAGGTg	*.**..*.......*....*
CGGCGCCGAAACCGAAGGTA	C	4543	4543_C	KatG fragment	6	gcGtGCtGAAACCGAAGaaA	**.*..*..........**.
CGGCGCCGAAACCGAAGGTA	C	4543	4543_C	KatG fragment	6	gGGCGCgGAtACCGAcGtTc	*.....*..*.....*.*.*
CGGCGCCGAAACCGAAGGTA	C	4543	4543_C	KatG fragment	6	CGGCGCtGAAACatAAGacc	......*.....**...***
CGGCGCCGAAACCGAAGGTA	C	4543	4543_C	KatG fragment	5	CGGCcCgGAAACCGAAGaag	....*.*..........***
CGGCGCCGAAACCGAAGGTA	C	4543	4543_C	KatG fragment	6	tGGtGgCGtAACCGgAaGTA	*..*.*..*.....*.*...
CGGCGCCGAAACCGAAGGTA	C	4543	4543_C	KatG fragment	6	tGGtGgCGtAACCGgAaGTA	*..*.*..*.....*.*...
CGGCGCCGAAACCGAAGGTA	C	4543	4543_C	KatG fragment	6	tGGtGgCGtAACCGgAaGTA	*..*.*..*.....*.*...
CGGCGCCGAAACCGAAGGTA	C	4543	4543_C	KatG fragment	6	CGGCGtaGAAgCCattGGTA	.....**...*..***....
CGGCGCCGAAACCGAAGGTA	C	4543	4543_C	KatG fragment	6	CctCGCaGAgACaGAAGGTc	.**...*..*..*......*
CGGCGCCGAAACCGAAGGTA	C	4543	4543_C	KatG fragment	6	CGGCctCGAtgCCGctGGTA	....**...**...**....
CGGCGCCGAAACCGAAGGTA	C	4543	4543_C	KatG fragment	6	CGGCaCCGttACCGtAGaaA	....*...**....*..**.
CGGCGCCGAAACCGAAGGTA	C	4543	4543_C	KatG fragment	6	gGGCGttGgAAgCGAAaGTA	*....**.*..*....*...
CGGCGCCGAAACCGAAGGTA	C	4543	4543_C	KatG fragment	6	CGagtCtGAAgCCGAAGaTA	..***.*...*......*..
CGGCGCCGAAACCGAAGGTA	C	4543	4543_C	KatG fragment	6	CtGCGCtGAAAtCaAcaGTA	.*....*....*.*.**...
TCTGTGCGTCAGTTTGAACC	C	3851	3851_C	KatG fragment	6	TtTGTGCGcCAtaTTtAcCC	.*......*..**..*.*..
TCTGTGCGTCAGTTTGAACC	C	3851	3851_C	KatG fragment	6	TCcGcaCaTCAGTTcGAAaC	..*.**.*......*...*.
TCTGTGCGTCAGTTTGAACC	C	3851	3851_C	KatG fragment	6	TCTGTGtcTCcGTgTGtAaC	......**..*..*..*.*.
TCTGTGCGTCAGTTTGAACC	C	3851	3851_C	KatG fragment	6	caTGTGaGTCAcTTTaAACa	**....*....*...*...*
TCTGTGCGTCAGTTTGAACC	C	3851	3851_C	KatG fragment	1	cCTGTGCGTCAGTTTGAACC	*...................
TCTGTGCGTCAGTTTGAACC	C	3851	3851_C	KatG fragment	6	TtTGTGgaTCAGaaTGAACg	.*....**....**.....*
TCTGTGCGTCAGTTTGAACC	C	3851	3851_C	KatG fragment	6	gCTGTGCGTCAaTaaaAAtC	*..........*.***..*.
TCTGTGCGTCAGTTTGAACC	C	3851	3851_C	KatG fragment	6	TCaGTGCGatAGaTgaAACC	..*.....**..*.**....
TCTGTGCGTCAGTTTGAACC	C	3851	3851_C	KatG fragment	6	cCTGTGCGTaAaTgTGAcgC	*........*.*.*...**.
TCTGTGCGTCAGTTTGAACC	C	3851	3851_C	KatG fragment	6	TCcGTGCaTCgGTTTcAcCa	..*....*..*....*.*.*
TCTGTGCGTCAGTTTGAACC	C	3851	3851_C	KatG fragment	6	TagtaGCGcCAGTTTGAAgC	.****...*.........*.
TCTGTGCGTCAGTTTGAACC	C	3851	3851_C	KatG fragment	6	TCTcgGCGTCtGgcTGAAgC	...**.....*.**....*.
TCTGTGCGTCAGTTTGAACC	C	3851	3851_C	KatG fragment	6	TCTGTcgtTCAcTTTGAAaa	.....***...*......**
TCTGTGCGTCAGTTTGAACC	C	3851	3851_C	KatG fragment	6	aaTGcGCGTCAGgTcGAACt	**..*.......*.*....*
TCTGTGCGTCAGTTTGAACC	C	3851	3851_C	KatG fragment	6	gCTGgGCaTCAtTgTGAAgC	*...*..*...*.*....*.
TCTGTGCGTCAGTTTGAACC	C	3851	3851_C	KatG fragment	6	TCTtaGtGaCAGTTatAACC	...**.*.*.....**....
TCTGTGCGTCAGTTTGAACC	C	3851	3851_C	KatG fragment	6	TtTaTttGTCAGTTTGgcCC	.*.*.**.........**..
TCTGTGCGTCAGTTTGAACC	C	3851	3851_C	KatG fragment	6	TacGTtCcTCAcTTTaAACC	.**..*.*...*...*....
TCTGTGCGTCAGTTTGAACC	C	3851	3851_C	KatG fragment	6	TCcGTGCtgCtGcTTGAAgC	..*....**.*.*.....*.
TCTGTGCGTCAGTTTGAACC	C	3851	3851_C	KatG fragment	6	TCgtTGgGTCAGTTgGAAta	..**..*.......*...**
TCTGTGCGTCAGTTTGAACC	C	3851	3851_C	KatG fragment	6	TCTGaGCGTtAtTgccAACC	....*....*.*.***....
TCTGTGCGTCAGTTTGAACC	C	3851	3851_C	KatG fragment	6	TtTcTGCGgCAGgTTttACC	.*.*....*...*..**...
TCTGTGCGTCAGTTTGAACC	C	3851	3851_C	KatG fragment	6	TgTaTGCGTCAacgTGAAaC	.*.*.......***....*.
TCTGTGCGTCAGTTTGAACC	C	3851	3851_C	KatG fragment	6	atTGTcCGgCAGTgTGAAgC	**...*..*....*....*.
TCTGTGCGTCAGTTTGAACC	C	3851	3851_C	KatG fragment	6	TCaGTcCGTCAGTcTGggCg	..*..*.......*..**.*
AACGTAGATAAGGCCCATCT	C	4412	4412_C	KatG fragment	6	AACGaAGAaAcGGtCCAggT	....*...*.*..*...**.
AACGTAGATAAGGCCCATCT	C	4412	4412_C	KatG fragment	6	AACGTgGtTgAtGCgCATCg	.....*.*.*.*..*....*
AACGTAGATAAGGCCCATCT	C	4412	4412_C	KatG fragment	6	gACGatGATAAGcaCCATCa	*...**......**.....*
AACGTAGATAAGGCCCATCT	C	4412	4412_C	KatG fragment	3	AACGTAaATcAGaCCCATCT	......*..*..*.......
AACGTAGATAAGGCCCATCT	C	4412	4412_C	KatG fragment	6	gcCaTAcAgAtGGCCCATCT	**.*..*.*.*.........
AACGTAGATAAGGCCCATCT	C	4412	4412_C	KatG fragment	6	AACGTttATgAGGCgtATCa	.....**..*....**...*
AACGTAGATAAGGCCCATCT	C	4412	4412_C	KatG fragment	5	AACGgtGATAAaGaCCATaT	....**.....*.*....*.
AACGTAGATAAGGCCCATCT	C	4412	4412_C	KatG fragment	6	AACcctGATAAGcaCCATtT	...***......**....*.
AACGTAGATAAGGCCCATCT	C	4412	4412_C	KatG fragment	6	AACGTcaAaAtcGCCCAgCT	.....**.*.**.....*..
AACGTAGATAAGGCCCATCT	C	4412	4412_C	KatG fragment	6	AAgGTgGATtAcaaCCATCT	..*..*...*.***......
AACGTAGATAAGGCCCATCT	C	4412	4412_C	KatG fragment	6	AAtcTAaATAAtGCCCgTCa	..**..*....*....*..*
CAAACAACAGATAAAACGAA	NC	2862	2862_NC	pTox	6	gAtACAtCAGATcAAAgcAA	*.*...*.....*...**..
CAAACAACAGATAAAACGAA	NC	2862	2862_NC	pTox	6	CAgtgAACAGtTttAACGAA	..***.....*.**......
CAAACAACAGATAAAACGAA	NC	2862	2862_NC	pTox	0	CAAACAACAGATAAAACGAA	....................
CAAACAACAGATAAAACGAA	NC	2862	2862_NC	pTox	4	CAggCAtCAaATAAAACGAA	..**..*..*..........
CAAACAACAGATAAAACGAA	NC	2862	2862_NC	pTox	6	CAgAtAACAtATAAccgGAA	..*.*....*....***...
CAAACAACAGATAAAACGAA	NC	2862	2862_NC	pTox	0	CAAACAACAGATAAAACGAA	....................
CAAACAACAGATAAAACGAA	NC	2862	2862_NC	pTox	4	CAggCAtCAaATAAAACGAA	..**..*..*..........
CAAACAACAGATAAAACGAA	NC	2862	2862_NC	pTox	6	CtAAtgACAGAcAAAtCaAA	.*..**.....*...*.*..
CAAACAACAGATAAAACGAA	NC	2862	2862_NC	pTox	5	CAAAaAAtAGAcAAAAtGAg	....*..*...*....*..*
CAAACAACAGATAAAACGAA	NC	2862	2862_NC	pTox	4	CAgACAtCAaATAAAACaAA	..*...*..*.......*..
CAAACAACAGATAAAACGAA	NC	2862	2862_NC	pTox	5	CAgACAtCAaATcAAgCGAA	..*...*..*..*..*....
CAAACAACAGATAAAACGAA	NC	2862	2862_NC	pTox	1	CAAACAACAGATAAAACaAA	.................*..
CAAACAACAGATAAAACGAA	NC	2862	2862_NC	pTox	6	tAAACAcCAGATAgcgaGAA	*.....*......****...
CAAACAACAGATAAAACGAA	NC	2862	2862_NC	pTox	6	ggAACgAaAGAgAAAtCGAA	**...*.*...*...*....
CAAACAACAGATAAAACGAA	NC	2862	2862_NC	pTox	6	CAcACAACAttTcAAAaGAc	..*......**.*...*..*
CAAACAACAGATAAAACGAA	NC	2862	2862_NC	pTox	6	aAtACAgCAaAgAAcACGAA	*.*...*..*.*..*.....
CAAACAACAGATAAAACGAA	NC	2862	2862_NC	pTox	6	CtggCAACAGgTAAAACGgc	.***......*.......**
CAAACAACAGATAAAACGAA	NC	2862	2862_NC	pTox	6	CAAACAACAGgTAtctCGtt	..........*..***..**
CAAACAACAGATAAAACGAA	NC	2862	2862_NC	pTox	6	CAAtgAACAtATAAtgCGAt	...**....*....**...*
CAAACAACAGATAAAACGAA	NC	2862	2862_NC	pTox	6	CAAACcAaAGAgttAcCGAA	.....*.*...***.*....
CAAACAACAGATAAAACGAA	NC	2862	2862_NC	pTox	6	CgAAgAgCtGAaAAAACGcA	.*..*.*.*..*......*.
CAAACAACAGATAAAACGAA	NC	2862	2862_NC	pTox	6	tAAAaAACAGAggAAcCGtA	*...*......**..*..*.
CAAACAACAGATAAAACGAA	NC	2862	2862_NC	pTox	6	CAAAtAAtAagTAAggCGAA	....*..*.**...**....
CAAACAACAGATAAAACGAA	NC	2862	2862_NC	pTox	6	tAAACggCAGAcAAAAaaAA	*....**....*....**..
CAAACAACAGATAAAACGAA	NC	2862	2862_NC	pTox	6	ttAACAAgAGAaAAcAaGAA	**.....*...*..*.*...
CAAACAACAGATAAAACGAA	NC	2862	2862_NC	pTox	6	aAAgCAAttGATAAAgCcAA	*..*...**......*.*..
CAAACAACAGATAAAACGAA	NC	2862	2862_NC	pTox	6	gAcACAgCAGAaAAAAgaAA	*.*...*....*....**..
CAAACAACAGATAAAACGAA	NC	2862	2862_NC	pTox	6	CAtACAAgtGATAgAcCcAA	..*....**....*.*.*..
CAAACAACAGATAAAACGAA	NC	2862	2862_NC	pTox	6	CtAACAcCAGtaAAAACcAc	.*....*...**.....*.*
CAAACAACAGATAAAACGAA	NC	2862	2862_NC	pTox	6	CAAtCAtCAGATAAcgCccA	...*..*.......**.**.
CAAACAACAGATAAAACGAA	NC	2862	2862_NC	pTox	6	CAAACAcCAGcaAAAAaGcg	......*...**....*.**
CAAACAACAGATAAAACGAA	NC	2862	2862_NC	pTox	6	aAAcCAAtgGATgAAACaAA	*..*...**...*....*..
CAAACAACAGATAAAACGAA	NC	2862	2862_NC	pTox	6	aAAcCAACcGATAtAgaGAA	*..*....*....*.**...
CAAACAACAGATAAAACGAA	NC	2862	2862_NC	pTox	6	CgAAgAACAtATtAAAgGcA	.*..*....*..*...*.*.
CAAACAACAGATAAAACGAA	NC	2862	2862_NC	pTox	6	CAAACgcgAGtTAAAgCGAc	.....***..*....*...*
CAAACAACAGATAAAACGAA	NC	2862	2862_NC	pTox	6	CAAAgAACAcAaAAAgCtgA	....*....*.*...*.**.
CAAACAACAGATAAAACGAA	NC	2862	2862_NC	pTox	6	aAAcaAcCAGATgAAAaGAA	*..**.*.....*...*...
AAATAGTTGCTCCACTGGGT	C	4107	4107_C	KatG fragment	6	AAAcAGTaaCTCCACTtccT	...*...**.......***.
AAATAGTTGCTCCACTGGGT	C	4107	4107_C	KatG fragment	6	AAAaAGTgGCTCCAtcGtGg	...*...*......**.*.*
AAATAGTTGCTCCACTGGGT	C	4107	4107_C	KatG fragment	0	AAATAGTTGCTCCACTGGGT	....................
AAATAGTTGCTCCACTGGGT	C	4107	4107_C	KatG fragment	6	AAAcAGTTttaCCACTGctT	...*....***......**.
AAATAGTTGCTCCACTGGGT	C	4107	4107_C	KatG fragment	6	AAAgAGaaGCTgaACTGGcT	...*..**...**.....*.
AAATAGTTGCTCCACTGGGT	C	4107	4107_C	KatG fragment	6	gAAgAGTTGCTCtAtTtGcT	*..*........*.*.*.*.
AAATAGTTGCTCCACTGGGT	C	4107	4107_C	KatG fragment	6	cAccAGaTGCTgCACTcGGT	*.**..*....*....*...
AAATAGTTGCTCCACTGGGT	C	4107	4107_C	KatG fragment	6	AAcTccTTGCTCtgCTGcGT	..*.**......**...*..
AAATAGTTGCTCCACTGGGT	C	4107	4107_C	KatG fragment	6	AAcgAGgTGCTggACTGGcT	..**..*....**.....*.
AAATAGTTGCTCCACTGGGT	C	4107	4107_C	KatG fragment	6	cAggAGaTcCTCCACTGGtT	*.**..*.*.........*.
AAATAGTTGCTCCACTGGGT	C	4107	4107_C	KatG fragment	5	AAcTtcTTGCTCCAgaGGGT	..*.**........**....
AAATAGTTGCTCCACTGGGT	C	4107	4107_C	KatG fragment	6	cAAgtGTTGaTCCACgGGaT	*..**....*.....*..*.
AAATAGTTGCTCCACTGGGT	C	4107	4107_C	KatG fragment	6	AAATAcTTcCgCCAgcGaGT	.....*..*.*...**.*..
GCCGCTGGGCGCGACCGAGA	NC	4448	4448_NC	KatG fragment	6	GgCGCTGGGCGttACCtgGc	.*.........**...**.*
GCCGCTGGGCGCGACCGAGA	NC	4448	4448_NC	KatG fragment	6	GCCGaTGcGCGCcgCCGtGt	....*..*....**...*.*
GCCGCTGGGCGCGACCGAGA	NC	4448	4448_NC	KatG fragment	6	aatGCTGGGCtCGgCaGAGA	***.......*..*.*....
GCCGCTGGGCGCGACCGAGA	NC	4448	4448_NC	KatG fragment	3	aCCGCTGGGtGCaACCGAGA	*........*..*.......
GCCGCTGGGCGCGACCGAGA	NC	4448	4448_NC	KatG fragment	6	GCaGCcaGGCGCGcaCcAGA	..*..**......**.*...
GCCGCTGGGCGCGACCGAGA	NC	4448	4448_NC	KatG fragment	6	GCtGaTtGGCGCGAaCGgGg	..*.*.*.......*..*.*
GCCGCTGGGCGCGACCGAGA	NC	4448	4448_NC	KatG fragment	6	aCtGCTGatCGCcAtCGAGA	*.*....**...*.*.....
GCCGCTGGGCGCGACCGAGA	NC	4448	4448_NC	KatG fragment	6	GCCcgTcGGCGCGtCCGgtA	...**.*......*...**.
GCCGCTGGGCGCGACCGAGA	NC	4448	4448_NC	KatG fragment	6	GtCGCTGGGCGtGgCgcAGc	.*.........*.*.**..*
GCCGCTGGGCGCGACCGAGA	NC	4448	4448_NC	KatG fragment	5	tCtGCTGGGCGCaACCacGA	*.*.........*...**..
GCCGCTGGGCGCGACCGAGA	NC	4448	4448_NC	KatG fragment	6	GCCGCaccGCGgGAaCGcGA	.....***...*..*..*..
GCCGCTGGGCGCGACCGAGA	NC	4448	4448_NC	KatG fragment	5	GCCGgTaaGCGgGAtCGAGA	....*.**...*..*.....
GCCGCTGGGCGCGACCGAGA	NC	4448	4448_NC	KatG fragment	6	cgCGCTGGGCGCaACgGcGc	**..........*..*.*.*
GCCGCTGGGCGCGACCGAGA	NC	4448	4448_NC	KatG fragment	5	tCtGCTGGGCGCGACCaAtc	*.*.............*.**
GCCGCTGGGCGCGACCGAGA	NC	4448	4448_NC	KatG fragment	6	GCCGCTGttCcCGAaCGcGt	.......**.*...*..*.*
GCCGCTGGGCGCGACCGAGA	NC	4448	4448_NC	KatG fragment	6	GgCGCTGGcgGCGgtgGAGA	.*......**...***....
GCCGCTGGGCGCGACCGAGA	NC	4448	4448_NC	KatG fragment	6	atCGaTatGCGCGACCGcGA	**..*.**.........*..
GCCGCTGGGCGCGACCGAGA	NC	4448	4448_NC	KatG fragment	6	GCCaCcatGCGCGACaGAGt	...*.***.......*...*
GCCGCTGGGCGCGACCGAGA	NC	4448	4448_NC	KatG fragment	6	GCtGCTGaaCGatACCGAtA	..*....**..**.....*.
GCCGCTGGGCGCGACCGAGA	NC	4448	4448_NC	KatG fragment	6	GCCGCaGaaCaCcACaGAGA	.....*.**.*.*..*....
GCCGCTGGGCGCGACCGAGA	NC	4448	4448_NC	KatG fragment	6	GCCGCaGGGCGgGgCtGAcg	.....*.....*.*.*..**
GCCGCTGGGCGCGACCGAGA	NC	4448	4448_NC	KatG fragment	6	tgCGCTGGGCGCtACgccGA	**..........*..***..
GCCGCTGGGCGCGACCGAGA	NC	4448	4448_NC	KatG fragment	5	GCCGtTGtGCGttACCGcGA	....*..*...**....*..
GCCGCTGGGCGCGACCGAGA	NC	4448	4448_NC	KatG fragment	6	GCCGtTGGGtaCGACgGtGc	....*....**....*.*.*
GCCGCTGGGCGCGACCGAGA	NC	4448	4448_NC	KatG fragment	5	GCCGaTGGGCGtGACCacGc	....*......*....**.*
GCCGCTGGGCGCGACCGAGA	NC	4448	4448_NC	KatG fragment	6	GgCGCTGcGCtgGAgCGtGA	.*.....*..**..*..*..
GCCGCTGGGCGCGACCGAGA	NC	4448	4448_NC	KatG fragment	5	GgCGaTGGGCGCGACaGtaA	.*..*..........*.**.
ATTCCACACAACATACGAGC	NC	2054	2054_NC	pTox	6	ATTCCcCAtAAtcaAtGAGC	.....*..*..***.*....
ATTCCACACAACATACGAGC	NC	2054	2054_NC	pTox	6	cTTCCACAaAACgaACGcGa	*.......*...**...*.*
ATTCCACACAACATACGAGC	NC	2054	2054_NC	pTox	5	ATTCCACgCAAaAagCGtGC	.......*...*.**..*..
ATTCCACACAACATACGAGC	NC	2054	2054_NC	pTox	6	tTcCtcCACAcCATACGAGa	*.*.**....*........*
ATTCCACACAACATACGAGC	NC	2054	2054_NC	pTox	6	ATTCtgCgCAcCtTACGAtC	....**.*..*.*.....*.
ATTCCACACAACATACGAGC	NC	2054	2054_NC	pTox	6	ATcgCACACcACATgCGtGg	..**.....*....*..*.*
ATTCCACACAACATACGAGC	NC	2054	2054_NC	pTox	6	gTTtCACACAAtATcCatGC	*..*.......*..*.**..
ATTCCACACAACATACGAGC	NC	2054	2054_NC	pTox	6	ATTCCgggCtACATACtgGC	.....***.*......**..
ATTCCACACAACATACGAGC	NC	2054	2054_NC	pTox	6	ATTCCgCAaAACATcCGcat	.....*..*.....*..***
ATTCCACACAACATACGAGC	NC	2054	2054_NC	pTox	6	ATTtCtCAgAAaATtCGAaC	...*.*..*..*..*...*.
ATTCCACACAACATACGAGC	NC	2054	2054_NC	pTox	5	ATTtCACgCAtCAacCGAGC	...*...*..*..**.....
ATTCCACACAACATACGAGC	NC	2054	2054_NC	pTox	6	taTCaACACgACtTACcAGC	**..*....*..*...*...
ATTCCACACAACATACGAGC	NC	2054	2054_NC	pTox	6	ATTCgAaACAtaATcCGcGC	....*.*...**..*..*..
ATTCCACACAACATACGAGC	NC	2054	2054_NC	pTox	6	AcgaCACtCAACATACGgGa	.***...*.........*.*
ATTCCACACAACATACGAGC	NC	2054	2054_NC	pTox	6	ATatCcCACAgaATACGtGC	..**.*....**.....*..
ATTCCACACAACATACGAGC	NC	2054	2054_NC	pTox	6	taTCCAgACggtATACGAGC	**....*..***........
ATTCCACACAACATACGAGC	NC	2054	2054_NC	pTox	6	tTTCCcCAttcCtTACGAGC	*....*..***.*.......
ATTCCACACAACATACGAGC	NC	2054	2054_NC	pTox	6	taTCCAgACggtATACGAGC	**....*..***........
ATTCCACACAACATACGAGC	NC	2054	2054_NC	pTox	0	ATTCCACACAACATACGAGC	....................
AAGCATAAAGTGTAAAGCCT	NC	2031	2031_NC	pTox	6	AAGCATgAAaTGaAAgGaCa	......*..*..*..*.*.*
AAGCATAAAGTGTAAAGCCT	NC	2031	2031_NC	pTox	5	AAGatcAAAGTGcAAAGCtT	...***......*.....*.
AAGCATAAAGTGTAAAGCCT	NC	2031	2031_NC	pTox	6	cAGCATtAtGgcgAAAGCCT	*.....*.*.***.......
AAGCATAAAGTGTAAAGCCT	NC	2031	2031_NC	pTox	6	ActgAaAAAcTGaAAAGCCT	.***.*...*..*.......
AAGCATAAAGTGTAAAGCCT	NC	2031	2031_NC	pTox	6	gAcCATgAAaTGaAAcGCCT	*.*...*..*..*..*....
AAGCATAAAGTGTAAAGCCT	NC	2031	2031_NC	pTox	6	AAaaATAccGcGcAAAGCCT	..**...**.*.*.......
AAGCATAAAGTGTAAAGCCT	NC	2031	2031_NC	pTox	6	gAtCcTgAAaTGTAAAGgCT	*.*.*.*..*.......*..
AAGCATAAAGTGTAAAGCCT	NC	2031	2031_NC	pTox	6	ctGCATAAAGgGgAgAtCCT	**........*.*.*.*...
AAGCATAAAGTGTAAAGCCT	NC	2031	2031_NC	pTox	6	ccGgATgAAGTGTAcAaCCT	**.*..*.......*.*...
AAGCATAAAGTGTAAAGCCT	NC	2031	2031_NC	pTox	6	AAGgATAAAGaaaAcAGCCc	...*......***.*....*
AAGCATAAAGTGTAAAGCCT	NC	2031	2031_NC	pTox	6	AAaCAaAAAGTGgttAGCaT	..*..*......***...*.
AAGCATAAAGTGTAAAGCCT	NC	2031	2031_NC	pTox	6	AAtCATgAAGTGgAtAcCCg	..*...*.....*.*.*..*
AAGCATAAAGTGTAAAGCCT	NC	2031	2031_NC	pTox	6	gAGCAgAAccTGcAAAGCCg	*....*..**..*......*
AAGCATAAAGTGTAAAGCCT	NC	2031	2031_NC	pTox	0	AAGCATAAAGTGTAAAGCCT	....................
AACTCCGGCTTCCGTACCTT	NC	4576	4576_NC	KatG fragment	6	AACgtCaGaTTCgtTACCTT	...**.*.*...**......
AACTCCGGCTTCCGTACCTT	NC	4576	4576_NC	KatG fragment	0	AACTCCGGCTTCCGTACCTT	....................
AACTCCGGCTTCCGTACCTT	NC	4576	4576_NC	KatG fragment	6	AtCTCCactTTCCaTACgTT	.*....***....*...*..
AACTCCGGCTTCCGTACCTT	NC	4576	4576_NC	KatG fragment	6	AACTCCGGgaTCCGTcgtaT	........**.....****.
AACTCCGGCTTCCGTACCTT	NC	4576	4576_NC	KatG fragment	6	AACTCCGGCTcggGTAaCca	..........***...*.**
AACTCCGGCTTCCGTACCTT	NC	4576	4576_NC	KatG fragment	5	AACTCtaGtTTCCGTAtCTc	.....**.*.......*..*
AACTCCGGCTTCCGTACCTT	NC	4576	4576_NC	KatG fragment	6	AACgCCGGaTgCCaTcgCTT	...*....*.*..*.**...
AACTCCGGCTTCCGTACCTT	NC	4576	4576_NC	KatG fragment	5	AACTtCtGgTTCCGTggCTT	....*.*.*......**...
AACTCCGGCTTCCGTACCTT	NC	4576	4576_NC	KatG fragment	6	AACTCCcaCagCCGgACCTc	......**.**...*....*
AACTCCGGCTTCCGTACCTT	NC	4576	4576_NC	KatG fragment	6	ttCTgCtGCTTCCGTctCTT	**..*.*........**...
AACTCCGGCTTCCGTACCTT	NC	4576	4576_NC	KatG fragment	6	cAaTtCGGtTTCCGTACCgg	*.*.*...*.........**
AACTCCGGCTTCCGTACCTT	NC	4576	4576_NC	KatG fragment	6	AACTCCGGgTTataTgCCTc	........*..***.*...*
GCTCACTCATTAGGCACCCC	C	1992	1992_C	pTox	6	aCTCACcCATTAcGaACagC	*.....*.....*.*..**.
GCTCACTCATTAGGCACCCC	C	1992	1992_C	pTox	6	GCTCACgCtTTAttCtCCaC	......*.*...**.*..*.
GCTCACTCATTAGGCACCCC	C	1992	1992_C	pTox	6	GCTaACTCtTTtacCAaCCC	...*....*..***..*...
GCTCACTCATTAGGCACCCC	C	1992	1992_C	pTox	6	GCaCcaTCATTAaGaACtCC	..*.**......*.*..*..
GCTCACTCATTAGGCACCCC	C	1992	1992_C	pTox	6	GCTCACcCAggttGCACCtC	......*..****.....*.
GCTCACTCATTAGGCACCCC	C	1992	1992_C	pTox	6	GCcCgCTCATTAGGCgggCt	..*.*..........***.*
GCTCACTCATTAGGCACCCC	C	1992	1992_C	pTox	0	GCTCACTCATTAGGCACCCC	....................
TCGTTTTATCTGTTGTTTGT	C	2844	2844_C	pTox	5	gCGgaTTATgTGcTGTTTGT	*..**....*..*.......
TCGTTTTATCTGTTGTTTGT	C	2844	2844_C	pTox	6	cCcTaTTATCTGTcGTaTGc	*.*.*........*..*..*
TCGTTTTATCTGTTGTTTGT	C	2844	2844_C	pTox	0	TCGTTTTATCTGTTGTTTGT	....................
TCGTTTTATCTGTTGTTTGT	C	2844	2844_C	pTox	0	TCGTTTTATCTGTTGTTTGT	....................
TCGTTTTATCTGTTGTTTGT	C	2844	2844_C	pTox	6	TCGTTgTcTgcGTgGTcTGT	.....*.*.**..*..*...
TCGTTTTATCTGTTGTTTGT	C	2844	2844_C	pTox	6	TaaaTTcATCTGTTGaTcGT	.***..*........*.*..
TCGTTTTATCTGTTGTTTGT	C	2844	2844_C	pTox	6	TtaTTTaATCTcTccTTTGT	.**...*....*.**.....
TCGTTTTATCTGTTGTTTGT	C	2844	2844_C	pTox	1	TtGTTTTATCTGTTGTTTGT	.*..................
TCGTTTTATCTGTTGTTTGT	C	2844	2844_C	pTox	6	aCGcTTTATCaGTTGaTgGa	*..*......*....*.*.*
TCGTTTTATCTGTTGTTTGT	C	2844	2844_C	pTox	6	gCtaTTTAcCTGTTGaTTGc	*.**....*......*...*
TCGTTTTATCTGTTGTTTGT	C	2844	2844_C	pTox	6	TCGcTTTtTCTGTcGcTTcg	...*...*.....*.*..**
TCGTTTTATCTGTTGTTTGT	C	2844	2844_C	pTox	6	TCGTTTTATCatTTacTgGa	..........**..**.*.*
TCGTTTTATCTGTTGTTTGT	C	2844	2844_C	pTox	6	gCaTTTTtaCTGgTGTTTaT	*.*....**...*.....*.
TCGTTTTATCTGTTGTTTGT	C	2844	2844_C	pTox	6	TtcTTTaATCaGTTcTTTaT	.**...*...*...*...*.
TCGTTTTATCTGTTGTTTGT	C	2844	2844_C	pTox	6	TgGcTTTATCTtTTGccaGT	.*.*.......*...***..
TCGTTTTATCTGTTGTTTGT	C	2844	2844_C	pTox	6	gCGTTTTATtTGcTcTaTcT	*........*..*.*.*.*.
TCGTTTTATCTGTTGTTTGT	C	2844	2844_C	pTox	6	TCGTTcTATCctTcaTTTtT	.....*....**.**...*.
TCGTTTTATCTGTTGTTTGT	C	2844	2844_C	pTox	6	TtGTTggtTCTGTTGcgTGT	.*...***.......**...
TCGTTTTATCTGTTGTTTGT	C	2844	2844_C	pTox	6	TtGTTTaATCgGTTagaTGT	.*....*...*...***...
TCGTTTTATCTGTTGTTTGT	C	2844	2844_C	pTox	5	TCtTTTTcTCTGggGaTTGT	..*....*....**.*....
TCGTTTTATCTGTTGTTTGT	C	2844	2844_C	pTox	6	TCGTggaATCTGgTGgTTGa	....***.....*..*...*
TCGTTTTATCTGTTGTTTGT	C	2844	2844_C	pTox	4	TCaTTTTATtTGTTGTTTca	..*......*........**
TCGTTTTATCTGTTGTTTGT	C	2844	2844_C	pTox	5	gCGTTTTATCTGgTGgcTGc	*...........*..**..*
TCGTTTTATCTGTTGTTTGT	C	2844	2844_C	pTox	6	TCGTTTaATaTtTcGTTTaa	......*..*.*.*....**
TCGTTTCCTTAACGATCCGC	NC	3920	3920_NC	KatG fragment	6	TgGcTTCCTgtACGccCCGC	.*.*.....**...**....
TCGTTTCCTTAACGATCCGC	NC	3920	3920_NC	KatG fragment	6	TgaTTTCtTTAcCGgTCtGC	.**....*...*..*..*..
TCGTTTCCTTAACGATCCGC	NC	3920	3920_NC	KatG fragment	6	TCGacTCgaTAAaGATCCaC	...**..**...*.....*.
TCGTTTCCTTAACGATCCGC	NC	3920	3920_NC	KatG fragment	6	TgGTTTgCTcAACGATgCat	.*....*..*......*.**
TCGTTTCCTTAACGATCCGC	NC	3920	3920_NC	KatG fragment	1	TCGTTTCCTcAACGATCCGC	.........*..........
TCGTTTCCTTAACGATCCGC	NC	3920	3920_NC	KatG fragment	6	TgGTTTCtTTAttcATCgGC	.*.....*...***...*..
TCGTTTCCTTAACGATCCGC	NC	3920	3920_NC	KatG fragment	6	TgaaTTtCTTAACGAaCaGC	.***..*........*.*..
TCGTTTCCTTAACGATCCGC	NC	3920	3920_NC	KatG fragment	6	gCGTTcCtTgAAgGAgCCGC	*....*.*.*..*..*....
TCGTTTCCTTAACGATCCGC	NC	3920	3920_NC	KatG fragment	5	TCGcTatCTTtACGAcCCGC	...*.**...*....*....
TCGTTTCCTTAACGATCCGC	NC	3920	3920_NC	KatG fragment	6	TCtTTcttTTcACGcTCCGC	..*..***..*...*.....
TCGTTTCCTTAACGATCCGC	NC	3920	3920_NC	KatG fragment	5	TCGcTatCTTtACGAcCCGC	...*.**...*....*....
TCGTTTCCTTAACGATCCGC	NC	3920	3920_NC	KatG fragment	6	TttTaTCgTTAACGAcgCGC	.**.*..*.......**...
TCGTTTCCTTAACGATCCGC	NC	3920	3920_NC	KatG fragment	6	TCGTaTCgTTAtCGAgCgtC	....*..*...*...*.**.
TCGTTTCCTTAACGATCCGC	NC	3920	3920_NC	KatG fragment	6	TCtTTTCagTAgCGtTCaGC	..*....**..*..*..*..
TCGTTTCCTTAACGATCCGC	NC	3920	3920_NC	KatG fragment	6	TgGTaTtgaTAtCGATCCGC	.*..*.***..*........
TCGTTTCCTTAACGATCCGC	NC	3920	3920_NC	KatG fragment	6	TCagTTCCggcACGATaCGC	..**....***.....*...
TCGTTTCCTTAACGATCCGC	NC	3920	3920_NC	KatG fragment	6	TCGcTTCtTTAAtGcTCaGa	...*...*....*.*..*.*
TCGTTTCCTTAACGATCCGC	NC	3920	3920_NC	KatG fragment	6	aCcTTTCCTTtACGgTCaGg	*.*.......*...*..*.*
TCGTTTCCTTAACGATCCGC	NC	3920	3920_NC	KatG fragment	6	TCGcgTCtTcAtCaATCCGC	...**..*.*.*.*......
TCGTTTCCTTAACGATCCGC	NC	3920	3920_NC	KatG fragment	6	gCGTTTtCTcAgCGATCtGa	*.....*..*.*.....*.*
TCGTTTCCTTAACGATCCGC	NC	3920	3920_NC	KatG fragment	6	TCGgTTCgTTAAgtAagCGC	...*...*....**.**...
TCGTTTCCTTAACGATCCGC	NC	3920	3920_NC	KatG fragment	6	gCGTcgCCTcgcCGATCCGC	*...**...***........
TCGTTTCCTTAACGATCCGC	NC	3920	3920_NC	KatG fragment	6	TgaTTTtCTTAACGATaatC	.**...*.........***.
TCGTTTCCTTAACGATCCGC	NC	3920	3920_NC	KatG fragment	6	TaGTTTgCgTcgCGATCCaC	.*....*.*.**......*.
TCGTTTCCTTAACGATCCGC	NC	3920	3920_NC	KatG fragment	6	TgGTaTCCaTAAtGATCtGa	.*..*...*...*....*.*
TCGTTTCCTTAACGATCCGC	NC	3920	3920_NC	KatG fragment	6	TgtTTTCCTTgAaGAaCaGC	.**.......*.*..*.*..
TCGTTTCCTTAACGATCCGC	NC	3920	3920_NC	KatG fragment	6	cCGaTTtCaTtACGAcCCGC	*..*..*.*.*....*....
TCGTTTCCTTAACGATCCGC	NC	3920	3920_NC	KatG fragment	5	TCaTTTCCaTAcCGtTCCcC	..*.....*..*..*...*.
TCGTTTCCTTAACGATCCGC	NC	3920	3920_NC	KatG fragment	6	cCGcTaCCTctACGAcCCGC	*..*.*...**....*....
TCGTTTCCTTAACGATCCGC	NC	3920	3920_NC	KatG fragment	6	TCaTcTgtTTAgCGATCCGa	..*.*.**...*.......*
TCGTTTCCTTAACGATCCGC	NC	3920	3920_NC	KatG fragment	6	TtcaTTCCTcgACGATgCGC	.***.....**.....*...
TCGTTTCCTTAACGATCCGC	NC	3920	3920_NC	KatG fragment	6	gCGcTTCCagAACGgTgCGC	*..*....**....*.*...
TCGTTTCCTTAACGATCCGC	NC	3920	3920_NC	KatG fragment	5	gCGTTTCCccAACGActCGC	*.......**.....**...
TCGTTTCCTTAACGATCCGC	NC	3920	3920_NC	KatG fragment	6	TgcTTaCtTTAACGATCatC	.**..*.*.........**.
TCGTTTCCTTAACGATCCGC	NC	3920	3920_NC	KatG fragment	6	cgGTTTCCcgAtCGATCaGC	**......**.*.....*..
TCGTTTCCTTAACGATCCGC	NC	3920	3920_NC	KatG fragment	6	cCGTTTCCaTAAtGgcCaGC	*.......*...*.**.*..
TCGTTTCCTTAACGATCCGC	NC	3920	3920_NC	KatG fragment	6	gCtgaTCaTTAACtATCCGC	*.***..*.....*......
TCGTTTCCTTAACGATCCGC	NC	3920	3920_NC	KatG fragment	6	TCGTTTaaTaAACGATCgct	......**.*.......***
TCGTTTCCTTAACGATCCGC	NC	3920	3920_NC	KatG fragment	5	TCGcTatCTTtACGAcCCGC	...*.**...*....*....
TCGTTTCCTTAACGATCCGC	NC	3920	3920_NC	KatG fragment	6	cCGcTatCTTtACGAcCCGC	*..*.**...*....*....
TCGTTTCCTTAACGATCCGC	NC	3920	3920_NC	KatG fragment	6	cCGcTaCCTctACGAcCCGC	*..*.*...**....*....
TCGTTTCCTTAACGATCCGC	NC	3920	3920_NC	KatG fragment	6	TCcTcaCCTTtACGATagGC	..*.**....*.....**..
TCGTTTCCTTAACGATCCGC	NC	3920	3920_NC	KatG fragment	6	TgtTgTtaTcAACGATCCGC	.**.*.**.*..........
AGCATAAAGTGTAAAGCCTG	NC	2030	2030_NC	pTox	6	AGCAaAgAaaGTAAAGCCgc	....*.*.**........**
AGCATAAAGTGTAAAGCCTG	NC	2030	2030_NC	pTox	6	AGCgTAcgGgcTAAtGCCTG	...*..**.**...*.....
AGCATAAAGTGTAAAGCCTG	NC	2030	2030_NC	pTox	6	AGCAgAgcGTGcAgcGCCTG	....*.**...*.**.....
AGCATAAAGTGTAAAGCCTG	NC	2030	2030_NC	pTox	6	cGaAaAAAGcGTtcAGCCTG	*.*.*....*..**......
AGCATAAAGTGTAAAGCCTG	NC	2030	2030_NC	pTox	6	taCATAAtGTGTgtAGCaTG	**.....*....**...*..
AGCATAAAGTGTAAAGCCTG	NC	2030	2030_NC	pTox	6	AGCAgAAcGTGaAAtGCgTc	....*..*...*..*..*.*
AGCATAAAGTGTAAAGCCTG	NC	2030	2030_NC	pTox	6	AGCATcAtGcGTAAgGCtTt	.....*.*.*....*..*.*
AGCATAAAGTGTAAAGCCTG	NC	2030	2030_NC	pTox	6	AGCATtAttTtTAAcGCCaG	.....*.**.*...*...*.
AGCATAAAGTGTAAAGCCTG	NC	2030	2030_NC	pTox	6	AGCgcgAAGTGTAggGtCTG	...***.......**.*...
AGCATAAAGTGTAAAGCCTG	NC	2030	2030_NC	pTox	6	AGCATAAAtTGcAAcaaCaG	........*..*..***.*.
AGCATAAAGTGTAAAGCCTG	NC	2030	2030_NC	pTox	5	cGgATAtAGcGTAAAGCCaG	*.*...*..*........*.
AGCATAAAGTGTAAAGCCTG	NC	2030	2030_NC	pTox	5	AGCATcAgGcGcAAAGCCaG	.....*.*.*.*......*.
AGCATAAAGTGTAAAGCCTG	NC	2030	2030_NC	pTox	0	AGCATAAAGTGTAAAGCCTG	....................
TGTGAGTTAGCTCACTCATT	C	1983	1983_C	pTox	6	TGTGAaaTAGaTCACcgcTT	.....**...*....***..
TGTGAGTTAGCTCACTCATT	C	1983	1983_C	pTox	6	gaTGAGTTAGCaCAacCATc	**.........*..**...*
TGTGAGTTAGCTCACTCATT	C	1983	1983_C	pTox	6	TGatAGTTtGCTCctTtATT	..**....*....**.*...
TGTGAGTTAGCTCACTCATT	C	1983	1983_C	pTox	6	TGTGgGTgAGCTgAgTCAcc	....*..*....*.*...**
TGTGAGTTAGCTCACTCATT	C	1983	1983_C	pTox	5	TGTtAaTTtGtTCAaTCATT	...*.*..*.*...*.....
TGTGAGTTAGCTCACTCATT	C	1983	1983_C	pTox	5	TGTGcGTTAGtcCACagATT	....*.....**...**...
TGTGAGTTAGCTCACTCATT	C	1983	1983_C	pTox	0	TGTGAGTTAGCTCACTCATT	....................
TGTGAGTTAGCTCACTCATT	C	1983	1983_C	pTox	5	TGTtAaTTtGtTCAaTCATT	...*.*..*.*...*.....
GCTGACTGGGGCAGCTATGT	NC	4822	4822_NC	KatG fragment	6	GCgGtgTGGGGCgGCcATGa	..*.**......*..*...*
GCTGACTGGGGCAGCTATGT	NC	4822	4822_NC	KatG fragment	5	aaaGACTGGGaCAGCTATcT	***.......*.......*.
GCTGACTGGGGCAGCTATGT	NC	4822	4822_NC	KatG fragment	4	GCcGACTGGGGCAGtTAcGc	..*...........*..*.*
GCTGACTGGGGCAGCTATGT	NC	4822	4822_NC	KatG fragment	6	GCTGctgGGcGCAGgTcTGT	....***..*....*.*...
GCTGACTGGGGCAGCTATGT	NC	4822	4822_NC	KatG fragment	6	GCTGAtTGttGCAGgaATGg	.....*..**....**...*
GCTGACTGGGGCAGCTATGT	NC	4822	4822_NC	KatG fragment	6	GCTGgCTGacGtcGgTATGT	....*...**.**.*.....
GCTGACTGGGGCAGCTATGT	NC	4822	4822_NC	KatG fragment	6	GCTGtCgGcGGaAGaTATcT	....*.*.*..*..*...*.
GCTGACTGGGGCAGCTATGT	NC	4822	4822_NC	KatG fragment	6	GCaGACTGacGCgGCgcTGT	..*.....**..*..**...
GCTGACTGGGGCAGCTATGT	NC	4822	4822_NC	KatG fragment	6	GCTGAtTGtGtCcatTATGT	.....*..*.*.***.....
GCTGACTGGGGCAGCTATGT	NC	4822	4822_NC	KatG fragment	6	GaTtACTGGtaCAagTATGT	.*.*.....**..**.....
GCTGACTGGGGCAGCTATGT	NC	4822	4822_NC	KatG fragment	6	GCTGcCTGGGGgcGtTtTGa	....*......**.*.*..*
GCTGACTGGGGCAGCTATGT	NC	4822	4822_NC	KatG fragment	6	GCTGACTGccGCAGgTgaGa	........**....*.**.*
GCTGACTGGGGCAGCTATGT	NC	4822	4822_NC	KatG fragment	6	GCgGACTGGGGCcGaTgctT	..*.........*.*.***.
GCTGACTGGGGCAGCTATGT	NC	4822	4822_NC	KatG fragment	6	GCatAtTGGcGCAGaTgTGT	..**.*...*....*.*...
GCTGACTGGGGCAGCTATGT	NC	4822	4822_NC	KatG fragment	6	GCTGgCTGGGGtcGCggTGa	....*......**..**..*
GCTGACTGGGGCAGCTATGT	NC	4822	4822_NC	KatG fragment	6	GCTaACgGGaGCAagTcTGT	...*..*..*...**.*...
GCTGACTGGGGCAGCTATGT	NC	4822	4822_NC	KatG fragment	6	GCTGcCTatGGCtGgTATaT	....*..**...*.*...*.
GCTGACTGGGGCAGCTATGT	NC	4822	4822_NC	KatG fragment	6	GCTGcCaGcGaCAGCcAgGT	....*.*.*.*....*.*..
GCTGACTGGGGCAGCTATGT	NC	4822	4822_NC	KatG fragment	5	GCTGAtTGaaGCAGCgATGc	.....*..**.....*...*
GCTGACTGGGGCAGCTATGT	NC	4822	4822_NC	KatG fragment	6	GCTGAtgGtGGCgtCgATGT	.....**.*...**.*....
GCTGACTGGGGCAGCTATGT	NC	4822	4822_NC	KatG fragment	6	tCTGgCTGGtGCcGCTggGT	*...*....*..*...**..
GCTGACTGGGGCAGCTATGT	NC	4822	4822_NC	KatG fragment	6	GCTGgCaGtGGCAGCggTGg	....*.*.*......**..*
GCTGACTGGGGCAGCTATGT	NC	4822	4822_NC	KatG fragment	6	caTGAgTGGGGCAaaTAcGT	**...*.......**..*..
GCTGACTGGGGCAGCTATGT	NC	4822	4822_NC	KatG fragment	6	GCTGACTGcGGgcGaaATGc	........*..**.**...*
GCTGACTGGGGCAGCTATGT	NC	4822	4822_NC	KatG fragment	6	GCgtACTGGcGCAGgcATGa	..**.....*....**...*
GCTGACTGGGGCAGCTATGT	NC	4822	4822_NC	KatG fragment	6	GtTGAgTGGcGaAGCTcTGc	.*...*...*.*....*..*
GCTGACTGGGGCAGCTATGT	NC	4822	4822_NC	KatG fragment	6	GCTaACcaGGGCgGCgATcT	...*..**....*..*..*.
GCTGACTGGGGCAGCTATGT	NC	4822	4822_NC	KatG fragment	6	GgTGACTtGcGCcGtTATGc	.*.....*.*..*.*....*
AAACTGACGCACAGAGATAT	NC	3865	3865_NC	KatG fragment	6	cAACTGcCcCAtgtAGATAT	*.....*.*..***......
AAACTGACGCACAGAGATAT	NC	3865	3865_NC	KatG fragment	1	AAACTGACGCACAGgGATAT	..............*.....
AAACTGACGCACAGAGATAT	NC	3865	3865_NC	KatG fragment	6	AcACTGAtaCtCAGtGATAa	.*.....**.*...*....*
AAACTGACGCACAGAGATAT	NC	3865	3865_NC	KatG fragment	6	AcACTGAtaCtCAGtGATAa	.*.....**.*...*....*
AAACTGACGCACAGAGATAT	NC	3865	3865_NC	KatG fragment	6	AAgCaaAgGCACAtAGATAa	..*.**.*.....*.....*
AAACTGACGCACAGAGATAT	NC	3865	3865_NC	KatG fragment	6	AAACgtgCGCACAaAtATcT	....***......*.*..*.
AAACTGACGCACAGAGATAT	NC	3865	3865_NC	KatG fragment	6	AAACcGACGCACActGgcgT	....*........**.***.
AAACTGACGCACAGAGATAT	NC	3865	3865_NC	KatG fragment	6	AAACTctCGgAaAaAcATAT	.....**..*.*.*.*....
AAACTGACGCACAGAGATAT	NC	3865	3865_NC	KatG fragment	6	AAgCTGcCGCACAtAGcgAa	..*...*......*..**.*
AAACTGACGCACAGAGATAT	NC	3865	3865_NC	KatG fragment	6	AAcaTGACGCACgtAGAaAa	..**........**...*.*
AAACTGACGCACAGAGATAT	NC	3865	3865_NC	KatG fragment	6	AAACaGACGggCgaAGtTAT	....*....**.**..*...
AAACTGACGCACAGAGATAT	NC	3865	3865_NC	KatG fragment	5	cAACTGgCGCACgGtGATtT	*.....*.....*.*...*.
AAACTGACGCACAGAGATAT	NC	3865	3865_NC	KatG fragment	6	AAACTGttGttCAaAcATAT	......**.**..*.*....
AAACTGACGCACAGAGATAT	NC	3865	3865_NC	KatG fragment	6	AcACTGAtaCtCAGtGATAa	.*.....**.*...*....*
AAACTGACGCACAGAGATAT	NC	3865	3865_NC	KatG fragment	6	cAcCTGACGCgCAataATAT	*.*.......*..***....
GTTTGTTTATTCGCATGGCC	NC	4800	4800_NC	KatG fragment	6	GcTctTTTtTcCGCATGGCt	.*.**...*.*........*
GTTTGTTTATTCGCATGGCC	NC	4800	4800_NC	KatG fragment	6	GTcTGTTTAcctGCATcaCC	..*......***....**..
GTTTGTTTATTCGCATGGCC	NC	4800	4800_NC	KatG fragment	6	GTTcGaTTtTaCGCtcGGCC	...*.*..*.*...**....
GTTTGTTTATTCGCATGGCC	NC	4800	4800_NC	KatG fragment	2	GTcTGTTTATTCGtATGGCC	..*..........*......
GTTTGTTTATTCGCATGGCC	NC	4800	4800_NC	KatG fragment	6	GTcTGcgTATTtcCATtGCC	..*..**....**...*...
GTTTGTTTATTCGCATGGCC	NC	4800	4800_NC	KatG fragment	6	GTcTGTTcATTgGCATGatg	..*....*...*.....***
GTTTGTTTATTCGCATGGCC	NC	4800	4800_NC	KatG fragment	6	GaTTGgTTATgCGgcaGGCC	.*...*....*..***....
GTTTGTTTATTCGCATGGCC	NC	4800	4800_NC	KatG fragment	6	GcTgGTTTATcCGCAgcGtC	.*.*......*....**.*.
GTTTGTTTATTCGCATGGCC	NC	4800	4800_NC	KatG fragment	6	GTTgGTTTtaTCGgcTGGCg	...*....**...**....*
GTTTGTTTATTCGCATGGCC	NC	4800	4800_NC	KatG fragment	6	GagTGTTTtTTttCATGtCC	.**.....*..**....*..
GTTTGTTTATTCGCATGGCC	NC	4800	4800_NC	KatG fragment	6	aTaTGTTTATgaGCATcGCa	*.*.......**....*..*
GTTTGTTTATTCGCATGGCC	NC	4800	4800_NC	KatG fragment	6	aaTcGTTTAaTCcCATtGCC	**.*.....*..*...*...
GTTTGTTTATTCGCATGGCC	NC	4800	4800_NC	KatG fragment	6	GTTTGTcTcTTCttcTGcCC	......*.*...***..*..
GTTTGTTTATTCGCATGGCC	NC	4800	4800_NC	KatG fragment	6	GTcTGgcgATTgGCcTGGCC	..*..***...*..*.....
GTTTGTTTATTCGCATGGCC	NC	4800	4800_NC	KatG fragment	6	GcTTcTgcATcCGgATGGCC	.*..*.**..*..*......
GTTTGTTTATTCGCATGGCC	NC	4800	4800_NC	KatG fragment	6	GTTTGTactcTCGCggGGCC	......****....**....
GTTTGTTTATTCGCATGGCC	NC	4800	4800_NC	KatG fragment	6	GgTTcTTTAaTCtCATcGCa	.*..*....*..*...*..*
GTTTGTTTATTCGCATGGCC	NC	4800	4800_NC	KatG fragment	5	GccTGTTTATTCGCcatGCC	.**...........***...
GTTTGTTTATTCGCATGGCC	NC	4800	4800_NC	KatG fragment	5	GccTGTTTATcCtCATtGCC	.**.......*.*...*...
GTTTGTTTATTCGCATGGCC	NC	4800	4800_NC	KatG fragment	6	GTTTtTTTATggGCAcGGtg	....*.....**...*..**
GTTTGTTTATTCGCATGGCC	NC	4800	4800_NC	KatG fragment	6	GTTTGTTgAaTCGCgTaaCg	.......*.*....*.**.*
GTTTGTTTATTCGCATGGCC	NC	4800	4800_NC	KatG fragment	5	GaTgGTTTtTTCGCATcGCt	.*.*....*.......*..*
GTTTGTTTATTCGCATGGCC	NC	4800	4800_NC	KatG fragment	6	GTTctTTTtTTCGCgTtGtC	...**...*.....*.*.*.
GTTTGTTTATTCGCATGGCC	NC	4800	4800_NC	KatG fragment	6	GTcTGgcTgTTCaCcTGGCC	..*..**.*...*.*.....
GTTTGTTTATTCGCATGGCC	NC	4800	4800_NC	KatG fragment	6	GgTTGTgTtTTgGCAgcGCC	.*....*.*..*...**...
ACCCGCCAGAATAAACAGGT	C	4592	4592_C	KatG fragment	6	cCCCGgCAGAAgAAAacGaT	*....*.....*...**.*.
ACCCGCCAGAATAAACAGGT	C	4592	4592_C	KatG fragment	6	ACaCGCCAcAATAAcggGGa	..*.....*.....***..*
ACCCGCCAGAATAAACAGGT	C	4592	4592_C	KatG fragment	5	ttCtGCCAGAATAttCAGGT	**.*.........**.....
ACCCGCCAGAATAAACAGGT	C	4592	4592_C	KatG fragment	4	gCCaaCCAGAATAAACAGGc	*..**..............*
ACCCGCCAGAATAAACAGGT	C	4592	4592_C	KatG fragment	6	ttCCGCatGAtTAAACAGGc	**....**..*........*
ACCCGCCAGAATAAACAGGT	C	4592	4592_C	KatG fragment	2	ACCCGCgAGgATAAACAGGT	......*..*..........
ACCCGCCAGAATAAACAGGT	C	4592	4592_C	KatG fragment	6	cCaCGCCgGAATAcgCAcGT	*.*....*.....**..*..
ACCCGCCAGAATAAACAGGT	C	4592	4592_C	KatG fragment	6	gCCgatCAGAAaAAACAGtT	*..***.....*......*.
ACCCGCCAGAATAAACAGGT	C	4592	4592_C	KatG fragment	6	gCtCtCCAGttTAAACAGGa	*.*.*....**........*
ACCCGCCAGAATAAACAGGT	C	4592	4592_C	KatG fragment	5	ACCgGtCAGAATAAgaAcGT	...*.*........**.*..
ACCCGCCAGAATAAACAGGT	C	4592	4592_C	KatG fragment	6	ACCCGgCAGcATAtAggtGT	.....*...*...*.***..
ACCCGCCAGAATAAACAGGT	C	4592	4592_C	KatG fragment	6	gCCaGCCAGAATAccCAGcc	*..*.........**...**
ACCCGCCAGAATAAACAGGT	C	4592	4592_C	KatG fragment	6	ctCCcCCAcAATcAACAcGT	**..*...*...*....*..
ACCCGCCAGAATAAACAGGT	C	4592	4592_C	KatG fragment	6	ACCttCCAcAAggAACAGcT	...**...*..**.....*.
ACCCGCCAGAATAAACAGGT	C	4592	4592_C	KatG fragment	6	ACgCGgCAcAATcAcCAGGc	..*..*..*...*.*....*
ACCCGCCAGAATAAACAGGT	C	4592	4592_C	KatG fragment	6	ACCCGCgAcAATcAtCgGGa	......*.*...*.*.*..*
ACCCGCCAGAATAAACAGGT	C	4592	4592_C	KatG fragment	6	tCCttCCAGAATAAAtgGcT	*..**..........**.*.
ACCCGCCAGAATAAACAGGT	C	4592	4592_C	KatG fragment	6	AatCGgCttcATAAACAGGT	.**..*.***..........
ACCCGCCAGAATAAACAGGT	C	4592	4592_C	KatG fragment	6	gtCCGCCAGAtccAgCAGGT	**........***.*.....
ACCCGCCAGAATAAACAGGT	C	4592	4592_C	KatG fragment	5	AgCCGtCAaAccAAACAGGT	.*...*..*.**........
ACCCGCCAGAATAAACAGGT	C	4592	4592_C	KatG fragment	6	ACCCGgCAGgAaAAcaAGGa	.....*...*.*..**...*
ACCCGCCAGAATAAACAGGT	C	4592	4592_C	KatG fragment	6	ACCCtgCAtAtTcAACAGGc	....**..*.*.*......*
ACCCGCCAGAATAAACAGGT	C	4592	4592_C	KatG fragment	4	ACCCGCagGAATAAACAGac	......**..........**
ACCCGCCAGAATAAACAGGT	C	4592	4592_C	KatG fragment	6	ACCCGCCAGAcTgAtaAaGg	..........*.*.**.*.*
ACCCGCCAGAATAAACAGGT	C	4592	4592_C	KatG fragment	6	ACgCGCCAtAtcAAACAGta	..*.....*.**......**
ACCCGCCAGAATAAACAGGT	C	4592	4592_C	KatG fragment	6	cCCgGCCtGtATcAACAGGc	*..*...*.*..*......*
ACCCGCCAGAATAAACAGGT	C	4592	4592_C	KatG fragment	4	AgCCGgCAGgATAAtCAGGT	.*...*...*....*.....
ACCCGCCAGAATAAACAGGT	C	4592	4592_C	KatG fragment	6	AaCCGCCAGAtTAAAagtGc	.*........*....***.*
ACCCGCCAGAATAAACAGGT	C	4592	4592_C	KatG fragment	6	ACCCGCCAGtAatAtCAGca	.........*.**.*...**
CGAAGAAATAGTTGCTCCAC	C	4102	4102_C	KatG fragment	6	CGAAGAgAaAGTTGCcCgca	......*.*......*.***
CGAAGAAATAGTTGCTCCAC	C	4102	4102_C	KatG fragment	6	CGgtGAtATttTTGCTtCAC	..**..*..**.....*...
CGAAGAAATAGTTGCTCCAC	C	4102	4102_C	KatG fragment	6	tGAAaAcATtGTTcCgCCAC	*...*.*..*...*.*....
CGAAGAAATAGTTGCTCCAC	C	4102	4102_C	KatG fragment	6	CGAcGtgtTgcTTGCTCCAC	...*.***.**.........
CGAAGAAATAGTTGCTCCAC	C	4102	4102_C	KatG fragment	6	CGgAGAAAacGTTGCTgCcg	..*.....**......*.**
CGAAGAAATAGTTGCTCCAC	C	4102	4102_C	KatG fragment	6	CGgAGgAAgAGTcGCgCCgC	..*..*..*...*..*..*.
CGAAGAAATAGTTGCTCCAC	C	4102	4102_C	KatG fragment	6	CGAtGAcATtGTTtgcCCAC	...*..*..*...***....
CGAAGAAATAGTTGCTCCAC	C	4102	4102_C	KatG fragment	0	CGAAGAAATAGTTGCTCCAC	....................
CGAAGAAATAGTTGCTCCAC	C	4102	4102_C	KatG fragment	6	CGttGAAATtaTgGCTCCtC	..**.....**.*.....*.
CGAAGAAATAGTTGCTCCAC	C	4102	4102_C	KatG fragment	6	CGAtGAAAgAtTTcaTCaAC	...*....*.*..**..*..
CGAAGAAATAGTTGCTCCAC	C	4102	4102_C	KatG fragment	6	CGAAGAAAaAGTTtacCCga	........*....***..**
CGAAGAAATAGTTGCTCCAC	C	4102	4102_C	KatG fragment	5	CGAAGAAAaAtTTGCcgCgC	........*.*....**.*.
CGAAGAAATAGTTGCTCCAC	C	4102	4102_C	KatG fragment	6	CGAgGAcgTtGTTGCTgtAC	...*..**.*......**..
CGAAGAAATAGTTGCTCCAC	C	4102	4102_C	KatG fragment	6	CGAAGAAcTgtTTcacCCAC	.......*.**..***....
CGAAGAAATAGTTGCTCCAC	C	4102	4102_C	KatG fragment	6	CGAgtAAATcGTcGaTCaAC	...**....*..*.*..*..
CGAAGAAATAGTTGCTCCAC	C	4102	4102_C	KatG fragment	6	aaAAGAAgaAGTTGCTgaAC	**.....**.......**..
CGAAGAAATAGTTGCTCCAC	C	4102	4102_C	KatG fragment	6	CGAAtcAATgGTTGtaCtAC	....**...*....**.*..
CGAAGAAATAGTTGCTCCAC	C	4102	4102_C	KatG fragment	6	CGAAGcAATgaTTttTtCAC	.....*...**..**.*...
CGAAGAAATAGTTGCTCCAC	C	4102	4102_C	KatG fragment	6	gaAAGgAAcAGTTGCcCCAg	**...*..*......*...*
CGAAGAAATAGTTGCTCCAC	C	4102	4102_C	KatG fragment	6	gGAAagtgTAcTTGCTCCAC	*...****..*.........
CGAAGAAATAGTTGCTCCAC	C	4102	4102_C	KatG fragment	6	taAAGtgATAGTTGCcgCAC	**...**........**...
CGAAGAAATAGTTGCTCCAC	C	4102	4102_C	KatG fragment	6	CccAtAAATAaaTGCTaCAC	.**.*.....**....*...
CGAAGAAATAGTTGCTCCAC	C	4102	4102_C	KatG fragment	6	CGAAGAggaAtcTGCcCCAC	......***.**...*....
CGAAGAAATAGTTGCTCCAC	C	4102	4102_C	KatG fragment	6	gGAAGAAAaAGcTGCaCCga	*.......*..*...*..**
CGAAGAAATAGTTGCTCCAC	C	4102	4102_C	KatG fragment	6	CGAcGAAtTAaTgGCgCtAC	...*...*..*.*..*.*..
CGAAGAAATAGTTGCTCCAC	C	4102	4102_C	KatG fragment	6	CGAAGctcTcGTaGCgCCAC	.....***.*..*..*....
CGAAGAAATAGTTGCTCCAC	C	4102	4102_C	KatG fragment	6	CGAAGAAATtaTTcCggtAC	.........**..*.***..
CGAAGAAATAGTTGCTCCAC	C	4102	4102_C	KatG fragment	5	CtgAGAAATcGTTGCgCCAg	.**......*.....*...*
CGAAGAAATAGTTGCTCCAC	C	4102	4102_C	KatG fragment	6	CGcAGAAATAaTaatTtCAC	..*.......*.***.*...
CGAAGAAATAGTTGCTCCAC	C	4102	4102_C	KatG fragment	5	tGAAGAAATtaTgGCTCgAC	*........**.*....*..
CGAAGAAATAGTTGCTCCAC	C	4102	4102_C	KatG fragment	6	CGAAtAAgTAaTTtCTCatC	....*..*..*..*...**.
CGAAGAAATAGTTGCTCCAC	C	4102	4102_C	KatG fragment	6	tGAAGAgAaAcTgGCaCCAC	*.....*.*.*.*..*....
CGAAGAAATAGTTGCTCCAC	C	4102	4102_C	KatG fragment	6	CcAAcAAtaAGTTGCTgaAC	.*..*..**.......**..
CGAAGAAATAGTTGCTCCAC	C	4102	4102_C	KatG fragment	6	CGAAGcAATAcTcGtTgCtC	.....*....*.*.*.*.*.
CGAAGAAATAGTTGCTCCAC	C	4102	4102_C	KatG fragment	6	gcAAGAgATgaTTGCTCaAC	**....*..**......*..
CGAAGAAATAGTTGCTCCAC	C	4102	4102_C	KatG fragment	6	CGAtGActgAGTTGCaCCAt	...*..***......*...*
CGAAGAAATAGTTGCTCCAC	C	4102	4102_C	KatG fragment	6	CGcAGcAAcAGTgcCgCCAC	..*..*..*...**.*....
CGAAGAAATAGTTGCTCCAC	C	4102	4102_C	KatG fragment	6	CGtAtAAATtGcTGCaCCAa	..*.*....*.*...*...*
CGAAGAAATAGTTGCTCCAC	C	4102	4102_C	KatG fragment	6	aGAAGAAgaAGacGCTCCAg	*......**..**......*
CGAAGAAATAGTTGCTCCAC	C	4102	4102_C	KatG fragment	6	aGAAGccgccGTTGCTCCAC	*....*****..........
CGAAGAAATAGTTGCTCCAC	C	4102	4102_C	KatG fragment	5	CGAAcAAATccTTGCTgCtC	....*....**.....*.*.
CCGGATCTGGATGTGAACTG	NC	4522	4522_NC	KatG fragment	6	CaGccTCTGGAaGTaAACgG	.*.**......*..*...*.
CCGGATCTGGATGTGAACTG	NC	4522	4522_NC	KatG fragment	6	CCaGgTCTGcAaGTGAAaTa	..*.*....*.*.....*.*
CCGGATCTGGATGTGAACTG	NC	4522	4522_NC	KatG fragment	6	CgGGATaTcGcTGcGtACTG	.*....*.*.*..*.*....
CCGGATCTGGATGTGAACTG	NC	4522	4522_NC	KatG fragment	1	CCGGATCTGGATGTtAACTG	..............*.....
CCGGATCTGGATGTGAACTG	NC	4522	4522_NC	KatG fragment	6	CaGGAaCTGGtTGaGAAacG	.*...*....*..*...**.
CCGGATCTGGATGTGAACTG	NC	4522	4522_NC	KatG fragment	6	CCaGATCTGctgGTGAAagG	..*......***.....**.
CCGGATCTGGATGTGAACTG	NC	4522	4522_NC	KatG fragment	6	aCGcATCaGGATGgGAAaTa	*..*...*.....*...*.*
CCGGATCTGGATGTGAACTG	NC	4522	4522_NC	KatG fragment	6	CCGGATCTGcAaaTtAtCgG	.........*.**.*.*.*.
CCGGATCTGGATGTGAACTG	NC	4522	4522_NC	KatG fragment	6	aCcGATtTcGAgGcGAACTG	*.*...*.*..*.*......
CCGGATCTGGATGTGAACTG	NC	4522	4522_NC	KatG fragment	6	CCaGtTCTGGATcaacACTG	..*.*.......****....
CCGGATCTGGATGTGAACTG	NC	4522	4522_NC	KatG fragment	5	CCtGAaCTGGAgGTGAACca	..*..*.....*......**
CCGGATCTGGATGTGAACTG	NC	4522	4522_NC	KatG fragment	5	aCGGATCTGGAgGTaAcgTG	*..........*..*.**..
CCGGATCTGGATGTGAACTG	NC	4522	4522_NC	KatG fragment	6	ggcGATCTGGATGTcAgCgG	***...........*.*.*.
CCGGATCTGGATGTGAACTG	NC	4522	4522_NC	KatG fragment	6	ggcGATCTGGATGTcAgCgG	***...........*.*.*.
CCGGATCTGGATGTGAACTG	NC	4522	4522_NC	KatG fragment	6	ggcGATCTGGATGTcAgCgG	***...........*.*.*.
CCGGATCTGGATGTGAACTG	NC	4522	4522_NC	KatG fragment	6	gCcGATCTGGAaGTtAAaTa	*.*........*..*..*.*
CCGGATCTGGATGTGAACTG	NC	4522	4522_NC	KatG fragment	6	CgGGAaacGGgTGTGtACTG	.*...***..*....*....
CCGGATCTGGATGTGAACTG	NC	4522	4522_NC	KatG fragment	6	gCGGATgTGatTGTcAACTc	*.....*..**...*....*
CCGGATCTGGATGTGAACTG	NC	4522	4522_NC	KatG fragment	6	CCGGATtaGGATGgtAAagG	......**.....**..**.
CCGGATCTGGATGTGAACTG	NC	4522	4522_NC	KatG fragment	6	aCtGgTaTGGATGcGAACgG	*.*.*.*......*....*.
CCGGATCTGGATGTGAACTG	NC	4522	4522_NC	KatG fragment	6	CaGGAgCTGGAgcTGAAagG	.*...*.....**....**.
CCGGATCTGGATGTGAACTG	NC	4522	4522_NC	KatG fragment	6	gaaGATCTGGATGTagACaG	***...........**..*.
AGATCTTCTTTCGGCACTTC	C	3798	3798_C	KatG fragment	6	tGtTgTggTTTCGGCAtTTC	*.*.*.**........*...
AGATCTTCTTTCGGCACTTC	C	3798	3798_C	KatG fragment	6	AaATaTaCTTTCtGtACTcC	.*..*.*.....*.*...*.
AGATCTTCTTTCGGCACTTC	C	3798	3798_C	KatG fragment	6	cGcTgaTaTTTCGGCACTTt	*.*.**.*...........*
AGATCTTCTTTCGGCACTTC	C	3798	3798_C	KatG fragment	5	AGcTgTTCTTTCGGaAgTgC	..*.*.........*.*.*.
AGATCTTCTTTCGGCACTTC	C	3798	3798_C	KatG fragment	6	AGAatgTCgTgCGGCgCTTC	...***..*.*....*....
AGATCTTCTTTCGGCACTTC	C	3798	3798_C	KatG fragment	0	AGATCTTCTTTCGGCACTTC	....................
AGATCTTCTTTCGGCACTTC	C	3798	3798_C	KatG fragment	6	cGATCgTCTcTCtGCgCaTC	*....*...*..*..*.*..
AGATCTTCTTTCGGCACTTC	C	3798	3798_C	KatG fragment	6	gcATCTcaTTgCcGCACTTC	**....**..*.*.......
AGATCTTCTTTCGGCACTTC	C	3798	3798_C	KatG fragment	6	tGATgcTCTgTCGGCgCgTC	*...**...*.....*.*..
AGATCTTCTTTCGGCACTTC	C	3798	3798_C	KatG fragment	6	AGAgtTTCgTcCtGaACTTC	...**...*.*.*.*.....
AGATCTTCTTTCGGCACTTC	C	3798	3798_C	KatG fragment	5	AGATtTTtTTTCtGCACggC	....*..*....*....**.
AGATCTTCTTTCGGCACTTC	C	3798	3798_C	KatG fragment	6	AGATaTTtTTTCatCAtTcC	....*..*....**..*.*.
AGATCTTCTTTCGGCACTTC	C	3798	3798_C	KatG fragment	6	tGATaTTCTTgCaGCAgTaC	*...*.....*.*...*.*.
AGATCTTCTTTCGGCACTTC	C	3798	3798_C	KatG fragment	5	cGATaTTtTTcCGGCAgTTC	*...*..*..*.....*...
AGATCTTCTTTCGGCACTTC	C	3798	3798_C	KatG fragment	6	caATCTTCaTcCGGCACTgg	**......*.*.......**
AGATCTTCTTTCGGCACTTC	C	3798	3798_C	KatG fragment	6	gGATCTTCTTcCacCACaTa	*.........*.**...*.*
AGATCTTCTTTCGGCACTTC	C	3798	3798_C	KatG fragment	5	AGATCTTgaTaCGGCACTga	.......**.*.......**
AGATCTTCTTTCGGCACTTC	C	3798	3798_C	KatG fragment	6	tGATgcgCTTTCGcaACTTC	*...***......**.....
AGATCTTCTTTCGGCACTTC	C	3798	3798_C	KatG fragment	6	AcAgCTTCTgaCcGCACaTC	.*.*.....**.*....*..
AGATCTTCTTTCGGCACTTC	C	3798	3798_C	KatG fragment	6	AtATCTTgTTcCGcaAtTTC	.*.....*..*..**.*...
AGATCTTCTTTCGGCACTTC	C	3798	3798_C	KatG fragment	6	AcAcCaTCTaTCcGCACaTC	.*.*.*...*..*....*..
AGATCTTCTTTCGGCACTTC	C	3798	3798_C	KatG fragment	6	AaATCaTaTTTCGaCACgcC	.*...*.*.....*...**.
AGATCTTCTTTCGGCACTTC	C	3798	3798_C	KatG fragment	6	AtcTCTTCTTTCtGaAtTaC	.**.........*.*.*.*.
AGATCTTCTTTCGGCACTTC	C	3798	3798_C	KatG fragment	6	AGAgCaTCaaTCtGCcCTTC	...*.*..**..*..*....
AGATCTTCTTTCGGCACTTC	C	3798	3798_C	KatG fragment	6	gGtgCTTCTTTtGGCggTTC	*.**.......*...**...
AGATCTTCTTTCGGCACTTC	C	3798	3798_C	KatG fragment	6	AGtTCTgCgTcaGGCAgTTC	..*...*.*.**....*...
AGATCTTCTTTCGGCACTTC	C	3798	3798_C	KatG fragment	6	AaATCTTCgTTCGcCgCTgg	.*......*....*.*..**
AGATCTTCTTTCGGCACTTC	C	3798	3798_C	KatG fragment	6	cGATaTTgTTcCGGCAtTTg	*...*..*..*.....*..*
AGATCTTCTTTCGGCACTTC	C	3798	3798_C	KatG fragment	6	AcAaCTgCaTgCGGCACTaC	.*.*..*.*.*.......*.
AGATCTTCTTTCGGCACTTC	C	3798	3798_C	KatG fragment	6	gatTCTgCTgTCGGCAaTTC	***...*..*......*...
AGATCTTCTTTCGGCACTTC	C	3798	3798_C	KatG fragment	6	gcATCggCTTTCGcCAgTTC	**...**......*..*...
AGATCTTCTTTCGGCACTTC	C	3798	3798_C	KatG fragment	6	tcATCaTCTTTaGtCAgTTC	**...*.....*.*..*...
AGATCTTCTTTCGGCACTTC	C	3798	3798_C	KatG fragment	6	tGAgCaTaTTgCGcCACTTC	*..*.*.*..*..*......
AGATCTTCTTTCGGCACTTC	C	3798	3798_C	KatG fragment	6	gGATCgcCTTTCGGCAacgC	*....**.........***.
AGATCTTCTTTCGGCACTTC	C	3798	3798_C	KatG fragment	6	AaActTTagTTCGGaACTTC	.*.**..**.....*.....
GTTTATTCTGGCGGGTAACG	NC	4607	4607_NC	KatG fragment	6	GaTTATTCcaGCGaaTAACa	.*......**...**....*
GTTTATTCTGGCGGGTAACG	NC	4607	4607_NC	KatG fragment	6	aTTTATTgctGCGGGcgACG	*......***.....**...
GTTTATTCTGGCGGGTAACG	NC	4607	4607_NC	KatG fragment	6	GgTTATTCTcGttGGTAAtc	.*.......*.**.....**
GTTTATTCTGGCGGGTAACG	NC	4607	4607_NC	KatG fragment	6	GTTTgTTggcGCtGaTAACG	....*..***..*.*.....
GTTTATTCTGGCGGGTAACG	NC	4607	4607_NC	KatG fragment	2	GTTTATcCTcGCGGGTAACG	......*..*..........
GTTTATTCTGGCGGGTAACG	NC	4607	4607_NC	KatG fragment	6	GTTTgTgCTGGCaGGTgtgG	....*.*.....*...***.
GTTTATTCTGGCGGGTAACG	NC	4607	4607_NC	KatG fragment	5	GaTgcTgCTGGCGGGTAACt	.*.**.*............*
GTTTATTCTGGCGGGTAACG	NC	4607	4607_NC	KatG fragment	6	GccTATTtTGGCGaGcAACt	.**....*.....*.*...*
GTTTATTCTGGCGGGTAACG	NC	4607	4607_NC	KatG fragment	6	aTTTcTTgTGGCGcGaAAgG	*...*..*.....*.*..*.
GTTTATTCTGGCGGGTAACG	NC	4607	4607_NC	KatG fragment	6	tTTTAaTaTcGCccGTAACG	*....*.*.*..**......
GTTTATTCTGGCGGGTAACG	NC	4607	4607_NC	KatG fragment	5	GTTTATTCTGcCGctTAAat	..........*..**...**
GTTTATTCTGGCGGGTAACG	NC	4607	4607_NC	KatG fragment	6	cTTTggTgcGGCGcGTAACG	*...**.**....*......
GTTTATTCTGGCGGGTAACG	NC	4607	4607_NC	KatG fragment	6	GTcTATTCTctCGacTAcCG	..*......**..**..*..
GTTTATTCTGGCGGGTAACG	NC	4607	4607_NC	KatG fragment	6	GTTTAaTCaGcCGttgAACG	.....*..*.*..***....
GTTTATTCTGGCGGGTAACG	NC	4607	4607_NC	KatG fragment	6	GTaTATTCaGGCGGcgAAaa	..*.....*.....**..**
GTTTATTCTGGCGGGTAACG	NC	4607	4607_NC	KatG fragment	6	GTTgATgCTGGCtGGTAtgc	...*..*.....*....***
GTTTATTCTGGCGGGTAACG	NC	4607	4607_NC	KatG fragment	6	GTTgATTCaGGCGGcgAAta	...*....*.....**..**
GTTTATTCTGGCGGGTAACG	NC	4607	4607_NC	KatG fragment	5	cTTTATTaTGtCtGGTgACG	*......*..*.*...*...
GTTTATTCTGGCGGGTAACG	NC	4607	4607_NC	KatG fragment	6	GTTTATTCctGCGGaTgAgt	........**....*.*.**
GTTTATTCTGGCGGGTAACG	NC	4607	4607_NC	KatG fragment	6	GTacgaTCTGGaaGGTAACG	..****.....**.......
GTTTATTCTGGCGGGTAACG	NC	4607	4607_NC	KatG fragment	6	GTTTtTTgcGGCGttTAcCG	....*..**....**..*..
GTTTATTCTGGCGGGTAACG	NC	4607	4607_NC	KatG fragment	6	GTTTAaTgcGGCtGtTAAaG	.....*.**...*.*...*.
GTTTATTCTGGCGGGTAACG	NC	4607	4607_NC	KatG fragment	6	tTcTATTCTGcCGGtTgACc	*.*.......*...*.*..*
GTTTATTCTGGCGGGTAACG	NC	4607	4607_NC	KatG fragment	6	GTgaATaCgGGCGGcaAACG	..**..*.*.....**....
GTTTATTCTGGCGGGTAACG	NC	4607	4607_NC	KatG fragment	6	GgcTATgaTGGCGGtcAACG	.**...**......**....
GTTTATTCTGGCGGGTAACG	NC	4607	4607_NC	KatG fragment	6	GcTgcTTCTGGCaGtTAcCG	.*.**.......*.*..*..
GTTTATTCTGGCGGGTAACG	NC	4607	4607_NC	KatG fragment	6	GTTaATggTGGCGcGTtAtG	...*..**.....*..*.*.
GTTTATTCTGGCGGGTAACG	NC	4607	4607_NC	KatG fragment	6	cTTTATTCTGGCGGcgAcgc	*.............**.***
GTTTATTCTGGCGGGTAACG	NC	4607	4607_NC	KatG fragment	6	GTaTtTgggGGCGGGTAAgG	..*.*.***.........*.
GTTTATTCTGGCGGGTAACG	NC	4607	4607_NC	KatG fragment	6	GTTgcgTCTGGCactTAACG	...***......***.....
GTTTATTCTGGCGGGTAACG	NC	4607	4607_NC	KatG fragment	5	cTTTATaCTGcCGGGcgACG	*.....*...*....**...
GTTTATTCTGGCGGGTAACG	NC	4607	4607_NC	KatG fragment	6	GTTcAggCTcGCGGGTAgCc	...*.**..*.......*.*
GTTTATTCTGGCGGGTAACG	NC	4607	4607_NC	KatG fragment	6	tTgTAaTCcGGaGGGTAAgG	*.*..*..*..*......*.
GTTTATTCTGGCGGGTAACG	NC	4607	4607_NC	KatG fragment	6	GTTTtTaCcGGtGGGcAtCG	....*.*.*..*...*.*..
GTTTATTCTGGCGGGTAACG	NC	4607	4607_NC	KatG fragment	6	GcgTATTtTGGatGaTAACG	.**....*...**.*.....
GTTTATTCTGGCGGGTAACG	NC	4607	4607_NC	KatG fragment	6	tTTTATcCTGaCGGGTAcgc	*.....*...*......***
GTTTATTCTGGCGGGTAACG	NC	4607	4607_NC	KatG fragment	6	tTcTATTaTtGCGGaTAtCG	*.*....*.*....*..*..
GTTTATTCTGGCGGGTAACG	NC	4607	4607_NC	KatG fragment	6	GTTTgTTgaatCGcGTAACG	....*..****..*......
GTTTATTCTGGCGGGTAACG	NC	4607	4607_NC	KatG fragment	6	GaTgtaTgcGGCGGGTAACG	.*.***.**...........
GTTTATTCTGGCGGGTAACG	NC	4607	4607_NC	KatG fragment	6	GaTTAaTCTGctGGagAACG	.*...*....**..**....
GTTTATTCTGGCGGGTAACG	NC	4607	4607_NC	KatG fragment	5	cTTcATTCTtGCGGcTAAaG	*..*.....*....*...*.
GTTTATTCTGGCGGGTAACG	NC	4607	4607_NC	KatG fragment	6	tTTTgaTCaGGCGatTAACG	*...**..*....**.....
TAGTCAAAGTCTTCACCCAG	C	4908	4908_C	KatG fragment	6	TccTgAtAcTCgTCACCCAG	.**.*.*.*..*........
TAGTCAAAGTCTTCACCCAG	C	4908	4908_C	KatG fragment	6	TgGTgtAAGTCaTgcCCCAG	.*..**.....*.**.....
TAGTCAAAGTCTTCACCCAG	C	4908	4908_C	KatG fragment	6	ggGTgAAAGTCTTtcgCCAG	**..*........***....
TAGTCAAAGTCTTCACCCAG	C	4908	4908_C	KatG fragment	6	TAtTCAAAGTCaTCAaagAc	..*........*...***.*
TAGTCAAAGTCTTCACCCAG	C	4908	4908_C	KatG fragment	6	TtGTCgAAaTCTTCACgCgc	.*...*..*.......*.**
TAGTCAAAGTCTTCACCCAG	C	4908	4908_C	KatG fragment	1	TAGTCAAAGTCcTCACCCAG	...........*........
TAGTCAAAGTCTTCACCCAG	C	4908	4908_C	KatG fragment	6	aAGTgAAAGTagaaACCCAG	*...*.....****......
TAGTCAAAGTCTTCACCCAG	C	4908	4908_C	KatG fragment	6	TAccgAAAGTaTTCACaaAG	..***.....*.....**..
TAGTCAAAGTCTTCACCCAG	C	4908	4908_C	KatG fragment	6	TAtgaAtAcTaTTCACCCAG	..***.*.*.*.........
TAGTCAAAGTCTTCACCCAG	C	4908	4908_C	KatG fragment	6	TcGgCAAtcTCTTCAtaCAG	.*.*...**......**...
TAGTCAAAGTCTTCACCCAG	C	4908	4908_C	KatG fragment	6	atGgCAAAGTCTcCACCtgG	**.*........*....**.
TAGTCAAAGTCTTCACCCAG	C	4908	4908_C	KatG fragment	5	ggGTaAAAGTtTTtACCCAG	**..*.....*..*......
TAGTCAAAGTCTTCACCCAG	C	4908	4908_C	KatG fragment	6	TtGTCcAgtTCTTCcaCCAG	.*...*.**.....**....
TAGTCAAAGTCTTCACCCAG	C	4908	4908_C	KatG fragment	6	cAGTgcAcGTCTTCACCgcG	*...**.*.........**.
TAGTCAAAGTCTTCACCCAG	C	4908	4908_C	KatG fragment	6	TAtTCAcgtTtTTCAtCCAG	..*...***.*....*....
TAGTCAAAGTCTTCACCCAG	C	4908	4908_C	KatG fragment	6	TAGTCgtAGaCTTttCCCAc	.....**..*...**....*
TAGTCAAAGTCTTCACCCAG	C	4908	4908_C	KatG fragment	6	TtGTgAAAGTtTgCACtCAt	.*..*.....*.*...*..*
TAGTCAAAGTCTTCACCCAG	C	4908	4908_C	KatG fragment	6	ggtTCAAAGTCgTCACCgtG	***........*.....**.
TAGTCAAAGTCTTCACCCAG	C	4908	4908_C	KatG fragment	6	TAaTCAAAGctTTCgtgCAG	..*......**...***...
TAGTCAAAGTCTTCACCCAG	C	4908	4908_C	KatG fragment	6	TgGgaAAcGTCTTgcCCCAG	.*.**..*.....**.....
TAGTCAAAGTCTTCACCCAG	C	4908	4908_C	KatG fragment	6	cAGTggcAGcgTTCACCCAG	*...***..**.........
TAGTCAAAGTCTTCACCCAG	C	4908	4908_C	KatG fragment	6	gcGgCAAtGTCTgCACgCAG	**.*...*....*...*...
CAGGCATCAAATAAAACGAA	C	2799	2799_C	pTox	4	CAaaCAaCAgATAAAACGAA	..**..*..*..........
CAGGCATCAAATAAAACGAA	C	2799	2799_C	pTox	4	CAGGCATCAAATtAAgCagA	............*..*.**.
CAGGCATCAAATAAAACGAA	C	2799	2799_C	pTox	0	CAGGCATCAAATAAAACGAA	....................
CAGGCATCAAATAAAACGAA	C	2799	2799_C	pTox	6	CAGGtATtcgtTAAAACcAA	....*..****......*..
CAGGCATCAAATAAAACGAA	C	2799	2799_C	pTox	4	CAaaCAaCAgATAAAACGAA	..**..*..*..........
CAGGCATCAAATAAAACGAA	C	2799	2799_C	pTox	0	CAGGCATCAAATAAAACGAA	....................
CAGGCATCAAATAAAACGAA	C	2799	2799_C	pTox	4	CAGGCATCAAATtAAgCagA	............*..*.**.
CAGGCATCAAATAAAACGAA	C	2799	2799_C	pTox	2	CAGaCATCAAATAAAACaAA	...*.............*..
CAGGCATCAAATAAAACGAA	C	2799	2799_C	pTox	3	CAGaCATCAAATcAAgCGAA	...*........*..*....
CAGGCATCAAATAAAACGAA	C	2799	2799_C	pTox	5	CAaaCAaCAgATAAAACaAA	..**..*..*.......*..
CAGGCATCAAATAAAACGAA	C	2799	2799_C	pTox	6	CAaGCAgCgAATcAAACatA	..*...*.*...*....**.
CAGGCATCAAATAAAACGAA	C	2799	2799_C	pTox	6	aAtaCAgCAAAgAAcACGAA	*.**..*....*..*.....
CAGGCATCAAATAAAACGAA	C	2799	2799_C	pTox	6	CtGGCAaCAggTAAAACGgc	.*....*..**.......**
CAGGCATCAAATAAAACGAA	C	2799	2799_C	pTox	6	CAGatATCAAAgAgcgCGAA	...**......*.***....
CAGGCATCAAATAAAACGAA	C	2799	2799_C	pTox	3	CAGGCATCAAATtAtgCGAA	............*.**....
CAGGCATCAAATAAAACGAA	C	2799	2799_C	pTox	6	CAGGCAcgcgATAAAACGct	......****........**
CAGGCATCAAATAAAACGAA	C	2799	2799_C	pTox	6	CAtGCtTCAAATAAAgttgA	..*..*.........****.
CAGGCATCAAATAAAACGAA	C	2799	2799_C	pTox	6	CAGGCAgCAAAagAgAtcAA	......*....**.*.**..
CAGGCATCAAATAAAACGAA	C	2799	2799_C	pTox	6	aAtGCAaCAAATAgAgCaAA	*.*...*......*.*.*..
CAGGCATCAAATAAAACGAA	C	2799	2799_C	pTox	6	CtGGCAgCAAATAAAtCcgg	.*....*........*.***
CAGGCATCAAATAAAACGAA	C	2799	2799_C	pTox	6	CAtGCtggAAATcAAACGtA	..*..***....*.....*.
CAGGCATCAAATAAAACGAA	C	2799	2799_C	pTox	6	tgGGCATCAAAcAAcACaAt	**.........*..*..*.*
CAGGCATCAAATAAAACGAA	C	2799	2799_C	pTox	6	CtGGCAgCAAtTAAAgCtgA	.*....*...*....*.**.
CAGGCATCAAATAAAACGAA	C	2799	2799_C	pTox	6	CcGcCATgtAgTAAAcCGAA	.*.*...**.*....*....
CAGGCATCAAATAAAACGAA	C	2799	2799_C	pTox	6	CAtcCAgCAAATgAActGAA	..**..*.....*..**...
CAGGCATCAAATAAAACGAA	C	2799	2799_C	pTox	6	gcGGCAaCAAAcAgAACaAA	**....*....*.*...*..
ATCAAAACGCAGCGTCAGGT	C	3944	3944_C	KatG fragment	6	ATCgAAACGCtGCaTCccGg	...*......*..*..**.*
ATCAAAACGCAGCGTCAGGT	C	3944	3944_C	KatG fragment	6	AcCAtcACcCAGCGTCAGcc	.*..**..*.........**
ATCAAAACGCAGCGTCAGGT	C	3944	3944_C	KatG fragment	5	AaCAAAACcCAcCtTaAGGT	.*......*..*.*.*....
ATCAAAACGCAGCGTCAGGT	C	3944	3944_C	KatG fragment	0	ATCAAAACGCAGCGTCAGGT	....................
ATCAAAACGCAGCGTCAGGT	C	3944	3944_C	KatG fragment	6	AatAAAttGCAaCGTCAtGT	.**...**...*.....*..
ATCAAAACGCAGCGTCAGGT	C	3944	3944_C	KatG fragment	6	ggCAAAACGCAtCaTCcGGc	**.........*.*..*..*
ATCAAAACGCAGCGTCAGGT	C	3944	3944_C	KatG fragment	5	ATCggtAacCAGCGTCAGGT	...***.**...........
ATCAAAACGCAGCGTCAGGT	C	3944	3944_C	KatG fragment	6	ATaAAcctcCAGCaTCAGGT	..*..****....*......
ATCAAAACGCAGCGTCAGGT	C	3944	3944_C	KatG fragment	6	ATCgAtACcCgcCGTCgGGT	...*.*..*.**....*...
ATCAAAACGCAGCGTCAGGT	C	3944	3944_C	KatG fragment	5	AaaAAtACGCAcgGTCAGGT	.**..*.....**.......
ATCAAAACGCAGCGTCAGGT	C	3944	3944_C	KatG fragment	6	AcCcAggCaCtGCGTCAGGT	.*.*.**.*.*.........
ATCAAAACGCAGCGTCAGGT	C	3944	3944_C	KatG fragment	6	ATCAgtACGaAtgGTCAcGT	....**...*.**....*..
ATCAAAACGCAGCGTCAGGT	C	3944	3944_C	KatG fragment	5	ATCAAAgCtCtGCGTgAGGc	......*.*.*....*...*
ATCAAAACGCAGCGTCAGGT	C	3944	3944_C	KatG fragment	6	cTCgAtAttCAaCGTCAGGT	*..*.*.**..*........
ATCAAAACGCAGCGTCAGGT	C	3944	3944_C	KatG fragment	6	ggCAAAACaCAGCGTCgaGc	**......*.......**.*
ATCAAAACGCAGCGTCAGGT	C	3944	3944_C	KatG fragment	6	AcCAAAgCcCAGCGTgttGT	.*....*.*......***..
ATCAAAACGCAGCGTCAGGT	C	3944	3944_C	KatG fragment	6	AaaAAAAatCAGCGTCAaGa	.**....**........*.*
ATCAAAACGCAGCGTCAGGT	C	3944	3944_C	KatG fragment	6	ATggAtACGCtGCaTCAGGc	..**.*....*..*.....*
ATCAAAACGCAGCGTCAGGT	C	3944	3944_C	KatG fragment	6	ATCgAAttGCAGCGTggGaT	...*..**.......**.*.
ATCAAAACGCAGCGTCAGGT	C	3944	3944_C	KatG fragment	6	AaCAAAACGgtGCGgCtGGg	.*.......**...*.*..*
ATCAAAACGCAGCGTCAGGT	C	3944	3944_C	KatG fragment	6	ATCAAAcCGCttCagCAGGc	......*...**.**....*
ATCAAAACGCAGCGTCAGGT	C	3944	3944_C	KatG fragment	5	AaCAAAAacCAGCGcCAGGa	.*.....**.....*....*
ATCAAAACGCAGCGTCAGGT	C	3944	3944_C	KatG fragment	4	AgCAAAttGCAGCGTCAGaT	.*....**..........*.
ATCAAAACGCAGCGTCAGGT	C	3944	3944_C	KatG fragment	6	ATCAAtAgcCcGtGTCAGGg	.....*.**.*.*......*
ATCAAAACGCAGCGTCAGGT	C	3944	3944_C	KatG fragment	5	ATCAAAgCGCcGCGTCtGca	......*...*.....*.**
ATCAAAACGCAGCGTCAGGT	C	3944	3944_C	KatG fragment	5	AaCgAcACGgAGCGTCAGGa	.*.*.*...*.........*
ATCAAAACGCAGCGTCAGGT	C	3944	3944_C	KatG fragment	6	ATCAAAACGCgGgaTggGcT	..........*.**.**.*.
ATCAAAACGCAGCGTCAGGT	C	3944	3944_C	KatG fragment	6	ATtAtAcCGCtGCGTaAGGa	..*.*.*...*....*...*
ATCAAAACGCAGCGTCAGGT	C	3944	3944_C	KatG fragment	6	AgagAAACGCAaCGTCgGGa	.***.......*....*..*
ATCAAAACGCAGCGTCAGGT	C	3944	3944_C	KatG fragment	6	gTCcAtACcCAGCaTCAGtT	*..*.*..*....*....*.
ATCAAAACGCAGCGTCAGGT	C	3944	3944_C	KatG fragment	6	ATCAAAAaaCAGCGTgcccT	.......**......****.
ATCAAAACGCAGCGTCAGGT	C	3944	3944_C	KatG fragment	6	ATCAtcACGCAcCagCAGGc	....**.....*.**....*
ATCAAAACGCAGCGTCAGGT	C	3944	3944_C	KatG fragment	6	ATtgAAACGatGCGTatGGT	..**.....**....**...
ATCAAAACGCAGCGTCAGGT	C	3944	3944_C	KatG fragment	6	ATCActAtGCAGaGTCtGGc	....**.*....*...*..*
ATCAAAACGCAGCGTCAGGT	C	3944	3944_C	KatG fragment	6	ATCAAgACGtgcgcTCAGGT	.....*...*****......
ATCAAAACGCAGCGTCAGGT	C	3944	3944_C	KatG fragment	6	gcCAcgACGCAGCaTCAGGc	**..**.......*.....*
ATCAAAACGCAGCGTCAGGT	C	3944	3944_C	KatG fragment	6	ATtgAgAtGCtGCGTCAGGc	..**.*.*..*........*
ATCAAAACGCAGCGTCAGGT	C	3944	3944_C	KatG fragment	6	ATCcAtAtaCAGCGTCtGGc	...*.*.**.......*..*
ATCAAAACGCAGCGTCAGGT	C	3944	3944_C	KatG fragment	6	taCgtAACGCAtCGTCAGGc	**.**......*.......*
ATCAAAACGCAGCGTCAGGT	C	3944	3944_C	KatG fragment	6	AaCctcgCtCAGCGTCAGGT	.*.****.*...........
ATCAAAACGCAGCGTCAGGT	C	3944	3944_C	KatG fragment	6	ATCAtAAattAGCGTCAtGg	....*..***.......*.*
ATCAAAACGCAGCGTCAGGT	C	3944	3944_C	KatG fragment	6	ATCAgcACcCAGgGgCtGGT	....**..*...*.*.*...
ATCAAAACGCAGCGTCAGGT	C	3944	3944_C	KatG fragment	6	ATCccgcCcCAGCGTCAcGT	...****.*........*..
ATCAAAACGCAGCGTCAGGT	C	3944	3944_C	KatG fragment	6	ATCgAcACcCAGCGcaAGGc	...*.*..*.....**...*
ATCAAAACGCAGCGTCAGGT	C	3944	3944_C	KatG fragment	6	caCAtAACGCAGCGcCAtaT	**..*.........*..**.
ATCAAAACGCAGCGTCAGGT	C	3944	3944_C	KatG fragment	6	gTtAAcAtGCAGCGcCAcGT	*.*..*.*......*..*..
ATCAAAACGCAGCGTCAGGT	C	3944	3944_C	KatG fragment	6	gcCAAAACGCtttGTCAGaT	**........***.....*.
ATCAAAACGCAGCGTCAGGT	C	3944	3944_C	KatG fragment	6	AaCAAAAtGCAGCGTatGtc	.*.....*.......**.**
ATCAAAACGCAGCGTCAGGT	C	3944	3944_C	KatG fragment	6	ATCAAAACtCAGtGgaAtGg	........*...*.**.*.*
ATCAAAACGCAGCGTCAGGT	C	3944	3944_C	KatG fragment	6	ATCcAgACGCtGgtTCAcGT	...*.*....*.**...*..
ATCAAAACGCAGCGTCAGGT	C	3944	3944_C	KatG fragment	6	tTCAcAgCGCAtCGggAGGT	*...*.*....*..**....
ATCAAAACGCAGCGTCAGGT	C	3944	3944_C	KatG fragment	6	tTtAAAcCGCAGCaaCcGGT	*.*...*......**.*...
ATCAAAACGCAGCGTCAGGT	C	3944	3944_C	KatG fragment	5	ATCAgAAaGCAGgGcgAGGT	....*..*....*.**....
ATCAAAACGCAGCGTCAGGT	C	3944	3944_C	KatG fragment	6	ATCcAAAgGtcGCGTCAcGg	...*...*.**......*.*
TGCCAGATCAGATCTTCTTT	C	3789	3789_C	KatG fragment	6	TGCCAGtTCAaAcCaggTTT	......*...*.*.***...
TGCCAGATCAGATCTTCTTT	C	3789	3789_C	KatG fragment	0	TGCCAGATCAGATCTTCTTT	....................
TGCCAGATCAGATCTTCTTT	C	3789	3789_C	KatG fragment	5	TcCCAaATCAGATCaTCcTg	.*...*........*..*.*
TGCCAGATCAGATCTTCTTT	C	3789	3789_C	KatG fragment	6	aGCaccgcCAGATCTTCTTT	*..*****............
TGCCAGATCAGATCTTCTTT	C	3789	3789_C	KatG fragment	6	TGgCAGAagAGATCaTCTac	..*....**.....*...**
TGCCAGATCAGATCTTCTTT	C	3789	3789_C	KatG fragment	5	gGgtcGATCAGAcCTTCTTT	*.***.......*.......
TGCCAGATCAGATCTTCTTT	C	3789	3789_C	KatG fragment	6	TGaCtGgTCAGAaCgTCTTg	..*.*.*.....*.*....*
TGCCAGATCAGATCTTCTTT	C	3789	3789_C	KatG fragment	6	aaCCAGcTCtGAaCTTCTTc	**....*..*..*......*
TGCCAGATCAGATCTTCTTT	C	3789	3789_C	KatG fragment	6	TGaCttAaCAGATCTTCacT	..*.**.*.........**.
TGCCAGATCAGATCTTCTTT	C	3789	3789_C	KatG fragment	6	aGCCAGATaAtATagTgTTT	*.......*.*..**.*...
TGCCAGATCAGATCTTCTTT	C	3789	3789_C	KatG fragment	5	TGCCAGtTCcGATCgTCTgc	......*..*....*...**
TGCCAGATCAGATCTTCTTT	C	3789	3789_C	KatG fragment	5	TGCCAGgcCAGtTCTTgTTc	......**...*....*..*
TGCCAGATCAGATCTTCTTT	C	3789	3789_C	KatG fragment	6	TGCCAGtTCAGcaaTTtTaT	......*....***..*.*.
TGCCAGATCAGATCTTCTTT	C	3789	3789_C	KatG fragment	5	TGCCAGcTCAccTCacCTTT	......*...**..**....
TGCCAGATCAGATCTTCTTT	C	3789	3789_C	KatG fragment	6	TGCCAGATgAGtTaTTCccg	........*..*.*...***
CAACTGTTGGGAAGGGCGAT	NC	2422	2422_NC	pTox	6	CgACTGcTGGGcAGaGtGcT	.*....*....*..*.*.*.
CAACTGTTGGGAAGGGCGAT	NC	2422	2422_NC	pTox	5	CAACTGgTGGtAAtGGCaAa	......*...*..*...*.*
CAACTGTTGGGAAGGGCGAT	NC	2422	2422_NC	pTox	6	CAACTacTGGaAAGtGCGtc	.....**...*...*...**
CAACTGTTGGGAAGGGCGAT	NC	2422	2422_NC	pTox	6	aAACaGTTtGGctGGcCGAT	*...*...*..**..*....
CAACTGTTGGGAAGGGCGAT	NC	2422	2422_NC	pTox	6	CAgCcGcTGGGAAGGGgGta	..*.*.*.........*.**
CAACTGTTGGGAAGGGCGAT	NC	2422	2422_NC	pTox	6	CAtCTaTTcGGAAatGCaAT	..*..*..*....**..*..
CAACTGTTGGGAAGGGCGAT	NC	2422	2422_NC	pTox	6	CAACgGTTGGGtgtcGtGAT	....*......****.*...
CAACTGTTGGGAAGGGCGAT	NC	2422	2422_NC	pTox	6	CcACacTTGGcctGGGCGAT	.*..**....***.......
CAACTGTTGGGAAGGGCGAT	NC	2422	2422_NC	pTox	6	gAgCTGTTGGGtctGGCGAc	*.*........***.....*
CAACTGTTGGGAAGGGCGAT	NC	2422	2422_NC	pTox	5	CAACTGgatGGtAcGGCGAT	......***..*.*......
CAACTGTTGGGAAGGGCGAT	NC	2422	2422_NC	pTox	5	CAgCgGgTGGGgAGGGgGAT	..*.*.*....*....*...
CAACTGTTGGGAAGGGCGAT	NC	2422	2422_NC	pTox	6	CAcCTGcTGGGcAactCGAT	..*...*....*.***....
CAACTGTTGGGAAGGGCGAT	NC	2422	2422_NC	pTox	0	CAACTGTTGGGAAGGGCGAT	....................
AACGTGGCGCTGGAAAACTC	NC	4591	4591_NC	KatG fragment	6	AACcaGGtGCTGGAAAAgct	...**..*.........***
AACGTGGCGCTGGAAAACTC	NC	4591	4591_NC	KatG fragment	6	AAacTGGgGCTGaAAAgCaC	..**...*....*...*.*.
AACGTGGCGCTGGAAAACTC	NC	4591	4591_NC	KatG fragment	6	gAaGTGGtGCTGGAtgACgC	*.*....*......**..*.
AACGTGGCGCTGGAAAACTC	NC	4591	4591_NC	KatG fragment	6	AACGTcGCGCgGttAAAaTa	.....*....*.**...*.*
AACGTGGCGCTGGAAAACTC	NC	4591	4591_NC	KatG fragment	6	AAacTGcCGacGGAAAACgC	..**..*..**.......*.
AACGTGGCGCTGGAAAACTC	NC	4591	4591_NC	KatG fragment	6	gACGTGGgcgTGGAtAACgC	*......***....*...*.
AACGTGGCGCTGGAAAACTC	NC	4591	4591_NC	KatG fragment	5	AACGTcGCGCTGGcgAACag	.....*.......**...**
AACGTGGCGCTGGAAAACTC	NC	4591	4591_NC	KatG fragment	1	AACGTGGCGCTaGAAAACTC	...........*........
AACGTGGCGCTGGAAAACTC	NC	4591	4591_NC	KatG fragment	6	AcaGTGGCaCTGGAAAggTg	.**.....*.......**.*
AACGTGGCGCTGGAAAACTC	NC	4591	4591_NC	KatG fragment	5	AAacTGGCGCTGaAAAAagC	..**........*....**.
AACGTGGCGCTGGAAAACTC	NC	4591	4591_NC	KatG fragment	6	AACaTcGCGaTcGAgcACTC	...*.*...*.*..**....
AACGTGGCGCTGGAAAACTC	NC	4591	4591_NC	KatG fragment	6	AtgaTGGgGCTGaAAAACgC	.***...*....*.....*.
AACGTGGCGCTGGAAAACTC	NC	4591	4591_NC	KatG fragment	5	AtCtTcGCGCaGaAAAACTC	.*.*.*....*.*.......
AACGTGGCGCTGGAAAACTC	NC	4591	4591_NC	KatG fragment	6	ActGcGGaGCTGGAtAACgC	.**.*..*......*...*.
AACGTGGCGCTGGAAAACTC	NC	4591	4591_NC	KatG fragment	6	AAaGcGttGCTGGAAAAagC	..*.*.**.........**.
AACGTGGCGCTGGAAAACTC	NC	4591	4591_NC	KatG fragment	6	AACGaGGaaggGGAAtACTC	....*..****....*....
AACGTGGCGCTGGAAAACTC	NC	4591	4591_NC	KatG fragment	6	AtCGcGGCGaTGaAAAAagC	.*..*....*..*....**.
AACGTGGCGCTGGAAAACTC	NC	4591	4591_NC	KatG fragment	5	gAaGcGGCGCTGGAAAgCgC	*.*.*...........*.*.
AACGTGGCGCTGGAAAACTC	NC	4591	4591_NC	KatG fragment	6	cgCGTGaCGgTGGAAAcCaC	**....*..*......*.*.
AACGTGGCGCTGGAAAACTC	NC	4591	4591_NC	KatG fragment	6	AACcTcaaGCTGcAAAACgC	...*.***....*.....*.
AACGTGGCGCTGGAAAACTC	NC	4591	4591_NC	KatG fragment	6	AACGTtaaGCTGGtgAACgC	.....***.....**...*.
AACGTGGCGCTGGAAAACTC	NC	4591	4591_NC	KatG fragment	6	cACcTGGCGCTGGccgACTg	*..*.........***...*
AACGTGGCGCTGGAAAACTC	NC	4591	4591_NC	KatG fragment	6	AACaTGGCGaTGGAgAtaaC	...*.....*....*.***.
AACGTGGCGCTGGAAAACTC	NC	4591	4591_NC	KatG fragment	6	AAgaTGcCGgaGaAAAACTC	..**..*..**.*.......
AACGTGGCGCTGGAAAACTC	NC	4591	4591_NC	KatG fragment	6	tAtGTtGtGCTGGAAAAtaC	*.*..*.*.........**.
AACGTGGCGCTGGAAAACTC	NC	4591	4591_NC	KatG fragment	4	AAtGTaGtGCTGGAAAACgC	..*..*.*..........*.
AACGTGGCGCTGGAAAACTC	NC	4591	4591_NC	KatG fragment	5	AAtGTGttGCTGGAAAACgg	..*...**..........**
AACGTGGCGCTGGAAAACTC	NC	4591	4591_NC	KatG fragment	6	AAacgGGCGaTGGAAAACcg	..***....*........**
AACGTGGCGCTGGAAAACTC	NC	4591	4591_NC	KatG fragment	6	gACccGGCGCgGGAAAtgTC	*..**.....*.....**..
AACGTGGCGCTGGAAAACTC	NC	4591	4591_NC	KatG fragment	6	cgCaTGGCGCaGGAAAAtcC	**.*......*......**.
AACGTGGCGCTGGAAAACTC	NC	4591	4591_NC	KatG fragment	6	AAaGTGGCGCTGaAggAtTa	..*.........*.**.*.*
AACGTGGCGCTGGAAAACTC	NC	4591	4591_NC	KatG fragment	6	AACcTGGCGtTGGcAAtCca	...*.....*...*..*.**
AACGTGGCGCTGGAAAACTC	NC	4591	4591_NC	KatG fragment	4	cACGTcGCGCcGGAAAACTt	*....*....*........*
AACGTGGCGCTGGAAAACTC	NC	4591	4591_NC	KatG fragment	6	gtCGatGCGCTGGAAAAtcC	**..**...........**.
AACGTGGCGCTGGAAAACTC	NC	4591	4591_NC	KatG fragment	6	AACGccGtGCcGGtAAAgTC	....**.*..*..*...*..
AACGTGGCGCTGGAAAACTC	NC	4591	4591_NC	KatG fragment	6	AttaTGGCGCTGaAAAAtcC	.***........*....**.
AACGTGGCGCTGGAAAACTC	NC	4591	4591_NC	KatG fragment	6	tACcTGaCGCTGGggAtCTC	*..*..*......**.*...
AACGTGGCGCTGGAAAACTC	NC	4591	4591_NC	KatG fragment	6	AACtgGcCtCTGGcAAAgTC	...**.*.*....*...*..
AACGTGGCGCTGGAAAACTC	NC	4591	4591_NC	KatG fragment	6	gcaGTGGCaCTGGAAAggTC	***.....*.......**..
AACGTGGCGCTGGAAAACTC	NC	4591	4591_NC	KatG fragment	6	gAtcTGaCGCTGGcAAACTa	*.**..*......*.....*
AACGTGGCGCTGGAAAACTC	NC	4591	4591_NC	KatG fragment	6	AACGTaaCGCTGGtAgAagC	.....**......*.*.**.
AACGTGGCGCTGGAAAACTC	NC	4591	4591_NC	KatG fragment	6	tACcaGGCtgTtGAAAACTC	*..**...**.*........
AACGTGGCGCTGGAAAACTC	NC	4591	4591_NC	KatG fragment	6	AAttacGaGCTGGAAAAaTC	..****.*.........*..
AACGTGGCGCTGGAAAACTC	NC	4591	4591_NC	KatG fragment	6	AAaGTcGtGCTcGAAAgCTt	..*..*.*...*....*..*
AACGTGGCGCTGGAAAACTC	NC	4591	4591_NC	KatG fragment	6	gACGcGaCtCTGGAAAAtTt	*...*.*.*........*.*
AACGTGGCGCTGGAAAACTC	NC	4591	4591_NC	KatG fragment	6	AACGTactGgTGcAAAACgC	.....***.*..*.....*.
AACGTGGCGCTGGAAAACTC	NC	4591	4591_NC	KatG fragment	5	AAaGcGGCGCTGGAtAAtcC	..*.*.........*..**.
AACGTGGCGCTGGAAAACTC	NC	4591	4591_NC	KatG fragment	6	AtCGTGaCGCTtGAAgtCTg	.*....*....*...**..*
AACGTGGCGCTGGAAAACTC	NC	4591	4591_NC	KatG fragment	6	AcgcTGGCGCTGGgAtACgC	.***.........*.*..*.
AACGTGGCGCTGGAAAACTC	NC	4591	4591_NC	KatG fragment	6	AcCtTtGCGCTGGAtgACTt	.*.*.*........**...*
AACGTGGCGCTGGAAAACTC	NC	4591	4591_NC	KatG fragment	6	AcaGTGGCGCaaGAAAAgaC	.**.......**.....**.
AACGTGGCGCTGGAAAACTC	NC	4591	4591_NC	KatG fragment	6	AAtGgtaCGCTGGtAAAtTC	..*.***......*...*..
AACGTGGCGCTGGAAAACTC	NC	4591	4591_NC	KatG fragment	6	tACcTGGCGgTGGggAtCTC	*..*.....*...**.*...
AGGCTGCGCAACTGTTGGGA	NC	2430	2430_NC	pTox	6	AcGCTGCGCAACgtgcaGGA	.*..........*****...
AGGCTGCGCAACTGTTGGGA	NC	2430	2430_NC	pTox	6	cGGCTaCGCtACTGgTGaGc	*....*...*....*..*.*
AGGCTGCGCAACTGTTGGGA	NC	2430	2430_NC	pTox	6	AcGCTGCGttACcGTTGcGc	.*......**..*....*.*
AGGCTGCGCAACTGTTGGGA	NC	2430	2430_NC	pTox	6	cGGtTGCGCAttTGTcGGtA	*..*......**...*..*.
AGGCTGCGCAACTGTTGGGA	NC	2430	2430_NC	pTox	6	AGtCTGCGCAAtgGTacGGg	..*........**..**..*
AGGCTGCGCAACTGTTGGGA	NC	2430	2430_NC	pTox	6	AGcCTGCcgAACTGgcGGaA	..*....**.....**..*.
AGGCTGCGCAACTGTTGGGA	NC	2430	2430_NC	pTox	6	AtGCTGCGCctacGTcGGGA	.*.......****..*....
AGGCTGCGCAACTGTTGGGA	NC	2430	2430_NC	pTox	6	AcGCTGCGacACcGTcGtGA	.*......**..*..*.*..
AGGCTGCGCAACTGTTGGGA	NC	2430	2430_NC	pTox	6	AcGCTctaCAtCTGTTGGGt	.*...***..*........*
AGGCTGCGCAACTGTTGGGA	NC	2430	2430_NC	pTox	6	gGGtTaaGCcACTGTTcGGA	*..*.**..*......*...
AGGCTGCGCAACTGTTGGGA	NC	2430	2430_NC	pTox	6	AtaCcGCGCAACaGcTGGcA	.**.*.......*.*...*.
AGGCTGCGCAACTGTTGGGA	NC	2430	2430_NC	pTox	6	gGaCTGCGCAcCaGccGGGA	*.*.......*.*.**....
AGGCTGCGCAACTGTTGGGA	NC	2430	2430_NC	pTox	0	AGGCTGCGCAACTGTTGGGA	....................
ACGCCCGGCGCCGAAACCGA	C	4538	4538_C	KatG fragment	6	ctGCaCGGtGtCGAtACCGA	**..*...*.*...*.....
ACGCCCGGCGCCGAAACCGA	C	4538	4538_C	KatG fragment	6	ACGCgCGGtGCgacAACCGc	....*...*..***.....*
ACGCCCGGCGCCGAAACCGA	C	4538	4538_C	KatG fragment	3	ACGaCCGGCaCCaAAACCGA	...*.....*..*.......
ACGCCCGGCGCCGAAACCGA	C	4538	4538_C	KatG fragment	6	AaGCCCccCGCCGcAgCgGA	.*....**.....*.*.*..
ACGCCCGGCGCCGAAACCGA	C	4538	4538_C	KatG fragment	5	tCGCCCGGCGCaGAAtgCGc	*..........*...**..*
ACGCCCGGCGCCGAAACCGA	C	4538	4538_C	KatG fragment	5	cCGCCaGGCGCtGgAAgCGA	*....*.....*.*..*...
ACGCCCGGCGCCGAAACCGA	C	4538	4538_C	KatG fragment	6	AgGCCaGGCtgCGAAtCCGg	.*...*...**....*...*
ACGCCCGGCGCCGAAACCGA	C	4538	4538_C	KatG fragment	6	ACGCCgaaaGCgGAAAtCGA	.....****..*....*...
ACGCCCGGCGCCGAAACCGA	C	4538	4538_C	KatG fragment	6	AtGCCtGaCGCaGgAAaCGA	.*...*.*...*.*..*...
ACGCCCGGCGCCGAAACCGA	C	4538	4538_C	KatG fragment	6	AaGCCCGGCGCaaAAgCaGc	.*.........**..*.*.*
ACGCCCGGCGCCGAAACCGA	C	4538	4538_C	KatG fragment	6	AtcaCCGGCGCaGtAACaGA	.***.......*.*...*..
ACGCCCGGCGCCGAAACCGA	C	4538	4538_C	KatG fragment	6	ACcCCCaGgGCCagAACCaA	..*...*.*...**....*.
ACGCCCGGCGCCGAAACCGA	C	4538	4538_C	KatG fragment	6	cCcaCCGaaGCCGAAACCGg	*.**...**..........*
ACGCCCGGCGCCGAAACCGA	C	4538	4538_C	KatG fragment	6	ACGCgCGctGCCtAAACgGc	....*..**...*....*.*
ACGCCCGGCGCCGAAACCGA	C	4538	4538_C	KatG fragment	5	ACGCCaGtgGCtGAAACCGc	.....*.**..*.......*
ACGCCCGGCGCCGAAACCGA	C	4538	4538_C	KatG fragment	4	tgGCCCGGCGgCGAAAgCGA	**........*.....*...
ACGCCCGGCGCCGAAACCGA	C	4538	4538_C	KatG fragment	5	ACGCCgGGCGgtGAAtCCGg	.....*....**...*...*
ACGCCCGGCGCCGAAACCGA	C	4538	4538_C	KatG fragment	6	cCGtCCaGtGCCGAAAgCGc	*..*..*.*.......*..*
ACGCCCGGCGCCGAAACCGA	C	4538	4538_C	KatG fragment	6	cCGCtCGcCGCCGcAAtCaA	*...*..*.....*..*.*.
ACGCCCGGCGCCGAAACCGA	C	4538	4538_C	KatG fragment	6	ACGCgCGcgGCaGAAAgCGg	....*..**..*....*..*
ACGCCCGGCGCCGAAACCGA	C	4538	4538_C	KatG fragment	6	ACGtCCaGCtCCcAcACCGc	...*..*..*..*.*....*
ACGCCCGGCGCCGAAACCGA	C	4538	4538_C	KatG fragment	6	cCGCtCatCGCtGAAACCGg	*...*.**...*.......*
ACGCCCGGCGCCGAAACCGA	C	4538	4538_C	KatG fragment	6	gaGCCCGGCGCgGAtgCtGA	**.........*..**.*..
ACGCCCGGCGCCGAAACCGA	C	4538	4538_C	KatG fragment	6	AtGCCCGGacCCGAtAaCGc	.*......**....*.*..*
ACGCCCGGCGCCGAAACCGA	C	4538	4538_C	KatG fragment	6	ACcaCCaGCGCCGAAcgCGg	..**..*........**..*
ACGCCCGGCGCCGAAACCGA	C	4538	4538_C	KatG fragment	6	ACctCCGaCagCGAAAgCGA	..**...*.**.....*...
ACGCCCGGCGCCGAAACCGA	C	4538	4538_C	KatG fragment	6	taGCCCGGCGaCGAcgCCGc	**........*...**...*
ACGCCCGGCGCCGAAACCGA	C	4538	4538_C	KatG fragment	6	ACGCCaGGacgCGAAACtcA	.....*..***......**.
ACGCCCGGCGCCGAAACCGA	C	4538	4538_C	KatG fragment	6	ACGCCCcGtGgCaAAAgtGA	......*.*.*.*...**..
ACGCCCGGCGCCGAAACCGA	C	4538	4538_C	KatG fragment	6	cCaggCGGCGCaGAAAgCGA	*.***......*....*...
ACGCCCGGCGCCGAAACCGA	C	4538	4538_C	KatG fragment	6	ACGtCtGGCGCCaAtgCCGc	...*.*......*.**...*
ACGCCCGGCGCCGAAACCGA	C	4538	4538_C	KatG fragment	6	ACGCaCGGtGCtGgAACCac	....*...*..*.*....**
ACGCCCGGCGCCGAAACCGA	C	4538	4538_C	KatG fragment	6	ACcggCGGCGtCGcAcCCGA	..***.....*..*.*....
ACGCCCGGCGCCGAAACCGA	C	4538	4538_C	KatG fragment	6	AaGCCCtGCaCaaAtACCGA	.*....*..*.**.*.....
ACGCCCGGCGCCGAAACCGA	C	4538	4538_C	KatG fragment	6	taGCCCGtaGCCGAAAgaGA	**.....**.......**..
ACGCCCGGCGCCGAAACCGA	C	4538	4538_C	KatG fragment	5	ACGCaCGGtGgCaAAACCaA	....*...*.*.*.....*.
ACGCCCGGCGCCGAAACCGA	C	4538	4538_C	KatG fragment	6	AtGaCCGaCGCaGAAAtCaA	.*.*...*...*....*.*.
TACGCGCAGCGGTGCGGAAT	NA	NA	nt_15	NA	6	cACGCGCtGgGGaGCGGAta	*......*.*..*.....**
TACGCGCAGCGGTGCGGAAT	NA	NA	nt_15	NA	1	aACGCGCAGCGGTGCGGAAT	*...................
TACGCGCAGCGGTGCGGAAT	NA	NA	nt_15	NA	6	gACaCGCAGCGGatCGGcAg	*..*........**...*.*
TACGCGCAGCGGTGCGGAAT	NA	NA	nt_15	NA	6	TtCGttCAGaGGcGCGGAAc	.*..**...*..*......*
TACGCGCAGCGGTGCGGAAT	NA	NA	nt_15	NA	5	TACGgcCAGCcGTGCGGAtc	....**....*.......**
TACGCGCAGCGGTGCGGAAT	NA	NA	nt_15	NA	6	TACctatAGCGGTGCGGAga	...****...........**
TACGCGCAGCGGTGCGGAAT	NA	NA	nt_15	NA	6	TAgcgGCAGCGacGCGGcAT	..***......**....*..
TACGCGCAGCGGTGCGGAAT	NA	NA	nt_15	NA	5	TtCaCGCAGCGGTGCGcAgg	.*.*............*.**
TACGCGCAGCGGTGCGGAAT	NA	NA	nt_15	NA	5	cgtGCGCAGCGGTtCGGAAg	***..........*.....*
TACGCGCAGCGGTGCGGAAT	NA	NA	nt_15	NA	6	TAtGCGCtGgGGatCGGtAT	..*....*.*..**...*..
TACGCGCAGCGGTGCGGAAT	NA	NA	nt_15	NA	6	gACGgGtAGCGaTGCGcAAa	*...*.*....*....*..*
TACGCGCAGCGGTGCGGAAT	NA	NA	nt_15	NA	6	TACGCGCtctGtTGCGGAgc	.......***.*......**
TACGCGCAGCGGTGCGGAAT	NA	NA	nt_15	NA	6	TACGgtCAGCGcctgGGAAT	....**.....****.....
TACGCGCAGCGGTGCGGAAT	NA	NA	nt_15	NA	6	TcCGCGCtGCGtaGCGaAAg	.*.....*...**...*..*
TACGCGCAGCGGTGCGGAAT	NA	NA	nt_15	NA	6	TACGCGaAGaGGTGCtGgca	......*..*.....*.***
TACGCGCAGCGGTGCGGAAT	NA	NA	nt_15	NA	5	atCGCGCAGCGtTGCcGcAT	**.........*...*.*..
TACGCGCAGCGGTGCGGAAT	NA	NA	nt_15	NA	4	TcCtgGCAGCGGTGCGGcAT	.*.**............*..
TACGCGCAGCGGTGCGGAAT	NA	NA	nt_15	NA	6	TACaCGgAGtGcTGgGaAAT	...*..*..*.*..*.*...
TACGCGCAGCGGTGCGGAAT	NA	NA	nt_15	NA	6	cggGCGCAGCttTGCGtAAT	***.......**....*...
TACGCGCAGCGGTGCGGAAT	NA	NA	nt_15	NA	6	TgCGgtaAcCGaTGCGGAAT	.*..***.*..*........
TACGCGCAGCGGTGCGGAAT	NA	NA	nt_15	NA	6	gACGCGCAtCGcTGCGccgT	*.......*..*....***.
TACGCGCAGCGGTGCGGAAT	NA	NA	nt_15	NA	6	TctGgcCcGCGcTGCGGAAT	.**.**.*...*........
TACGCGCAGCGGTGCGGAAT	NA	NA	nt_15	NA	6	gtCGCGCcGCGcTGCaGAAa	**.....*...*...*...*
TACGCGCAGCGGTGCGGAAT	NA	NA	nt_15	NA	6	gACcCGCAGCGGTGCGttgc	*..*............****
TACGCGCAGCGGTGCGGAAT	NA	NA	nt_15	NA	6	ctCGCGCAGCatTcCGGcAT	**........**.*...*..
TACGCGCAGCGGTGCGGAAT	NA	NA	nt_15	NA	6	TgCGCGaAGCtGcGCGGAtc	.*....*...*.*.....**
TACGCGCAGCGGTGCGGAAT	NA	NA	nt_15	NA	6	TgCGCGtAtCGaccCGGAAT	.*....*.*..***......
TACGCGCAGCGGTGCGGAAT	NA	NA	nt_15	NA	6	aACcCGCcGCGccGCGGcAT	*..*...*...**....*..
TACGCGCAGCGGTGCGGAAT	NA	NA	nt_15	NA	6	TAgcgGCAaCGGTGCGcAAc	..***...*.......*..*
TACGCGCAGCGGTGCGGAAT	NA	NA	nt_15	NA	6	TtCGCcCAGCtGcGCaaAAT	.*...*....*.*..**...
TACGCGCAGCGGTGCGGAAT	NA	NA	nt_15	NA	6	ggCGCGCAGCttgGCGGAgT	**........***.....*.
TACGCGCAGCGGTGCGGAAT	NA	NA	nt_15	NA	5	gACGCGCAGgGGTGCtGAcc	*........*.....*..**
TACGCGCAGCGGTGCGGAAT	NA	NA	nt_15	NA	6	TACGCttAGCtGgGCGGcAa	.....**...*.*....*.*
TACGCGCAGCGGTGCGGAAT	NA	NA	nt_15	NA	6	TAtttGtAGCGGTGCtGAAa	..***.*........*...*
TACGCGCAGCGGTGCGGAAT	NA	NA	nt_15	NA	6	TACGCcCAGCGGTtCGcggc	.....*.......*..****
TTGGGAAGGGCGATCGGTGC	NC	2416	2416_NC	pTox	6	TTctGcAGcaCGgTCGGTGC	..**.*..**..*.......
TTGGGAAGGGCGATCGGTGC	NC	2416	2416_NC	pTox	6	TTccGAAGaGgGcgCGGTGC	..**....*.*.**......
TTGGGAAGGGCGATCGGTGC	NC	2416	2416_NC	pTox	6	cTGGcgAtGGCGAcCGGTaC	*...**.*.....*....*.
TTGGGAAGGGCGATCGGTGC	NC	2416	2416_NC	pTox	5	TTaGGtAcGGCGATtGaTGC	..*..*.*......*.*...
TTGGGAAGGGCGATCGGTGC	NC	2416	2416_NC	pTox	6	aTGGtActGGCaAcCGGTGC	*...*.**...*.*......
TTGGGAAGGGCGATCGGTGC	NC	2416	2416_NC	pTox	5	aTaGGcAtGGCGATtGGTGC	*.*..*.*......*.....
TTGGGAAGGGCGATCGGTGC	NC	2416	2416_NC	pTox	6	TTGGcAccaGCGAgCGGgGC	....*.***....*...*..
TTGGGAAGGGCGATCGGTGC	NC	2416	2416_NC	pTox	6	TTGGGActGGCagcCGGaGC	......**...***...*..
TTGGGAAGGGCGATCGGTGC	NC	2416	2416_NC	pTox	5	TTtGGtAcGGCaATCGGcGC	..*..*.*...*.....*..
TTGGGAAGGGCGATCGGTGC	NC	2416	2416_NC	pTox	6	aTcGGgAtGGCGATtGGcGC	*.*..*.*......*..*..
TTGGGAAGGGCGATCGGTGC	NC	2416	2416_NC	pTox	5	agGcaAAGGGCGAgCGGTGC	**.**........*......
TTGGGAAGGGCGATCGGTGC	NC	2416	2416_NC	pTox	4	aTGGGAAcGGatATCGGTGC	*......*..**........
TTGGGAAGGGCGATCGGTGC	NC	2416	2416_NC	pTox	6	TacGGcAcGGCaATCGGcGC	.**..*.*...*.....*..
TTGGGAAGGGCGATCGGTGC	NC	2416	2416_NC	pTox	6	TTGGGAAGGtgaAatGtTGC	.........***.**.*...
TTGGGAAGGGCGATCGGTGC	NC	2416	2416_NC	pTox	6	cTGGaAAaaGCcATtGGTGC	*...*..**..*..*.....
TTGGGAAGGGCGATCGGTGC	NC	2416	2416_NC	pTox	4	TTcGGtgGGGCGAcCGGTGC	..*..**......*......
TTGGGAAGGGCGATCGGTGC	NC	2416	2416_NC	pTox	6	gTGaGAAcGGCtATCtGcGC	*..*...*...*...*.*..
TTGGGAAGGGCGATCGGTGC	NC	2416	2416_NC	pTox	6	TgGtGAAGGtCGgTacGTGC	.*.*.....*..*.**....
TTGGGAAGGGCGATCGGTGC	NC	2416	2416_NC	pTox	6	ggGtGAAtGGCGAgCGtTGC	**.*...*.....*..*...
TTGGGAAGGGCGATCGGTGC	NC	2416	2416_NC	pTox	6	TTtGcAAtGGCaATttGTGC	..*.*..*...*..**....
TTGGGAAGGGCGATCGGTGC	NC	2416	2416_NC	pTox	6	TcGtGAAGGGCaATtGcTGg	.*.*.......*..*.*..*
TTGGGAAGGGCGATCGGTGC	NC	2416	2416_NC	pTox	5	TcGGaAAGGGCaAaCGcTGC	.*..*......*.*..*...
TTGGGAAGGGCGATCGGTGC	NC	2416	2416_NC	pTox	6	TTGGGAAtacCGtTCaGTaC	.......***..*..*..*.
TTGGGAAGGGCGATCGGTGC	NC	2416	2416_NC	pTox	6	TTtcGctGcGCtATCGGTGC	..**.**.*..*........
TTGGGAAGGGCGATCGGTGC	NC	2416	2416_NC	pTox	6	TccGttAcGGCGAgCGGTGC	.**.**.*.....*......
TTGGGAAGGGCGATCGGTGC	NC	2416	2416_NC	pTox	6	TTcGGcAtGGgGAaCGcTGC	..*..*.*..*..*..*...
TTGGGAAGGGCGATCGGTGC	NC	2416	2416_NC	pTox	6	TTGGtggGGcCGgaCGGTGC	....***..*..**......
TTGGGAAGGGCGATCGGTGC	NC	2416	2416_NC	pTox	6	gTcGGcAtGGCtATCcGTGC	*.*..*.*...*...*....
TTGGGAAGGGCGATCGGTGC	NC	2416	2416_NC	pTox	6	cTGGcAtGtGCGcTCGGcGC	*...*.*.*...*....*..
TTGGGAAGGGCGATCGGTGC	NC	2416	2416_NC	pTox	6	aTGGGtgGtGCagTCGGTGC	*....**.*..**.......
TTGGGAAGGGCGATCGGTGC	NC	2416	2416_NC	pTox	6	TTGGGtgGcGCaATtGGTaC	.....**.*..*..*...*.
TTGGGAAGGGCGATCGGTGC	NC	2416	2416_NC	pTox	0	TTGGGAAGGGCGATCGGTGC	....................
TTGGGAAGGGCGATCGGTGC	NC	2416	2416_NC	pTox	6	cTcaGAAGGGCGcTCGtTtC	*.**........*...*.*.
GATAGAGCGGTTGCGGCAAC	C	3763	3763_C	KatG fragment	6	GATgGAagaGaTGCtGCAAC	...*..***.*...*.....
GATAGAGCGGTTGCGGCAAC	C	3763	3763_C	KatG fragment	5	GgTgtcGCGcTTGCGGCAAC	.*.***...*..........
GATAGAGCGGTTGCGGCAAC	C	3763	3763_C	KatG fragment	6	GAaAtAGaaaTTGCGGCAAa	..*.*..***.........*
GATAGAGCGGTTGCGGCAAC	C	3763	3763_C	KatG fragment	5	GtTgGAGCaGgTGCGGgAAC	.*.*....*.*.....*...
GATAGAGCGGTTGCGGCAAC	C	3763	3763_C	KatG fragment	6	GATAttaCcGaTcCGGCAAC	....***.*.*.*.......
GATAGAGCGGTTGCGGCAAC	C	3763	3763_C	KatG fragment	6	cgaAGcGCGtTTGCGGCAtC	***..*...*........*.
GATAGAGCGGTTGCGGCAAC	C	3763	3763_C	KatG fragment	6	GATcGcGCGcTTGCtGCtAt	...*.*...*....*..*.*
GATAGAGCGGTTGCGGCAAC	C	3763	3763_C	KatG fragment	6	GATcGAGCGGTTcacGCgtC	...*........***..**.
GATAGAGCGGTTGCGGCAAC	C	3763	3763_C	KatG fragment	6	GAaAaAGtGGaTGtGGCtAC	..*.*..*..*..*...*..
GATAGAGCGGTTGCGGCAAC	C	3763	3763_C	KatG fragment	6	ttTAGcGCGGgTtCGGCtAC	**...*....*.*....*..
GATAGAGCGGTTGCGGCAAC	C	3763	3763_C	KatG fragment	6	GAcgcAGCGGTTtCGcCcAC	..***.......*..*.*..
GATAGAGCGGTTGCGGCAAC	C	3763	3763_C	KatG fragment	5	GAacGcGCaGTTGCtGCAAC	..**.*..*.....*.....
GATAGAGCGGTTGCGGCAAC	C	3763	3763_C	KatG fragment	6	GATAGAGCGGTgGCaGgtta	...........*..*.****
GATAGAGCGGTTGCGGCAAC	C	3763	3763_C	KatG fragment	5	aAgAGAaCGGTTGCGcCAtC	*.*...*........*..*.
GATAGAGCGGTTGCGGCAAC	C	3763	3763_C	KatG fragment	6	GtTAtcGCGtTTGCGcCAgC	.*..**...*.....*..*.
GATAGAGCGGTTGCGGCAAC	C	3763	3763_C	KatG fragment	6	GATAtcGCGcTTGgGGCAgg	....**...*...*....**
GATAGAGCGGTTGCGGCAAC	C	3763	3763_C	KatG fragment	6	GATgctGCGtTTGCtGgAAC	...***...*....*.*...
GATAGAGCGGTTGCGGCAAC	C	3763	3763_C	KatG fragment	5	GtTAGAGCGcaTGCGcCcAC	.*.......**....*.*..
GATAGAGCGGTTGCGGCAAC	C	3763	3763_C	KatG fragment	6	agTtGAGCGcTTcCGGCcAC	**.*.....*..*....*..
GATAGAGCGGTTGCGGCAAC	C	3763	3763_C	KatG fragment	6	GccAGcGCtGTTGCGGCAtt	.**..*..*.........**
GATAGAGCGGTTGCGGCAAC	C	3763	3763_C	KatG fragment	6	cATAcAGCGGTTcaGcaAAC	*...*.......**.**...
GATAGAGCGGTTGCGGCAAC	C	3763	3763_C	KatG fragment	6	GATgGAGCGaccGCGcaAAC	...*.....***...**...
GATAGAGCGGTTGCGGCAAC	C	3763	3763_C	KatG fragment	6	GATAaAGCGtTTGtGcaAgC	....*....*...*.**.*.
GATAGAGCGGTTGCGGCAAC	C	3763	3763_C	KatG fragment	6	GgagcAGCGGTTGCaGaAAC	.****.........*.*...
GATAGAGCGGTTGCGGCAAC	C	3763	3763_C	KatG fragment	6	GATAaAtCaGcgGCaGCAAC	....*.*.*.**..*.....
GATAGAGCGGTTGCGGCAAC	C	3763	3763_C	KatG fragment	5	tATgGAGCGcggGCGGCAAC	*..*.....***........
GATAGAGCGGTTGCGGCAAC	C	3763	3763_C	KatG fragment	6	GAcAGAGCGcTTtCaaaAAC	..*......*..*.***...
GATAGAGCGGTTGCGGCAAC	C	3763	3763_C	KatG fragment	6	cAgAtAGCaaTTGCGGCAgC	*.*.*...**........*.
GATAGAGCGGTTGCGGCAAC	C	3763	3763_C	KatG fragment	4	cATAagGCGGTTtCGGCAAC	*...**......*.......
GATAGAGCGGTTGCGGCAAC	C	3763	3763_C	KatG fragment	5	GgTAGcaCGGTTtCGGgAAC	.*...**.....*...*...
GATAGAGCGGTTGCGGCAAC	C	3763	3763_C	KatG fragment	6	cATAGcGCGaTTtacGCAAC	*....*...*..***.....
GATAGAGCGGTTGCGGCAAC	C	3763	3763_C	KatG fragment	6	GATtGcaCGtTaGCGGaAAC	...*.**..*.*....*...
GATAGAGCGGTTGCGGCAAC	C	3763	3763_C	KatG fragment	6	GATAGcaCGGcTaaGaCAAC	.....**...*.**.*....
GATAGAGCGGTTGCGGCAAC	C	3763	3763_C	KatG fragment	6	aATtGAGCGGcTGCGttAcC	*..*......*....**.*.
GATAGAGCGGTTGCGGCAAC	C	3763	3763_C	KatG fragment	6	cAaAtAGCGcTTGCGGaAAa	*.*.*....*......*..*
GATAGAGCGGTTGCGGCAAC	C	3763	3763_C	KatG fragment	3	GgTAcAGCGaTTGCGGCAAC	.*..*....*..........
GATAGAGCGGTTGCGGCAAC	C	3763	3763_C	KatG fragment	6	tcTgatGCGGTaGCGGCAAC	**.***.....*........
GATAGAGCGGTTGCGGCAAC	C	3763	3763_C	KatG fragment	6	GATAaAaCcGTTGCGcCtgC	....*.*.*......*.**.
GATAGAGCGGTTGCGGCAAC	C	3763	3763_C	KatG fragment	6	GcTgGAGCGGgcGCtGCAAt	.*.*......**..*....*
GATAGAGCGGTTGCGGCAAC	C	3763	3763_C	KatG fragment	6	GAcAatGttGTTGCtGCAAC	..*.**.**.....*.....
GGCTGCGCAACTGTTGGGAA	NC	2429	2429_NC	pTox	6	GctTaCGCAACcGTTGaGAg	.**.*......*....*..*
GGCTGCGCAACTGTTGGGAA	NC	2429	2429_NC	pTox	6	GGCTtCGCgACTcTgGtGAt	....*...*...*.*.*..*
GGCTGCGCAACTGTTGGGAA	NC	2429	2429_NC	pTox	6	tGCTGCGCggCTGTTcaaAA	*.......**.....***..
GGCTGCGCAACTGTTGGGAA	NC	2429	2429_NC	pTox	6	GGCTGCGCgAtgGTTGtcAg	........*.**....**.*
GGCTGCGCAACTGTTGGGAA	NC	2429	2429_NC	pTox	6	GGCTGCGtAACcGccGccAA	.......*...*.**.**..
GGCTGCGCAACTGTTGGGAA	NC	2429	2429_NC	pTox	6	GGCgGCGtcAtTGTTGcGgA	...*...**.*.....*.*.
GGCTGCGCAACTGTTGGGAA	NC	2429	2429_NC	pTox	5	cGCTGCGtAAgcaTTGGGAA	*......*..***.......
GGCTGCGCAACTGTTGGGAA	NC	2429	2429_NC	pTox	5	GGCTGCGgcACTGcTGaaAA	.......**....*..**..
GGCTGCGCAACTGTTGGGAA	NC	2429	2429_NC	pTox	6	GcaTGCcCAgCTGTaGcGAA	.**...*..*....*.*...
GGCTGCGCAACTGTTGGGAA	NC	2429	2429_NC	pTox	6	GGCTtCtCgAaTGTTGGGtt	....*.*.*.*.......**
GGCTGCGCAACTGTTGGGAA	NC	2429	2429_NC	pTox	6	GcCTGCcgAACTGgcGGaAA	.*....**.....**..*..
GGCTGCGCAACTGTTGGGAA	NC	2429	2429_NC	pTox	6	cGCTGCGCcAtTcTTcGGAt	*.......*.*.*..*...*
GGCTGCGCAACTGTTGGGAA	NC	2429	2429_NC	pTox	6	GGCcGCGCAttcGcTGGtAA	...*.....***.*...*..
GGCTGCGCAACTGTTGGGAA	NC	2429	2429_NC	pTox	6	GtCTGgGCAttTtgTGGGAA	.*...*...**.**......
GGCTGCGCAACTGTTGGGAA	NC	2429	2429_NC	pTox	5	GcCTtCGCAACcGTcGGtAA	.*..*......*..*..*..
GGCTGCGCAACTGTTGGGAA	NC	2429	2429_NC	pTox	6	GGCgGCGgcACTcTcGGGgA	...*...**...*.*...*.
GGCTGCGCAACTGTTGGGAA	NC	2429	2429_NC	pTox	6	GaCTGCGtAcCgGcTGcGAA	.*.....*.*.*.*..*...
GGCTGCGCAACTGTTGGGAA	NC	2429	2429_NC	pTox	4	tGCTGCGgAACTGgTGGtAA	*......*.....*...*..
GGCTGCGCAACTGTTGGGAA	NC	2429	2429_NC	pTox	5	acCTGCGCAACTGcTGGaAg	**...........*...*.*
GGCTGCGCAACTGTTGGGAA	NC	2429	2429_NC	pTox	6	tGCTGCGCAACTGaTctGcc	*............*.**.**
GGCTGCGCAACTGTTGGGAA	NC	2429	2429_NC	pTox	6	GGCTtCGCgcCTGTTctGtA	....*...**.....**.*.
GGCTGCGCAACTGTTGGGAA	NC	2429	2429_NC	pTox	6	GGCTGCtCggCTGgTGtGAg	......*.**...*..*..*
GGCTGCGCAACTGTTGGGAA	NC	2429	2429_NC	pTox	4	GGCTcCGCAACcGTTGaaAA	....*......*....**..
GGCTGCGCAACTGTTGGGAA	NC	2429	2429_NC	pTox	0	GGCTGCGCAACTGTTGGGAA	....................
GGCTGCGCAACTGTTGGGAA	NC	2429	2429_NC	pTox	6	aGCTGCGCgACTGcTGGctc	*.......*....*...***
GGCTGCGCAACTGTTGGGAA	NC	2429	2429_NC	pTox	6	GGCTGgtCgAacGcTGGGAA	.....**.*.**.*......
TGCTGGATATGCGTTACGAG	NC	3156	3156_NC	KatG fragment	0	TGCTGGATATGCGTTACGAG	....................
TGCTGGATATGCGTTACGAG	NC	3156	3156_NC	KatG fragment	6	TGCTGGcgcTGCGTggCGAa	......***.....**...*
TGCTGGATATGCGTTACGAG	NC	3156	3156_NC	KatG fragment	6	TGCTGGAaATcCtcTcCGAa	.......*..*.**.*...*
TGCTGGATATGCGTTACGAG	NC	3156	3156_NC	KatG fragment	6	TGCcGGATtTcCccTgCGAG	...*....*.*.**.*....
TGCTGGATATGCGTTACGAG	NC	3156	3156_NC	KatG fragment	6	TGgTGaAcATGCGgaACaAG	..*..*.*.....**..*..
TGCTGGATATGCGTTACGAG	NC	3156	3156_NC	KatG fragment	6	TGCTGGtgATGgaTgACGtG	......**...**.*...*.
TGCTGGATATGCGTTACGAG	NC	3156	3156_NC	KatG fragment	6	TGCcGGtTtTGCGTTgtcAG	...*..*.*......***..
TGCTGGATATGCGTTACGAG	NC	3156	3156_NC	KatG fragment	6	TGtTGGcgATGCGTcAgGcG	..*...**......*.*.*.
TGCTGGATATGCGTTACGAG	NC	3156	3156_NC	KatG fragment	6	TGaTtGATATGCtTgAacAG	..*.*.......*.*.**..
TGCTGGATATGCGTTACGAG	NC	3156	3156_NC	KatG fragment	6	TGCTGGAaATGCGcgAtctG	.......*.....**.***.
TGCTGGATATGCGTTACGAG	NC	3156	3156_NC	KatG fragment	6	TGCaGGATgTGCGcaACGcc	...*....*....**...**
TGCTGGATATGCGTTACGAG	NC	3156	3156_NC	KatG fragment	6	TGCTGGATATtCagcAaGAc	..........*.***.*..*
TGCTGGATATGCGTTACGAG	NC	3156	3156_NC	KatG fragment	6	TtCTGGATAgGCtTTAttAt	.*.......*..*...**.*
TGCTGGATATGCGTTACGAG	NC	3156	3156_NC	KatG fragment	6	TGCTcGAaAgGaGTTAtcAG	....*..*.*.*....**..
TGCTGGATATGCGTTACGAG	NC	3156	3156_NC	KatG fragment	6	TGCcaGATATtCaTTAacAG	...**.....*.*...**..
TGCTGGATATGCGTTACGAG	NC	3156	3156_NC	KatG fragment	6	aGCgtGgTATGCGTTAtGtG	*..**.*.........*.*.
TGCTGGATATGCGTTACGAG	NC	3156	3156_NC	KatG fragment	6	TtCTGGtTcTGCGTagCGcG	.*....*.*.....**..*.
TGCTGGATATGCGTTACGAG	NC	3156	3156_NC	KatG fragment	6	TGgcGGATATcCGcacCGAG	..**......*..***....
TGCTGGATATGCGTTACGAG	NC	3156	3156_NC	KatG fragment	6	cGCTGGATgacCGTTcCGgG	*.......***....*..*.
TGCTGGATATGCGTTACGAG	NC	3156	3156_NC	KatG fragment	6	TGCgGGcTAaGCaaTACcAG	...*..*..*..**...*..
TGCTGGATATGCGTTACGAG	NC	3156	3156_NC	KatG fragment	6	TtCTGGATcTaCGcTACcAa	.*......*.*..*...*.*
TGCTGGATATGCGTTACGAG	NC	3156	3156_NC	KatG fragment	6	TGCTGcATATcCGgTAactG	.....*....*..*..***.
TGCTGGATATGCGTTACGAG	NC	3156	3156_NC	KatG fragment	6	TGCTGtgcgTGCGTTtCGAc	.....****......*...*
GCGTGAAGATGTCTGGGAAC	NC	4541	4541_NC	KatG fragment	5	caGgGAAGtTGTCTGGtAAC	**.*....*.......*...
GCGTGAAGATGTCTGGGAAC	NC	4541	4541_NC	KatG fragment	5	GaGTGAAGAaGcCTGGcAAg	.*.......*.*....*..*
GCGTGAAGATGTCTGGGAAC	NC	4541	4541_NC	KatG fragment	6	GCGTGAAGtgGTgcaGGAcC	........**..***...*.
GCGTGAAGATGTCTGGGAAC	NC	4541	4541_NC	KatG fragment	5	GCtgGAAGcgcTCTGGGAAC	..**....***.........
GCGTGAAGATGTCTGGGAAC	NC	4541	4541_NC	KatG fragment	2	tCGTGAAGAcGTCTGGGAAC	*........*..........
GCGTGAAGATGTCTGGGAAC	NC	4541	4541_NC	KatG fragment	6	cCaTGAAtATGTCgGtGAAg	*.*....*.....*.*...*
GCGTGAAGATGTCTGGGAAC	NC	4541	4541_NC	KatG fragment	6	GCGTGttGAaGcgTGcGAAC	.....**..*.**..*....
GCGTGAAGATGTCTGGGAAC	NC	4541	4541_NC	KatG fragment	6	cCcTGAAGtgGTCTGtGAcC	*.*.....**.....*..*.
GCGTGAAGATGTCTGGGAAC	NC	4541	4541_NC	KatG fragment	6	GCtgGAAGATcTCgccGAAC	..**......*..***....
GCGTGAAGATGTCTGGGAAC	NC	4541	4541_NC	KatG fragment	6	GaGgGAAGtTGTagtGGAAC	.*.*....*...***.....
GCGTGAAGATGTCTGGGAAC	NC	4541	4541_NC	KatG fragment	6	GCGTaAcGActTCcGcGAAC	....*.*..**..*.*....
GCGTGAAGATGTCTGGGAAC	NC	4541	4541_NC	KatG fragment	6	GaGTaAtGATGcCTGaGAAg	.*..*.*....*...*...*
GCGTGAAGATGTCTGGGAAC	NC	4541	4541_NC	KatG fragment	6	GaaTGttGATGTCaGGcAAC	.**..**......*..*...
GCGTGAAGATGTCTGGGAAC	NC	4541	4541_NC	KatG fragment	6	aatgGAAGAaGTCTGGcAAC	****.....*......*...
GCGTGAAGATGTCTGGGAAC	NC	4541	4541_NC	KatG fragment	6	cCGTGAAGAcGTCcaGcAtC	*........*...**.*.*.
GCGTGAAGATGTCTGGGAAC	NC	4541	4541_NC	KatG fragment	5	GgaaGAAGATGTCTGGcAgC	.***............*.*.
GCGTGAAGATGTCTGGGAAC	NC	4541	4541_NC	KatG fragment	6	GCGTGAttATGTtccGcAAC	......**....***.*...
GCGTGAAGATGTCTGGGAAC	NC	4541	4541_NC	KatG fragment	6	tCGTcAAaATcTCgGGaAAC	*...*..*..*..*..*...
GCGTGAAGATGTCTGGGAAC	NC	4541	4541_NC	KatG fragment	6	GCGgGAAGtTtgCctGGAAC	...*....*.**.**.....
GCGTGAAGATGTCTGGGAAC	NC	4541	4541_NC	KatG fragment	4	GCGTGAAGAaGTggGGGcAC	.........*..**...*..
GCGTGAAGATGTCTGGGAAC	NC	4541	4541_NC	KatG fragment	6	GCGTGAAGATGgCTttGtgg	...........*..**.***
GCGTGAAGATGTCTGGGAAC	NC	4541	4541_NC	KatG fragment	6	aCGcGAAGgTagCTGGGAtC	*..*....*.**......*.
GCGTGAAGATGTCTGGGAAC	NC	4541	4541_NC	KatG fragment	6	GCtTGAtGcaGTgTGGGAAg	..*...*.**..*......*
GCGTGAAGATGTCTGGGAAC	NC	4541	4541_NC	KatG fragment	6	tCaTGAAGgTGTtTtcGAAC	*.*.....*...*.**....
GCGTGAAGATGTCTGGGAAC	NC	4541	4541_NC	KatG fragment	6	GgGTaAAGATcTggGGcAAC	.*..*.....*.**..*...
GCGTGAAGATGTCTGGGAAC	NC	4541	4541_NC	KatG fragment	6	GCGTGAAttTaTCTGcaAAg	.......**.*....**..*
GCGTGAAGATGTCTGGGAAC	NC	4541	4541_NC	KatG fragment	6	tgGTGcttATGTCTGGGcAC	**...***.........*..
GCGTGAAGATGTCTGGGAAC	NC	4541	4541_NC	KatG fragment	6	GCcTGAAGAgGTtgaGGAgC	..*......*..***...*.
GAAGAAATAGTTGCTCCACT	C	4103	4103_C	KatG fragment	6	GAAGAgAaAGTTGCcCgcaT	.....*.*......*.***.
GAAGAAATAGTTGCTCCACT	C	4103	4103_C	KatG fragment	6	GgtGAAATgGTgGCTCtgCT	.**.....*..*....**..
GAAGAAATAGTTGCTCCACT	C	4103	4103_C	KatG fragment	6	aAAGAAATAGggctTCCACc	*.........****.....*
GAAGAAATAGTTGCTCCACT	C	4103	4103_C	KatG fragment	5	GAcGtAATAGTTGagCCAgT	..*.*........**...*.
GAAGAAATAGTTGCTCCACT	C	4103	4103_C	KatG fragment	6	GgAGgAAgAGTcGCgCCgCT	.*..*..*...*..*..*..
GAAGAAATAGTTGCTCCACT	C	4103	4103_C	KatG fragment	0	GAAGAAATAGTTGCTCCACT	....................
GAAGAAATAGTTGCTCCACT	C	4103	4103_C	KatG fragment	6	GAAGAAgaAGTTGggCtACg	......**.....**.*..*
GAAGAAATAGTTGCTCCACT	C	4103	4103_C	KatG fragment	6	GcgGAAATcGTgGCcCCAtT	.**.....*..*..*...*.
GAAGAAATAGTTGCTCCACT	C	4103	4103_C	KatG fragment	5	GAAGAAAaAtTTGCcgCgCT	.......*.*....**.*..
GAAGAAATAGTTGCTCCACT	C	4103	4103_C	KatG fragment	6	GcgGAAATgaTcGtTCCACT	.**.....**.*.*......
GAAGAAATAGTTGCTCCACT	C	4103	4103_C	KatG fragment	6	GcAGAAATAGTTGCTtgttg	.*.............*****
GAAGAAATAGTTGCTCCACT	C	4103	4103_C	KatG fragment	6	GAAGAtATcGTTGCggtAtT	.....*..*.....***.*.
GAAGAAATAGTTGCTCCACT	C	4103	4103_C	KatG fragment	6	GAAtAccTtGcTGCTCCAgT	...*.**.*.*.......*.
GAAGAAATAGTTGCTCCACT	C	4103	4103_C	KatG fragment	6	GcAGtAATAaTTtCTgCAgT	.*..*....*..*..*..*.
GAAGAAATAGTTGCTCCACT	C	4103	4103_C	KatG fragment	6	GAtGAAATAGTgGCgaCAac	..*........*..**..**
GAAGAAATAGTTGCTCCACT	C	4103	4103_C	KatG fragment	6	GtgGAAATgaTTGaTCCACa	.**.....**...*.....*
GAAGAAATAGTTGCTCCACT	C	4103	4103_C	KatG fragment	6	GcAGAcATgGTTGCTCCgtc	.*...*..*........***
GAAGAAATAGTTGCTCCACT	C	4103	4103_C	KatG fragment	6	GAAGAAAaAGcTGCaCCgac	.......*..*...*..***
GAAGAAATAGTTGCTCCACT	C	4103	4103_C	KatG fragment	6	GAcGAAtTAaTgGCgCtACT	..*...*..*.*..*.*...
GAAGAAATAGTTGCTCCACT	C	4103	4103_C	KatG fragment	6	aAcGAAATAtcaGCTCCAgT	*.*......***......*.
GAAGAAATAGTTGCTCCACT	C	4103	4103_C	KatG fragment	6	GAAaAAATtGccaCgCCACT	...*....*.***.*.....
GAAGAAATAGTTGCTCCACT	C	4103	4103_C	KatG fragment	6	GAAGAAtTtGccGCTCaAtT	......*.*.**....*.*.
GAAGAAATAGTTGCTCCACT	C	4103	4103_C	KatG fragment	6	cAAGAAATAtgTtCTtCACa	*........**.*..*...*
GAAGAAATAGTTGCTCCACT	C	4103	4103_C	KatG fragment	6	GcAGAAATtGTTGCggtAaT	.*......*.....***.*.
GAAGAAATAGTTGCTCCACT	C	4103	4103_C	KatG fragment	6	cAAGAgATgaTTGCTCaACg	*....*..**......*..*
GAAGAAATAGTTGCTCCACT	C	4103	4103_C	KatG fragment	6	GAtGAAATAtcTaCTCgACc	..*......**.*...*..*
GAAGAAATAGTTGCTCCACT	C	4103	4103_C	KatG fragment	6	cAAGAAgTgGTTGCTCgcCa	*.....*.*.......**.*
GAAGAAATAGTTGCTCCACT	C	4103	4103_C	KatG fragment	6	GAAGAAAaAGTcGaTCacCa	.......*...*.*..**.*
GAAGAAATAGTTGCTCCACT	C	4103	4103_C	KatG fragment	6	cAgGAAgTcGTTGCTggACT	*.*...*.*......**...
GAAGAAATAGTTGCTCCACT	C	4103	4103_C	KatG fragment	6	cAAGAAATtGaTGCaatACT	*.......*.*...***...
TTTATTCGCATGGCCTGGCA	NC	4795	4795_NC	KatG fragment	6	cTTcaTaGCAaGcCCTGGCA	*..**.*...*.*.......
TTTATTCGCATGGCCTGGCA	NC	4795	4795_NC	KatG fragment	1	TTTATTCGtATGGCCTGGCA	........*...........
TTTATTCGCATGGCCTGGCA	NC	4795	4795_NC	KatG fragment	5	TTTATggGCATGGCggGGCt	.....**.......**...*
TTTATTCGCATGGCCTGGCA	NC	4795	4795_NC	KatG fragment	6	TTTAaaCGaAgGGCtTGGCg	....**..*.*...*....*
TTTATTCGCATGGCCTGGCA	NC	4795	4795_NC	KatG fragment	6	TTTAgaCcCATGGtCTGcgA	....**.*.....*...**.
TTTATTCGCATGGCCTGGCA	NC	4795	4795_NC	KatG fragment	6	aTTATaCGCgTGaCCcGGCg	*....*...*..*..*...*
TTTATTCGCATGGCCTGGCA	NC	4795	4795_NC	KatG fragment	6	TTTtTggGCATGGCgTGGgc	...*.**.......*...**
TTTATTCGCATGGCCTGGCA	NC	4795	4795_NC	KatG fragment	6	TaTgTTCtCcTGGCCgGGaA	.*.*...*.*.....*..*.
TTTATTCGCATGGCCTGGCA	NC	4795	4795_NC	KatG fragment	6	TTTcTTCctcTGGCCTGGgc	...*...***........**
TTTATTCGCATGGCCTGGCA	NC	4795	4795_NC	KatG fragment	6	gTTgTTgcCAatGCCTGGCA	*..*..**..**........
TTTATTCGCATGGCCTGGCA	NC	4795	4795_NC	KatG fragment	6	aTaAaTCctATGGtCTGGCA	*.*.*..**....*......
TTTATTCGCATGGCCTGGCA	NC	4795	4795_NC	KatG fragment	6	TaTATcCGCATGattTGtCA	.*...*......***..*..
TTTATTCGCATGGCCTGGCA	NC	4795	4795_NC	KatG fragment	6	TTTAcTCGgATtGaCcGGgA	....*...*..*.*.*..*.
TTTATTCGCATGGCCTGGCA	NC	4795	4795_NC	KatG fragment	6	ccTtTTCGCtgGGCCTGGCg	**.*.....**........*
TTTATTCGCATGGCCTGGCA	NC	4795	4795_NC	KatG fragment	6	TTaATcCaCATaaCCTGcCA	..*..*.*...**....*..
TTTATTCGCATGGCCTGGCA	NC	4795	4795_NC	KatG fragment	6	TTTcggCGCActGgCTGGCA	...***....**.*......
TTTATTCGCATGGCCTGGCA	NC	4795	4795_NC	KatG fragment	6	TgTATTatCgTGGCCgGGtA	.*....**.*.....*..*.
TTTATTCGCATGGCCTGGCA	NC	4795	4795_NC	KatG fragment	5	TTTgTTCGgATGGttcGGCA	...*....*....***....
TTTATTCGCATGGCCTGGCA	NC	4795	4795_NC	KatG fragment	6	TTTATTgtCATGcaCTtcCA	......**....**..**..
CCGGATCAAAACGCAGCGTC	C	3940	3940_C	KatG fragment	6	CaGGATtAtcctGCAGCGTC	.*....*.****........
CCGGATCAAAACGCAGCGTC	C	3940	3940_C	KatG fragment	6	CCcGATCAAAcgcCAGCcTg	..*.......***....*.*
CCGGATCAAAACGCAGCGTC	C	3940	3940_C	KatG fragment	6	tgGtATgAAAACGCAGgcTC	**.*..*.........**..
CCGGATCAAAACGCAGCGTC	C	3940	3940_C	KatG fragment	5	CaGctTtAAAACGCcGCGTC	.*.**.*.......*.....
CCGGATCAAAACGCAGCGTC	C	3940	3940_C	KatG fragment	1	CaGGATCAAAACGCAGCGTC	.*..................
CCGGATCAAAACGCAGCGTC	C	3940	3940_C	KatG fragment	6	gCGGATCAcAAaattGCGTC	*.......*..****.....
CCGGATCAAAACGCAGCGTC	C	3940	3940_C	KatG fragment	6	tCGtATCAAccaGCAaCGTC	*..*.....***...*....
CCGGATCAAAACGCAGCGTC	C	3940	3940_C	KatG fragment	6	CCatgaCgAAACGCAaCGTC	..****.*.......*....
CCGGATCAAAACGCAGCGTC	C	3940	3940_C	KatG fragment	6	gCtGATCAAcgaGCAGCaTC	*.*......***.....*..
CCGGATCAAAACGCAGCGTC	C	3940	3940_C	KatG fragment	6	CCGGgTattAcCGCAGCtTC	....*.***.*......*..
CCGGATCAAAACGCAGCGTC	C	3940	3940_C	KatG fragment	6	tCGctTCAAAAaGCAGCtTt	*..**......*.....*.*
CCGGATCAAAACGCAGCGTC	C	3940	3940_C	KatG fragment	6	gCtcATCAgAAgGaAGCGTC	*.**....*..*.*......
CCGGATCAAAACGCAGCGTC	C	3940	3940_C	KatG fragment	6	CCGGATgcgAAaaCcGCGTC	......***..**.*.....
CCGGATCAAAACGCAGCGTC	C	3940	3940_C	KatG fragment	5	CCtGATCAccACGCtaCGTC	..*.....**....**....
CCGGATCAAAACGCAGCGTC	C	3940	3940_C	KatG fragment	6	CCGaATCcAgACGCttCGcC	...*...*.*....**..*.
CCGGATCAAAACGCAGCGTC	C	3940	3940_C	KatG fragment	6	taaGActAtAACGCAGCGTC	***..**.*...........
CCGGATCAAAACGCAGCGTC	C	3940	3940_C	KatG fragment	5	CgatATCAAAgCcCAGCGTC	.***......*.*.......
CCGGATCAAAACGCAGCGTC	C	3940	3940_C	KatG fragment	5	CCGcATtAAccCGCtGCGTC	...*..*..**...*.....
CCGGATCAAAACGCAGCGTC	C	3940	3940_C	KatG fragment	6	CCGGAgCAAAAtGCgctGgC	.....*.....*..***.*.
CCGGATCAAAACGCAGCGTC	C	3940	3940_C	KatG fragment	6	CCtGATgcAAAtGCgtCGTC	..*...**...*..**....
CCGGATCAAAACGCAGCGTC	C	3940	3940_C	KatG fragment	5	CCaGtTCAtcACGCAGCGgC	..*.*...**........*.
CCGGATCAAAACGCAGCGTC	C	3940	3940_C	KatG fragment	6	CCGGATCAAAcCcaActGTa	..........*.**.**..*
CCGGATCAAAACGCAGCGTC	C	3940	3940_C	KatG fragment	6	CtGaATCgAAtCGgAGCtTC	.*.*...*..*..*...*..
CCGGATCAAAACGCAGCGTC	C	3940	3940_C	KatG fragment	6	CgGGATCgAAtCGCAaaaTC	.*.....*..*....***..
CCGGATCAAAACGCAGCGTC	C	3940	3940_C	KatG fragment	6	tCGatTtAAAACGtAGCGcC	*..**.*......*....*.
CCGGATCAAAACGCAGCGTC	C	3940	3940_C	KatG fragment	6	CtGGcTCAAAggtCAGCGTt	.*..*.....***......*
CCGGATCAAAACGCAGCGTC	C	3940	3940_C	KatG fragment	5	CCaGAgCAAActGCAGCGgC	..*..*....**......*.
CCGGATCAAAACGCAGCGTC	C	3940	3940_C	KatG fragment	6	CCGGAaagAAAaaCAGCGcC	.....***...**.....*.
CCGGATCAAAACGCAGCGTC	C	3940	3940_C	KatG fragment	6	CgtGcTCAtcACGaAGCGTC	.**.*...**...*......
CCGGATCAAAACGCAGCGTC	C	3940	3940_C	KatG fragment	6	CaGGgTtAAAACtCAtCGaC	.*..*.*.....*..*..*.
CCGGATCAAAACGCAGCGTC	C	3940	3940_C	KatG fragment	6	gaGttTCAAAACcCcGCGTC	**.**.......*.*.....
CCGGATCAAAACGCAGCGTC	C	3940	3940_C	KatG fragment	6	tCaGATtAtcgCGCAGCGTC	*.*...*.***.........
CCGGATCAAAACGCAGCGTC	C	3940	3940_C	KatG fragment	4	gCGGATCAAcgCcCAGCGTC	*........**.*.......
CCGGATCAAAACGCAGCGTC	C	3940	3940_C	KatG fragment	6	gCcGAcCAAgAtGCAGCGgC	*.*..*...*.*......*.
CCGGATCAAAACGCAGCGTC	C	3940	3940_C	KatG fragment	6	CgcGATaAAAACGCtcgGTC	.**...*.......***...
CCGGATCAAAACGCAGCGTC	C	3940	3940_C	KatG fragment	6	gCaGATCAcAACcgAGCtTC	*.*.....*...**...*..
CCGGATCAAAACGCAGCGTC	C	3940	3940_C	KatG fragment	6	aCGGtTtAtgACGtAGCGTC	*...*.*.**...*......
CCGGATCAAAACGCAGCGTC	C	3940	3940_C	KatG fragment	6	tCGGtTtAAAcCGCAGCaaC	*...*.*...*......**.
CCGGATCAAAACGCAGCGTC	C	3940	3940_C	KatG fragment	6	CgtaATCgAAACGCAGCaaC	.***...*.........**.
CCGGATCAAAACGCAGCGTC	C	3940	3940_C	KatG fragment	6	CCtGtcCAAcAtGCAGCcTC	..*.**...*.*.....*..
TTGACATCCCAGTCGCGCTG	C	3585	3585_C	KatG fragment	5	gTGAaATCCCAGTCaCGCga	*...*.........*...**
TTGACATCCCAGTCGCGCTG	C	3585	3585_C	KatG fragment	6	TTGcCgTagCAGTgGCGaTG	...*.*.**....*...*..
TTGACATCCCAGTCGCGCTG	C	3585	3585_C	KatG fragment	1	TTcACATCCCAGTCGCGCTG	..*.................
TTGACATCCCAGTCGCGCTG	C	3585	3585_C	KatG fragment	6	TgGACgaCgaAGaCGCGCTG	.*...**.**..*.......
TTGACATCCCAGTCGCGCTG	C	3585	3585_C	KatG fragment	6	TTGACcTgCggGTCGtGCaG	.....*.*.**....*..*.
TTGACATCCCAGTCGCGCTG	C	3585	3585_C	KatG fragment	6	gTaACtgCCCAGTgGCGCTa	*.*..**......*.....*
TTGACATCCCAGTCGCGCTG	C	3585	3585_C	KatG fragment	6	TTGtgcTgCCAGTgGCGCTt	...***.*.....*.....*
TTGACATCCCAGTCGCGCTG	C	3585	3585_C	KatG fragment	6	TTGcgATtCtgGTgGCGCTG	...**..*.**..*......
TTGACATCCCAGTCGCGCTG	C	3585	3585_C	KatG fragment	6	TTGcCATCgCgaTaGCGCTt	...*....*.**.*.....*
TTGACATCCCAGTCGCGCTG	C	3585	3585_C	KatG fragment	6	TgcAaATgCCAGaCGCGtTG	.**.*..*....*....*..
TTGACATCCCAGTCGCGCTG	C	3585	3585_C	KatG fragment	6	TTGtCATCCagtTCGtcCTG	...*.....***...**...
TTGACATCCCAGTCGCGCTG	C	3585	3585_C	KatG fragment	6	aTGAaAaCaCtGcCGCGCTG	*...*.*.*.*.*.......
TTGACATCCCAGTCGCGCTG	C	3585	3585_C	KatG fragment	6	TTGtCATgCCAGTaGCcgTa	...*...*.....*..**.*
TTGACATCCCAGTCGCGCTG	C	3585	3585_C	KatG fragment	6	aTaACgTtCCAGaCGCGCgG	*.*..*.*....*.....*.
TTGACATCCCAGTCGCGCTG	C	3585	3585_C	KatG fragment	5	aTGACcTttCAGTCGCGCTt	*....*.**..........*
TGGCGCTATCCAGTTTGAAG	NC	4058	4058_NC	KatG fragment	6	TGGCGtTtgCCAGTgTGgcG	.....*.**.....*..**.
TGGCGCTATCCAGTTTGAAG	NC	4058	4058_NC	KatG fragment	6	TGGtGtgcTgCAGTTTGAtG	...*.***.*........*.
TGGCGCTATCCAGTTTGAAG	NC	4058	4058_NC	KatG fragment	6	atGCGCTATgCAGTgcaAAG	**.......*....***...
TGGCGCTATCCAGTTTGAAG	NC	4058	4058_NC	KatG fragment	6	TGGCtCTATCgAGcagGAtG	....*.....*..***..*.
TGGCGCTATCCAGTTTGAAG	NC	4058	4058_NC	KatG fragment	6	TGGCGCgATggtGaTTaAAG	......*..***.*..*...
TGGCGCTATCCAGTTTGAAG	NC	4058	4058_NC	KatG fragment	2	TGGCGCaATCCAGTTcGAAG	......*........*....
TGGCGCTATCCAGTTTGAAG	NC	4058	4058_NC	KatG fragment	6	cGcCGtTATCCAGTTTGctc	*.*..*...........***
TGGCGCTATCCAGTTTGAAG	NC	4058	4058_NC	KatG fragment	5	TGGCGaTATCCcaTgTGAcG	.....*.....**.*...*.
TGGCGCTATCCAGTTTGAAG	NC	4058	4058_NC	KatG fragment	3	TGGCGCTcTCCAGTTTaAAc	.......*........*..*
TGGCGCTATCCAGTTTGAAG	NC	4058	4058_NC	KatG fragment	6	aGGCGCTATCCAGggatAAc	*............****..*
TGGCGCTATCCAGTTTGAAG	NC	4058	4058_NC	KatG fragment	6	TcGCGCagTCCtGgTTaAAG	.*....**...*.*..*...
TGGCGCTATCCAGTTTGAAG	NC	4058	4058_NC	KatG fragment	6	gGGCGacAaaCAGgTTGAAG	*....**.**...*......
TGGCGCTATCCAGTTTGAAG	NC	4058	4058_NC	KatG fragment	6	TGaaGCcgTtCAtTTTGAAG	..**..**.*..*.......
TGGCGCTATCCAGTTTGAAG	NC	4058	4058_NC	KatG fragment	6	aGGCGCTATCCAGggatAAc	*............****..*
TGGCGCTATCCAGTTTGAAG	NC	4058	4058_NC	KatG fragment	6	gGcCGCTATCCAGaTgccAG	*.*..........*.***..
TGGCGCTATCCAGTTTGAAG	NC	4058	4058_NC	KatG fragment	6	aGGCGCTATCCAGggatAAc	*............****..*
TGGCGCTATCCAGTTTGAAG	NC	4058	4058_NC	KatG fragment	6	TGGCcgTATCCAGcaTGAtc	....**.......**...**
TGGCGCTATCCAGTTTGAAG	NC	4058	4058_NC	KatG fragment	6	cGttGaTATCCAGcTcGAAG	*.**.*.......*.*....
TGGCGCTATCCAGTTTGAAG	NC	4058	4058_NC	KatG fragment	6	TGcCGCTcaCCtGagTGAAG	..*....**..*.**.....
TGGCGCTATCCAGTTTGAAG	NC	4058	4058_NC	KatG fragment	6	TGGtttTATtCAtTaTGAAG	...***...*..*.*.....
TGGCGCTATCCAGTTTGAAG	NC	4058	4058_NC	KatG fragment	6	TGGCataAgCCAGTTgaAAG	....***.*......**...
TGGCGCTATCCAGTTTGAAG	NC	4058	4058_NC	KatG fragment	6	aGGCGCTATCCAGggatAAc	*............****..*
TGGCGCTATCCAGTTTGAAG	NC	4058	4058_NC	KatG fragment	6	aGGCGCTATCCAGggatAAc	*............****..*
TGGCGCTATCCAGTTTGAAG	NC	4058	4058_NC	KatG fragment	6	aGGCGCTATCCAGggatAAc	*............****..*
TGGCGCTATCCAGTTTGAAG	NC	4058	4058_NC	KatG fragment	6	TGGCGacATCgAtTTTtAcG	.....**...*.*...*.*.
TGGCGCTATCCAGTTTGAAG	NC	4058	4058_NC	KatG fragment	6	TtGCGCcAcCCAGaaTGAAc	.*....*.*....**....*
TGGCGCTATCCAGTTTGAAG	NC	4058	4058_NC	KatG fragment	6	TGaacgTATCCAcTTTGAtG	..****......*.....*.
TGGCGCTATCCAGTTTGAAG	NC	4058	4058_NC	KatG fragment	6	aGGCGCTATCCAGggatAAc	*............****..*
TGGCGCTATCCAGTTTGAAG	NC	4058	4058_NC	KatG fragment	5	caGCGgTATCCAGTTTGgtG	**...*...........**.
TGGCGCTATCCAGTTTGAAG	NC	4058	4058_NC	KatG fragment	6	aGGCGCTATCCAGggatAAc	*............****..*
TGGCGCTATCCAGTTTGAAG	NC	4058	4058_NC	KatG fragment	5	TGGCcCTtTCCAGTTgccAG	....*..*.......***..
TGGCGCTATCCAGTTTGAAG	NC	4058	4058_NC	KatG fragment	6	gcGCGCcATgCtGTTTGAAc	**....*..*.*.......*
TGGCGCTATCCAGTTTGAAG	NC	4058	4058_NC	KatG fragment	6	gGGCGCTATCCAGggatAAt	*............****..*
TGGCGCTATCCAGTTTGAAG	NC	4058	4058_NC	KatG fragment	6	TGaCaggATgCAGcTTGAAG	..*.***..*...*......
TGGCGCTATCCAGTTTGAAG	NC	4058	4058_NC	KatG fragment	6	TGtCttcAgCCAGTTcGAAG	..*.***.*......*....
TGGCGCTATCCAGTTTGAAG	NC	4058	4058_NC	KatG fragment	6	cGGCGCTATCgtaTTTGtAc	*.........***....*.*
TGGCGCTATCCAGTTTGAAG	NC	4058	4058_NC	KatG fragment	6	TGGCGaaATtCAcTTTaAgG	.....**..*..*...*.*.
TGGCGCTATCCAGTTTGAAG	NC	4058	4058_NC	KatG fragment	6	cGGCGaTATCCAGaTTGgcc	*....*.......*...***
TGGCGCTATCCAGTTTGAAG	NC	4058	4058_NC	KatG fragment	6	TGGCGCTcgCCAGTgcGttG	.......**.....**.**.
TGGCGCTATCCAGTTTGAAG	NC	4058	4058_NC	KatG fragment	6	aGGCGCTATCCAGggatAAc	*............****..*
TGGCGCTATCCAGTTTGAAG	NC	4058	4058_NC	KatG fragment	6	aGGCGCTATCCAGggatAAc	*............****..*
TGGCGCTATCCAGTTTGAAG	NC	4058	4058_NC	KatG fragment	6	TGtCGCTATtaAtTTcGAAc	..*......**.*..*...*
TGGCGCTATCCAGTTTGAAG	NC	4058	4058_NC	KatG fragment	6	aGGCGCTATCCAGggatAAc	*............****..*
TGGCGCTATCCAGTTTGAAG	NC	4058	4058_NC	KatG fragment	6	TGGCttcATCCgcTTcGAAG	....***....**..*....
TGGCGCTATCCAGTTTGAAG	NC	4058	4058_NC	KatG fragment	6	TGGCGaTAaCatGcgTGAAG	.....*..*.**.**.....
TGGCGCTATCCAGTTTGAAG	NC	4058	4058_NC	KatG fragment	6	gcGCGCcATtCAGTcTGAAa	**....*..*....*....*
