# Supplementary material for: A generalizable Cas9/sgRNA prediction model using machine transfer learning with small high-quality datasets
Source: Nat Commun. 2023 Sep 7;14:5514. doi: 10.1038/s41467-023-41143-7 (PMC10485023; doi:10.1038/s41467-023-41143-7)
Supplement: Supplementary file 10 — Dataset_6 [file 41467_2023_41143_MOESM10_ESM.xlsx]

## Sheet: Sheet1
	Architecture		Name	Description
	CNN3		Convolutional Layer	Size: 128, Window Size: 3, Padding: Same
			LeakyReLU
			Max Pooling	Pooling Size: 2, Padding: Same
			Dropout	Dropout Rate: 0.3
			Convolutional Layer	Size: 128, Window Size: 3, Padding: Same
			LeakyReLU
			Max Pooling	Pooling Size: 2, Padding: Same
			Dropout	Dropout Rate: 0.3
			Convolutional Layer	Size: 128, Window Size: 3, Padding: Same
			LeakyReLU
			Max Pooling	Pooling Size: 2, Padding: Same
			Dropout	Dropout Rate: 0.3
			Dense Layer	Size: 128
			LeakyReLU
			Dropout	Dropout Rate: 0.3
			Dense Layer	Size: 64
			LeakyReLU
			Dropout	Dropout Rate: 0.3
			Dense Layer	Size: 1
			Dense Layer	Size: 1, Activation Function: Linear
	Architecture		Name	Description
	CNN4		Convolutional Layer	Size: 128, Window Size: 3, Padding: Same
			LeakyReLU
			Max Pooling	Pooling Size: 2, Padding: Same
			Dropout	Dropout Rate: 0.3
			Convolutional Layer	Size: 128, Window Size: 3, Padding: Same
			LeakyReLU
			Max Pooling	Pooling Size: 2, Padding: Same
			Dropout	Dropout Rate: 0.3
			Convolutional Layer	Size: 128, Window Size: 3, Padding: Same
			LeakyReLU
			Max Pooling	Pooling Size: 2, Padding: Same
			Dropout	Dropout Rate: 0.3
			Convolutional Layer	Size: 128, Window Size: 3, Padding: Same
			LeakyReLU
			Max Pooling	Pooling Size: 2, Padding: Same
			Dropout	Dropout Rate: 0.3
			Dense Layer	Size: 128
			LeakyReLU
			Dropout	Dropout Rate: 0.3
			Dense Layer	Size: 64
			LeakyReLU
			Dropout	Dropout Rate: 0.3
			Dense Layer	Size: 1
			Dense Layer	Size: 1, Activation Function: Linear
	Architecture		Name	Description
	CNN5		Convolutional Layer	Size: 128, Window Size: 3, Padding: Same
			LeakyReLU
			Max Pooling	Pooling Size: 2, Padding: Same
			Dropout	Dropout Rate: 0.3
			Convolutional Layer	Size: 128, Window Size: 3, Padding: Same
			LeakyReLU
			Max Pooling	Pooling Size: 2, Padding: Same
			Dropout	Dropout Rate: 0.3
			Convolutional Layer	Size: 128, Window Size: 3, Padding: Same
			LeakyReLU
			Max Pooling	Pooling Size: 2, Padding: Same
			Dropout	Dropout Rate: 0.3
			Convolutional Layer	Size: 128, Window Size: 3, Padding: Same
			LeakyReLU
			Max Pooling	Pooling Size: 2, Padding: Same
			Dropout	Dropout Rate: 0.3
			Convolutional Layer	Size: 128, Window Size: 3, Padding: Same
			LeakyReLU
			Max Pooling	Pooling Size: 2, Padding: Same
			Dropout	Dropout Rate: 0.3
			Dense Layer	Size: 128
			LeakyReLU
			Dropout	Dropout Rate: 0.3
			Dense Layer	Size: 64
			LeakyReLU
			Dropout	Dropout Rate: 0.3
			Dense Layer	Size: 1
			Dense Layer	Size: 1, Activation Function: Linear
	Architecture		Name	Description
	CNN6		Convolutional Layer	Size: 128, Window Size: 3, Padding: Same
			LeakyReLU
			Max Pooling	Pooling Size: 2, Padding: Same
			Dropout	Dropout Rate: 0.3
			Convolutional Layer	Size: 128, Window Size: 3, Padding: Same
			LeakyReLU
			Max Pooling	Pooling Size: 2, Padding: Same
			Dropout	Dropout Rate: 0.3
			Convolutional Layer	Size: 128, Window Size: 3, Padding: Same
			LeakyReLU
			Max Pooling	Pooling Size: 2, Padding: Same
			Dropout	Dropout Rate: 0.3
			Convolutional Layer	Size: 128, Window Size: 3, Padding: Same
			LeakyReLU
			Max Pooling	Pooling Size: 2, Padding: Same
			Dropout	Dropout Rate: 0.3
			Convolutional Layer	Size: 128, Window Size: 3, Padding: Same
			LeakyReLU
			Max Pooling	Pooling Size: 2, Padding: Same
			Dropout	Dropout Rate: 0.3
			Convolutional Layer	Size: 128, Window Size: 3, Padding: Same
			LeakyReLU
			Max Pooling	Pooling Size: 2, Padding: Same
			Dropout	Dropout Rate: 0.3
			Dense Layer	Size: 128
			LeakyReLU
			Dropout	Dropout Rate: 0.3
			Dense Layer	Size: 64
			LeakyReLU
			Dropout	Dropout Rate: 0.3
			Dense Layer	Size: 1
			Dense Layer	Size: 1, Activation Function: Linear
	Architecture		Name	Description
	LSTM		LSTM Layer	Size: 128
			Dense Layer	Size: 128
			LeakyReLU
			Dropout	Dropout Rate: 0.3
			Dense Layer	Size: 64
			LeakyReLU
			Dropout	Dropout Rate: 0.3
			Dense Layer	Size: 1
			Dense Layer	Size: 1, Activation Function: Linear
	Architecture		Name	Description
	CNN_LSTM		Convolutional Layer	Size: 128, Window Size: 3, Padding: Same
			LeakyReLU
			Max Pooling	Pooling Size: 2, Padding: Same
			Dropout	Dropout Rate: 0.3
			LSTM Layer	Size: 128
			Dense Layer	Size: 128
			LeakyReLU
			Dropout	Dropout Rate: 0.3
			Dense Layer	Size: 64
			LeakyReLU
			Dropout	Dropout Rate: 0.3
			Dense Layer	Size: 1
			Dense Layer	Size: 1, Activation Function: Linear
	Architecture		Name	Description
	CNN2_LSTM		Convolutional Layer	Size: 128, Window Size: 3, Padding: Same
			LeakyReLU
			Max Pooling	Pooling Size: 2, Padding: Same
			Dropout	Dropout Rate: 0.3
			Convolutional Layer	Size: 128, Window Size: 3, Padding: Same
			LeakyReLU
			Max Pooling	Pooling Size: 2, Padding: Same
			Dropout	Dropout Rate: 0.3
			LSTM Layer	Size: 128
			Dense Layer	Size: 128
			LeakyReLU
			Dropout	Dropout Rate: 0.3
			Dense Layer	Size: 64
			LeakyReLU
			Dropout	Dropout Rate: 0.3
			Dense Layer	Size: 1
			Dense Layer	Size: 1, Activation Function: Linear
	Architecture		Name	Description
	BGRU		Bidirectional GRU Layer	Size: 128, Kernel Initializer: He_normal, Dropout Rate: 0.3, Recurrent Dropout Rate: 0.2
			Dense Layer	Size: 128
			LeakyReLU
			Dropout	Dropout Rate: 0.3
			Dense Layer	Size: 64
			LeakyReLU
			Dropout	Dropout Rate: 0.3
			Dense Layer	Size: 1
			Dense Layer	Size: 1, Activation Function: Linear
	Architecture		Name	Description
	CNN_BGRU		Convolutional Layer	Size: 128, Window Size: 3, Padding: Same
			LeakyReLU
			Max Pooling	Pooling Size: 2, Padding: Same
			Dropout	Dropout Rate: 0.3
			Bidirectional GRU Layer	Size: 128, Kernel Initializer: He_normal, Dropout Rate: 0.3, Recurrent Dropout Rate: 0.2
			Dense Layer	Size: 128
			LeakyReLU
			Dropout	Dropout Rate: 0.3
			Dense Layer	Size: 64
			LeakyReLU
			Dropout	Dropout Rate: 0.3
			Dense Layer	Size: 1
			Dense Layer	Size: 1, Activation Function: Linear
	Architecture		Name	Description
	CNN2_BGRU		Convolutional Layer	Size: 128, Window Size: 3, Padding: Same
			LeakyReLU
			Max Pooling	Pooling Size: 2, Padding: Same
			Dropout	Dropout Rate: 0.3
			Convolutional Layer	Size: 128, Window Size: 3, Padding: Same
			LeakyReLU
			Max Pooling	Pooling Size: 2, Padding: Same
			Dropout	Dropout Rate: 0.3
			Bidirectional GRU Layer	Size: 128, Kernel Initializer: He_normal, Dropout Rate: 0.3, Recurrent Dropout Rate: 0.2
			Dense Layer	Size: 128
			LeakyReLU
			Dropout	Dropout Rate: 0.3
			Dense Layer	Size: 64
			LeakyReLU
			Dropout	Dropout Rate: 0.3
			Dense Layer	Size: 1
			Dense Layer	Size: 1, Activation Function: Linear
	Architecture	Component	Name	Description
	crisprHAL	Joint-CNN	Convolutional Layer	Size: 128, Window Size: 3, Padding: Same
			LeakyReLU
			Max Pooling	Pooling Size: 2, Padding: Same
			Dropout	Dropout Rate: 0.3
		CNN4	Convolutional Layer	Size: 128, Window Size: 3, Padding: Same, Input: Joint-CNN Output
			LeakyReLU
			Max Pooling	Pooling Size: 2, Padding: Same
			Dropout	Dropout Rate: 0.3
			Convolutional Layer	Size: 128, Window Size: 3, Padding: Same
			LeakyReLU
			Max Pooling	Pooling Size: 2, Padding: Same
			Dropout	Dropout Rate: 0.3
			Convolutional Layer	Size: 128, Window Size: 3, Padding: Same
			LeakyReLU
			Max Pooling	Pooling Size: 2, Padding: Same
			Dropout	Dropout Rate: 0.3
			Dense Layer	Size: 128
			LeakyReLU
			Dropout	Dropout Rate: 0.3
			Dense Layer	Size: 64
			LeakyReLU
			Dropout	Dropout Rate: 0.3
			Dense Layer	Size: 1
		CNN-BGRU	Convolutional Layer	Size: 128, Window Size: 3, Padding: Same, Input: Joint-CNN Output
			LeakyReLU
			Max Pooling	Pooling Size: 2, Padding: Same
			Dropout	Dropout Rate: 0.3
			Bidirectional GRU Layer	Size: 128, Kernel Initializer: He_normal, Dropout Rate: 0.3, Recurrent Dropout Rate: 0.2
			Dense Layer	Size: 128
			LeakyReLU
			Dropout	Dropout Rate: 0.3
			Dense Layer	Size: 64
			LeakyReLU
			Dropout	Dropout Rate: 0.3
			Dense Layer	Size: 1
		Merged Output	Concatenation	Concatenation: Multi-layer CNN Final Dense Layer & CNN-BGRU Final Dense Layer
			Dense Layer	Size: 1, Activation Function: Linear
