# Supplementary material for: A generalizable Cas9/sgRNA prediction model using machine transfer learning with small high-quality datasets
Source: Nat Commun. 2023 Sep 7;14:5514. doi: 10.1038/s41467-023-41143-7 (PMC10485023; doi:10.1038/s41467-023-41143-7)
Supplement: Supplementary file 11 — Dataset_7 [file 41467_2023_41143_MOESM11_ESM.xlsx]

## Sheet: Sheet1
	Data Used In Model Testing		Model Architecture Performance: Average rank correlation under 5-fold Cross Validation on transfer learning data
	Base Model Data	Transfer Learning Data	CNN3	CNN4	CNN5	CNN6	LSTM	CNN_LSTM	CNN2_LSTM	BGRU	CNN_BGRU	CNN2_BGRU	crisprHAL
	None (No Base Model)	TevSpCas9 Scaled Difference	0.314765	0.372455	0.303252	0.311951	0.197525	0.237979	0.293874	0.202106	0.196036	0.266733	0.307595
	Guo SpCas9 Scaled Difference	TevSpCas9 Scaled Difference	0.560924	0.561915	0.560476	0.579068	0.467967	0.504054	0.523674	0.484735	0.573838	0.578947	0.576269
	Guo eSpCas9 Scaled Difference	TevSpCas9 Scaled Difference	0.574851	0.589479	0.581705	0.576881	0.584622	0.609906	0.584379	0.542806	0.628151	0.602604	0.629619
	None (No Base Model)	SpCas9 Scaled Difference	0.441307	0.444076	0.412611	0.418827	0.288791	0.399533	0.401734	0.338713	0.386448	0.422264	0.416512
	Guo SpCas9 Scaled Difference	SpCas9 Scaled Difference	0.606807	0.606427	0.58225	0.590412	0.403948	0.536064	0.560241	0.506564	0.604411	0.564064	0.609344
	Guo eSpCas9 Scaled Difference	SpCas9 Scaled Difference	0.590225	0.602395	0.590808	0.596884	0.552226	0.580309	0.578813	0.535956	0.626153	0.58931	0.626766
	Data Used In Base Model Testing		Model Architecture vs Performance: Rank correlation on 20% test split
	Base Model Data	Transfer Learning Data	CNN3	CNN4	CNN5	CNN6	LSTM	CNN_LSTM	CNN2_LSTM	BGRU	CNN_BGRU	CNN2_BGRU	crisprHAL
	Guo SpCas9 Scaled Difference	None (Base Model Test)	0.577776	0.579349	0.573704	0.575492	0.517337	0.52947	0.544265	0.556003	0.567941	0.572891	0.577454
	Guo eSpCas9 Scaled Difference	None (Base Model Test)	0.719744	0.719957	0.718029	0.716696	0.696208	0.69724	0.699081	0.677925	0.707988	0.711876	0.719004
