# Supplementary material for: A generalizable Cas9/sgRNA prediction model using machine transfer learning with small high-quality datasets
Source: Nat Commun. 2023 Sep 7;14:5514. doi: 10.1038/s41467-023-41143-7 (PMC10485023; doi:10.1038/s41467-023-41143-7)
Supplement: Supplementary file 12 — Dataset_8 [file 41467_2023_41143_MOESM12_ESM.xlsx]

## Sheet: Datasets
	Dataset	Enzyme	Data	Scoring methodology	Purpose	sgRNA target
	TevSpCas9	TevSpCas9	Target site sequences, scores, ALDEx2 effect output.	ALDEx2 diff.btw scaled by standard deviation.	Model construction and testing.	pTox plasmid
	SpCas9	SpCas9	Target site sequences, scores, ALDEx2 effect output.	ALDEx2 diff.btw scaled by standard deviation.	Model construction and testing.	pTox plasmid
	Guo eSpCas9	eSpCas9	Target site sequences and scores.	ALDEx2 diff.btw scaled by standard deviation.	Model construction and testing.	E. coli genome
	Guo SpCas9	SpCas9	Target site sequences and scores.	ALDEx2 diff.btw scaled by standard deviation.	Initial model selection.	E. coli genome
	Unique Guo SpCas9	SpCas9	Target site sequences and scores.	Original Z-score calculated by Guo et al. 2018.	Model testing	E. coli genome
	Citrobacter TevSpCas9	TevSpCas9	Target site sequences, scores, ALDEx2 effect output.	ALDEx2 diff.btw scaled by standard deviation.	Model testing	C. rodentium genome
	KatG TevSpCas9	TevSpCas9	Target site sequences, scores, ALDEx2 effect output.	ALDEx2 diff.btw (diff.win < 1) scaled by standard deviation.	Model testing	KatG fragment

## Sheet: TevSpCas9 Data
	sgRNA model input	sgRNA 20nt target site	sgRNA 43nt used for sequence length optimization	Input Score	rab.all	rab.win.NS	rab.win.S	diff.btw	diff.win	effect	overlap
	AAAAAAACCACCGCTACCAGCGGTGGTT	AAAAAAACCACCGCTACCAG	GCTTGCAAACAAAAAAACCACCGCTACCAGCGGTGGTTTGTTT	-0.813075	1.84704	1.94417	0.909636	-1.06134	0.556773	-1.22087	0.2
	AAAACCACCGCTACCAGCGGTGGTTTGT	AAAACCACCGCTACCAGCGG	TGCAAACAAAAAAACCACCGCTACCAGCGGTGGTTTGTTTGCC	-1.70183	-0.592386	-0.175997	-2.38569	-2.22146	0.66543	-3.00752	0.1
	AAAAGCCGTTTCTGTAATGAAGGAGAAA	AAAAGCCGTTTCTGTAATGA	ATATTTTTGAAAAAGCCGTTTCTGTAATGAAGGAGAAAACTCA	0.803551	2.15476	1.82485	2.85924	1.04891	0.400247	2.60168	0.000109648
	AAAATCGACGCTCAAGTCAGAGGTGGCG	AAAATCGACGCTCAAGTCAG	GAGCATCACAAAAATCGACGCTCAAGTCAGAGGTGGCGAAACC	-0.766722	1.3881	1.66294	0.672692	-1.00083	0.390128	-2.48919	0.000109648
	AAACAAACCACCGCTGGTAGCGGTGGTT	AAACAAACCACCGCTGGTAG	TTGATCCGGCAAACAAACCACCGCTGGTAGCGGTGGTTTTTTT	-1.05743	1.00644	1.49085	0.0586377	-1.38031	0.365128	-3.56419	0.000109648
	AAACAGGAATCGAATGCAACCGGCGCAG	AAACAGGAATCGAATGCAAC	GGACAATTACAAACAGGAATCGAATGCAACCGGCGCAGGAACA	0.782421	2.39261	2.15684	3.17523	1.02132	0.4446	2.2265	0.000109648
	AAACGGCTTTTTCAAAAATATGGTATTG	AAACGGCTTTTTCAAAAATA	TTCATTACAGAAACGGCTTTTTCAAAAATATGGTATTGATAAT	0.0354009	2.33454	2.32536	2.35982	0.0462102	0.37168	0.0507488	0.453125
	AAACTCACGTTAAGGGATTTTGGTCATG	AAACTCACGTTAAGGGATTT	AGTGGAACGAAAACTCACGTTAAGGGATTTTGGTCATGAGATT	0.346638	2.07326	1.94038	2.36462	0.45248	0.496548	0.657284	0.1625
	AAAGCATCCCGTATTGACGCCGGGCAAG	AAAGCATCCCGTATTGACGC	GAATAAGTGGAAAGCATCCCGTATTGACGCCGGGCAAGAGCAA	-0.0959032	0.566152	0.603789	0.450074	-0.125186	0.715496	-0.0813106	0.4375
	AAAGCGCCACGCTTCCCGAAGGGAGAAA	AAAGCGCCACGCTTCCCGAA	GAGCTATGAGAAAGCGCCACGCTTCCCGAAGGGAGAAAGGCGG	0.804274	1.89669	1.55049	2.576	1.04985	0.864299	1.46695	0.000109648
	AAAGTATATATGAGTAAACTTGGTCTGA	AAAGTATATATGAGTAAACT	AAATCAATCTAAAGTATATATGAGTAAACTTGGTCTGACAGTT	1.21938	1.84956	1.45947	3.0607	1.5917	0.886713	1.81811	0.000109648
	AAATCAGATAAACGTGTTTGAGGAGGTT	AAATCAGATAAACGTGTTTG	GCCTTTACAAAAATCAGATAAACGTGTTTGAGGAGGTTTCTCT	0.512076	1.58604	1.40554	2.01918	0.668433	0.420492	1.43798	0.0967241
	AAATGCTTGATGGTCGGAAGAGGCATAA	AAATGCTTGATGGTCGGAAG	AGTACGGATAAAATGCTTGATGGTCGGAAGAGGCATAAATTCC	0.33144	2.16165	2.06289	2.51649	0.432641	0.446827	0.755069	0.117005
	AAATGGGCTCGCGATAATGTCGGGCAAT	AAATGGGCTCGCGATAATGT	ATATGGGTATAAATGGGCTCGCGATAATGTCGGGCAATCAGGT	0.754663	3.08939	2.66067	3.673	0.98509	0.34147	2.85414	0.000109648
	AACATGGATGCTGATTTATATGGGTATA	AACATGGATGCTGATTTATA	ATTAAATTCCAACATGGATGCTGATTTATATGGGTATAAATGG	1.05725	3.03729	2.50337	3.89195	1.38007	0.361448	3.9358	0.000109648
	AACGGGAAACGTCTTGCTCGAGGCCGCG	AACGGGAAACGTCTTGCTCG	AGCCATATTCAACGGGAAACGTCTTGCTCGAGGCCGCGATTAA	1.06974	1.88681	1.37114	2.74101	1.39637	0.305459	5.0437	0.000109648
	AACTGCAATTTATTCATATCAGGATTAT	AACTGCAATTTATTCATATC	CATCAAATGAAACTGCAATTTATTCATATCAGGATTATCAATA	-0.982429	1.41814	1.65955	0.355985	-1.2824	0.463295	-2.52289	0.1
	AACTTCATTTTTAATTTAAAAGGATCTA	AACTTCATTTTTAATTTAAA	ATTGATTTAAAACTTCATTTTTAATTTAAAAGGATCTAGGTGA	-0.936179	1.18864	1.39854	0.172256	-1.22203	0.580053	-1.94618	0.00936305
	AAGACACGACTTATCGCCACTGGCAGCA	AAGACACGACTTATCGCCAC	CCAACCCGGTAAGACACGACTTATCGCCACTGGCAGCAGCCAC	1.22699	3.01878	2.47381	4.07522	1.60164	0.492783	2.99686	0.000109648
	AAGACGATAGTTACCGGATAAGGCGCAG	AAGACGATAGTTACCGGATA	GGTTGGACTCAAGACGATAGTTACCGGATAAGGCGCAGCGGTC	-2.2281	-0.516644	0.47561	-2.4841	-2.90842	0.747046	-3.82012	0.000109648
	AAGACGTTTCCCGTTGAATATGGCTCAT	AAGACGTTTCCCGTTGAATA	GGCCTCGAGCAAGACGTTTCCCGTTGAATATGGCTCATAACAC	0.131534	2.83434	2.81454	2.89841	0.171697	0.360462	0.32914	0.31875
	AAGCATCCCGTATTGACGCCGGGCAAGA	AAGCATCCCGTATTGACGCC	AATAAGTGGAAAGCATCCCGTATTGACGCCGGGCAAGAGCAAC	0.588944	2.18353	2.04363	2.71056	0.768771	0.793764	0.944996	0.0733233
	AATACGCGATCGCTGTTAAAAGGACAAT	AATACGCGATCGCTGTTAAA	AGCGAGACGAAATACGCGATCGCTGTTAAAAGGACAATTACAA	1.03057	1.60935	1.12876	2.46144	1.34524	0.594038	2.12562	0.000109648
	AATGCTCCTATACGACGTTTAGGCTATA	AATGCTCCTATACGACGTTT	GACGTTTAGAAATGCTCCTATACGACGTTTAGGCTATAAAAGG	1.22026	2.7806	2.21214	3.80825	1.59286	0.567897	2.76756	0.000109648
	AATGGGCTCGCGATAATGTCGGGCAATC	AATGGGCTCGCGATAATGTC	TATGGGTATAAATGGGCTCGCGATAATGTCGGGCAATCAGGTG	-0.686295	1.94798	2.09358	1.20331	-0.895847	0.43864	-1.70631	0.124805
	ACAATATTTTCACCTGAATCAGGATATT	ACAATATTTTCACCTGAATC	CAGCGCATCAACAATATTTTCACCTGAATCAGGATATTCTTCT	-1.21508	1.33962	1.97031	0.366532	-1.58609	0.33621	-4.67916	0.000109648
	ACACTATTCTCAGAATGACTTGGTTGAG	ACACTATTCTCAGAATGACT	GTCGCCGCATACACTATTCTCAGAATGACTTGGTTGAGTGCCA	0.652776	2.28264	2.03771	2.87435	0.852093	0.303529	2.5609	0.00937768
	ACACTGGCGGCCGTTACTAGTGGATCCG	ACACTGGCGGCCGTTACTAG	GAATTCCAGCACACTGGCGGCCGTTACTAGTGGATCCGAGCTC	1.2673	1.68638	1.16359	2.79163	1.65426	0.588327	2.91782	0.000109648
	ACACTGGCTCACCTTCGGGTGGGCCTTT	ACACTGGCTCACCTTCGGGT	TACTAGAGTCACACTGGCTCACCTTCGGGTGGGCCTTTCTGCG	-1.48714	0.753735	0.915403	-1.02502	-1.94121	0.393761	-4.66437	0.1
	ACAGCAGACGTGCACTGGCCAGGGGGAT	ACAGCAGACGTGCACTGGCC	ACTTTATCTGACAGCAGACGTGCACTGGCCAGGGGGATCACCA	-2.1776	0.724369	1.86008	-1.01353	-2.8425	0.602808	-4.82021	0.000109648
	ACAGGTATCCGGTAAGCGGCAGGGTCGG	ACAGGTATCCGGTAAGCGGC	AGAAAGGCGGACAGGTATCCGGTAAGCGGCAGGGTCGGAACAG	0.762597	0.842122	0.33437	1.33823	0.995447	0.388972	2.46805	0.0156022
	ACATGGATGCTGATTTATATGGGTATAA	ACATGGATGCTGATTTATAT	TTAAATTCCAACATGGATGCTGATTTATATGGGTATAAATGGG	1.23726	2.33067	1.87323	3.43377	1.61504	0.454135	3.62203	0.000109648
	ACCAGCGGTGGTTTGTTTGCCGGATCAA	ACCAGCGGTGGTTTGTTTGC	AACCACCGCTACCAGCGGTGGTTTGTTTGCCGGATCAAGAGCT	0.863002	1.03755	0.460765	1.65811	1.12651	0.462356	2.41265	0.000109648
	ACCAGGATCTTGCCATCCTATGGAACTG	ACCAGGATCTTGCCATCCTA	GCAGACCGATACCAGGATCTTGCCATCCTATGGAACTGCCTCG	-0.404084	2.01015	2.22385	1.68332	-0.527466	0.418955	-0.852769	0.201248
	ACCATGCATCATCAGGAGTACGGATAAA	ACCATGCATCATCAGGAGTA	GTGGTGAGTAACCATGCATCATCAGGAGTACGGATAAAATGCT	0.277639	2.05274	1.94081	2.30695	0.362412	0.496732	0.467891	0.179688
	ACCGAGGCAGTTCCATAGGATGGCAAGA	ACCGAGGCAGTTCCATAGGA	GAGAAAACTCACCGAGGCAGTTCCATAGGATGGCAAGATCCTG	0.467506	1.54298	1.34307	1.8879	0.610253	0.38145	1.51443	0.0187221
	ACCGGATAAGGCGCAGCGGTCGGGCTGA	ACCGGATAAGGCGCAGCGGT	GACGATAGTTACCGGATAAGGCGCAGCGGTCGGGCTGAACGGG	-0.251297	-8.97939	-8.80284	-9.33968	-0.328027	3.62605	-0.0737289	0.467188
	ACCTGGAATGCTGTTTTCCCGGGGATCG	ACCTGGAATGCTGTTTTCCC	TTCTTCTAATACCTGGAATGCTGTTTTCCCGGGGATCGCAGTG	-0.801866	1.37873	1.68691	0.641406	-1.04671	0.326294	-3.07079	0.000109648
	ACGACTGAATCCGGTGAGAATGGCAAAA	ACGACTGAATCCGGTGAGAA	ACCATGAGTGACGACTGAATCCGGTGAGAATGGCAAAAGCTTA	-1.6316	1.96681	2.72508	0.584722	-2.12979	0.286248	-7.37456	0.000109648
	ACGCCATTAACCTGATGTTCTGGGGAAT	ACGCCATTAACCTGATGTTC	GACATCAAAAACGCCATTAACCTGATGTTCTGGGGAATATAAG	-0.200288	-4.5944	-4.51496	-4.79013	-0.261443	0.912494	-0.23762	0.390016
	ACGCTGTAGGTATCTCAGTTCGGTGTAG	ACGCTGTAGGTATCTCAGTT	CTCATAGCTCACGCTGTAGGTATCTCAGTTCGGTGTAGGTCGT	0.684356	1.6108	1.39156	2.27032	0.893316	0.329277	2.45022	0.0140643
	ACTCACCGAGGCAGTTCCATAGGATGGC	ACTCACCGAGGCAGTTCCAT	GAAGGAGAAAACTCACCGAGGCAGTTCCATAGGATGGCAAGAT	0.948355	3.05158	2.53586	3.77272	1.23792	0.449595	2.66931	0.000109648
	ACTCTTTTTCCGAAGGTAACTGGCTTCA	ACTCTTTTTCCGAAGGTAAC	AGAGCTACCAACTCTTTTTCCGAAGGTAACTGGCTTCAGCAGA	0.673989	2.23007	2.00469	2.83498	0.879783	0.425874	1.96039	0.00313304
	AGAAACAACTCTGGCGCATCGGGCTTCC	AGAAACAACTCTGGCGCATC	GCCATGTTTCAGAAACAACTCTGGCGCATCGGGCTTCCCGTAC	0.541518	1.41041	1.0238	1.66237	0.706864	0.444753	1.6386	0.0140643
	AGAGATTTTGAGACACAACGTGGCTTTG	AGAGATTTTGAGACACAACG	ATGTAACATCAGAGATTTTGAGACACAACGTGGCTTTGTTGAA	-0.331334	0.915812	0.950946	0.472353	-0.432503	0.855954	-0.293452	0.345313
	AGAGTTGGTAGCTCTTGATCCGGCAAAC	AGAGTTGGTAGCTCTTGATC	CTTCGGAAAAAGAGTTGGTAGCTCTTGATCCGGCAAACAAACC	-0.919648	1.31689	1.57297	0.369873	-1.20045	0.444087	-2.54124	0.00157573
	AGATACCAGGCGTTTCCCCCTGGAAGCT	AGATACCAGGCGTTTCCCCC	AGGACTATAAAGATACCAGGCGTTTCCCCCTGGAAGCTCCCTC	0.0925468	-7.14568	-7.2028	-7.03214	0.120805	2.37425	0.0506865	0.476563
	AGATCCTTTGATCTTTTCTACGGGGTCT	AGATCCTTTGATCTTTTCTA	GATCTCAAGAAGATCCTTTGATCTTTTCTACGGGGTCTGACGC	-0.466808	1.72811	2.04293	1.42808	-0.609343	0.435737	-1.23314	0.120313
	AGCAGACGTGCACTGGCCAGGGGGATCA	AGCAGACGTGCACTGGCCAG	TTTATCTGACAGCAGACGTGCACTGGCCAGGGGGATCACCATC	-1.5653	-2.53263	-1.40135	-3.54629	-2.04325	0.896526	-2.2596	0.00468556
	AGCAGAGCGAGGTATGTAGGCGGTGCTA	AGCAGAGCGAGGTATGTAGG	TAACAGGATTAGCAGAGCGAGGTATGTAGGCGGTGCTACAGAG	0.541676	1.79102	1.59987	2.28097	0.70707	0.422248	1.55801	0.00313304
	AGCATAAAGTGTAAAGCCTGGGGTGCCT	AGCATAAAGTGTAAAGCCTG	ACGAGCCGGAAGCATAAAGTGTAAAGCCTGGGGTGCCTAATGA	0.598487	-8.53577	-8.9012	-8.1798	0.781228	4.08295	0.186048	0.409375
	AGCATTTCTAAACGTCGTATAGGAGCAT	AGCATTTCTAAACGTCGTAT	GTCGTATAGGAGCATTTCTAAACGTCGTATAGGAGCATTTCCG	-0.586366	1.58435	1.68281	0.933297	-0.765406	0.283832	-2.41172	0.1
	AGCCACTTCTTCCCCGATAACGGAGACC	AGCCACTTCTTCCCCGATAA	GGCTGAGATCAGCCACTTCTTCCCCGATAACGGAGACCGGCAC	-1.49905	-1.13472	-0.590768	-2.52302	-1.95676	0.692055	-2.7428	0.00157573
	AGCGCACGAGGGAGCTTCCAGGGGGAAA	AGCGCACGAGGGAGCTTCCA	GGAACAGGAGAGCGCACGAGGGAGCTTCCAGGGGGAAACGCCT	-1.16959	1.49628	1.99785	0.521329	-1.52671	0.366752	-4.30321	0.000109648
	AGCTTCCAGGGGGAAACGCCTGGTATCT	AGCTTCCAGGGGGAAACGCC	CGCACGAGGGAGCTTCCAGGGGGAAACGCCTGGTATCTTTATA	-1.29595	-2.50997	-1.85708	-3.53367	-1.69165	0.79996	-2.10808	0.00936305
	AGTAACGGCCGCCAGTGTGCTGGAATTC	AGTAACGGCCGCCAGTGTGC	CGGATCCACTAGTAACGGCCGCCAGTGTGCTGGAATTCTGCAG	0.117756	-2.82919	-2.9026	-2.78741	0.153711	0.752212	0.194211	0.435257
	AGTACGGATAAAATGCTTGATGGTCGGA	AGTACGGATAAAATGCTTGA	CATCATCAGGAGTACGGATAAAATGCTTGATGGTCGGAAGAGG	1.37672	2.00341	1.33146	3.13469	1.79709	0.586589	3.63092	0.000109648
	AGTCACACTGGCTCACCTTCGGGTGGGC	AGTCACACTGGCTCACCTTC	TCTCTACTAGAGTCACACTGGCTCACCTTCGGGTGGGCCTTTC	-0.852552	0.500943	0.871651	-0.217276	-1.11287	0.280809	-4.0819	0.000109648
	AGTCTCCCGTGAACTTTACCCGGTGGTG	AGTCTCCCGTGAACTTTACC	TGTCAGATAAAGTCTCCCGTGAACTTTACCCGGTGGTGCATAT	-0.508669	-3.35559	-3.12098	-3.79639	-0.663985	0.700736	-0.817913	0.164063
	AGTGATATTATTGACACGCCGGGGCGAC	AGTGATATTATTGACACGCC	GGATGTACAGAGTGATATTATTGACACGCCGGGGCGACGGATG	0.0853183	-4.10644	-4.1803	-4.01668	0.111369	0.958568	0.107648	0.454688
	AGTTACCGGATAAGGCGCAGCGGTCGGG	AGTTACCGGATAAGGCGCAG	TCAAGACGATAGTTACCGGATAAGGCGCAGCGGTCGGGCTGAA	0.395645	-8.19413	-8.43564	-7.86084	0.516451	3.35784	0.127846	0.429688
	AGTTGCGCAGCCTATACGTACGGCAGTT	AGTTGCGCAGCCTATACGTA	CCTTCCCAACAGTTGCGCAGCCTATACGTACGGCAGTTTAAGG	0.420213	2.69874	2.58094	3.12663	0.548519	0.419086	1.16179	0.0468024
	ATAACCTTATTTTTGACGAGGGGAAATT	ATAACCTTATTTTTGACGAG	TTCTCACTTGATAACCTTATTTTTGACGAGGGGAAATTAATAG	-1.0988	1.93776	2.32781	0.85823	-1.43431	0.529801	-2.56953	0.1
	ATAACGGCTCTCTCTTTTATAGGTGTAA	ATAACGGCTCTCTCTTTTAT	CAAACAGACGATAACGGCTCTCTCTTTTATAGGTGTAAACCTT	0.289868	-4.93388	-5.02181	-4.63828	0.378376	1.40215	0.204154	0.408736
	ATAGTGTCACCTAAATAGCTTGGCGTAA	ATAGTGTCACCTAAATAGCT	TGAGTATTCTATAGTGTCACCTAAATAGCTTGGCGTAATCATG	1.15216	1.87815	1.1828	2.72925	1.50396	0.308952	4.84269	0.000109648
	ATATAAATCAGCATCCATGTTGGAATTT	ATATAAATCAGCATCCATGT	ATTTATACCCATATAAATCAGCATCCATGTTGGAATTTAATCG	0.221135	2.56104	2.50197	2.7921	0.288656	0.354742	0.652812	0.2
	ATCAAGCTTGGTACCGAGCTCGGATCCA	ATCAAGCTTGGTACCGAGCT	CAAGCTATGCATCAAGCTTGGTACCGAGCTCGGATCCACTAGT	-0.955123	1.79137	2.18167	0.976654	-1.24676	0.297693	-4.25681	0.000109648
	ATCCTTTGATCTTTTCTACGGGGTCTGA	ATCCTTTGATCTTTTCTACG	TCTCAAGAAGATCCTTTGATCTTTTCTACGGGGTCTGACGCTC	0.420481	2.8146	2.72621	3.2653	0.54887	0.4058	1.28032	0.045313
	ATCGACGCTCAAGTCAGAGGTGGCGAAA	ATCGACGCTCAAGTCAGAGG	CATCACAAAAATCGACGCTCAAGTCAGAGGTGGCGAAACCCGA	0.530913	0.731232	0.535088	1.10926	0.693021	0.63504	1.02262	0.0781253
	ATCTCAGCGATCTGTCTCCGCGGAAATG	ATCTCAGCGATCTGTCTCCG	TGAGGCACCTATCTCAGCGATCTGTCTCCGCGGAAATGCTCCT	-0.701239	1.78288	2.15299	1.24474	-0.915354	0.211264	-4.25069	0.000109648
	ATCTGACAGCAGACGTGCACTGGCCAGG	ATCTGACAGCAGACGTGCAC	GGGAGACTTTATCTGACAGCAGACGTGCACTGGCCAGGGGGAT	-0.231357	-5.00343	-4.90849	-5.19303	-0.302	1.08908	-0.242532	0.383775
	ATGAAGGAGAAAACTCACCGAGGCAGTT	ATGAAGGAGAAAACTCACCG	CGTTTCTGTAATGAAGGAGAAAACTCACCGAGGCAGTTCCATA	-1.60763	0.87697	1.42852	-0.65713	-2.0985	0.390329	-5.19027	0.000109648
	ATGAGATGGTCAGACTAAACTGGCTGAC	ATGAGATGGTCAGACTAAAC	GATGTTACAGATGAGATGGTCAGACTAAACTGGCTGACGGAAT	0.32837	1.99144	1.76183	2.17638	0.428634	0.552075	0.595932	0.1625
	ATGATTACGCCAAGCTATTTAGGTGACA	ATGATTACGCCAAGCTATTT	AGCTATGACCATGATTACGCCAAGCTATTTAGGTGACACTATA	1.64144	2.7503	1.98748	4.07701	2.14263	0.517266	4.21464	0.000109648
	ATGGAAAAACGCCAGCAACGCGGCCTTT	ATGGAAAAACGCCAGCAACG	GGCGGAGCCTATGGAAAAACGCCAGCAACGCGGCCTTTTTACG	-0.0824649	1.92383	1.94689	1.8719	-0.107645	0.34986	-0.309822	0.369735
	ATTACGCCAGCTGGCGAAAGGGGGATGT	ATTACGCCAGCTGGCGAAAG	CCTCTTCGCTATTACGCCAGCTGGCGAAAGGGGGATGTGCTGC	-1.4388	1.80966	1.93116	0.0464961	-1.87812	0.590987	-2.44387	0.1
	ATTAGCAGAGCGAGGTATGTAGGCGGTG	ATTAGCAGAGCGAGGTATGT	TGGTAACAGGATTAGCAGAGCGAGGTATGTAGGCGGTGCTACA	1.95417	2.7494	1.86327	4.42648	2.55085	0.738111	3.65935	0.000109648
	ATTTCCCCTCGTCAAAAATAAGGTTATC	ATTTCCCCTCGTCAAAAATA	CAACCTATTAATTTCCCCTCGTCAAAAATAAGGTTATCAAGTG	-1.31928	1.31453	2.03829	0.255766	-1.72211	0.414607	-4.02699	0.000109648
	ATTTTTGTGATGCTCGTCAGGGGGGCGG	ATTTTTGTGATGCTCGTCAG	TTGAGCGTCGATTTTTGTGATGCTCGTCAGGGGGGCGGAGCCT	-0.377726	-1.27866	-1.1081	-1.65474	-0.49306	1.07334	-0.306556	0.308892
	CAAACCACCGCTGGTAGCGGTGGTTTTT	CAAACCACCGCTGGTAGCGG	ATCCGGCAAACAAACCACCGCTGGTAGCGGTGGTTTTTTTGTT	-1.33649	0.800551	1.32188	-0.410841	-1.74457	0.393808	-4.31824	0.000109648
	CAATGATGTTACAGATGAGATGGTCAGA	CAATGATGTTACAGATGAGA	GTAGCGTTGCCAATGATGTTACAGATGAGATGGTCAGACTAAA	1.5754	2.91083	1.96845	4.01564	2.05643	0.447108	4.58693	0.000109648
	CACACTGGCTCACCTTCGGGTGGGCCTT	CACACTGGCTCACCTTCGGG	CTACTAGAGTCACACTGGCTCACCTTCGGGTGGGCCTTTCTGC	-1.99746	1.58317	2.48423	-0.135523	-2.60737	0.469445	-5.44916	0.000109648
	CACATCCCCCTTTCGCCAGCTGGCGTAA	CACATCCCCCTTTCGCCAGC	CGCCTTGCAGCACATCCCCCTTTCGCCAGCTGGCGTAATAGCG	0.917428	0.12529	-0.361686	0.776233	1.19755	0.641932	1.78268	0.0156266
	CACCACCGGGTAAAGTTCACGGGAGACT	CACCACCGGGTAAAGTTCAC	CCCCGATATGCACCACCGGGTAAAGTTCACGGGAGACTTTATC	-0.216969	-4.81314	-4.68963	-5.04373	-0.283217	1.08853	-0.234584	0.384375
	CACCGATATGGCCAGTGTGCCGGTCTCC	CACCGATATGGCCAGTGTGC	GCATGATGACCACCGATATGGCCAGTGTGCCGGTCTCCGTTAT	-0.000612735	-5.84272	-5.8341	-5.86681	-0.000799827	1.54659	-0.000129257	0.5
	CACGCTTCCCGAAGGGAGAAAGGCGGAC	CACGCTTCCCGAAGGGAGAA	GAGAAAGCGCCACGCTTCCCGAAGGGAGAAAGGCGGACAGGTA	1.01729	3.21351	2.63386	3.9509	1.3279	0.41873	3.12421	0.000109648
	CAGAAACAACTCTGGCGCATCGGGCTTC	CAGAAACAACTCTGGCGCAT	TGCCATGTTTCAGAAACAACTCTGGCGCATCGGGCTTCCCGTA	1.03392	1.1754	0.807587	2.15477	1.34962	0.482298	2.88447	0.000109648
	CAGAGGTGGCGAAACCCGACAGGACTAT	CAGAGGTGGCGAAACCCGAC	ACGCTCAAGTCAGAGGTGGCGAAACCCGACAGGACTATAAAGA	0.838136	-6.97481	-7.46158	-6.36727	1.09405	2.41986	0.354561	0.323438
	CAGATTACGCGCAGAAAAAAAGGATCTC	CAGATTACGCGCAGAAAAAA	TTGCAAGCAGCAGATTACGCGCAGAAAAAAAGGATCTCAAGAA	-0.27082	1.21213	1.34253	1.00893	-0.353511	0.367088	-0.734442	0.140406
	CAGCAGACGTGCACTGGCCAGGGGGATC	CAGCAGACGTGCACTGGCCA	CTTTATCTGACAGCAGACGTGCACTGGCCAGGGGGATCACCAT	-2.37128	1.15746	1.60191	-1.52426	-3.09533	0.708325	-3.62821	0.1
	CAGCTGGCGTAATAGCGAAGAGGCCCGC	CAGCTGGCGTAATAGCGAAG	CCCCTTTCGCCAGCTGGCGTAATAGCGAAGAGGCCCGCACCGA	-1.63502	1.12091	1.84299	-0.273826	-2.13426	0.274002	-7.74611	0.000109648
	CAGGATATTCTTCTAATACCTGGAATGC	CAGGATATTCTTCTAATACC	TCACCTGAATCAGGATATTCTTCTAATACCTGGAATGCTGTTT	-0.991809	1.26711	1.38622	0.129016	-1.29465	0.397007	-2.56988	0.1
	CAGGTATCCGGTAAGCGGCAGGGTCGGA	CAGGTATCCGGTAAGCGGCA	GAAAGGCGGACAGGTATCCGGTAAGCGGCAGGGTCGGAACAGG	0.785183	0.491212	0.143484	1.15062	1.02493	0.404988	2.54708	0.000109648
	CATCCACAAACAGACGATAACGGCTCTC	CATCCACAAACAGACGATAA	TCACTCTGTACATCCACAAACAGACGATAACGGCTCTCTCTTT	0.10021	-2.61852	-2.67234	-2.45724	0.130808	0.72877	0.176043	0.43125
	CATCCCCGATATGCACCACCGGGTAAAG	CATCCCCGATATGCACCACC	CGCCAGCTTTCATCCCCGATATGCACCACCGGGTAAAGTTCAC	0.0705987	-2.67509	-2.70193	-2.59662	0.0921552	0.560513	0.154595	0.449298
	CATCTCATCTGTAACATCATTGGCAACG	CATCTCATCTGTAACATCAT	TTAGTCTGACCATCTCATCTGTAACATCATTGGCAACGCTACC	-0.542919	1.62191	1.94139	1.2206	-0.708693	0.414366	-1.66038	0.0265634
	CATTCTGAGAATAGTGTATGCGGCGACC	CATTCTGAGAATAGTGTATG	TCAACCAAGTCATTCTGAGAATAGTGTATGCGGCGACCGAGTT	-1.16648	2.40831	2.91617	1.45002	-1.52265	0.34239	-4.34259	0.000109648
	CCAGAGTTGTTTCTGAAACATGGCAAAG	CCAGAGTTGTTTCTGAAACA	GCCCGATGCGCCAGAGTTGTTTCTGAAACATGGCAAAGGTAGC	1.06641	3.25794	2.83171	4.22977	1.39203	0.55395	2.47979	0.000109648
	CCAGCAACGCGGCCTTTTTACGGTTCCT	CCAGCAACGCGGCCTTTTTA	TGGAAAAACGCCAGCAACGCGGCCTTTTTACGGTTCCTGGCGA	0.150506	1.23902	1.19229	1.28568	0.196461	0.554712	0.271534	0.338534
	CCATGAGTGACGACTGAATCCGGTGAGA	CCATGAGTGACGACTGAATC	TGAGAAATCACCATGAGTGACGACTGAATCCGGTGAGAATGGC	-0.838414	0.865284	1.19019	0.107667	-1.09441	0.357019	-3.12935	0.000109648
	CCATGTTTCAGAAACAACTCTGGCGCAT	CCATGTTTCAGAAACAACTC	GCTACCTTTGCCATGTTTCAGAAACAACTCTGGCGCATCGGGC	0.591385	2.17221	1.9911	2.78721	0.771958	0.349698	2.04741	0.0109398
	CCCCGGGAAAACAGCATTCCAGGTATTA	CCCCGGGAAAACAGCATTCC	CCACTGCGATCCCCGGGAAAACAGCATTCCAGGTATTAGAAGA	-1.38113	0.407545	1.03678	-0.755277	-1.80285	0.505213	-3.44144	0.000109648
	CCCGACCGCTGCGCCTTATCCGGTAACT	CCCGACCGCTGCGCCTTATC	CCCCGTTCAGCCCGACCGCTGCGCCTTATCCGGTAACTATCGT	-0.737171	-4.70054	-4.27948	-5.31293	-0.962258	1.45934	-0.593254	0.25429
	CCGAAGGGAGAAAGGCGGACAGGTATCC	CCGAAGGGAGAAAGGCGGAC	GCCACGCTTCCCGAAGGGAGAAAGGCGGACAGGTATCCGGTAA	0.101988	0.492003	0.482513	0.506924	0.133128	0.601541	0.198313	0.389063
	CCGCTCGAGCATGCATCTAGAGGGCCCA	CCGCTCGAGCATGCATCTAG	ACACTGGCGGCCGCTCGAGCATGCATCTAGAGGGCCCAATTCG	-0.710976	1.72644	1.87342	0.964587	-0.928063	0.403382	-1.97752	0.0500005
	CCGGATTCAGTCGTCACTCATGGTGATT	CCGGATTCAGTCGTCACTCA	GCCATTCTCACCGGATTCAGTCGTCACTCATGGTGATTTCTCA	0.625617	1.588	1.28982	2.17851	0.816642	0.410834	1.74978	0.0468024
	CCGTAAAAAGGCCGCGTTGCTGGCGTTT	CCGTAAAAAGGCCGCGTTGC	TCGCCAGGAACCGTAAAAAGGCCGCGTTGCTGGCGTTTTTCCA	-0.960967	-1.14492	-0.736028	-1.96173	-1.25439	0.690118	-1.75939	0.051563
	CCTATACGTACGGCAGTTTAAGGTTTAC	CCTATACGTACGGCAGTTTA	AGTTGCGCAGCCTATACGTACGGCAGTTTAAGGTTTACACCTA	1.16428	3.17569	2.65793	4.1873	1.51978	0.585614	2.7522	0.000109648
	CCTCTAGATGCATGCTCGAGCGGCCGCC	CCTCTAGATGCATGCTCGAG	CGAATTGGGCCCTCTAGATGCATGCTCGAGCGGCCGCCAGTGT	0.921418	1.18694	0.7636	1.87517	1.20276	0.56487	2.12007	0.000109648
	CCTGGAATGCTGTTTTCCCGGGGATCGC	CCTGGAATGCTGTTTTCCCG	TCTTCTAATACCTGGAATGCTGTTTTCCCGGGGATCGCAGTGG	-1.12935	0.761381	1.32522	-0.12271	-1.47418	0.35224	-4.19605	0.000109648
	CCTGTCCGCCTTTCTCCCTTCGGGAAGC	CCTGTCCGCCTTTCTCCCTT	TTACCGGATACCTGTCCGCCTTTCTCCCTTCGGGAAGCGTGGC	0.665729	2.06892	1.7788	2.60932	0.869001	0.371796	2.34074	0.000109648
	CCTTAAACTGCCGTACGTATAGGCTGCG	CCTTAAACTGCCGTACGTAT	TAGGTGTAAACCTTAAACTGCCGTACGTATAGGCTGCGCAACT	1.48893	2.06731	1.53247	3.45214	1.94356	0.464113	4.15729	0.000109648
	CGAAAGGGGGATGTGCTGCAAGGCGATT	CGAAAGGGGGATGTGCTGCA	CGCCAGCTGGCGAAAGGGGGATGTGCTGCAAGGCGATTAAGTT	0.645397	2.15708	1.7528	2.63619	0.842461	0.43176	2.0174	0.00781572
	CGATTAAGTTGGGTAACGCCAGGGTTTT	CGATTAAGTTGGGTAACGCC	TGCTGCAAGGCGATTAAGTTGGGTAACGCCAGGGTTTTCCCAG	-0.170529	1.17121	1.28286	1.03087	-0.222598	0.384075	-0.442485	0.284375
	CGATTTTTGTGATGCTCGTCAGGGGGGC	CGATTTTTGTGATGCTCGTC	ACTTGAGCGTCGATTTTTGTGATGCTCGTCAGGGGGGCGGAGC	-0.477239	0.769946	0.984077	0.266074	-0.622958	0.68496	-0.849664	0.156006
	CGCACGAGGGAGCTTCCAGGGGGAAACG	CGCACGAGGGAGCTTCCAGG	AACAGGAGAGCGCACGAGGGAGCTTCCAGGGGGAAACGCCTGG	-1.01259	0.935705	1.5861	0.222114	-1.32178	0.326213	-3.97835	0.000109648
	CGCAGCGGTCGGGCTGAACGGGGGGTTC	CGCAGCGGTCGGGCTGAACG	CCGGATAAGGCGCAGCGGTCGGGCTGAACGGGGGGTTCGTGCA	1.64898	-10.093	-11.0449	-8.89519	2.15248	4.15261	0.444287	0.276563
	CGCCATTAACCTGATGTTCTGGGGAATA	CGCCATTAACCTGATGTTCT	ACATCAAAAACGCCATTAACCTGATGTTCTGGGGAATATAAGG	0.604135	-8.87745	-9.19469	-8.44085	0.7886	3.44117	0.174427	0.409375
	CGCGATAATGTCGGGCAATCAGGTGCGA	CGCGATAATGTCGGGCAATC	TAAATGGGCTCGCGATAATGTCGGGCAATCAGGTGCGACAATC	-1.1482	0.762377	1.23233	-0.250416	-1.49878	0.332824	-4.5113	0.000109648
	CGCGGCCTTTTTACGGTTCCTGGCGACG	CGCGGCCTTTTTACGGTTCC	ACGCCAGCAACGCGGCCTTTTTACGGTTCCTGGCGACGTCGCG	-1.66895	0.61449	1.51268	-0.636131	-2.17854	0.635361	-3.45935	0.000109648
	CGCTCGAGCATGCATCTAGAGGGCCCAA	CGCTCGAGCATGCATCTAGA	CACTGGCGGCCGCTCGAGCATGCATCTAGAGGGCCCAATTCGC	0.542951	0.358358	0.225055	0.938302	0.708735	0.69453	0.908152	0.118565
	CGCTGGCAGTGTTCCTGCGCCGGTTGCA	CGCTGGCAGTGTTCCTGCGC	ATTGTTGATGCGCTGGCAGTGTTCCTGCGCCGGTTGCATTCGA	-1.22542	-1.45881	-0.833514	-2.45121	-1.59958	0.502121	-3.24313	0.000109648
	CGGAACAGGAGAGCGCACGAGGGAGCTT	CGGAACAGGAGAGCGCACGA	GCGGCAGGGTCGGAACAGGAGAGCGCACGAGGGAGCTTCCAGG	1.80539	-10.6307	-11.6134	-9.27715	2.35665	4.28338	0.449298	0.269891
	CGGAATCGCAGACCGATACCAGGATCTT	CGGAATCGCAGACCGATACC	TTGGACGAGTCGGAATCGCAGACCGATACCAGGATCTTGCCAT	-1.50553	-0.540171	-0.10966	-2.10019	-1.96522	0.633589	-2.72273	0.1
	CGGAGACAGATCGCTGAGATAGGTGCCT	CGGAGACAGATCGCTGAGAT	AGCATTTCCGCGGAGACAGATCGCTGAGATAGGTGCCTCACTG	-1.7461	0.428401	1.20745	-1.10475	-2.27926	0.466964	-4.73195	0.000109648
	CGGATAAAATGCTTGATGGTCGGAAGAG	CGGATAAAATGCTTGATGGT	ATCAGGAGTACGGATAAAATGCTTGATGGTCGGAAGAGGCATA	1.18489	2.74112	2.14591	3.65355	1.54668	0.410528	3.88414	0.000109648
	CGGCACACTGGCCATATCGGTGGTCATC	CGGCACACTGGCCATATCGG	TAACGGAGACCGGCACACTGGCCATATCGGTGGTCATCATGCG	-0.480106	-4.67142	-4.49316	-5.13718	-0.6267	1.22287	-0.461717	0.277691
	CGTATAGGCTGCGCAACTGTTGGGAAGG	CGTATAGGCTGCGCAACTGT	AACTGCCGTACGTATAGGCTGCGCAACTGTTGGGAAGGGCGAT	0.155086	0.130622	0.0723708	0.234881	0.20244	0.447607	0.329397	0.265625
	CGTCAGGGGGGCGGAGCCTATGGAAAAA	CGTCAGGGGGGCGGAGCCTA	TTGTGATGCTCGTCAGGGGGGCGGAGCCTATGGAAAAACGCCA	-1.66378	-5.22896	-4.31065	-6.23166	-2.17179	1.81207	-1.11284	0.067083
	CGTCGTGACTGGGAAAACCCTGGCGTTA	CGTCGTGACTGGGAAAACCC	CGTTTTACAACGTCGTGACTGGGAAAACCCTGGCGTTACCCAA	-0.556005	0.786588	1.0737	0.351926	-0.725774	0.4036	-1.65366	0.0436823
	CGTTGCTGGCGTTTTTCCATAGGCTCCG	CGTTGCTGGCGTTTTTCCAT	AAAAAGGCCGCGTTGCTGGCGTTTTTCCATAGGCTCCGCCCCC	1.21397	1.21871	0.759142	2.36338	1.58465	0.585344	2.55478	0.00313304
	CGTTTATCTGATTTTTGTAAAGGCGCGC	CGTTTATCTGATTTTTGTAA	TCCTCAAACACGTTTATCTGATTTTTGTAAAGGCGCGCCTTAT	1.0067	2.58225	2.17039	3.47045	1.31408	0.426043	2.88131	0.00157573
	CGTTTTACAACGTCGTGACTGGGAAAAC	CGTTTTACAACGTCGTGACT	CACTGGCCGTCGTTTTACAACGTCGTGACTGGGAAAACCCTGG	1.63351	1.0687	0.193816	2.34304	2.13229	0.650115	3.47041	0.000109648
	CGTTTTTGATGTCATTTTCGCGGTGGCT	CGTTTTTGATGTCATTTTCG	AGGTTAATGGCGTTTTTGATGTCATTTTCGCGGTGGCTGAGAT	0.410509	-3.51816	-3.68838	-3.09164	0.535854	0.962818	0.375196	0.270313
	CTACAGAGTTCTTGAAGTGGTGGCCTAA	CTACAGAGTTCTTGAAGTGG	GTAGGCGGTGCTACAGAGTTCTTGAAGTGGTGGCCTAACTACG	-0.543841	2.22497	2.48801	1.71601	-0.709896	0.503047	-0.830259	0.201248
	CTACGGGGTCTGACGCTCAGTGGAACGA	CTACGGGGTCTGACGCTCAG	TTGATCTTTTCTACGGGGTCTGACGCTCAGTGGAACGAAAACT	-0.969785	2.57092	2.67006	1.40916	-1.2659	0.353028	-3.21879	0.1
	CTATCGTCTTGAGTCCAACCCGGTAAGA	CTATCGTCTTGAGTCCAACC	TATCCGGTAACTATCGTCTTGAGTCCAACCCGGTAAGACACGA	0.430788	-7.63372	-7.83386	-7.22859	0.562323	2.81734	0.140728	0.427457
	CTATTACGCCAGCTGGCGAAAGGGGGAT	CTATTACGCCAGCTGGCGAA	GGCCTCTTCGCTATTACGCCAGCTGGCGAAAGGGGGATGTGCT	0.944866	1.03574	0.596926	1.83418	1.23337	0.563813	2.09903	0.00624428
	CTCAAGCTATGCATCAAGCTTGGTACCG	CTCAAGCTATGCATCAAGCT	CTATAGAATACTCAAGCTATGCATCAAGCTTGGTACCGAGCTC	1.36805	1.198	0.886553	2.60981	1.78577	0.560723	3.10402	0.000109648
	CTCCCGTGAACTTTACCCGGTGGTGCAT	CTCCCGTGAACTTTACCCGG	CAGATAAAGTCTCCCGTGAACTTTACCCGGTGGTGCATATCGG	-0.474736	-4.37058	-4.23101	-4.85518	-0.619691	0.937798	-0.524548	0.26053
	CTCCGTTATCGGGGAAGAAGTGGCTGAT	CTCCGTTATCGGGGAAGAAG	GTGTGCCGGTCTCCGTTATCGGGGAAGAAGTGGCTGATCTCAG	-0.491869	-2.57732	-2.40672	-3.06322	-0.642055	0.603921	-0.891488	0.151563
	CTCTTCGCTATTACGCCAGCTGGCGAAA	CTCTTCGCTATTACGCCAGC	CGGTGCGGGCCTCTTCGCTATTACGCCAGCTGGCGAAAGGGGG	1.19003	1.54373	0.961108	2.50629	1.55339	0.379644	4.24936	0.000109648
	CTCTTGCCCGGCGTCAATACGGGATGCT	CTCTTGCCCGGCGTCAATAC	GACCGAGTTGCTCTTGCCCGGCGTCAATACGGGATGCTTTCCA	0.428823	0.957783	0.839243	1.4193	0.559759	0.436616	1.10506	0.0702031
	CTGATGTTCTGGGGAATATAAGGCGCGC	CTGATGTTCTGGGGAATATA	CGCCATTAACCTGATGTTCTGGGGAATATAAGGCGCGCCTTTA	0.590953	2.08237	1.64227	2.37669	0.771394	0.52412	1.60525	0.00781572
	CTGATTTATATGGGTATAAATGGGCTCG	CTGATTTATATGGGTATAAA	AACATGGATGCTGATTTATATGGGTATAAATGGGCTCGCGATA	-0.979635	0.707069	1.06265	-0.226238	-1.27876	0.479086	-2.77274	0.000109648
	CTGCTGAAGCCAGTTACCTTCGGAAAAA	CTGCTGAAGCCAGTTACCTT	TATCTGCGCTCTGCTGAAGCCAGTTACCTTCGGAAAAAGAGTT	1.39158	0.663604	-0.132331	1.83906	1.81649	0.464138	3.81237	0.000109648
	CTGTCCGCCTTTCTCCCTTCGGGAAGCG	CTGTCCGCCTTTCTCCCTTC	TACCGGATACCTGTCCGCCTTTCTCCCTTCGGGAAGCGTGGCG	1.30693	2.40146	1.81901	3.52655	1.70598	0.755349	2.10208	0.000109648
	CTTACATAAACAGTAATACAAGGGGTGT	CTTACATAAACAGTAATACA	AAACTGTCTGCTTACATAAACAGTAATACAAGGGGTGTTATGA	0.573653	1.63387	1.43438	2.18178	0.748812	0.470393	1.49972	0.0124825
	CTTATATTCCCCAGAACATCAGGTTAAT	CTTATATTCCCCAGAACATC	AAAGGCGCGCCTTATATTCCCCAGAACATCAGGTTAATGGCGT	0.175589	-3.15551	-3.20975	-3.03475	0.229203	0.627078	0.339439	0.347894
	CTTCTAGTGTAGCCGTAGTTAGGCCACC	CTTCTAGTGTAGCCGTAGTT	AAATACTGTTCTTCTAGTGTAGCCGTAGTTAGGCCACCACTTC	1.33572	2.30524	1.85434	3.55267	1.74357	0.34135	5.06953	0.000109648
	CTTTACCCGGTGGTGCATATCGGGGATG	CTTTACCCGGTGGTGCATAT	CTCCCGTGAACTTTACCCGGTGGTGCATATCGGGGATGAAAGC	-0.190622	-3.16112	-3.03199	-3.34211	-0.248827	0.684981	-0.370596	0.338534
	CTTTCTCCCTTCGGGAAGCGTGGCGCTT	CTTTCTCCCTTCGGGAAGCG	ACCTGTCCGCCTTTCTCCCTTCGGGAAGCGTGGCGCTTTCTCA	-0.621836	0.315809	0.589709	-0.181425	-0.811705	0.466777	-1.67887	0.00468556
	GAAAGCGCCACGCTTCCCGAAGGGAGAA	GAAAGCGCCACGCTTCCCGA	TGAGCTATGAGAAAGCGCCACGCTTCCCGAAGGGAGAAAGGCG	-2.27611	0.284732	1.33408	-1.67494	-2.97109	0.664968	-4.31236	0.000109648
	GAAAGGCTCAGTCGAAAGACTGGGCCTT	GAAAGGCTCAGTCGAAAGAC	CAAATAAAACGAAAGGCTCAGTCGAAAGACTGGGCCTTTCGTT	-1.47502	-4.03434	-3.44738	-5.29241	-1.9254	1.20474	-1.48643	0.0343221
	GAATCGAATGCAACCGGCGCAGGAACAC	GAATCGAATGCAACCGGCGC	TTACAAACAGGAATCGAATGCAACCGGCGCAGGAACACTGCCA	-0.929839	0.807551	1.15538	-0.0414658	-1.21375	0.600277	-2.02164	0.00625403
	GACAGGACTATAAAGATACCAGGCGTTT	GACAGGACTATAAAGATACC	GGCGAAACCCGACAGGACTATAAAGATACCAGGCGTTTCCCCC	1.14258	-9.12025	-9.67502	-8.3224	1.49146	3.27744	0.376198	0.333853
	GACCCCGTAGAAAAGATCAAAGGATCTT	GACCCCGTAGAAAAGATCAA	CTGAGCGTCAGACCCCGTAGAAAAGATCAAAGGATCTTCTTGA	-1.19311	1.4217	1.78541	0.246905	-1.55741	0.486033	-3.19544	0.000109648
	GACCGGCACACTGGCCATATCGGTGGTC	GACCGGCACACTGGCCATAT	CGATAACGGAGACCGGCACACTGGCCATATCGGTGGTCATCAT	0.112916	-3.4367	-3.51206	-3.31481	0.147393	0.904673	0.148079	0.4375
	GACGCCGGGCAAGAGCAACTCGGTCGCC	GACGCCGGGCAAGAGCAACT	ATCCCGTATTGACGCCGGGCAAGAGCAACTCGGTCGCCGCATA	1.17474	1.51258	1.0049	2.50461	1.53343	0.327094	4.64547	0.000109648
	GAGAAAGGCGGACAGGTATCCGGTAAGC	GAGAAAGGCGGACAGGTATC	TTCCCGAAGGGAGAAAGGCGGACAGGTATCCGGTAAGCGGCAG	0.319968	0.687216	0.536072	0.936565	0.417666	0.459672	0.757111	0.188768
	GAGCCGTTATCGTCTGTTTGTGGATGTA	GAGCCGTTATCGTCTGTTTG	ATAAAAGAGAGAGCCGTTATCGTCTGTTTGTGGATGTACAGAG	-0.550419	-3.0466	-2.78987	-3.5434	-0.718483	0.805105	-0.744838	0.210938
	GAGCGCACGAGGGAGCTTCCAGGGGGAA	GAGCGCACGAGGGAGCTTCC	CGGAACAGGAGAGCGCACGAGGGAGCTTCCAGGGGGAAACGCC	-0.0439754	0.406259	0.431078	0.357611	-0.0574027	0.499315	-0.062238	0.45625
	GAGCTCGGATCCACTAGTAACGGCCGCC	GAGCTCGGATCCACTAGTAA	GCTTGGTACCGAGCTCGGATCCACTAGTAACGGCCGCCAGTGT	-1.22752	1.56764	2.22987	0.649806	-1.60233	0.286937	-5.58574	0.000109648
	GAGTCACACTGGCTCACCTTCGGGTGGG	GAGTCACACTGGCTCACCTT	CTCTCTACTAGAGTCACACTGGCTCACCTTCGGGTGGGCCTTT	-1.6098	1.185	2.05908	-0.089002	-2.10134	0.418087	-5.07599	0.000109648
	GAGTGATATTATTGACACGCCGGGGCGA	GAGTGATATTATTGACACGC	TGGATGTACAGAGTGATATTATTGACACGCCGGGGCGACGGAT	0.7977	1.51311	1.21494	2.25169	1.04127	0.409888	2.6455	0.000109648
	GATAACCTTATTTTTGACGAGGGGAAAT	GATAACCTTATTTTTGACGA	TTTCTCACTTGATAACCTTATTTTTGACGAGGGGAAATTAATA	-1.35575	0.226535	0.738007	-1.06057	-1.76972	0.400669	-4.3183	0.000109648
	GATCCTTTGATCTTTTCTACGGGGTCTG	GATCCTTTGATCTTTTCTAC	ATCTCAAGAAGATCCTTTGATCTTTTCTACGGGGTCTGACGCT	-0.203475	0.947295	1.07255	0.794735	-0.265604	0.282831	-0.868776	0.189063
	GATTAAGTTGGGTAACGCCAGGGTTTTC	GATTAAGTTGGGTAACGCCA	GCTGCAAGGCGATTAAGTTGGGTAACGCCAGGGTTTTCCCAGT	0.148909	0.362712	0.26539	0.493429	0.194376	0.355236	0.487055	0.287052
	GATTTTGATGACGAGCGTAATGGCTGGC	GATTTTGATGACGAGCGTAA	TGATGCGAGTGATTTTGATGACGAGCGTAATGGCTGGCCTGTT	1.28387	2.40378	1.96275	3.62814	1.67588	0.653062	2.82405	0.000109648
	GATTTTTGTGATGCTCGTCAGGGGGGCG	GATTTTTGTGATGCTCGTCA	CTTGAGCGTCGATTTTTGTGATGCTCGTCAGGGGGGCGGAGCC	0.793028	1.95601	1.5766	2.64879	1.03517	0.404143	2.66821	0.000109648
	GCACCACCGGGTAAAGTTCACGGGAGAC	GCACCACCGGGTAAAGTTCA	TCCCCGATATGCACCACCGGGTAAAGTTCACGGGAGACTTTAT	0.153872	-3.36439	-3.4292	-3.21681	0.200854	0.911193	0.172522	0.400936
	GCAGAATTCCAGCACACTGGCGGCCGTT	GCAGAATTCCAGCACACTGG	ATGGATATCTGCAGAATTCCAGCACACTGGCGGCCGTTACTAG	-0.81602	2.00242	2.45326	1.36768	-1.06518	0.201519	-5.21661	0.000109648
	GCAGACGTGCACTGGCCAGGGGGATCAC	GCAGACGTGCACTGGCCAGG	TTATCTGACAGCAGACGTGCACTGGCCAGGGGGATCACCATCC	-0.327665	-4.20962	-4.07989	-4.51802	-0.427714	0.846165	-0.450895	0.295313
	GCAGATATCCATCACACTGGCGGCCGCT	GCAGATATCCATCACACTGG	CTGGAATTCTGCAGATATCCATCACACTGGCGGCCGCTCGAGC	-1.26424	1.11103	1.79076	0.119796	-1.65026	0.323124	-4.9712	0.000109648
	GCAGCGGTCGGGCTGAACGGGGGGTTCG	GCAGCGGTCGGGCTGAACGG	CGGATAAGGCGCAGCGGTCGGGCTGAACGGGGGGTTCGTGCAC	1.79685	-10.5054	-11.5251	-9.12365	2.34549	4.29598	0.498117	0.2625
	GCCATCCTATGGAACTGCCTCGGTGAGT	GCCATCCTATGGAACTGCCT	CCAGGATCTTGCCATCCTATGGAACTGCCTCGGTGAGTTTTCT	-1.01329	1.80698	2.37218	1.05427	-1.32269	0.34811	-3.66012	0.000109648
	GCCATTAACCTGATGTTCTGGGGAATAT	GCCATTAACCTGATGTTCTG	CATCAAAAACGCCATTAACCTGATGTTCTGGGGAATATAAGGC	0.17783	-5.98648	-6.06664	-5.85696	0.232129	1.43793	0.135903	0.428125
	GCCGCGATTAAATTCCAACATGGATGCT	GCCGCGATTAAATTCCAACA	CTTGCTCGAGGCCGCGATTAAATTCCAACATGGATGCTGATTT	0.038015	0.430333	0.422487	0.445807	0.0496224	0.450113	0.0852777	0.444618
	GCGACAATCTATCGATTGTACGGGAAGC	GCGACAATCTATCGATTGTA	GCAATCAGGTGCGACAATCTATCGATTGTACGGGAAGCCCGAT	-1.50451	0.768527	1.4335	-0.56629	-1.96389	0.338864	-5.70823	0.000109648
	GCGACCGAGTTGCTCTTGCCCGGCGTCA	GCGACCGAGTTGCTCTTGCC	AGTGTATGCGGCGACCGAGTTGCTCTTGCCCGGCGTCAATACG	-1.1275	-0.257651	0.211986	-1.22636	-1.47177	0.524011	-2.88795	0.000109648
	GCGACGGATGGTGATCCCCCTGGCCAGT	GCGACGGATGGTGATCCCCC	ACACGCCGGGGCGACGGATGGTGATCCCCCTGGCCAGTGCACG	-1.16036	-4.71615	-4.26115	-5.77363	-1.51467	1.14868	-1.27074	0.0687503
	GCGATAAGTCGTGTCTTACCGGGTTGGA	GCGATAAGTCGTGTCTTACC	GCTGCCAGTGGCGATAAGTCGTGTCTTACCGGGTTGGACTCAA	0.902861	1.33859	0.773342	1.88327	1.17854	0.427919	2.86683	0.000109648
	GCGCACGAGGGAGCTTCCAGGGGGAAAC	GCGCACGAGGGAGCTTCCAG	GAACAGGAGAGCGCACGAGGGAGCTTCCAGGGGGAAACGCCTG	-1.22643	1.342	1.89333	0.279528	-1.6009	0.377851	-4.04904	0.000109648
	GCGCATGATGACCACCGATATGGCCAGT	GCGCATGATGACCACCGATA	ATGAAAGCTGGCGCATGATGACCACCGATATGGCCAGTGTGCC	-0.284034	-2.17381	-2.05816	-2.45079	-0.370761	0.983783	-0.24388	0.361935
	GCGGACAGGTATCCGGTAAGCGGCAGGG	GCGGACAGGTATCCGGTAAG	AGGGAGAAAGGCGGACAGGTATCCGGTAAGCGGCAGGGTCGGA	-0.0599595	0.732983	0.751665	0.643533	-0.0782674	0.464625	-0.100176	0.444618
	GCTACCAACTCTTTTTCCGAAGGTAACT	GCTACCAACTCTTTTTCCGA	CGGATCAAGAGCTACCAACTCTTTTTCCGAAGGTAACTGGCTT	0.717262	1.55103	1.33704	2.2698	0.936269	0.414941	2.27391	0.000109648
	GCTATAAAAGGTTGAATAAGTGGAAAGC	GCTATAAAAGGTTGAATAAG	CGACGTTTAGGCTATAAAAGGTTGAATAAGTGGAAAGCATCCC	-0.786497	1.70128	2.00743	0.9842	-1.02664	0.388329	-2.52395	0.00157819
	GCTCTCTACTAGAGTCACACTGGCTCAC	GCTCTCTACTAGAGTCACAC	GTCGGTGAACGCTCTCTACTAGAGTCACACTGGCTCACCTTCG	-0.894978	0.162464	0.497717	-0.658521	-1.16825	0.3651	-3.11896	0.000109648
	GCTCTTGCCCGGCGTCAATACGGGATGC	GCTCTTGCCCGGCGTCAATA	CGACCGAGTTGCTCTTGCCCGGCGTCAATACGGGATGCTTTCC	-0.493201	0.682057	1.0619	0.385522	-0.643794	0.352043	-1.72417	0.0593754
	GCTGGCCTGTTGAACAAGTCTGGAAAGA	GCTGGCCTGTTGAACAAGTC	GAGCGTAATGGCTGGCCTGTTGAACAAGTCTGGAAAGAAATGC	-1.82759	0.744027	1.63931	-0.764757	-2.38563	0.432324	-5.41098	0.000109648
	GCTTCCCGAAGGGAGAAAGGCGGACAGG	GCTTCCCGAAGGGAGAAAGG	AAAGCGCCACGCTTCCCGAAGGGAGAAAGGCGGACAGGTATCC	-1.16221	1.67531	2.22697	0.687625	-1.51707	0.422733	-3.57906	0.000109648
	GGAACGAAAACTCACGTTAAGGGATTTT	GGAACGAAAACTCACGTTAA	GACGCTCAGTGGAACGAAAACTCACGTTAAGGGATTTTGGTCA	0.0310906	0.958757	0.94879	0.990686	0.0405837	0.490079	0.0681169	0.467188
	GGACTCAAGACGATAGTTACCGGATAAG	GGACTCAAGACGATAGTTAC	TTACCGGGTTGGACTCAAGACGATAGTTACCGGATAAGGCGCA	-1.35966	-5.26654	-4.70736	-6.05345	-1.77482	2.03076	-0.8155	0.164063
	GGAGGTTTCTCTGTTAATCCAGGCATCA	GGAGGTTTCTCTGTTAATCC	ACGTGTTTGAGGAGGTTTCTCTGTTAATCCAGGCATCAAATAA	1.08896	2.60748	2.27044	3.69765	1.42146	0.447748	3.07877	0.000109648
	GGATGGCAAGATCCTGGTATCGGTCTGC	GGATGGCAAGATCCTGGTAT	CAGTTCCATAGGATGGCAAGATCCTGGTATCGGTCTGCGATTC	-0.160047	0.516351	0.545712	0.457927	-0.208915	0.546158	-0.352422	0.370313
	GGCGATAAGTCGTGTCTTACCGGGTTGG	GGCGATAAGTCGTGTCTTAC	TGCTGCCAGTGGCGATAAGTCGTGTCTTACCGGGTTGGACTCA	-1.76949	0.170087	1.04937	-1.23014	-2.30978	0.550728	-4.17571	0.000109648
	GGGATCACCATCCGTCGCCCCGGCGTGT	GGGATCACCATCCGTCGCCC	ACTGGCCAGGGGGATCACCATCCGTCGCCCCGGCGTGTCAATA	-0.51817	-2.60789	-2.45847	-3.09387	-0.676386	0.791604	-0.629587	0.190625
	GGTATCTTTATAGTCCTGTCGGGTTTCG	GGTATCTTTATAGTCCTGTC	GGAAACGCCTGGTATCTTTATAGTCCTGTCGGGTTTCGCCACC	-0.0865446	-6.41125	-6.37199	-6.46828	-0.11297	3.31308	-0.03286	0.482813
	GGTCAGACTAAACTGGCTGACGGAATTT	GGTCAGACTAAACTGGCTGA	CAGATGAGATGGTCAGACTAAACTGGCTGACGGAATTTATGCC	-0.213579	1.25686	1.35493	1.07574	-0.278793	0.334678	-0.810889	0.193448
	GTAACAGGATTAGCAGAGCGAGGTATGT	GTAACAGGATTAGCAGAGCG	GCAGCCACTGGTAACAGGATTAGCAGAGCGAGGTATGTAGGCG	-0.690768	0.586335	0.807152	-0.0729046	-0.901686	0.421979	-2.14284	0.00936305
	GTAAGCGGCAGGGTCGGAACAGGAGAGC	GTAAGCGGCAGGGTCGGAAC	CAGGTATCCGGTAAGCGGCAGGGTCGGAACAGGAGAGCGCACG	-0.000508049	-1.85222	-1.85805	-1.8309	-0.000663176	0.626745	-0.000287167	0.5
	GTAGGTCGTTCGCTCCAAGCTGGGCTGT	GTAGGTCGTTCGCTCCAAGC	TCAGTTCGGTGTAGGTCGTTCGCTCCAAGCTGGGCTGTGTGCA	0.916534	-6.94473	-7.29501	-6.05565	1.19639	1.81196	0.546755	0.275
	GTATAGGCTGCGCAACTGTTGGGAAGGG	GTATAGGCTGCGCAACTGTT	ACTGCCGTACGTATAGGCTGCGCAACTGTTGGGAAGGGCGATC	-1.38865	-3.24871	-2.85175	-4.59264	-1.81266	1.05387	-1.59477	0.020282
	GTCACGACGTTGTAAAACGACGGCCAGT	GTCACGACGTTGTAAAACGA	GGTTTTCCCAGTCACGACGTTGTAAAACGACGGCCAGTGAATT	1.00214	2.09733	1.49448	2.75303	1.30813	0.401945	3.31349	0.000109648
	GTGAGTAACCATGCATCATCAGGAGTAC	GTGAGTAACCATGCATCATC	GATCGCAGTGGTGAGTAACCATGCATCATCAGGAGTACGGATA	-0.671568	0.433951	0.677285	-0.228548	-0.876623	0.551386	-1.29949	0.125
	GTGATATTATTGACACGCCGGGGCGACG	GTGATATTATTGACACGCCG	GATGTACAGAGTGATATTATTGACACGCCGGGGCGACGGATGG	0.112277	-0.812396	-0.907372	-0.704362	0.14656	0.431643	0.322565	0.357813
	GTGCCTCACTGATTAAGCATTGGTAACT	GTGCCTCACTGATTAAGCAT	GCTGAGATAGGTGCCTCACTGATTAAGCATTGGTAACTGTCAG	0.587995	2.67245	2.44954	3.17973	0.767532	0.382558	1.92919	0.000109648
	GTGCTACAGAGTTCTTGAAGTGGTGGCC	GTGCTACAGAGTTCTTGAAG	TATGTAGGCGGTGCTACAGAGTTCTTGAAGTGGTGGCCTAACT	0.234358	2.36577	2.21497	2.51208	0.305916	0.324094	0.995603	0.125
	GTGCTGCAAGGCGATTAAGTTGGGTAAC	GTGCTGCAAGGCGATTAAGT	AAAGGGGGATGTGCTGCAAGGCGATTAAGTTGGGTAACGCCAG	1.27463	0.581771	-0.0963622	1.5753	1.66383	0.791979	2.18847	0.000109648
	GTGTTATGAGCCATATTCAACGGGAAAC	GTGTTATGAGCCATATTCAA	AATACAAGGGGTGTTATGAGCCATATTCAACGGGAAACGTCTT	-1.38514	2.97866	3.11311	1.29137	-1.80807	0.46396	-3.12439	0.0953127
	GTTACCTTCGGAAAAAGAGTTGGTAGCT	GTTACCTTCGGAAAAAGAGT	GCTGAAGCCAGTTACCTTCGGAAAAAGAGTTGGTAGCTCTTGA	1.23068	3.44813	2.82118	4.41047	1.60646	0.29939	5.45476	0.000109648
	GTTACTAGTGGATCCGAGCTCGGTACCA	GTTACTAGTGGATCCGAGCT	ACTGGCGGCCGTTACTAGTGGATCCGAGCTCGGTACCAAGCTT	1.30725	2.07509	1.38246	3.12007	1.7064	0.576921	2.95472	0.000109648
	GTTCCGACCCTGCCGCTTACCGGATACC	GTTCCGACCCTGCCGCTTAC	GCGCTCTCCTGTTCCGACCCTGCCGCTTACCGGATACCTGTCC	0.536271	1.01978	0.886226	1.59064	0.700015	0.355422	1.8511	0.00781572
	GTTGGGAAGGGCGATCGGTGCGGGCCTC	GTTGGGAAGGGCGATCGGTG	CTGCGCAACTGTTGGGAAGGGCGATCGGTGCGGGCCTCTTCGC	0.919345	-9.69484	-10.2087	-8.96045	1.20006	3.82957	0.255873	0.368175
	TAAATAGCTTGGCGTAATCATGGTCATA	TAAATAGCTTGGCGTAATCA	TAGTGTCACCTAAATAGCTTGGCGTAATCATGGTCATAGCTGT	1.51665	3.70439	2.87836	4.8235	1.97975	0.639172	3.476	0.000109648
	TAAGCTTTTGCCATTCTCACCGGATTCA	TAAGCTTTTGCCATTCTCAC	AAGAAATGCATAAGCTTTTGCCATTCTCACCGGATTCAGTCGT	-1.60117	0.0944484	1.08024	-1.03732	-2.09006	0.424352	-5.00767	0.000109648
	TAAGTCGTGTCTTACCGGGTTGGACTCA	TAAGTCGTGTCTTACCGGGT	CCAGTGGCGATAAGTCGTGTCTTACCGGGTTGGACTCAAGACG	-0.285615	0.822381	0.927949	0.56101	-0.372824	0.365968	-0.749969	0.178125
	TACATAAACAGTAATACAAGGGGTGTTA	TACATAAACAGTAATACAAG	ACTGTCTGCTTACATAAACAGTAATACAAGGGGTGTTATGAGC	0.468801	2.20147	2.0944	2.64125	0.611944	0.496604	1.21357	0.0109398
	TACCTGGAATGCTGTTTTCCCGGGGATC	TACCTGGAATGCTGTTTTCC	ATTCTTCTAATACCTGGAATGCTGTTTTCCCGGGGATCGCAGT	-0.490903	0.96264	1.35985	0.688417	-0.640794	0.340571	-1.76786	0.017189
	TACGACGTTTAGGCTATAAAAGGTTGAA	TACGACGTTTAGGCTATAAA	AATGCTCCTATACGACGTTTAGGCTATAAAAGGTTGAATAAGT	-0.102215	1.19021	1.24743	1.11413	-0.133425	0.400891	-0.232522	0.385938
	TACTCACCACTGCGATCCCCGGGAAAAC	TACTCACCACTGCGATCCCC	GATGCATGGTTACTCACCACTGCGATCCCCGGGAAAACAGCAT	-0.595941	1.41202	1.51993	0.715673	-0.777904	0.453523	-1.32592	0.143526
	TAGGTATCTCAGTTCGGTGTAGGTCGTT	TAGGTATCTCAGTTCGGTGT	GCTCACGCTGTAGGTATCTCAGTTCGGTGTAGGTCGTTCGCTC	1.49671	2.56483	2.02964	3.9847	1.95371	0.786769	2.68396	0.000109648
	TAGGTCGTTCGCTCCAAGCTGGGCTGTG	TAGGTCGTTCGCTCCAAGCT	CAGTTCGGTGTAGGTCGTTCGCTCCAAGCTGGGCTGTGTGCAC	1.24443	1.80712	1.49316	3.12323	1.6244	0.679787	2.33628	0.000109648
	TATCCGGTAAGCGGCAGGGTCGGAACAG	TATCCGGTAAGCGGCAGGGT	GGCGGACAGGTATCCGGTAAGCGGCAGGGTCGGAACAGGAGAG	-0.105937	1.10754	1.15882	1.04565	-0.138284	1.0656	-0.053583	0.460218
	TATTACGCCAGCTGGCGAAAGGGGGATG	TATTACGCCAGCTGGCGAAA	GCCTCTTCGCTATTACGCCAGCTGGCGAAAGGGGGATGTGCTG	1.04725	3.38504	2.87714	4.24815	1.36701	0.508305	2.72884	0.000109648
	TCAGATAAACGTGTTTGAGGAGGTTTCT	TCAGATAAACGTGTTTGAGG	TTTACAAAAATCAGATAAACGTGTTTGAGGAGGTTTCTCTGTT	0.872227	2.79258	2.36002	3.49468	1.13855	0.352673	3.25354	0.000109648
	TCATCCCCGATATGCACCACCGGGTAAA	TCATCCCCGATATGCACCAC	GCGCCAGCTTTCATCCCCGATATGCACCACCGGGTAAAGTTCA	-0.264177	-3.50257	-3.40475	-3.74252	-0.344841	1.03981	-0.323981	0.380655
	TCCATAGGATGGCAAGATCCTGGTATCG	TCCATAGGATGGCAAGATCC	CCGAGGCAGTTCCATAGGATGGCAAGATCCTGGTATCGGTCTG	-0.899752	0.807382	1.1005	-0.0623981	-1.17448	0.501143	-2.19826	0.0140423
	TCCATGTTGGAATTTAATCGCGGCCTCG	TCCATGTTGGAATTTAATCG	TAAATCAGCATCCATGTTGGAATTTAATCGCGGCCTCGAGCAA	0.712371	2.81915	2.65572	3.56227	0.929885	0.489903	1.78017	0.00468556
	TCCCCAGAACATCAGGTTAATGGCGTTT	TCCCCAGAACATCAGGTTAA	CGCCTTATATTCCCCAGAACATCAGGTTAATGGCGTTTTTGAT	-0.542646	-2.4398	-2.23763	-2.90172	-0.708336	0.689079	-0.936409	0.129485
	TCCGGCAAACAAACCACCGCTGGTAGCG	TCCGGCAAACAAACCACCGC	TAGCTCTTGATCCGGCAAACAAACCACCGCTGGTAGCGGTGGT	-0.167002	-0.256838	-0.216826	-0.369317	-0.217994	0.491674	-0.422903	0.335938
	TCCGTACTCCTGATGATGCATGGTTACT	TCCGTACTCCTGATGATGCA	AAGCATTTTATCCGTACTCCTGATGATGCATGGTTACTCACCA	0.100183	1.31146	1.29525	1.33535	0.130773	0.688089	0.136259	0.396875
	TCGAGCGGCCGCCAGTGTGATGGATATC	TCGAGCGGCCGCCAGTGTGA	AGATGCATGCTCGAGCGGCCGCCAGTGTGATGGATATCTGCAG	1.16216	1.36701	1.0601	2.53636	1.51701	0.523537	2.79869	0.000109648
	TCGCCACTGGCAGCAGCCACTGGTAACA	TCGCCACTGGCAGCAGCCAC	ACACGACTTATCGCCACTGGCAGCAGCCACTGGTAACAGGATT	-1.59382	-1.59304	-0.545561	-2.50714	-2.08048	0.818927	-2.48119	0.00157819
	TCGCGTATTTCGTCTCGCTCAGGCGCAA	TCGCGTATTTCGTCTCGCTC	TTAACAGCGATCGCGTATTTCGTCTCGCTCAGGCGCAATCACG	-0.028068	1.84059	1.8485	1.83111	-0.0366382	0.288756	-0.0214702	0.460938
	TCGGAACAGGAGAGCGCACGAGGGAGCT	TCGGAACAGGAGAGCGCACG	AGCGGCAGGGTCGGAACAGGAGAGCGCACGAGGGAGCTTCCAG	-0.240798	-8.21068	-8.01308	-8.47988	-0.314323	3.42624	-0.0728137	0.45625
	TCGTTTTACAACGTCGTGACTGGGAAAA	TCGTTTTACAACGTCGTGAC	TCACTGGCCGTCGTTTTACAACGTCGTGACTGGGAAAACCCTG	-2.38992	-2.23047	-1.86385	-4.9466	-3.11965	1.04426	-2.84686	0.00157573
	TCTGCAGAATTCCAGCACACTGGCGGCC	TCTGCAGAATTCCAGCACAC	GTGATGGATATCTGCAGAATTCCAGCACACTGGCGGCCGTTAC	-0.0827392	0.0276227	0.0458793	-0.00338201	-0.108003	0.447653	-0.231541	0.407176
	TCTGCAGATATCCATCACACTGGCGGCC	TCTGCAGATATCCATCACAC	GTGCTGGAATTCTGCAGATATCCATCACACTGGCGGCCGCTCG	-1.23864	-1.87015	-1.18084	-2.89483	-1.61685	0.865517	-1.7583	0.0437506
	TCTGCTAATCCTGTTACCAGTGGCTGCT	TCTGCTAATCCTGTTACCAG	CATACCTCGCTCTGCTAATCCTGTTACCAGTGGCTGCTGCCAG	1.39195	2.46596	1.94993	3.73351	1.81697	0.596108	3.11086	0.000109648
	TCTTCCCCGATAACGGAGACCGGCACAC	TCTTCCCCGATAACGGAGAC	ATCAGCCACTTCTTCCCCGATAACGGAGACCGGCACACTGGCC	-2.12015	-1.28922	-0.341373	-3.04794	-2.76752	0.58346	-4.62854	0.000109648
	TCTTTCCAGACTTGTTCAACAGGCCAGC	TCTTTCCAGACTTGTTCAAC	CTTATGCATTTCTTTCCAGACTTGTTCAACAGGCCAGCCATTA	0.28609	0.385772	0.279159	0.611212	0.373445	0.462738	0.718639	0.210609
	TGAAAATATTGTTGATGCGCTGGCAGTG	TGAAAATATTGTTGATGCGC	CTGATTCAGGTGAAAATATTGTTGATGCGCTGGCAGTGTTCCT	1.30146	1.02508	0.464164	2.12239	1.69885	0.681651	2.38146	0.000109648
	TGACACGCCGGGGCGACGGATGGTGATC	TGACACGCCGGGGCGACGGA	GTGATATTATTGACACGCCGGGGCGACGGATGGTGATCCCCCT	-0.571131	-0.808602	-0.603104	-1.30191	-0.745518	0.504347	-1.43981	0.0578129
	TGATAACCTTATTTTTGACGAGGGGAAA	TGATAACCTTATTTTTGACG	ATTTCTCACTTGATAACCTTATTTTTGACGAGGGGAAATTAAT	-1.22337	2.51538	2.59972	0.991781	-1.59691	0.610886	-1.13135	0.1375
	TGATTTATATGGGTATAAATGGGCTCGC	TGATTTATATGGGTATAAAT	ACATGGATGCTGATTTATATGGGTATAAATGGGCTCGCGATAA	1.81713	3.08675	2.20633	4.62142	2.37197	0.957924	2.83556	0.000109648
	TGCATATCGGGGATGAAAGCTGGCGCAT	TGCATATCGGGGATGAAAGC	TACCCGGTGGTGCATATCGGGGATGAAAGCTGGCGCATGATGA	-0.302509	-3.17304	-3.04856	-3.41542	-0.394877	0.834142	-0.415601	0.33125
	TGCTGCAAGGCGATTAAGTTGGGTAACG	TGCTGCAAGGCGATTAAGTT	AAGGGGGATGTGCTGCAAGGCGATTAAGTTGGGTAACGCCAGG	-2.07234	1.0327	2.21196	-0.438147	-2.7051	0.424756	-6.38721	0.000109648
	TGGAACGAAAACTCACGTTAAGGGATTT	TGGAACGAAAACTCACGTTA	TGACGCTCAGTGGAACGAAAACTCACGTTAAGGGATTTTGGTC	0.399073	2.53386	2.41457	2.88511	0.520925	0.476034	1.00701	0.0906253
	TGGCAGCAGCCACTGGTAACAGGATTAG	TGGCAGCAGCCACTGGTAAC	TTATCGCCACTGGCAGCAGCCACTGGTAACAGGATTAGCAGAG	-1.21658	-1.08853	-0.6619	-2.2001	-1.58805	0.711204	-2.04797	0.00624428
	TGGTATCTTTATAGTCCTGTCGGGTTTC	TGGTATCTTTATAGTCCTGT	GGGAAACGCCTGGTATCTTTATAGTCCTGTCGGGTTTCGCCAC	0.226536	-6.74204	-6.8486	-6.52447	0.295707	1.99435	0.11702	0.445313
	TGGTCATGAGATTATCAAAAAGGATCTT	TGGTCATGAGATTATCAAAA	TAAGGGATTTTGGTCATGAGATTATCAAAAAGGATCTTCACCT	-1.03306	1.96433	2.50728	1.19244	-1.34849	0.276608	-4.87243	0.000109648
	TGGTTAATTGGTTGTAACACTGGCACTC	TGGTTAATTGGTTGTAACAC	TAATCAGAATTGGTTAATTGGTTGTAACACTGGCACTCAACCA	-1.16172	0.832978	1.27373	-0.217706	-1.51644	0.588705	-2.54007	0.000109648
	TGTATTGATGTTGGACGAGTCGGAATCG	TGTATTGATGTTGGACGAGT	ATTAATAGGTTGTATTGATGTTGGACGAGTCGGAATCGCAGAC	1.36828	3.19124	2.61012	4.47292	1.78607	0.648346	2.83371	0.000109648
	TGTGATGCTCGTCAGGGGGGCGGAGCCT	TGTGATGCTCGTCAGGGGGG	CGTCGATTTTTGTGATGCTCGTCAGGGGGGCGGAGCCTATGGA	-0.734906	-5.94501	-5.62477	-6.40553	-0.959301	2.193	-0.409231	0.310452
	TGTTATGAGCCATATTCAACGGGAAACG	TGTTATGAGCCATATTCAAC	ATACAAGGGGTGTTATGAGCCATATTCAACGGGAAACGTCTTG	0.508121	1.23864	0.858259	1.49351	0.66327	0.360196	1.83836	0.024962
	TGTTTTCCCGGGGATCGCAGTGGTGAGT	TGTTTTCCCGGGGATCGCAG	CCTGGAATGCTGTTTTCCCGGGGATCGCAGTGGTGAGTAACCA	-1.11035	1.51808	1.84486	0.387981	-1.44938	0.418227	-3.12191	0.1
	TTAAAAGGACAATTACAAACAGGAATCG	TTAAAAGGACAATTACAAAC	GCGATCGCTGTTAAAAGGACAATTACAAACAGGAATCGAATGC	-0.281906	1.60874	1.70691	1.33846	-0.367983	0.369021	-0.679254	0.165367
	TTAATAGGTTGTATTGATGTTGGACGAG	TTAATAGGTTGTATTGATGT	CGAGGGGAAATTAATAGGTTGTATTGATGTTGGACGAGTCGGA	0.52063	2.19939	2.01157	2.67494	0.679598	0.427321	1.40435	0.0218761
	TTACATAAACAGTAATACAAGGGGTGTT	TTACATAAACAGTAATACAA	AACTGTCTGCTTACATAAACAGTAATACAAGGGGTGTTATGAG	0.886062	0.996452	0.574448	1.82133	1.15661	0.522428	1.95285	0.0156266
	TTACCAATGCTTAATCAGTGAGGCACCT	TTACCAATGCTTAATCAGTG	GGTCTGACAGTTACCAATGCTTAATCAGTGAGGCACCTATCTC	-0.7158	2.03001	2.22833	1.2944	-0.934361	0.3933	-2.11401	0.1
	TTACCAGTGGCTGCTGCCAGTGGCGATA	TTACCAGTGGCTGCTGCCAG	GCTAATCCTGTTACCAGTGGCTGCTGCCAGTGGCGATAAGTCG	0.453391	-5.52196	-5.91632	-5.12353	0.591829	1.82253	0.274153	0.371295
	TTACCCGGTGGTGCATATCGGGGATGAA	TTACCCGGTGGTGCATATCG	CCCGTGAACTTTACCCGGTGGTGCATATCGGGGATGAAAGCTG	-0.109852	-4.61246	-4.57802	-4.7119	-0.143394	1.02641	-0.136083	0.439063
	TTACGCCAGCTGGCGAAAGGGGGATGTG	TTACGCCAGCTGGCGAAAGG	CTCTTCGCTATTACGCCAGCTGGCGAAAGGGGGATGTGCTGCA	-0.862062	0.998249	1.36899	0.183714	-1.12528	0.45687	-2.13585	0.1
	TTACTCACCACTGCGATCCCCGGGAAAA	TTACTCACCACTGCGATCCC	TGATGCATGGTTACTCACCACTGCGATCCCCGGGAAAACAGCA	-1.24972	1.66139	2.26145	0.658451	-1.63131	0.307045	-5.24964	0.000109648
	TTAGAAGAATATCCTGATTCAGGTGAAA	TTAGAAGAATATCCTGATTC	ATTCCAGGTATTAGAAGAATATCCTGATTCAGGTGAAAATATT	0.969258	2.19324	1.91075	3.16355	1.26521	0.610733	1.86497	0.00468556
	TTATAGCCTAAACGTCGTATAGGAGCAT	TTATAGCCTAAACGTCGTAT	ATTCAACCTTTTATAGCCTAAACGTCGTATAGGAGCATTTCTA	0.375215	2.86097	2.81741	3.26811	0.489782	0.812392	0.48713	0.185648
	TTATTGACACGCCGGGGCGACGGATGGT	TTATTGACACGCCGGGGCGA	CAGAGTGATATTATTGACACGCCGGGGCGACGGATGGTGATCC	-0.0372288	-3.03466	-3.02337	-3.06636	-0.0485962	0.689642	-0.056012	0.472699
	TTCGTGCACACAGCCCAGCTTGGAGCGA	TTCGTGCACACAGCCCAGCT	GAACGGGGGGTTCGTGCACACAGCCCAGCTTGGAGCGAACGAC	-0.368266	-7.28614	-7.05883	-7.66717	-0.480712	3.11763	-0.125364	0.419657
	TTGAAGTGGTGGCCTAACTACGGCTACA	TTGAAGTGGTGGCCTAACTA	TACAGAGTTCTTGAAGTGGTGGCCTAACTACGGCTACACTAGA	1.3204	2.11631	1.36679	3.11134	1.72357	0.540416	3.22281	0.000109648
	TTGATGACGAGCGTAATGGCTGGCCTGT	TTGATGACGAGCGTAATGGC	GCGAGTGATTTTGATGACGAGCGTAATGGCTGGCCTGTTGAAC	-1.62245	-0.883309	0.0143509	-2.13341	-2.11784	0.509948	-4.10694	0.000109648
	TTGTTTCTGAAACATGGCAAAGGTAGCG	TTGTTTCTGAAACATGGCAA	TGCGCCAGAGTTGTTTCTGAAACATGGCAAAGGTAGCGTTGCC	-1.58916	2.32543	2.46794	0.38991	-2.07439	0.392537	-4.74152	0.1
	TTTACCCGGTGGTGCATATCGGGGATGA	TTTACCCGGTGGTGCATATC	TCCCGTGAACTTTACCCGGTGGTGCATATCGGGGATGAAAGCT	-0.148	-3.07829	-2.93684	-3.21433	-0.19319	0.776211	-0.23101	0.398438
	TTTCTCCTTCATTACAGAAACGGCTTTT	TTTCTCCTTCATTACAGAAA	CTCGGTGAGTTTTCTCCTTCATTACAGAAACGGCTTTTTCAAA	0.508378	1.94535	1.78386	2.42557	0.663605	0.603315	0.936161	0.0625004
	TTTGACGAGGGGAAATTAATAGGTTGTA	TTTGACGAGGGGAAATTAAT	TAACCTTATTTTTGACGAGGGGAAATTAATAGGTTGTATTGAT	0.191914	1.75859	1.72263	1.9612	0.250512	0.327578	0.629027	0.268331
	TTTTGATGTCATTTTCGCGGTGGCTGAG	TTTTGATGTCATTTTCGCGG	TTAATGGCGTTTTTGATGTCATTTTCGCGGTGGCTGAGATCAG	0.423988	-4.65784	-4.87737	-4.36391	0.553448	0.861402	0.58481	0.24337
	TTTTGTGATGCTCGTCAGGGGGGCGGAG	TTTTGTGATGCTCGTCAGGG	GAGCGTCGATTTTTGTGATGCTCGTCAGGGGGGCGGAGCCTAT	-1.38216	-0.359645	0.131854	-1.6244	-1.80419	0.487231	-3.60322	0.000109648
	TTTTTAATTTAAAAGGATCTAGGTGAAG	TTTTTAATTTAAAAGGATCT	TAAAACTTCATTTTTAATTTAAAAGGATCTAGGTGAAGATCCT	-0.356246	-0.0407419	0.125558	-0.329019	-0.465021	0.408749	-1.09523	0.104688
	TTTTTGTGATGCTCGTCAGGGGGGCGGA	TTTTTGTGATGCTCGTCAGG	TGAGCGTCGATTTTTGTGATGCTCGTCAGGGGGGCGGAGCCTA	0.45511	-0.472301	-0.89695	-0.196279	0.594073	1.1827	0.362743	0.267188

## Sheet: SpCas9 Data
	sgRNA model input	sgRNA 20nt target site	sgRNA 43nt used for sequence length optimization	Input Score	rab.all	rab.win.NS	rab.win.S	diff.btw	diff.win	effect	overlap
	AAAAAAACCACCGCTACCAGCGGTGGTT	AAAAAAACCACCGCTACCAG	GCTTGCAAACAAAAAAACCACCGCTACCAGCGGTGGTTTGTTT	-0.832719	0.661831	1.4851	-0.205051	-1.66112	0.395959	-4.16513	0.000109648
	AAAACCACCGCTACCAGCGGTGGTTTGT	AAAACCACCGCTACCAGCGG	TGCAAACAAAAAAACCACCGCTACCAGCGGTGGTTTGTTTGCC	-1.26221	-0.163416	0.593114	-1.91541	-2.51787	0.615196	-4.09904	0.000109648
	AAAAGCCGTTTCTGTAATGAAGGAGAAA	AAAAGCCGTTTCTGTAATGA	ATATTTTTGAAAAAGCCGTTTCTGTAATGAAGGAGAAAACTCA	0.928201	3.10231	2.19154	4.04932	1.85159	0.182217	10.1978	0.000109648
	AAAATCGACGCTCAAGTCAGAGGTGGCG	AAAATCGACGCTCAAGTCAG	GAGCATCACAAAAATCGACGCTCAAGTCAGAGGTGGCGAAACC	-0.237926	1.36252	1.52902	1.06785	-0.474619	0.255651	-1.78293	0.0140423
	AAACAAACCACCGCTGGTAGCGGTGGTT	AAACAAACCACCGCTGGTAG	TTGATCCGGCAAACAAACCACCGCTGGTAGCGGTGGTTTTTTT	-0.842256	0.607209	1.3268	-0.352287	-1.68015	0.365377	-4.54614	0.000109648
	AAACAGGAATCGAATGCAACCGGCGCAG	AAACAGGAATCGAATGCAAC	GGACAATTACAAACAGGAATCGAATGCAACCGGCGCAGGAACA	1.20578	2.51433	1.35999	3.76896	2.4053	0.179841	13.0574	0.000109648
	AAACGGCTTTTTCAAAAATATGGTATTG	AAACGGCTTTTTCAAAAATA	TTCATTACAGAAACGGCTTTTTCAAAAATATGGTATTGATAAT	0.145069	2.22683	2.09884	2.36108	0.289386	0.272445	1.05673	0.115625
	AAACTCACGTTAAGGGATTTTGGTCATG	AAACTCACGTTAAGGGATTT	AGTGGAACGAAAACTCACGTTAAGGGATTTTGGTCATGAGATT	0.962545	2.90552	1.95833	3.88447	1.9201	0.200361	9.6365	0.000109648
	AAAGCATCCCGTATTGACGCCGGGCAAG	AAAGCATCCCGTATTGACGC	GAATAAGTGGAAAGCATCCCGTATTGACGCCGGGCAAGAGCAA	-0.336201	0.86609	1.1743	0.505571	-0.670659	0.314588	-2.04421	0.0140643
	AAAGCGCCACGCTTCCCGAAGGGAGAAA	AAAGCGCCACGCTTCCCGAA	GAGCTATGAGAAAGCGCCACGCTTCCCGAAGGGAGAAAGGCGG	0.79613	2.25331	1.43127	3.01882	1.58813	0.23964	6.58456	0.000109648
	AAAGGCTCAGTCGAAAGACTGGGCCTTT	AAAGGCTCAGTCGAAAGACT	AAATAAAACGAAAGGCTCAGTCGAAAGACTGGGCCTTTCGTTT	-0.190225	-7.15107	-6.97821	-7.34562	-0.379464	3.92545	-0.0699365	0.460218
	AAAGTATATATGAGTAAACTTGGTCTGA	AAAGTATATATGAGTAAACT	AAATCAATCTAAAGTATATATGAGTAAACTTGGTCTGACAGTT	1.24317	1.52135	0.399051	2.87964	2.4799	0.267125	9.3407	0.000109648
	AAATCAGATAAACGTGTTTGAGGAGGTT	AAATCAGATAAACGTGTTTG	GCCTTTACAAAAATCAGATAAACGTGTTTGAGGAGGTTTCTCT	0.845952	2.77888	2.06975	3.7516	1.68752	0.2036	8.01699	0.000109648
	AAATGCTTGATGGTCGGAAGAGGCATAA	AAATGCTTGATGGTCGGAAG	AGTACGGATAAAATGCTTGATGGTCGGAAGAGGCATAAATTCC	0.678638	1.97236	1.39601	2.75455	1.35376	0.201884	6.5989	0.000109648
	AAATGGGCTCGCGATAATGTCGGGCAAT	AAATGGGCTCGCGATAATGT	ATATGGGTATAAATGGGCTCGCGATAATGTCGGGCAATCAGGT	1.0321	2.94872	1.90103	3.96229	2.05884	0.202225	10.2269	0.000109648
	AACATGGATGCTGATTTATATGGGTATA	AACATGGATGCTGATTTATA	ATTAAATTCCAACATGGATGCTGATTTATATGGGTATAAATGG	1.31174	3.41451	2.12777	4.71825	2.61669	0.209057	12.8718	0.000109648
	AACGGGAAACGTCTTGCTCGAGGCCGCG	AACGGGAAACGTCTTGCTCG	AGCCATATTCAACGGGAAACGTCTTGCTCGAGGCCGCGATTAA	1.31473	1.68218	0.479424	3.10167	2.62264	0.252656	10.304	0.000109648
	AACTGCAATTTATTCATATCAGGATTAT	AACTGCAATTTATTCATATC	CATCAAATGAAACTGCAATTTATTCATATCAGGATTATCAATA	-0.880448	0.253109	0.945778	-0.848443	-1.75633	0.495892	-3.5229	0.000109648
	AACTTCATTTTTAATTTAAAAGGATCTA	AACTTCATTTTTAATTTAAA	ATTGATTTAAAACTTCATTTTTAATTTAAAAGGATCTAGGTGA	-0.859262	-0.188734	0.670345	-1.06263	-1.71407	0.602803	-2.77053	0.000109648
	AAGACACGACTTATCGCCACTGGCAGCA	AAGACACGACTTATCGCCAC	CCAACCCGGTAAGACACGACTTATCGCCACTGGCAGCAGCCAC	1.52146	2.89152	1.29096	4.32966	3.03503	0.200224	15.1311	0.000109648
	AAGACGATAGTTACCGGATAAGGCGCAG	AAGACGATAGTTACCGGATA	GGTTGGACTCAAGACGATAGTTACCGGATAAGGCGCAGCGGTC	-1.31662	-1.05623	0.151881	-2.51306	-2.62642	0.947178	-2.69899	0.000109648
	AAGACGTTTCCCGTTGAATATGGCTCAT	AAGACGTTTCCCGTTGAATA	GGCCTCGAGCAAGACGTTTCCCGTTGAATATGGCTCATAACAC	0.104838	2.21213	2.14203	2.34432	0.209132	0.21279	0.886392	0.168487
	AAGCATAAAGTGTAAAGCCTGGGGTGCC	AAGCATAAAGTGTAAAGCCT	TACGAGCCGGAAGCATAAAGTGTAAAGCCTGGGGTGCCTAATG	-1.5022	-5.21378	-4.29884	-7.30286	-2.99661	2.78655	-1.00328	0.0843753
	AAGCATCCCGTATTGACGCCGGGCAAGA	AAGCATCCCGTATTGACGCC	AATAAGTGGAAAGCATCCCGTATTGACGCCGGGCAAGAGCAAC	0.325963	1.58069	1.38413	2.04356	0.650237	0.286986	2.16129	0.0187513
	AATACGCGATCGCTGTTAAAAGGACAAT	AATACGCGATCGCTGTTAAA	AGCGAGACGAAATACGCGATCGCTGTTAAAAGGACAATTACAA	1.12976	1.86441	0.750439	2.99545	2.25366	0.257545	8.60177	0.000109648
	AATGCTCCTATACGACGTTTAGGCTATA	AATGCTCCTATACGACGTTT	GACGTTTAGAAATGCTCCTATACGACGTTTAGGCTATAAAAGG	1.43321	2.51502	1.06947	3.91755	2.85898	0.313519	9.06526	0.000109648
	AATGGGCTCGCGATAATGTCGGGCAATC	AATGGGCTCGCGATAATGTC	TATGGGTATAAATGGGCTCGCGATAATGTCGGGCAATCAGGTG	-0.395776	0.654847	0.908529	0.119453	-0.7895	0.377199	-1.99793	0.0109227
	ACAATATTTTCACCTGAATCAGGATATT	ACAATATTTTCACCTGAATC	CAGCGCATCAACAATATTTTCACCTGAATCAGGATATTCTTCT	-0.826979	0.709334	1.38138	-0.283103	-1.64967	0.382841	-4.24754	0.000109648
	ACACTATTCTCAGAATGACTTGGTTGAG	ACACTATTCTCAGAATGACT	GTCGCCGCATACACTATTCTCAGAATGACTTGGTTGAGTGCCA	0.956071	3.03469	2.18783	4.09641	1.90718	0.219985	8.65121	0.000109648
	ACACTGGCGGCCGTTACTAGTGGATCCG	ACACTGGCGGCCGTTACTAG	GAATTCCAGCACACTGGCGGCCGTTACTAGTGGATCCGAGCTC	1.98933	3.5198	1.26466	5.23423	3.96835	0.175264	22.5577	0.000109648
	ACACTGGCTCACCTTCGGGTGGGCCTTT	ACACTGGCTCACCTTCGGGT	TACTAGAGTCACACTGGCTCACCTTCGGGTGGGCCTTTCTGCG	-1.27371	0.0210339	0.92844	-1.59619	-2.54081	0.461719	-5.58174	0.000109648
	ACAGCAGACGTGCACTGGCCAGGGGGAT	ACAGCAGACGTGCACTGGCC	ACTTTATCTGACAGCAGACGTGCACTGGCCAGGGGGATCACCA	-1.78465	0.159682	1.42803	-2.04464	-3.56004	0.760771	-4.69227	0.000109648
	ACAGGTATCCGGTAAGCGGCAGGGTCGG	ACAGGTATCCGGTAAGCGGC	AGAAAGGCGGACAGGTATCCGGTAAGCGGCAGGGTCGGAACAG	1.12319	1.76017	0.624003	2.83734	2.24056	0.278618	8.05527	0.000109648
	ACATGGATGCTGATTTATATGGGTATAA	ACATGGATGCTGATTTATAT	TTAAATTCCAACATGGATGCTGATTTATATGGGTATAAATGGG	1.69733	2.97956	1.36557	4.74883	3.38586	0.223451	15.1793	0.000109648
	ACCAGCGGTGGTTTGTTTGCCGGATCAA	ACCAGCGGTGGTTTGTTTGC	AACCACCGCTACCAGCGGTGGTTTGTTTGCCGGATCAAGAGCT	1.40987	2.42977	0.961756	3.75625	2.81244	0.22797	12.4361	0.000109648
	ACCAGGATCTTGCCATCCTATGGAACTG	ACCAGGATCTTGCCATCCTA	GCAGACCGATACCAGGATCTTGCCATCCTATGGAACTGCCTCG	-0.361517	1.16653	1.369	0.652135	-0.72116	0.379307	-1.80814	0.045313
	ACCATGCATCATCAGGAGTACGGATAAA	ACCATGCATCATCAGGAGTA	GTGGTGAGTAACCATGCATCATCAGGAGTACGGATAAAATGCT	0.685652	2.49723	1.89625	3.27606	1.36775	0.197276	6.80484	0.000109648
	ACCGAGGCAGTTCCATAGGATGGCAAGA	ACCGAGGCAGTTCCATAGGA	GAGAAAACTCACCGAGGCAGTTCCATAGGATGGCAAGATCCTG	1.11718	2.00735	0.88541	3.15353	2.22856	0.270402	8.20186	0.000109648
	ACCGGATAAGGCGCAGCGGTCGGGCTGA	ACCGGATAAGGCGCAGCGGT	GACGATAGTTACCGGATAAGGCGCAGCGGTCGGGCTGAACGGG	0.462745	-7.89943	-8.29286	-7.50229	0.92309	4.17396	0.167734	0.414063
	ACCTGGAATGCTGTTTTCCCGGGGATCG	ACCTGGAATGCTGTTTTCCC	TTCTTCTAATACCTGGAATGCTGTTTTCCCGGGGATCGCAGTG	-0.732908	0.875932	1.38453	-0.0969098	-1.46202	0.479982	-3.01704	0.000109648
	ACGACTGAATCCGGTGAGAATGGCAAAA	ACGACTGAATCCGGTGAGAA	ACCATGAGTGACGACTGAATCCGGTGAGAATGGCAAAAGCTTA	-1.15999	1.99735	2.94629	0.64615	-2.31396	0.310391	-7.62444	0.000109648
	ACGCCATTAACCTGATGTTCTGGGGAAT	ACGCCATTAACCTGATGTTC	GACATCAAAAACGCCATTAACCTGATGTTCTGGGGAATATAAG	-0.998097	-2.36973	-1.79093	-3.7891	-1.99102	1.77984	-1.12258	0.0312508
	ACGCTGTAGGTATCTCAGTTCGGTGTAG	ACGCTGTAGGTATCTCAGTT	CTCATAGCTCACGCTGTAGGTATCTCAGTTCGGTGTAGGTCGT	0.957371	2.8063	1.88266	3.78931	1.90978	0.179368	10.4983	0.000109648
	ACTCACCGAGGCAGTTCCATAGGATGGC	ACTCACCGAGGCAGTTCCAT	GAAGGAGAAAACTCACCGAGGCAGTTCCATAGGATGGCAAGAT	1.36608	2.14585	0.868386	3.5819	2.72508	0.202245	13.7211	0.000109648
	ACTCTTTTTCCGAAGGTAACTGGCTTCA	ACTCTTTTTCCGAAGGTAAC	AGAGCTACCAACTCTTTTTCCGAAGGTAACTGGCTTCAGCAGA	0.975048	2.43573	1.57955	3.53887	1.94504	0.215182	8.90878	0.000109648
	AGAAACAACTCTGGCGCATCGGGCTTCC	AGAAACAACTCTGGCGCATC	GCCATGTTTCAGAAACAACTCTGGCGCATCGGGCTTCCCGTAC	0.824588	1.83693	1.06368	2.70039	1.6449	0.226414	7.35051	0.000109648
	AGAGATTTTGAGACACAACGTGGCTTTG	AGAGATTTTGAGACACAACG	ATGTAACATCAGAGATTTTGAGACACAACGTGGCTTTGTTGAA	-0.171319	1.17555	1.31754	0.974225	-0.34175	0.232242	-1.3702	0.0858037
	AGAGTTGGTAGCTCTTGATCCGGCAAAC	AGAGTTGGTAGCTCTTGATC	CTTCGGAAAAAGAGTTGGTAGCTCTTGATCCGGCAAACAAACC	-0.844034	0.235136	0.812412	-0.8873	-1.68369	0.468557	-3.48241	0.000109648
	AGATACCAGGCGTTTCCCCCTGGAAGCT	AGATACCAGGCGTTTCCCCC	AGGACTATAAAGATACCAGGCGTTTCCCCCTGGAAGCTCCCTC	-0.152245	-2.54936	-2.43389	-2.7346	-0.3037	1.05017	-0.258699	0.379095
	AGATCCTTTGATCTTTTCTACGGGGTCT	AGATCCTTTGATCTTTTCTA	GATCTCAAGAAGATCCTTTGATCTTTTCTACGGGGTCTGACGC	-0.370499	1.72875	2.09901	1.34333	-0.739077	0.260938	-2.74533	0.00312815
	AGCAGACGTGCACTGGCCAGGGGGATCA	AGCAGACGTGCACTGGCCAG	TTTATCTGACAGCAGACGTGCACTGGCCAGGGGGATCACCATC	-1.1302	-2.95322	-2.28585	-4.49113	-2.25455	1.51591	-1.4344	0.0358821
	AGCAGAGCGAGGTATGTAGGCGGTGCTA	AGCAGAGCGAGGTATGTAGG	TAACAGGATTAGCAGAGCGAGGTATGTAGGCGGTGCTACAGAG	0.880358	1.33038	0.533672	2.26378	1.75615	0.299579	5.84977	0.000109648
	AGCATAAAGTGTAAAGCCTGGGGTGCCT	AGCATAAAGTGTAAAGCCTG	ACGAGCCGGAAGCATAAAGTGTAAAGCCTGGGGTGCCTAATGA	-0.837521	-5.92278	-5.27267	-6.96504	-1.6707	2.82651	-0.498896	0.267188
	AGCATTTCTAAACGTCGTATAGGAGCAT	AGCATTTCTAAACGTCGTAT	GTCGTATAGGAGCATTTCTAAACGTCGTATAGGAGCATTTCCG	-0.554021	0.842371	1.31741	0.190396	-1.10517	0.368038	-2.94115	0.00157573
	AGCCACTTCTTCCCCGATAACGGAGACC	AGCCACTTCTTCCCCGATAA	GGCTGAGATCAGCCACTTCTTCCCCGATAACGGAGACCGGCAC	-0.970914	0.102113	0.957743	-0.989701	-1.9368	0.425533	-4.43149	0.000109648
	AGCGCACGAGGGAGCTTCCAGGGGGAAA	AGCGCACGAGGGAGCTTCCA	GGAACAGGAGAGCGCACGAGGGAGCTTCCAGGGGGAAACGCCT	-0.937798	1.04448	1.71496	-0.154809	-1.87073	0.392278	-4.69978	0.000109648
	AGCTTCCAGGGGGAAACGCCTGGTATCT	AGCTTCCAGGGGGAAACGCC	CGCACGAGGGAGCTTCCAGGGGGAAACGCCTGGTATCTTTATA	-0.763761	-1.27562	-0.821211	-2.36198	-1.52356	0.812603	-1.78883	0.0124825
	AGGCTGCGCAACTGTTGGGAAGGGCGAT	AGGCTGCGCAACTGTTGGGA	CCGTACGTATAGGCTGCGCAACTGTTGGGAAGGGCGATCGGTG	0.385238	-8.21894	-8.56808	-7.80773	0.768478	4.18919	0.174773	0.418097
	AGTAACGGCCGCCAGTGTGCTGGAATTC	AGTAACGGCCGCCAGTGTGC	CGGATCCACTAGTAACGGCCGCCAGTGTGCTGGAATTCTGCAG	0.31215	-0.621531	-0.867622	-0.236404	0.622682	0.606589	0.902713	0.157813
	AGTACGGATAAAATGCTTGATGGTCGGA	AGTACGGATAAAATGCTTGA	CATCATCAGGAGTACGGATAAAATGCTTGATGGTCGGAAGAGG	1.74824	2.7688	0.975321	4.47539	3.48742	0.212889	16.1417	0.000109648
	AGTCACACTGGCTCACCTTCGGGTGGGC	AGTCACACTGGCTCACCTTC	TCTCTACTAGAGTCACACTGGCTCACCTTCGGGTGGGCCTTTC	-0.562982	0.343705	0.74413	-0.404667	-1.12305	0.484309	-2.18695	0.021842
	AGTCTCCCGTGAACTTTACCCGGTGGTG	AGTCTCCCGTGAACTTTACC	TGTCAGATAAAGTCTCCCGTGAACTTTACCCGGTGGTGCATAT	-1.37932	-2.23501	-1.59626	-4.35277	-2.75149	1.5857	-1.59999	0.00781572
	AGTGATATTATTGACACGCCGGGGCGAC	AGTGATATTATTGACACGCC	GGATGTACAGAGTGATATTATTGACACGCCGGGGCGACGGATG	-0.602093	-3.22855	-2.73576	-4.01392	-1.20107	1.42901	-0.720174	0.184375
	AGTGTGCCGGTCTCCGTTATCGGGGAAG	AGTGTGCCGGTCTCCGTTAT	CGATATGGCCAGTGTGCCGGTCTCCGTTATCGGGGAAGAAGTG	0.373587	-8.03763	-8.39852	-7.60598	0.745238	4.38741	0.146257	0.425897
	AGTTACCGGATAAGGCGCAGCGGTCGGG	AGTTACCGGATAAGGCGCAG	TCAAGACGATAGTTACCGGATAAGGCGCAGCGGTCGGGCTGAA	0.913795	-4.34091	-5.21422	-3.37468	1.82285	1.61474	1.08036	0.115625
	AGTTGCGCAGCCTATACGTACGGCAGTT	AGTTGCGCAGCCTATACGTA	CCTTCCCAACAGTTGCGCAGCCTATACGTACGGCAGTTTAAGG	0.950615	2.64587	1.70725	3.60099	1.8963	0.197921	9.56678	0.000109648
	ATAACCTTATTTTTGACGAGGGGAAATT	ATAACCTTATTTTTGACGAG	TTCTCACTTGATAACCTTATTTTTGACGAGGGGAAATTAATAG	-0.776692	0.709143	1.3294	-0.20405	-1.54936	0.504548	-3.07321	0.000109648
	ATAACGGCTCTCTCTTTTATAGGTGTAA	ATAACGGCTCTCTCTTTTAT	CAAACAGACGATAACGGCTCTCTCTTTTATAGGTGTAAACCTT	-0.851124	-4.08617	-3.35322	-5.16166	-1.69784	1.7177	-0.887517	0.126365
	ATAGTGTCACCTAAATAGCTTGGCGTAA	ATAGTGTCACCTAAATAGCT	TGAGTATTCTATAGTGTCACCTAAATAGCTTGGCGTAATCATG	1.57448	2.65544	0.950802	4.09672	3.1408	0.260493	12.1274	0.000109648
	ATATAAATCAGCATCCATGTTGGAATTT	ATATAAATCAGCATCCATGT	ATTTATACCCATATAAATCAGCATCCATGTTGGAATTTAATCG	0.452957	2.05515	1.68742	2.59075	0.903565	0.231516	3.79384	0.000109648
	ATCAAGCTTGGTACCGAGCTCGGATCCA	ATCAAGCTTGGTACCGAGCT	CAAGCTATGCATCAAGCTTGGTACCGAGCTCGGATCCACTAGT	-0.282222	1.17554	1.4114	0.846969	-0.562982	0.303907	-1.77782	0.0156266
	ATCCTTTGATCTTTTCTACGGGGTCTGA	ATCCTTTGATCTTTTCTACG	TCTCAAGAAGATCCTTTGATCTTTTCTACGGGGTCTGACGCTC	0.503032	2.73178	2.27393	3.27105	1.00346	0.244859	4.03392	0.000109648
	ATCGACGCTCAAGTCAGAGGTGGCGAAA	ATCGACGCTCAAGTCAGAGG	CATCACAAAAATCGACGCTCAAGTCAGAGGTGGCGAAACCCGA	1.02939	1.85143	0.831663	2.87671	2.05345	0.231951	8.83843	0.000109648
	ATCTCAGCGATCTGTCTCCGCGGAAATG	ATCTCAGCGATCTGTCTCCG	TGAGGCACCTATCTCAGCGATCTGTCTCCGCGGAAATGCTCCT	-0.561765	1.00992	1.53082	0.415597	-1.12062	0.332577	-3.27127	0.000109648
	ATCTGACAGCAGACGTGCACTGGCCAGG	ATCTGACAGCAGACGTGCAC	GGGAGACTTTATCTGACAGCAGACGTGCACTGGCCAGGGGGAT	-1.11095	-3.45915	-2.62899	-4.84362	-2.21614	1.85458	-1.13152	0.0514825
	ATGAAGGAGAAAACTCACCGAGGCAGTT	ATGAAGGAGAAAACTCACCG	CGTTTCTGTAATGAAGGAGAAAACTCACCGAGGCAGTTCCATA	-1.05046	0.811014	1.72524	-0.372389	-2.09548	0.508638	-4.17055	0.000109648
	ATGAGATGGTCAGACTAAACTGGCTGAC	ATGAGATGGTCAGACTAAAC	GATGTTACAGATGAGATGGTCAGACTAAACTGGCTGACGGAAT	0.520986	1.25109	0.903124	1.93971	1.03927	0.305562	3.39455	0.00157573
	ATGATTACGCCAAGCTATTTAGGTGACA	ATGATTACGCCAAGCTATTT	AGCTATGACCATGATTACGCCAAGCTATTTAGGTGACACTATA	2.06775	3.65527	1.57049	5.6982	4.12479	0.216194	18.9316	0.000109648
	ATGGAAAAACGCCAGCAACGCGGCCTTT	ATGGAAAAACGCCAGCAACG	GGCGGAGCCTATGGAAAAACGCCAGCAACGCGGCCTTTTTACG	0.143513	1.2061	1.07969	1.36523	0.286283	0.367899	0.748939	0.210609
	ATTACGCCAGCTGGCGAAAGGGGGATGT	ATTACGCCAGCTGGCGAAAG	CCTCTTCGCTATTACGCCAGCTGGCGAAAGGGGGATGTGCTGC	-1.07518	1.03031	1.89717	-0.238115	-2.14479	0.326774	-6.69724	0.000109648
	ATTAGCAGAGCGAGGTATGTAGGCGGTG	ATTAGCAGAGCGAGGTATGT	TGGTAACAGGATTAGCAGAGCGAGGTATGTAGGCGGTGCTACA	2.30385	3.18044	0.876343	5.47642	4.59576	0.252892	18.1197	0.000109648
	ATTCCACACAACATACGAGCCGGAAGCA	ATTCCACACAACATACGAGC	TCCGCTCACAATTCCACACAACATACGAGCCGGAAGCATAAAG	0.538903	-8.15437	-8.53014	-7.7303	1.07501	4.33167	0.215801	0.393136
	ATTTCCCCTCGTCAAAAATAAGGTTATC	ATTTCCCCTCGTCAAAAATA	CAACCTATTAATTTCCCCTCGTCAAAAATAAGGTTATCAAGTG	-1.01933	0.825548	1.76637	-0.301989	-2.03337	0.333943	-6.03974	0.000109648
	ATTTTTGTGATGCTCGTCAGGGGGGCGG	ATTTTTGTGATGCTCGTCAG	TTGAGCGTCGATTTTTGTGATGCTCGTCAGGGGGGCGGAGCCT	0.0316139	0.084236	0.0553661	0.117112	0.0630639	0.456653	0.112844	0.443058
	CAAACAACAGATAAAACGAAAGGCCCAG	CAAACAACAGATAAAACGAA	CGTTCACCGACAAACAACAGATAAAACGAAAGGCCCAGTCTTT	-0.535536	-6.99538	-6.41504	-7.61137	-1.0683	3.54118	-0.258023	0.366615
	CAAACCACCGCTGGTAGCGGTGGTTTTT	CAAACCACCGCTGGTAGCGG	ATCCGGCAAACAAACCACCGCTGGTAGCGGTGGTTTTTTTGTT	-0.949482	0.945137	1.64279	-0.248664	-1.89404	0.390388	-4.74284	0.000109648
	CAACTGTTGGGAAGGGCGATCGGTGCGG	CAACTGTTGGGAAGGGCGAT	ATAGGCTGCGCAACTGTTGGGAAGGGCGATCGGTGCGGGCCTC	0.556803	-8.18558	-8.64464	-7.68166	1.11072	4.28693	0.216544	0.39375
	CAATGATGTTACAGATGAGATGGTCAGA	CAATGATGTTACAGATGAGA	GTAGCGTTGCCAATGATGTTACAGATGAGATGGTCAGACTAAA	2.09438	3.75138	1.71698	5.89712	4.1779	0.181381	22.8471	0.000109648
	CACACTGGCTCACCTTCGGGTGGGCCTT	CACACTGGCTCACCTTCGGG	CTACTAGAGTCACACTGGCTCACCTTCGGGTGGGCCTTTCTGC	-1.60169	1.90396	3.28235	0.105142	-3.19508	0.305584	-10.3885	0.000109648
	CACATCCCCCTTTCGCCAGCTGGCGTAA	CACATCCCCCTTTCGCCAGC	CGCCTTGCAGCACATCCCCCTTTCGCCAGCTGGCGTAATAGCG	0.715394	1.63704	0.969841	2.39637	1.42708	0.259106	5.53234	0.000109648
	CACCACCGGGTAAAGTTCACGGGAGACT	CACCACCGGGTAAAGTTCAC	CCCCGATATGCACCACCGGGTAAAGTTCACGGGAGACTTTATC	-1.18193	-2.1639	-1.2862	-3.71202	-2.35774	1.18194	-1.95877	0.00780353
	CACCGATATGGCCAGTGTGCCGGTCTCC	CACCGATATGGCCAGTGTGC	GCATGATGACCACCGATATGGCCAGTGTGCCGGTCTCCGTTAT	-0.752399	-3.15469	-2.68351	-4.1761	-1.5009	1.42532	-0.944885	0.0795635
	CACGCTTCCCGAAGGGAGAAAGGCGGAC	CACGCTTCCCGAAGGGAGAA	GAGAAAGCGCCACGCTTCCCGAAGGGAGAAAGGCGGACAGGTA	1.22543	3.94646	2.7617	5.20567	2.44451	0.153134	16.046	0.000109648
	CAGAAACAACTCTGGCGCATCGGGCTTC	CAGAAACAACTCTGGCGCAT	TGCCATGTTTCAGAAACAACTCTGGCGCATCGGGCTTCCCGTA	1.12887	1.38248	0.248274	2.50657	2.25188	0.280553	7.9833	0.000109648
	CAGAGGTGGCGAAACCCGACAGGACTAT	CAGAGGTGGCGAAACCCGAC	ACGCTCAAGTCAGAGGTGGCGAAACCCGACAGGACTATAAAGA	0.18387	-3.65436	-3.76663	-3.43661	0.366788	1.24434	0.264063	0.38125
	CAGATTACGCGCAGAAAAAAAGGATCTC	CAGATTACGCGCAGAAAAAA	TTGCAAGCAGCAGATTACGCGCAGAAAAAAAGGATCTCAAGAA	-0.354752	1.21601	1.43272	0.726034	-0.707665	0.307779	-2.19541	0.00157819
	CAGCAGACGTGCACTGGCCAGGGGGATC	CAGCAGACGTGCACTGGCCA	CTTTATCTGACAGCAGACGTGCACTGGCCAGGGGGATCACCAT	-1.71197	0.56808	1.96586	-1.39243	-3.41506	0.700894	-4.92761	0.000109648
	CAGCGGTCGGGCTGAACGGGGGGTTCGT	CAGCGGTCGGGCTGAACGGG	GGATAAGGCGCAGCGGTCGGGCTGAACGGGGGGTTCGTGCACA	-0.127487	-5.0126	-4.91262	-5.11587	-0.254313	2.56599	-0.0702212	0.450858
	CAGCTGGCGTAATAGCGAAGAGGCCCGC	CAGCTGGCGTAATAGCGAAG	CCCCTTTCGCCAGCTGGCGTAATAGCGAAGAGGCCCGCACCGA	-1.16135	0.237436	1.1503	-1.15946	-2.31669	0.424894	-5.46752	0.000109648
	CAGGATATTCTTCTAATACCTGGAATGC	CAGGATATTCTTCTAATACC	TCACCTGAATCAGGATATTCTTCTAATACCTGGAATGCTGTTT	-0.904951	0.583638	1.38747	-0.424794	-1.80521	0.334501	-5.32803	0.000109648
	CAGGCATCAAATAAAACGAAAGGCTCAG	CAGGCATCAAATAAAACGAA	TCTGTTAATCCAGGCATCAAATAAAACGAAAGGCTCAGTCGAA	-1.98356	-4.12892	-3.07309	-6.97488	-3.95684	2.34987	-1.73735	0.00624428
	CAGGTATCCGGTAAGCGGCAGGGTCGGA	CAGGTATCCGGTAAGCGGCA	GAAAGGCGGACAGGTATCCGGTAAGCGGCAGGGTCGGAACAGG	1.27278	2.53087	1.24916	3.77574	2.53895	0.23312	10.9552	0.000109648
	CATCCACAAACAGACGATAACGGCTCTC	CATCCACAAACAGACGATAA	TCACTCTGTACATCCACAAACAGACGATAACGGCTCTCTCTTT	-0.958303	0.136829	0.597276	-1.30089	-1.91164	0.554961	-3.46073	0.000109648
	CATCCCCGATATGCACCACCGGGTAAAG	CATCCCCGATATGCACCACC	CGCCAGCTTTCATCCCCGATATGCACCACCGGGTAAAGTTCAC	-0.569178	-1.21931	-0.664354	-1.8222	-1.13541	0.603212	-1.84317	0.021842
	CATCTCATCTGTAACATCATTGGCAACG	CATCTCATCTGTAACATCAT	TTAGTCTGACCATCTCATCTGTAACATCATTGGCAACGCTACC	-0.554248	1.36466	1.76633	0.659981	-1.10562	0.349598	-3.01605	0.00157573
	CATTCTGAGAATAGTGTATGCGGCGACC	CATTCTGAGAATAGTGTATG	TCAACCAAGTCATTCTGAGAATAGTGTATGCGGCGACCGAGTT	-0.691581	2.33735	2.96403	1.57198	-1.37958	0.251411	-5.51397	0.000109648
	CCAGAGTTGTTTCTGAAACATGGCAAAG	CCAGAGTTGTTTCTGAAACA	GCCCGATGCGCCAGAGTTGTTTCTGAAACATGGCAAAGGTAGC	1.14728	3.72261	2.58001	4.86075	2.28861	0.202129	11.3484	0.000109648
	CCAGCAACGCGGCCTTTTTACGGTTCCT	CCAGCAACGCGGCCTTTTTA	TGGAAAAACGCCAGCAACGCGGCCTTTTTACGGTTCCTGGCGA	0.745335	2.94311	2.08825	3.60062	1.48681	0.245666	5.91702	0.000109648
	CCATGAGTGACGACTGAATCCGGTGAGA	CCATGAGTGACGACTGAATC	TGAGAAATCACCATGAGTGACGACTGAATCCGGTGAGAATGGC	-0.536615	1.08914	1.56961	0.479879	-1.07045	0.350973	-2.92873	0.00157573
	CCATGTTTCAGAAACAACTCTGGCGCAT	CCATGTTTCAGAAACAACTC	GCTACCTTTGCCATGTTTCAGAAACAACTCTGGCGCATCGGGC	0.808804	2.7102	1.98636	3.5727	1.61342	0.234014	6.89622	0.000109648
	CCCCGGGAAAACAGCATTCCAGGTATTA	CCCCGGGAAAACAGCATTCC	CCACTGCGATCCCCGGGAAAACAGCATTCCAGGTATTAGAAGA	-0.993449	0.824842	1.64378	-0.333765	-1.98175	0.509602	-3.92265	0.000109648
	CCCGACCGCTGCGCCTTATCCGGTAACT	CCCGACCGCTGCGCCTTATC	CCCCGTTCAGCCCGACCGCTGCGCCTTATCCGGTAACTATCGT	-0.522823	-1.07588	-0.723707	-1.72812	-1.04294	0.687778	-1.34957	0.0593754
	CCGAAGGGAGAAAGGCGGACAGGTATCC	CCGAAGGGAGAAAGGCGGAC	GCCACGCTTCCCGAAGGGAGAAAGGCGGACAGGTATCCGGTAA	0.386098	1.47435	1.23196	1.92013	0.770194	0.399045	1.90874	0.00469288
	CCGCTCGAGCATGCATCTAGAGGGCCCA	CCGCTCGAGCATGCATCTAG	ACACTGGCGGCCGCTCGAGCATGCATCTAGAGGGCCCAATTCG	-0.587224	1.32067	1.76657	0.620809	-1.1714	0.367526	-3.17308	0.000109648
	CCGGATAAGGCGCAGCGGTCGGGCTGAA	CCGGATAAGGCGCAGCGGTC	ACGATAGTTACCGGATAAGGCGCAGCGGTCGGGCTGAACGGGG	-0.842257	-3.63973	-2.98673	-4.65267	-1.68015	1.53027	-1.02607	0.0921877
	CCGGATTCAGTCGTCACTCATGGTGATT	CCGGATTCAGTCGTCACTCA	GCCATTCTCACCGGATTCAGTCGTCACTCATGGTGATTTCTCA	0.891659	2.33427	1.50554	3.27943	1.7787	0.216936	8.13667	0.000109648
	CCGTAAAAAGGCCGCGTTGCTGGCGTTT	CCGTAAAAAGGCCGCGTTGC	TCGCCAGGAACCGTAAAAAGGCCGCGTTGCTGGCGTTTTTCCA	-0.949961	0.254614	0.901787	-0.975199	-1.895	0.552146	-3.35692	0.000109648
	CCTATACGTACGGCAGTTTAAGGTTTAC	CCTATACGTACGGCAGTTTA	AGTTGCGCAGCCTATACGTACGGCAGTTTAAGGTTTACACCTA	1.41574	3.69421	2.39505	5.21167	2.82414	0.179143	15.7992	0.000109648
	CCTCTAGATGCATGCTCGAGCGGCCGCC	CCTCTAGATGCATGCTCGAG	CGAATTGGGCCCTCTAGATGCATGCTCGAGCGGCCGCCAGTGT	0.884928	2.10231	0.549375	2.35581	1.76527	0.424843	3.46998	0.021842
	CCTGGAATGCTGTTTTCCCGGGGATCGC	CCTGGAATGCTGTTTTCCCG	TCTTCTAATACCTGGAATGCTGTTTTCCCGGGGATCGCAGTGG	-1.00247	0.915431	1.62689	-0.358887	-1.99974	0.476695	-4.26748	0.000109648
	CCTGTCCGCCTTTCTCCCTTCGGGAAGC	CCTGTCCGCCTTTCTCCCTT	TTACCGGATACCTGTCCGCCTTTCTCCCTTCGGGAAGCGTGGC	-0.0109713	2.12228	2.12634	2.11802	-0.0218858	0.23467	-0.103275	0.464899
	CCTTAAACTGCCGTACGTATAGGCTGCG	CCTTAAACTGCCGTACGTAT	TAGGTGTAAACCTTAAACTGCCGTACGTATAGGCTGCGCAACT	1.79916	3.81166	2.08424	5.67674	3.589	0.149632	23.8481	0.000109648
	CGAAAGGGGGATGTGCTGCAAGGCGATT	CGAAAGGGGGATGTGCTGCA	CGCCAGCTGGCGAAAGGGGGATGTGCTGCAAGGCGATTAAGTT	1.38857	3.58548	2.19221	4.97079	2.76993	0.175054	15.7103	0.000109648
	CGATTAAGTTGGGTAACGCCAGGGTTTT	CGATTAAGTTGGGTAACGCC	TGCTGCAAGGCGATTAAGTTGGGTAACGCCAGGGTTTTCCCAG	0.285379	1.76933	1.50827	2.08085	0.569278	0.200644	2.85692	0.000109648
	CGATTTTTGTGATGCTCGTCAGGGGGGC	CGATTTTTGTGATGCTCGTC	ACTTGAGCGTCGATTTTTGTGATGCTCGTCAGGGGGGCGGAGC	-0.511614	1.32231	1.78056	0.747534	-1.02057	0.309116	-3.17904	0.000109648
	CGCACGAGGGAGCTTCCAGGGGGAAACG	CGCACGAGGGAGCTTCCAGG	AACAGGAGAGCGCACGAGGGAGCTTCCAGGGGGAAACGCCTGG	-0.674093	0.866272	1.30857	-0.0455957	-1.34469	0.44721	-2.98956	0.000109648
	CGCAGCGGTCGGGCTGAACGGGGGGTTC	CGCAGCGGTCGGGCTGAACG	CCGGATAAGGCGCAGCGGTCGGGCTGAACGGGGGGTTCGTGCA	-0.302716	-5.42836	-5.15754	-5.85272	-0.603863	2.94154	-0.154903	0.405616
	CGCCATTAACCTGATGTTCTGGGGAATA	CGCCATTAACCTGATGTTCT	ACATCAAAAACGCCATTAACCTGATGTTCTGGGGAATATAAGG	-1.29492	-2.25601	-1.51663	-4.0988	-2.58313	1.1738	-2.18095	0.000109648
	CGCGATAATGTCGGGCAATCAGGTGCGA	CGCGATAATGTCGGGCAATC	TAAATGGGCTCGCGATAATGTCGGGCAATCAGGTGCGACAATC	-0.974104	0.39886	1.08375	-0.878746	-1.94316	0.411384	-4.714	0.000109648
	CGCGGCCTTTTTACGGTTCCTGGCGACG	CGCGGCCTTTTTACGGTTCC	ACGCCAGCAACGCGGCCTTTTTACGGTTCCTGGCGACGTCGCG	-1.3393	0.661159	1.52635	-1.1192	-2.67166	0.545428	-4.89803	0.000109648
	CGCTCGAGCATGCATCTAGAGGGCCCAA	CGCTCGAGCATGCATCTAGA	CACTGGCGGCCGCTCGAGCATGCATCTAGAGGGCCCAATTCGC	0.547189	1.39649	0.710649	1.84248	1.09154	0.345227	3.08839	0.000109648
	CGCTGGCAGTGTTCCTGCGCCGGTTGCA	CGCTGGCAGTGTTCCTGCGC	ATTGTTGATGCGCTGGCAGTGTTCCTGCGCCGGTTGCATTCGA	-0.995719	-1.76477	-0.989488	-2.86146	-1.98628	0.973711	-2.05875	0.000109648
	CGGAACAGGAGAGCGCACGAGGGAGCTT	CGGAACAGGAGAGCGCACGA	GCGGCAGGGTCGGAACAGGAGAGCGCACGAGGGAGCTTCCAGG	0.703493	-5.82767	-6.45142	-5.17972	1.40334	2.93652	0.422645	0.269891
	CGGAATCGCAGACCGATACCAGGATCTT	CGGAATCGCAGACCGATACC	TTGGACGAGTCGGAATCGCAGACCGATACCAGGATCTTGCCAT	-1.32532	0.438768	1.32086	-1.31419	-2.64376	0.465437	-5.72214	0.000109648
	CGGAGACAGATCGCTGAGATAGGTGCCT	CGGAGACAGATCGCTGAGAT	AGCATTTCCGCGGAGACAGATCGCTGAGATAGGTGCCTCACTG	-1.30618	1.24498	2.1896	-0.415011	-2.6056	0.405718	-6.41561	0.000109648
	CGGATAAAATGCTTGATGGTCGGAAGAG	CGGATAAAATGCTTGATGGT	ATCAGGAGTACGGATAAAATGCTTGATGGTCGGAAGAGGCATA	1.46004	3.36296	2.00977	4.90549	2.9125	0.218228	13.3814	0.000109648
	CGGCACACTGGCCATATCGGTGGTCATC	CGGCACACTGGCCATATCGG	TAACGGAGACCGGCACACTGGCCATATCGGTGGTCATCATGCG	-0.966547	-2.47049	-1.72836	-3.7465	-1.92808	1.1319	-1.72097	0.0281259
	CGTATAGGCTGCGCAACTGTTGGGAAGG	CGTATAGGCTGCGCAACTGT	AACTGCCGTACGTATAGGCTGCGCAACTGTTGGGAAGGGCGAT	1.26367	2.08751	0.815427	3.32546	2.52078	0.272212	9.21008	0.000109648
	CGTCAGGGGGGCGGAGCCTATGGAAAAA	CGTCAGGGGGGCGGAGCCTA	TTGTGATGCTCGTCAGGGGGGCGGAGCCTATGGAAAAACGCCA	0.244305	-1.93567	-2.13461	-1.6383	0.487343	0.755246	0.588007	0.234375
	CGTCGTGACTGGGAAAACCCTGGCGTTA	CGTCGTGACTGGGAAAACCC	CGTTTTACAACGTCGTGACTGGGAAAACCCTGGCGTTACCCAA	-0.361772	0.886461	1.14577	0.430662	-0.721668	0.331963	-2.09804	0.00624428
	CGTTGCTGGCGTTTTTCCATAGGCTCCG	CGTTGCTGGCGTTTTTCCAT	AAAAAGGCCGCGTTGCTGGCGTTTTTCCATAGGCTCCGCCCCC	1.27631	2.09072	0.67467	3.21578	2.54601	0.252702	9.99375	0.000109648
	CGTTTATCTGATTTTTGTAAAGGCGCGC	CGTTTATCTGATTTTTGTAA	TCCTCAAACACGTTTATCTGATTTTTGTAAAGGCGCGCCTTAT	1.21845	3.78061	2.68118	5.10048	2.43057	0.227245	10.5347	0.000109648
	CGTTTTACAACGTCGTGACTGGGAAAAC	CGTTTTACAACGTCGTGACT	CACTGGCCGTCGTTTTACAACGTCGTGACTGGGAAAACCCTGG	1.80641	2.61735	0.285008	3.91754	3.60346	0.392031	8.7423	0.000109648
	CGTTTTTGATGTCATTTTCGCGGTGGCT	CGTTTTTGATGTCATTTTCG	AGGTTAATGGCGTTTTTGATGTCATTTTCGCGGTGGCTGAGAT	-1.28569	-1.85062	-1.02096	-3.56371	-2.56471	0.959061	-2.69815	0.000109648
	CTACAGAGTTCTTGAAGTGGTGGCCTAA	CTACAGAGTTCTTGAAGTGG	GTAGGCGGTGCTACAGAGTTCTTGAAGTGGTGGCCTAACTACG	-0.4569	1.64582	2.02635	1.12835	-0.911432	0.309549	-2.84784	0.000109648
	CTACGGGGTCTGACGCTCAGTGGAACGA	CTACGGGGTCTGACGCTCAG	TTGATCTTTTCTACGGGGTCTGACGCTCAGTGGAACGAAAACT	-0.9364	1.37825	2.13108	0.265909	-1.86795	0.285564	-6.66071	0.000109648
	CTATCGTCTTGAGTCCAACCCGGTAAGA	CTATCGTCTTGAGTCCAACC	TATCCGGTAACTATCGTCTTGAGTCCAACCCGGTAAGACACGA	0.42549	-2.79061	-3.15278	-2.34711	0.848773	0.719392	1.0322	0.129688
	CTATTACGCCAGCTGGCGAAAGGGGGAT	CTATTACGCCAGCTGGCGAA	GGCCTCTTCGCTATTACGCCAGCTGGCGAAAGGGGGATGTGCT	0.837262	2.71938	1.86319	3.55073	1.67018	0.196277	8.38929	0.000109648
	CTCAAGCTATGCATCAAGCTTGGTACCG	CTCAAGCTATGCATCAAGCT	CTATAGAATACTCAAGCTATGCATCAAGCTTGGTACCGAGCTC	1.74009	2.8074	0.784439	4.25152	3.47116	0.268292	12.7807	0.000109648
	CTCCCGTGAACTTTACCCGGTGGTGCAT	CTCCCGTGAACTTTACCCGG	CAGATAAAGTCTCCCGTGAACTTTACCCGGTGGTGCATATCGG	-0.861876	-2.37226	-1.77162	-3.47882	-1.71928	1.02672	-1.57267	0.0171621
	CTCCGTTATCGGGGAAGAAGTGGCTGAT	CTCCGTTATCGGGGAAGAAG	GTGTGCCGGTCTCCGTTATCGGGGAAGAAGTGGCTGATCTCAG	-1.01383	-0.580843	0.114896	-1.84922	-2.0224	0.580221	-3.4305	0.000109648
	CTCTTCGCTATTACGCCAGCTGGCGAAA	CTCTTCGCTATTACGCCAGC	CGGTGCGGGCCTCTTCGCTATTACGCCAGCTGGCGAAAGGGGG	1.45685	2.6206	1.01915	3.93088	2.90615	0.287745	9.98837	0.000109648
	CTCTTGCCCGGCGTCAATACGGGATGCT	CTCTTGCCCGGCGTCAATAC	GACCGAGTTGCTCTTGCCCGGCGTCAATACGGGATGCTTTCCA	0.66297	2.08065	1.3342	2.66512	1.3225	0.207522	6.21975	0.000109648
	CTGATGTTCTGGGGAATATAAGGCGCGC	CTGATGTTCTGGGGAATATA	CGCCATTAACCTGATGTTCTGGGGAATATAAGGCGCGCCTTTA	0.897743	3.2779	2.42974	4.21982	1.79083	0.178858	10.1135	0.000109648
	CTGATTTATATGGGTATAAATGGGCTCG	CTGATTTATATGGGTATAAA	AACATGGATGCTGATTTATATGGGTATAAATGGGCTCGCGATA	-0.913327	0.860465	1.6606	-0.175104	-1.82192	0.387897	-4.61823	0.000109648
	CTGCTGAAGCCAGTTACCTTCGGAAAAA	CTGCTGAAGCCAGTTACCTT	TATCTGCGCTCTGCTGAAGCCAGTTACCTTCGGAAAAAGAGTT	1.65086	3.22569	1.57386	4.86512	3.29316	0.181263	18.3017	0.000109648
	CTGTCCGCCTTTCTCCCTTCGGGAAGCG	CTGTCCGCCTTTCTCCCTTC	TACCGGATACCTGTCCGCCTTTCTCCCTTCGGGAAGCGTGGCG	0.993611	3.3343	2.37212	4.36267	1.98207	0.179421	11.0759	0.000109648
	CTTACATAAACAGTAATACAAGGGGTGT	CTTACATAAACAGTAATACA	AAACTGTCTGCTTACATAAACAGTAATACAAGGGGTGTTATGA	0.527088	1.9917	1.52565	2.60922	1.05144	0.257295	4.06242	0.000109648
	CTTATATTCCCCAGAACATCAGGTTAAT	CTTATATTCCCCAGAACATC	AAAGGCGCGCCTTATATTCCCCAGAACATCAGGTTAATGGCGT	-0.637371	-0.850814	-0.414914	-1.66287	-1.27144	0.609988	-1.99649	0.00468556
	CTTCCGGCTCGTATGTTGTGTGGAATTG	CTTCCGGCTCGTATGTTGTG	ACACTTTATGCTTCCGGCTCGTATGTTGTGTGGAATTGTGAGC	0.271456	-7.90517	-8.21413	-7.53086	0.541504	4.31083	0.0980408	0.435938
	CTTCTAGTGTAGCCGTAGTTAGGCCACC	CTTCTAGTGTAGCCGTAGTT	AAATACTGTTCTTCTAGTGTAGCCGTAGTTAGGCCACCACTTC	1.64642	3.64831	1.99165	5.27273	3.2843	0.162275	20.1874	0.000109648
	CTTTACCCGGTGGTGCATATCGGGGATG	CTTTACCCGGTGGTGCATAT	CTCCCGTGAACTTTACCCGGTGGTGCATATCGGGGATGAAAGC	-0.6272	-1.34245	-0.904649	-2.1216	-1.25115	0.713182	-1.67631	0.0171621
	CTTTCGTTTTATTTGATGCCTGGATTAA	CTTTCGTTTTATTTGATGCC	TCGACTGAGCCTTTCGTTTTATTTGATGCCTGGATTAACAGAG	0.247082	-7.70698	-8.05005	-7.41149	0.492883	4.15474	0.105982	0.439063
	CTTTCTCCCTTCGGGAAGCGTGGCGCTT	CTTTCTCCCTTCGGGAAGCG	ACCTGTCCGCCTTTCTCCCTTCGGGAAGCGTGGCGCTTTCTCA	-0.777853	1.63361	2.30011	0.765233	-1.55167	0.326562	-4.60789	0.000109648
	GAAAGCGCCACGCTTCCCGAAGGGAGAA	GAAAGCGCCACGCTTCCCGA	TGAGCTATGAGAAAGCGCCACGCTTCCCGAAGGGAGAAAGGCG	-1.83194	-0.126656	1.05178	-2.55365	-3.65437	0.866654	-4.23674	0.000109648
	GAAAGGCTCAGTCGAAAGACTGGGCCTT	GAAAGGCTCAGTCGAAAGAC	CAAATAAAACGAAAGGCTCAGTCGAAAGACTGGGCCTTTCGTT	-0.919702	-1.77146	-1.28311	-3.02337	-1.83464	1.00827	-1.78291	0.0203137
	GAAGCATAAAGTGTAAAGCCTGGGGTGC	GAAGCATAAAGTGTAAAGCC	ATACGAGCCGGAAGCATAAAGTGTAAAGCCTGGGGTGCCTAAT	0.403969	-8.07066	-8.51344	-7.63975	0.805845	4.19623	0.169603	0.4
	GAATCGAATGCAACCGGCGCAGGAACAC	GAATCGAATGCAACCGGCGC	TTACAAACAGGAATCGAATGCAACCGGCGCAGGAACACTGCCA	-0.677057	-0.69861	-0.0597888	-1.42415	-1.3506	0.604598	-2.16298	0.00781572
	GACAGGACTATAAAGATACCAGGCGTTT	GACAGGACTATAAAGATACC	GGCGAAACCCGACAGGACTATAAAGATACCAGGCGTTTCCCCC	0.472327	-3.64931	-4.10201	-3.14153	0.942206	1.2204	0.702988	0.210938
	GACCCCGTAGAAAAGATCAAAGGATCTT	GACCCCGTAGAAAAGATCAA	CTGAGCGTCAGACCCCGTAGAAAAGATCAAAGGATCTTCTTGA	-1.01	1.04629	1.82553	-0.190961	-2.01477	0.409583	-4.9715	0.000109648
	GACCGGCACACTGGCCATATCGGTGGTC	GACCGGCACACTGGCCATAT	CGATAACGGAGACCGGCACACTGGCCATATCGGTGGTCATCAT	-1.15991	-3.79536	-2.72897	-5.10264	-2.3138	1.72877	-1.23677	0.0468755
	GACGCCGGGCAAGAGCAACTCGGTCGCC	GACGCCGGGCAAGAGCAACT	ATCCCGTATTGACGCCGGGCAAGAGCAACTCGGTCGCCGCATA	1.37168	1.2693	-0.114471	2.61463	2.73625	0.349543	7.92099	0.000109648
	GAGAAAGGCGGACAGGTATCCGGTAAGC	GAGAAAGGCGGACAGGTATC	TTCCCGAAGGGAGAAAGGCGGACAGGTATCCGGTAAGCGGCAG	0.804804	1.25063	0.506355	2.11224	1.60544	0.286008	5.70609	0.000109648
	GAGCCGTTATCGTCTGTTTGTGGATGTA	GAGCCGTTATCGTCTGTTTG	ATAAAAGAGAGAGCCGTTATCGTCTGTTTGTGGATGTACAGAG	-1.17797	-0.980466	-0.0499518	-2.36182	-2.34983	0.635959	-3.70527	0.000109648
	GAGCGCACGAGGGAGCTTCCAGGGGGAA	GAGCGCACGAGGGAGCTTCC	CGGAACAGGAGAGCGCACGAGGGAGCTTCCAGGGGGAAACGCC	0.894965	1.68475	0.683312	2.45059	1.78529	0.306851	5.81342	0.000109648
	GAGCTCGGATCCACTAGTAACGGCCGCC	GAGCTCGGATCCACTAGTAA	GCTTGGTACCGAGCTCGGATCCACTAGTAACGGCCGCCAGTGT	-0.749742	0.967312	1.46437	-0.0183782	-1.4956	0.353952	-4.1888	0.000109648
	GAGTCACACTGGCTCACCTTCGGGTGGG	GAGTCACACTGGCTCACCTT	CTCTCTACTAGAGTCACACTGGCTCACCTTCGGGTGGGCCTTT	-1.13624	0.880416	1.70242	-0.543786	-2.26658	0.48435	-4.67654	0.000109648
	GAGTGATATTATTGACACGCCGGGGCGA	GAGTGATATTATTGACACGC	TGGATGTACAGAGTGATATTATTGACACGCCGGGGCGACGGAT	1.64553	1.42408	-0.181355	3.11042	3.28253	0.275873	11.8955	0.000109648
	GATAACCTTATTTTTGACGAGGGGAAAT	GATAACCTTATTTTTGACGA	TTTCTCACTTGATAACCTTATTTTTGACGAGGGGAAATTAATA	-0.633466	0.0360863	0.511698	-0.720533	-1.26365	0.533841	-2.44494	0.00157573
	GATAACGGAGACCGGCACACTGGCCATA	GATAACGGAGACCGGCACAC	CTTCTTCCCCGATAACGGAGACCGGCACACTGGCCATATCGGT	-0.334007	-7.1639	-6.81321	-7.63621	-0.666282	3.79986	-0.148452	0.411856
	GATCCTTTGATCTTTTCTACGGGGTCTG	GATCCTTTGATCTTTTCTAC	ATCTCAAGAAGATCCTTTGATCTTTTCTACGGGGTCTGACGCT	-0.271502	0.402085	0.625304	0.0788168	-0.541596	0.426719	-1.16799	0.0733233
	GATTAAGTTGGGTAACGCCAGGGTTTTC	GATTAAGTTGGGTAACGCCA	GCTGCAAGGCGATTAAGTTGGGTAACGCCAGGGTTTTCCCAGT	0.885621	1.8711	1.0968	2.84571	1.76665	0.227037	7.61068	0.000109648
	GATTTTGATGACGAGCGTAATGGCTGGC	GATTTTGATGACGAGCGTAA	TGATGCGAGTGATTTTGATGACGAGCGTAATGGCTGGCCTGTT	1.78968	3.32515	1.50708	5.07167	3.57007	0.200817	17.9078	0.000109648
	GATTTTTGTGATGCTCGTCAGGGGGGCG	GATTTTTGTGATGCTCGTCA	CTTGAGCGTCGATTTTTGTGATGCTCGTCAGGGGGGCGGAGCC	1.02037	2.15345	1.14988	3.17745	2.03544	0.253441	8.01649	0.000109648
	GCACCACCGGGTAAAGTTCACGGGAGAC	GCACCACCGGGTAAAGTTCA	TCCCCGATATGCACCACCGGGTAAAGTTCACGGGAGACTTTAT	-0.89013	-1.23871	-0.473923	-2.28462	-1.77564	0.674171	-2.56846	0.000109648
	GCAGAATTCCAGCACACTGGCGGCCGTT	GCAGAATTCCAGCACACTGG	ATGGATATCTGCAGAATTCCAGCACACTGGCGGCCGTTACTAG	-0.804196	0.448402	1.02526	-0.569855	-1.60422	0.402522	-3.91162	0.000109648
	GCAGACGTGCACTGGCCAGGGGGATCAC	GCAGACGTGCACTGGCCAGG	TTATCTGACAGCAGACGTGCACTGGCCAGGGGGATCACCATCC	-0.736376	-3.57851	-3.13862	-4.50197	-1.46894	1.59081	-0.859932	0.127925
	GCAGATATCCATCACACTGGCGGCCGCT	GCAGATATCCATCACACTGG	CTGGAATTCTGCAGATATCCATCACACTGGCGGCCGCTCGAGC	-1.0326	0.648426	1.21189	-0.868434	-2.05986	0.517854	-3.79264	0.000109648
	GCAGCGGTCGGGCTGAACGGGGGGTTCG	GCAGCGGTCGGGCTGAACGG	CGGATAAGGCGCAGCGGTCGGGCTGAACGGGGGGTTCGTGCAC	0.238841	-7.89229	-8.06181	-7.68863	0.476443	4.12166	0.10094	0.444618
	GCCATCCTATGGAACTGCCTCGGTGAGT	GCCATCCTATGGAACTGCCT	CCAGGATCTTGCCATCCTATGGAACTGCCTCGGTGAGTTTTCT	-0.472065	0.75122	0.966452	0.0408228	-0.941682	0.397123	-2.14645	0.0140643
	GCCATTAACCTGATGTTCTGGGGAATAT	GCCATTAACCTGATGTTCTG	CATCAAAAACGCCATTAACCTGATGTTCTGGGGAATATAAGGC	-1.60554	-3.19851	-2.29186	-5.5029	-3.20275	1.8492	-1.59951	0.00625403
	GCCGCGATTAAATTCCAACATGGATGCT	GCCGCGATTAAATTCCAACA	CTTGCTCGAGGCCGCGATTAAATTCCAACATGGATGCTGATTT	0.11576	0.594464	0.505001	0.727086	0.230919	0.360082	0.589078	0.262091
	GCGACAATCTATCGATTGTACGGGAAGC	GCGACAATCTATCGATTGTA	GCAATCAGGTGCGACAATCTATCGATTGTACGGGAAGCCCGAT	-1.31805	0.533802	1.30895	-1.32026	-2.62926	0.606448	-4.03745	0.000109648
	GCGACCGAGTTGCTCTTGCCCGGCGTCA	GCGACCGAGTTGCTCTTGCC	AGTGTATGCGGCGACCGAGTTGCTCTTGCCCGGCGTCAATACG	-0.973698	-0.689372	-0.0051194	-1.95786	-1.94235	0.694288	-2.7504	0.00157573
	GCGACGGATGGTGATCCCCCTGGCCAGT	GCGACGGATGGTGATCCCCC	ACACGCCGGGGCGACGGATGGTGATCCCCCTGGCCAGTGCACG	-1.05692	-3.23766	-2.59209	-4.69334	-2.10837	1.64612	-1.1635	0.0609379
	GCGATAAGTCGTGTCTTACCGGGTTGGA	GCGATAAGTCGTGTCTTACC	GCTGCCAGTGGCGATAAGTCGTGTCTTACCGGGTTGGACTCAA	0.947075	1.73523	0.869712	2.75441	1.88924	0.288118	6.34095	0.000109648
	GCGCACGAGGGAGCTTCCAGGGGGAAAC	GCGCACGAGGGAGCTTCCAG	GAACAGGAGAGCGCACGAGGGAGCTTCCAGGGGGAAACGCCTG	-0.923117	0.770665	1.51179	-0.33419	-1.84145	0.369909	-5.00624	0.000109648
	GCGCAGCGGTCGGGCTGAACGGGGGGTT	GCGCAGCGGTCGGGCTGAAC	ACCGGATAAGGCGCAGCGGTCGGGCTGAACGGGGGGTTCGTGC	-0.738803	-5.29619	-4.71579	-6.35579	-1.47378	3.09271	-0.452372	0.277691
	GCGCATGATGACCACCGATATGGCCAGT	GCGCATGATGACCACCGATA	ATGAAAGCTGGCGCATGATGACCACCGATATGGCCAGTGTGCC	-0.890686	-1.54012	-0.944549	-2.71263	-1.77675	0.934675	-1.81446	0.00936305
	GCGGACAGGTATCCGGTAAGCGGCAGGG	GCGGACAGGTATCCGGTAAG	AGGGAGAAAGGCGGACAGGTATCCGGTAAGCGGCAGGGTCGGA	0.577001	0.769586	0.270702	1.42337	1.15101	0.29692	3.86347	0.000109648
	GCTACCAACTCTTTTTCCGAAGGTAACT	GCTACCAACTCTTTTTCCGA	CGGATCAAGAGCTACCAACTCTTTTTCCGAAGGTAACTGGCTT	0.899737	2.23949	1.32993	3.13536	1.79481	0.230756	7.79615	0.000109648
	GCTATAAAAGGTTGAATAAGTGGAAAGC	GCTATAAAAGGTTGAATAAG	CGACGTTTAGGCTATAAAAGGTTGAATAAGTGGAAAGCATCCC	-0.521739	0.705975	1.03753	-0.00600645	-1.04077	0.387644	-2.57361	0.0109398
	GCTCACTCATTAGGCACCCCAGGCTTTA	GCTCACTCATTAGGCACCCC	ATGTGAGTTAGCTCACTCATTAGGCACCCCAGGCTTTACACTT	0.473124	-7.78774	-8.215	-7.39643	0.943794	4.28699	0.189846	0.396256
	GCTCTCTACTAGAGTCACACTGGCTCAC	GCTCTCTACTAGAGTCACAC	GTCGGTGAACGCTCTCTACTAGAGTCACACTGGCTCACCTTCG	-0.683085	-0.186987	0.350822	-0.986167	-1.36263	0.507188	-2.6999	0.000109648
	GCTCTTGCCCGGCGTCAATACGGGATGC	GCTCTTGCCCGGCGTCAATA	CGACCGAGTTGCTCTTGCCCGGCGTCAATACGGGATGCTTTCC	-0.323569	0.827651	1.07789	0.476647	-0.64546	0.418244	-1.44869	0.031202
	GCTGGCCTGTTGAACAAGTCTGGAAAGA	GCTGGCCTGTTGAACAAGTC	GAGCGTAATGGCTGGCCTGTTGAACAAGTCTGGAAAGAAATGC	-1.39396	-0.0394769	0.962149	-1.80411	-2.7807	0.578935	-4.74368	0.000109648
	GCTTCCCGAAGGGAGAAAGGCGGACAGG	GCTTCCCGAAGGGAGAAAGG	AAAGCGCCACGCTTCCCGAAGGGAGAAAGGCGGACAGGTATCC	-0.380712	2.0072	2.2206	1.4531	-0.759451	0.236707	-3.02161	0.00937768
	GGAACGAAAACTCACGTTAAGGGATTTT	GGAACGAAAACTCACGTTAA	GACGCTCAGTGGAACGAAAACTCACGTTAAGGGATTTTGGTCA	0.162079	0.498417	0.398733	0.736181	0.323318	0.367334	0.879109	0.190625
	GGACTCAAGACGATAGTTACCGGATAAG	GGACTCAAGACGATAGTTAC	TTACCGGGTTGGACTCAAGACGATAGTTACCGGATAAGGCGCA	-0.373948	-3.52315	-3.16314	-3.99078	-0.745957	1.58341	-0.417527	0.304688
	GGAGGTTTCTCTGTTAATCCAGGCATCA	GGAGGTTTCTCTGTTAATCC	ACGTGTTTGAGGAGGTTTCTCTGTTAATCCAGGCATCAAATAA	1.53044	2.58339	1.05318	4.1172	3.05294	0.232854	13.0229	0.000109648
	GGATGGCAAGATCCTGGTATCGGTCTGC	GGATGGCAAGATCCTGGTAT	CAGTTCCATAGGATGGCAAGATCCTGGTATCGGTCTGCGATTC	0.196547	0.636731	0.530453	0.889082	0.392074	0.383244	0.876565	0.184375
	GGCGATAAGTCGTGTCTTACCGGGTTGG	GGCGATAAGTCGTGTCTTAC	TGCTGCCAGTGGCGATAAGTCGTGTCTTACCGGGTTGGACTCA	-1.52981	-0.784554	0.336992	-2.72449	-3.05169	1.01113	-3.21759	0.000109648
	GGCGCAGCGGTCGGGCTGAACGGGGGGT	GGCGCAGCGGTCGGGCTGAA	TACCGGATAAGGCGCAGCGGTCGGGCTGAACGGGGGGTTCGTG	-0.396736	-5.65199	-5.35621	-6.20931	-0.791416	2.84514	-0.227535	0.376563
	GGCTGCGCAACTGTTGGGAAGGGCGATC	GGCTGCGCAACTGTTGGGAA	CGTACGTATAGGCTGCGCAACTGTTGGGAAGGGCGATCGGTGC	-0.534773	-6.37496	-5.93846	-7.11436	-1.06677	3.47014	-0.275728	0.35625
	GGCTTTACACTTTATGCTTCCGGCTCGT	GGCTTTACACTTTATGCTTC	AGGCACCCCAGGCTTTACACTTTATGCTTCCGGCTCGTATGTT	-0.688077	-6.42707	-5.756	-7.18906	-1.37259	3.67017	-0.341571	0.317188
	GGGATCACCATCCGTCGCCCCGGCGTGT	GGGATCACCATCCGTCGCCC	ACTGGCCAGGGGGATCACCATCCGTCGCCCCGGCGTGTCAATA	-1.16151	-1.4015	-0.75993	-3.06815	-2.317	1.05683	-2.1933	0.00157819
	GGTATCTTTATAGTCCTGTCGGGTTTCG	GGTATCTTTATAGTCCTGTC	GGAAACGCCTGGTATCTTTATAGTCCTGTCGGGTTTCGCCACC	-0.0791964	-4.12606	-4.00434	-4.29172	-0.157982	1.75594	-0.0777935	0.461778
	GGTCAGACTAAACTGGCTGACGGAATTT	GGTCAGACTAAACTGGCTGA	CAGATGAGATGGTCAGACTAAACTGGCTGACGGAATTTATGCC	0.297235	0.551969	0.344269	0.916149	0.592928	0.333704	1.6665	0.0625004
	GTAACAGGATTAGCAGAGCGAGGTATGT	GTAACAGGATTAGCAGAGCG	GCAGCCACTGGTAACAGGATTAGCAGAGCGAGGTATGTAGGCG	0.0382549	1.06745	1.04522	1.11428	0.0763114	0.370883	0.172921	0.421217
	GTAAGCGGCAGGGTCGGAACAGGAGAGC	GTAAGCGGCAGGGTCGGAAC	CAGGTATCCGGTAAGCGGCAGGGTCGGAACAGGAGAGCGCACG	0.734713	0.608226	0.0167281	1.46184	1.46562	0.326225	4.39251	0.000109648
	GTAGGTCGTTCGCTCCAAGCTGGGCTGT	GTAGGTCGTTCGCTCCAAGC	TCAGTTCGGTGTAGGTCGTTCGCTCCAAGCTGGGCTGTGTGCA	0.729584	-4.86716	-5.5285	-4.04842	1.45539	1.92506	0.671796	0.203125
	GTATAGGCTGCGCAACTGTTGGGAAGGG	GTATAGGCTGCGCAACTGTT	ACTGCCGTACGTATAGGCTGCGCAACTGTTGGGAAGGGCGATC	0.421156	-0.803618	-1.07727	-0.220444	0.840128	0.427697	1.77748	0.0468024
	GTCACGACGTTGTAAAACGACGGCCAGT	GTCACGACGTTGTAAAACGA	GGTTTTCCCAGTCACGACGTTGTAAAACGACGGCCAGTGAATT	1.71304	2.54456	0.881144	4.30261	3.41719	0.240577	14.159	0.000109648
	GTGAGTAACCATGCATCATCAGGAGTAC	GTGAGTAACCATGCATCATC	GATCGCAGTGGTGAGTAACCATGCATCATCAGGAGTACGGATA	-0.383706	0.279267	0.504103	-0.22872	-0.765423	0.502226	-1.4788	0.0390022
	GTGATATTATTGACACGCCGGGGCGACG	GTGATATTATTGACACGCCG	GATGTACAGAGTGATATTATTGACACGCCGGGGCGACGGATGG	0.810098	0.288308	-0.197451	1.39234	1.616	0.375906	4.04678	0.00157573
	GTGCCTCACTGATTAAGCATTGGTAACT	GTGCCTCACTGATTAAGCAT	GCTGAGATAGGTGCCTCACTGATTAAGCATTGGTAACTGTCAG	0.630722	1.76582	1.18689	2.44207	1.25817	0.232855	5.39655	0.000109648
	GTGCTACAGAGTTCTTGAAGTGGTGGCC	GTGCTACAGAGTTCTTGAAG	TATGTAGGCGGTGCTACAGAGTTCTTGAAGTGGTGGCCTAACT	0.746935	1.65381	1.01789	2.47819	1.49	0.255665	5.70311	0.000109648
	GTGCTGCAAGGCGATTAAGTTGGGTAAC	GTGCTGCAAGGCGATTAAGT	AAAGGGGGATGTGCTGCAAGGCGATTAAGTTGGGTAACGCCAG	1.90826	2.47643	0.590457	4.39615	3.80663	0.241915	15.7543	0.000109648
	GTGTTATGAGCCATATTCAACGGGAAAC	GTGTTATGAGCCATATTCAA	AATACAAGGGGTGTTATGAGCCATATTCAACGGGAAACGTCTT	-1.10847	0.666551	1.64088	-0.596889	-2.21119	0.500608	-4.39232	0.000109648
	GTTACCTTCGGAAAAAGAGTTGGTAGCT	GTTACCTTCGGAAAAAGAGT	GCTGAAGCCAGTTACCTTCGGAAAAAGAGTTGGTAGCTCTTGA	1.60156	2.77448	1.14199	4.33071	3.19482	0.216093	14.7332	0.000109648
	GTTACTAGTGGATCCGAGCTCGGTACCA	GTTACTAGTGGATCCGAGCT	ACTGGCGGCCGTTACTAGTGGATCCGAGCTCGGTACCAAGCTT	1.78504	2.99581	1.20128	4.77254	3.56082	0.251424	14.1498	0.000109648
	GTTCCGACCCTGCCGCTTACCGGATACC	GTTCCGACCCTGCCGCTTAC	GCGCTCTCCTGTTCCGACCCTGCCGCTTACCGGATACCTGTCC	0.590764	0.41503	-0.064291	1.10965	1.17846	0.327912	3.66745	0.000109648
	GTTGGGAAGGGCGATCGGTGCGGGCCTC	GTTGGGAAGGGCGATCGGTG	CTGCGCAACTGTTGGGAAGGGCGATCGGTGCGGGCCTCTTCGC	-0.718768	-4.35807	-3.90681	-5.24668	-1.43381	2.01723	-0.53988	0.226563
	TAAATAGCTTGGCGTAATCATGGTCATA	TAAATAGCTTGGCGTAATCA	TAGTGTCACCTAAATAGCTTGGCGTAATCATGGTCATAGCTGT	1.48378	4.26522	2.814	5.73212	2.95988	0.227753	13.0592	0.000109648
	TAAGCTTTTGCCATTCTCACCGGATTCA	TAAGCTTTTGCCATTCTCAC	AAGAAATGCATAAGCTTTTGCCATTCTCACCGGATTCAGTCGT	-1.44233	1.17199	2.31517	-0.540504	-2.87719	0.402458	-7.08131	0.000109648
	TAAGTCGTGTCTTACCGGGTTGGACTCA	TAAGTCGTGTCTTACCGGGT	CCAGTGGCGATAAGTCGTGTCTTACCGGGTTGGACTCAAGACG	-0.0319726	0.771621	0.791309	0.722795	-0.0637795	0.383903	-0.139434	0.432137
	TACATAAACAGTAATACAAGGGGTGTTA	TACATAAACAGTAATACAAG	ACTGTCTGCTTACATAAACAGTAATACAAGGGGTGTTATGAGC	0.819714	1.7447	1.05797	2.68358	1.63518	0.253864	6.37696	0.000109648
	TACCTGGAATGCTGTTTTCCCGGGGATC	TACCTGGAATGCTGTTTTCC	ATTCTTCTAATACCTGGAATGCTGTTTTCCCGGGGATCGCAGT	-0.402821	1.36134	1.63017	0.797149	-0.803554	0.401281	-1.8458	0.0546026
	TACGACGTTTAGGCTATAAAAGGTTGAA	TACGACGTTTAGGCTATAAA	AATGCTCCTATACGACGTTTAGGCTATAAAAGGTTGAATAAGT	0.378167	2.23626	1.91531	2.66682	0.754373	0.222779	3.41983	0.000109648
	TACTCACCACTGCGATCCCCGGGAAAAC	TACTCACCACTGCGATCCCC	GATGCATGGTTACTCACCACTGCGATCCCCGGGAAAACAGCAT	-0.630697	1.24553	1.70806	0.497163	-1.25812	0.406751	-3.05393	0.000109648
	TAGGTATCTCAGTTCGGTGTAGGTCGTT	TAGGTATCTCAGTTCGGTGT	GCTCACGCTGTAGGTATCTCAGTTCGGTGTAGGTCGTTCGCTC	1.76376	3.86844	2.06797	5.58619	3.51838	0.155685	22.7965	0.000109648
	TAGGTCGTTCGCTCCAAGCTGGGCTGTG	TAGGTCGTTCGCTCCAAGCT	CAGTTCGGTGTAGGTCGTTCGCTCCAAGCTGGGCTGTGTGCAC	1.81136	3.77043	1.90264	5.49932	3.61334	0.242411	15.3208	0.000109648
	TATCCGGTAAGCGGCAGGGTCGGAACAG	TATCCGGTAAGCGGCAGGGT	GGCGGACAGGTATCCGGTAAGCGGCAGGGTCGGAACAGGAGAG	-0.0432282	1.39708	1.42446	1.34218	-0.0862323	0.278334	-0.220029	0.369735
	TATTACGCCAGCTGGCGAAAGGGGGATG	TATTACGCCAGCTGGCGAAA	GCCTCTTCGCTATTACGCCAGCTGGCGAAAGGGGGATGTGCTG	0.911136	3.49281	2.56362	4.36886	1.81755	0.209916	8.91569	0.000109648
	TCAGATAAACGTGTTTGAGGAGGTTTCT	TCAGATAAACGTGTTTGAGG	TTTACAAAAATCAGATAAACGTGTTTGAGGAGGTTTCTCTGTT	1.40167	4.36324	2.94611	5.73072	2.79608	0.169585	16.842	0.000109648
	TCATCCCCGATATGCACCACCGGGTAAA	TCATCCCCGATATGCACCAC	GCGCCAGCTTTCATCCCCGATATGCACCACCGGGTAAAGTTCA	-0.900568	-0.634235	0.0748998	-1.70484	-1.79647	0.536622	-3.17573	0.000109648
	TCCATAGGATGGCAAGATCCTGGTATCG	TCCATAGGATGGCAAGATCC	CCGAGGCAGTTCCATAGGATGGCAAGATCCTGGTATCGGTCTG	-0.925159	1.29919	2.04619	0.148632	-1.84552	0.45692	-3.83605	0.000109648
	TCCATGTTGGAATTTAATCGCGGCCTCG	TCCATGTTGGAATTTAATCG	TAAATCAGCATCCATGTTGGAATTTAATCGCGGCCTCGAGCAA	0.630657	3.47305	2.89166	4.12583	1.25804	0.268966	4.6016	0.000109648
	TCCCCAGAACATCAGGTTAATGGCGTTT	TCCCCAGAACATCAGGTTAA	CGCCTTATATTCCCCAGAACATCAGGTTAATGGCGTTTTTGAT	-1.23811	0.902403	1.93668	-0.555838	-2.4698	0.372958	-6.52066	0.000109648
	TCCGGCAAACAAACCACCGCTGGTAGCG	TCCGGCAAACAAACCACCGC	TAGCTCTTGATCCGGCAAACAAACCACCGCTGGTAGCGGTGGT	-0.275723	0.759747	0.99797	0.412422	-0.550016	0.385028	-1.25813	0.0764434
	TCCGTACTCCTGATGATGCATGGTTACT	TCCGTACTCCTGATGATGCA	AAGCATTTTATCCGTACTCCTGATGATGCATGGTTACTCACCA	0.317052	2.43187	2.14056	2.77967	0.632461	0.279854	2.07617	0.0109227
	TCGAGCGGCCGCCAGTGTGATGGATATC	TCGAGCGGCCGCCAGTGTGA	AGATGCATGCTCGAGCGGCCGCCAGTGTGATGGATATCTGCAG	1.44652	3.36813	1.87786	4.75239	2.88553	0.202187	14.3928	0.000109648
	TCGCCACTGGCAGCAGCCACTGGTAACA	TCGCCACTGGCAGCAGCCAC	ACACGACTTATCGCCACTGGCAGCAGCCACTGGTAACAGGATT	-0.859571	-0.196109	0.42396	-1.3162	-1.71469	0.550527	-2.97046	0.000109648
	TCGCGTATTTCGTCTCGCTCAGGCGCAA	TCGCGTATTTCGTCTCGCTC	TTAACAGCGATCGCGTATTTCGTCTCGCTCAGGCGCAATCACG	0.130339	1.78459	1.71056	1.99606	0.260001	0.287852	0.785235	0.204688
	TCGGAACAGGAGAGCGCACGAGGGAGCT	TCGGAACAGGAGAGCGCACG	AGCGGCAGGGTCGGAACAGGAGAGCGCACGAGGGAGCTTCCAG	1.27734	-3.77407	-4.94286	-2.41369	2.54806	1.30168	1.84463	0.026522
	TCGTTTTACAACGTCGTGACTGGGAAAA	TCGTTTTACAACGTCGTGAC	TCACTGGCCGTCGTTTTACAACGTCGTGACTGGGAAAACCCTG	-1.50725	-1.44458	-0.698274	-3.55804	-3.00669	1.24733	-2.41471	0.00157573
	TCGTTTTATCTGTTGTTTGTCGGTGAAC	TCGTTTTATCTGTTGTTTGT	ACTGGGCCTTTCGTTTTATCTGTTGTTTGTCGGTGAACGCTCT	-0.0382181	-7.48382	-7.39245	-7.59153	-0.076238	3.9597	-0.0128137	0.49142
	TCTGCAGAATTCCAGCACACTGGCGGCC	TCTGCAGAATTCCAGCACAC	GTGATGGATATCTGCAGAATTCCAGCACACTGGCGGCCGTTAC	0.0861419	1.04552	0.973254	1.14588	0.171837	0.306805	0.506444	0.279688
	TCTGCAGATATCCATCACACTGGCGGCC	TCTGCAGATATCCATCACAC	GTGCTGGAATTCTGCAGATATCCATCACACTGGCGGCCGCTCG	-0.787037	0.163978	0.899737	-0.726895	-1.56999	0.452995	-3.40858	0.00157819
	TCTGCTAATCCTGTTACCAGTGGCTGCT	TCTGCTAATCCTGTTACCAG	CATACCTCGCTCTGCTAATCCTGTTACCAGTGGCTGCTGCCAG	1.43323	3.8053	2.35078	5.18815	2.85903	0.207644	13.745	0.000109648
	TCTTCCCCGATAACGGAGACCGGCACAC	TCTTCCCCGATAACGGAGAC	ATCAGCCACTTCTTCCCCGATAACGGAGACCGGCACACTGGCC	-1.3719	1.2875	2.34053	-0.311203	-2.73669	0.415758	-6.59675	0.000109648
	TCTTTCCAGACTTGTTCAACAGGCCAGC	TCTTTCCAGACTTGTTCAAC	CTTATGCATTTCTTTCCAGACTTGTTCAACAGGCCAGCCATTA	0.149274	1.55683	1.46172	1.73945	0.297774	0.337206	0.82723	0.139063
	TGAAAATATTGTTGATGCGCTGGCAGTG	TGAAAATATTGTTGATGCGC	CTGATTCAGGTGAAAATATTGTTGATGCGCTGGCAGTGTTCCT	1.83847	2.52824	0.61951	4.26786	3.66741	0.24588	14.806	0.000109648
	TGACACGCCGGGGCGACGGATGGTGATC	TGACACGCCGGGGCGACGGA	GTGATATTATTGACACGCCGGGGCGACGGATGGTGATCCCCCT	-0.539025	-0.00167649	0.493909	-0.600884	-1.07526	0.452085	-2.36234	0.00312815
	TGATAACCTTATTTTTGACGAGGGGAAA	TGATAACCTTATTTTTGACG	ATTTCTCACTTGATAACCTTATTTTTGACGAGGGGAAATTAAT	-0.849079	1.08804	1.86476	0.167818	-1.69376	0.321591	-5.25678	0.000109648
	TGATTTATATGGGTATAAATGGGCTCGC	TGATTTATATGGGTATAAAT	ACATGGATGCTGATTTATATGGGTATAAATGGGCTCGCGATAA	1.7572	3.14397	1.36782	4.84085	3.50529	0.248054	14.3726	0.000109648
	TGCATATCGGGGATGAAAGCTGGCGCAT	TGCATATCGGGGATGAAAGC	TACCCGGTGGTGCATATCGGGGATGAAAGCTGGCGCATGATGA	-0.853801	-1.66413	-0.861955	-2.60753	-1.70318	0.854037	-1.88735	0.0171621
	TGCTGCAAGGCGATTAAGTTGGGTAACG	TGCTGCAAGGCGATTAAGTT	AAGGGGGATGTGCTGCAAGGCGATTAAGTTGGGTAACGCCAGG	-1.69731	1.03965	2.29774	-1.10155	-3.38581	0.515536	-6.59666	0.000109648
	TGGAACGAAAACTCACGTTAAGGGATTT	TGGAACGAAAACTCACGTTA	TGACGCTCAGTGGAACGAAAACTCACGTTAAGGGATTTTGGTC	0.575519	2.87171	2.35589	3.50342	1.14805	0.204213	5.69826	0.000109648
	TGGCAGCAGCCACTGGTAACAGGATTAG	TGGCAGCAGCCACTGGTAAC	TTATCGCCACTGGCAGCAGCCACTGGTAACAGGATTAGCAGAG	-1.07401	-0.284453	0.265335	-1.79703	-2.14245	0.852474	-2.51998	0.000109648
	TGGTATCTTTATAGTCCTGTCGGGTTTC	TGGTATCTTTATAGTCCTGT	GGGAAACGCCTGGTATCTTTATAGTCCTGTCGGGTTTCGCCAC	0.646329	-2.63872	-3.27712	-2.04478	1.28931	1.03453	1.205	0.0765628
	TGGTCATGAGATTATCAAAAAGGATCTT	TGGTCATGAGATTATCAAAA	TAAGGGATTTTGGTCATGAGATTATCAAAAAGGATCTTCACCT	-0.893884	1.69231	2.25647	0.476886	-1.78313	0.379882	-4.6	0.000109648
	TGGTTAATTGGTTGTAACACTGGCACTC	TGGTTAATTGGTTGTAACAC	TAATCAGAATTGGTTAATTGGTTGTAACACTGGCACTCAACCA	-0.895975	0.323608	1.28784	-0.536576	-1.7873	0.459269	-3.97938	0.000109648
	TGTATTGATGTTGGACGAGTCGGAATCG	TGTATTGATGTTGGACGAGT	ATTAATAGGTTGTATTGATGTTGGACGAGTCGGAATCGCAGAC	1.87715	3.24759	1.28575	5.0038	3.74457	0.228493	16.6622	0.000109648
	TGTGAGTTAGCTCACTCATTAGGCACCC	TGTGAGTTAGCTCACTCATT	ACGCAATTAATGTGAGTTAGCTCACTCATTAGGCACCCCAGGC	0.0778736	-7.12957	-7.20313	-7.00878	0.155344	3.72331	0.0421546	0.471875
	TGTGATGCTCGTCAGGGGGGCGGAGCCT	TGTGATGCTCGTCAGGGGGG	CGTCGATTTTTGTGATGCTCGTCAGGGGGGCGGAGCCTATGGA	-0.901219	-3.40848	-2.84252	-4.49692	-1.79777	1.96251	-0.821428	0.11875
	TGTGCCGGTCTCCGTTATCGGGGAAGAA	TGTGCCGGTCTCCGTTATCG	ATATGGCCAGTGTGCCGGTCTCCGTTATCGGGGAAGAAGTGGC	0.356501	-7.95321	-8.20922	-7.65732	0.711154	4.00325	0.135087	0.43125
	TGTTATGAGCCATATTCAACGGGAAACG	TGTTATGAGCCATATTCAAC	ATACAAGGGGTGTTATGAGCCATATTCAACGGGAAACGTCTTG	0.73734	1.99294	1.30084	2.74126	1.47086	0.265862	5.6396	0.000109648
	TGTTTTCCCGGGGATCGCAGTGGTGAGT	TGTTTTCCCGGGGATCGCAG	CCTGGAATGCTGTTTTCCCGGGGATCGCAGTGGTGAGTAACCA	-0.767147	1.34536	1.82892	0.262168	-1.53032	0.445812	-3.29004	0.00157819
	TTAAAAGGACAATTACAAACAGGAATCG	TTAAAAGGACAATTACAAAC	GCGATCGCTGTTAAAAGGACAATTACAAACAGGAATCGAATGC	-0.298535	1.08593	1.35707	0.731762	-0.595522	0.311437	-1.70661	0.0328132
	TTAATAGGTTGTATTGATGTTGGACGAG	TTAATAGGTTGTATTGATGT	CGAGGGGAAATTAATAGGTTGTATTGATGTTGGACGAGTCGGA	0.715634	2.73584	2.08108	3.49476	1.42756	0.242199	5.80728	0.000109648
	TTACATAAACAGTAATACAAGGGGTGTT	TTACATAAACAGTAATACAA	AACTGTCTGCTTACATAAACAGTAATACAAGGGGTGTTATGAG	0.925503	2.27116	1.36784	3.20772	1.84621	0.258912	7.26361	0.000109648
	TTACCAATGCTTAATCAGTGAGGCACCT	TTACCAATGCTTAATCAGTG	GGTCTGACAGTTACCAATGCTTAATCAGTGAGGCACCTATCTC	-0.529212	1.79015	2.28162	1.20518	-1.05568	0.334966	-3.13215	0.00157573
	TTACCAGTGGCTGCTGCCAGTGGCGATA	TTACCAGTGGCTGCTGCCAG	GCTAATCCTGTTACCAGTGGCTGCTGCCAGTGGCGATAAGTCG	0.493694	-1.17039	-1.49497	-0.538073	0.984829	0.531526	1.71274	0.0405622
	TTACCCGGTGGTGCATATCGGGGATGAA	TTACCCGGTGGTGCATATCG	CCCGTGAACTTTACCCGGTGGTGCATATCGGGGATGAAAGCTG	-0.606728	-1.68206	-1.26415	-2.43874	-1.21031	0.69853	-1.6163	0.0265634
	TTACGCCAGCTGGCGAAAGGGGGATGTG	TTACGCCAGCTGGCGAAAGG	CTCTTCGCTATTACGCCAGCTGGCGAAAGGGGGATGTGCTGCA	-0.629301	1.8426	2.35075	1.07308	-1.25534	0.252015	-4.97266	0.000109648
	TTACTCACCACTGCGATCCCCGGGAAAA	TTACTCACCACTGCGATCCC	TGATGCATGGTTACTCACCACTGCGATCCCCGGGAAAACAGCA	-0.999731	0.362466	1.13962	-0.870551	-1.99428	0.601841	-3.08598	0.000109648
	TTAGAAGAATATCCTGATTCAGGTGAAA	TTAGAAGAATATCCTGATTC	ATTCCAGGTATTAGAAGAATATCCTGATTCAGGTGAAAATATT	1.1037	3.60624	2.51153	4.69524	2.20167	0.228312	9.82781	0.000109648
	TTATAGCCTAAACGTCGTATAGGAGCAT	TTATAGCCTAAACGTCGTAT	ATTCAACCTTTTATAGCCTAAACGTCGTATAGGAGCATTTCTA	0.216388	2.76104	2.58585	2.98508	0.431654	0.278716	1.48239	0.0156266
	TTATTGACACGCCGGGGCGACGGATGGT	TTATTGACACGCCGGGGCGA	CAGAGTGATATTATTGACACGCCGGGGCGACGGATGGTGATCC	-0.233923	-0.556804	-0.368164	-0.841871	-0.466633	0.589283	-0.754857	0.195313
	TTCGTGCACACAGCCCAGCTTGGAGCGA	TTCGTGCACACAGCCCAGCT	GAACGGGGGGTTCGTGCACACAGCCCAGCTTGGAGCGAACGAC	-0.11369	-4.49085	-4.35404	-4.64474	-0.22679	2.27194	-0.0681347	0.460218
	TTGAAGTGGTGGCCTAACTACGGCTACA	TTGAAGTGGTGGCCTAACTA	TACAGAGTTCTTGAAGTGGTGGCCTAACTACGGCTACACTAGA	2.05413	4.32997	2.23476	6.30789	4.09761	0.221769	18.5732	0.000109648
	TTGATGACGAGCGTAATGGCTGGCCTGT	TTGATGACGAGCGTAATGGC	GCGAGTGATTTTGATGACGAGCGTAATGGCTGGCCTGTTGAAC	-0.9953	1.06422	1.84542	-0.161713	-1.98544	0.374521	-5.23163	0.000109648
	TTGGGAAGGGCGATCGGTGCGGGCCTCT	TTGGGAAGGGCGATCGGTGC	TGCGCAACTGTTGGGAAGGGCGATCGGTGCGGGCCTCTTCGCT	-0.539484	-7.28553	-6.7026	-7.91929	-1.07617	4.07601	-0.253048	0.375975
	TTGTTTCTGAAACATGGCAAAGGTAGCG	TTGTTTCTGAAACATGGCAA	TGCGCCAGAGTTGTTTCTGAAACATGGCAAAGGTAGCGTTGCC	-1.32385	2.06013	3.01935	0.373058	-2.64083	0.389995	-6.63901	0.000109648
	TTTACCCGGTGGTGCATATCGGGGATGA	TTTACCCGGTGGTGCATATC	TCCCGTGAACTTTACCCGGTGGTGCATATCGGGGATGAAAGCT	-0.68331	-0.396579	0.0132156	-1.3583	-1.36308	0.610802	-2.11664	0.0109398
	TTTCTCCTTCATTACAGAAACGGCTTTT	TTTCTCCTTCATTACAGAAA	CTCGGTGAGTTTTCTCCTTCATTACAGAAACGGCTTTTTCAAA	0.492071	3.02776	2.64187	3.60103	0.981591	0.247855	3.9564	0.000109648
	TTTGACGAGGGGAAATTAATAGGTTGTA	TTTGACGAGGGGAAATTAAT	TAACCTTATTTTTGACGAGGGGAAATTAATAGGTTGTATTGAT	0.761235	3.10678	2.42893	3.92148	1.51852	0.330346	4.69573	0.000109648
	TTTTGATGTCATTTTCGCGGTGGCTGAG	TTTTGATGTCATTTTCGCGG	TTAATGGCGTTTTTGATGTCATTTTCGCGGTGGCTGAGATCAG	-0.810498	-2.28982	-1.56031	-3.22292	-1.61679	1.00425	-1.53812	0.0421223
	TTTTGTGATGCTCGTCAGGGGGGCGGAG	TTTTGTGATGCTCGTCAGGG	GAGCGTCGATTTTTGTGATGCTCGTCAGGGGGGCGGAGCCTAT	-0.725737	0.616751	1.25414	-0.181951	-1.44771	0.383161	-3.83572	0.000109648
	TTTTTAATTTAAAAGGATCTAGGTGAAG	TTTTTAATTTAAAAGGATCT	TAAAACTTCATTTTTAATTTAAAAGGATCTAGGTGAAGATCCT	-0.186368	1.06925	1.2961	0.914216	-0.37177	0.371633	-0.871552	0.176287
	TTTTTGTGATGCTCGTCAGGGGGGCGGA	TTTTTGTGATGCTCGTCAGG	TGAGCGTCGATTTTTGTGATGCTCGTCAGGGGGGCGGAGCCTA	0.913223	1.29161	0.492614	2.30684	1.82171	0.349897	5.23334	0.000109648

## Sheet: Guo eSpCas9 Data
	sgRNA model input	sgRNA 20nt target site	sgRNA 43nt used for sequence length optimization	Input Score	Guo Z score
	AAAAAACCACACGCCCGTGACGGGTGAC	AAAAAACCACACGCCCGTGA	TCGTAATCATAAAAAACCACACGCCCGTGACGGGTGACACCGA	-1.55651	2.06961
	AAAAAAGCACCGCAATTAGGCGGTGCTA	AAAAAAGCACCGCAATTAGG	CGCAAGGTAAAAAAAAGCACCGCAATTAGGCGGTGCTACATTA	-0.648171	10.9086
	AAAAAAGCGGGTGTGTTAGTGGGCAACT	AAAAAAGCGGGTGTGTTAGT	CATGTCCCCAAAAAAAGCGGGTGTGTTAGTGGGCAACTTCTCC	-0.589199	11.4863
	AAAAAATAAAAACGAACACCAGGACAAC	AAAAAATAAAAACGAACACC	AAAACGGTGCAAAAAATAAAAACGAACACCAGGACAACGGCTG	-1.56283	1.72994
	AAAAAATAACCGCCGCCGATAGGTTTAA	AAAAAATAACCGCCGCCGAT	CGGCAGCGCAAAAAAATAACCGCCGCCGATAGGTTTAACGTAT	-1.0223	7.99426
	AAAAACAAATACGGAGAAGAAGGCGGGC	AAAAACAAATACGGAGAAGA	GTCCGGCGAGAAAAACAAATACGGAGAAGAAGGCGGGCAAATG	-1.61493	1.46337
	AAAAACCCGCCCTGTGCTTCCGGTATGT	AAAAACCCGCCCTGTGCTTC	CCAGCGGCTAAAAAACCCGCCCTGTGCTTCCGGTATGTCAATT	-0.406387	13.0038
	AAAAAGCCATTTTCACTTGAGGGTTATG	AAAAAGCCATTTTCACTTGA	ACACAACATAAAAAAGCCATTTTCACTTGAGGGTTATGTATGA	-0.620386	11.4766
	AAAAAGCGCTAAATGGCGCGCGGTTGGC	AAAAAGCGCTAAATGGCGCG	TCAAGACGTAAAAAAGCGCTAAATGGCGCGCGGTTGGCCTGAT	-1.67444	0.594621
	AAAAAGTGACTTAGCTAACGAGGCTCCA	AAAAAGTGACTTAGCTAACG	CCACCAGAGGAAAAAGTGACTTAGCTAACGAGGCTCCACCCTG	-1.51722	2.44594
	AAAAATAGACCAAATGACGTGGGGAAGT	AAAAATAGACCAAATGACGT	AAGCACTCTCAAAAATAGACCAAATGACGTGGGGAAGTTGCCC	-1.40335	3.48922
	AAAAATCATCTTGCACCTCCTGGCAGCC	AAAAATCATCTTGCACCTCC	TGTCGACGGAAAAAATCATCTTGCACCTCCTGGCAGCCGTTGA	-0.940402	8.20013
	AAAAATGCAATCCCTGCTCGCGGGCTGA	AAAAATGCAATCCCTGCTCG	CCTGCAGCATAAAAATGCAATCCCTGCTCGCGGGCTGAATGAA	-1.34881	4.10305
	AAAAATTACCCGGTCAGCGACGGTTCGT	AAAAATTACCCGGTCAGCGA	CACGATCCATAAAAATTACCCGGTCAGCGACGGTTCGTGCAAA	-1.69201	0.619916
	AAAAATTCCCTCGTCATCTCCGGGCTGA	AAAAATTCCCTCGTCATCTC	CTGGCTTTGTAAAAATTCCCTCGTCATCTCCGGGCTGAGTAAA	-1.18191	5.80768
	AAAACAAAGCCCTTCGATATCGGCGGTC	AAAACAAAGCCCTTCGATAT	CGTCACGAATAAAACAAAGCCCTTCGATATCGGCGGTCATTTG	-1.57647	2.61241
	AAAACACATTATGAATGATGAGGATTGT	AAAACACATTATGAATGATG	GCGAACGGTGAAAACACATTATGAATGATGAGGATTGTCATGG	-0.517893	12.924
	AAAACACGTTCTAAGGTTTCTGGATTGA	AAAACACGTTCTAAGGTTTC	CACCACGCGTAAAACACGTTCTAAGGTTTCTGGATTGAAGCGA	-1.59137	1.97243
	AAAACCAAAGTCAAAATACCAGGCTACG	AAAACCAAAGTCAAAATACC	CAAAACCCGCAAAACCAAAGTCAAAATACCAGGCTACGACGCT	-1.6586	0.935333
	AAAACCAAATTTCACTAGCGCGGCATCA	AAAACCAAATTTCACTAGCG	GGCCTACCGGAAAACCAAATTTCACTAGCGCGGCATCAATGTG	-0.797521	9.6846
	AAAACCAACACCGCTCAAATAGGTGTTC	AAAACCAACACCGCTCAAAT	CACCACTTTCAAAACCAACACCGCTCAAATAGGTGTTCGCTTC	-1.23106	4.781
	AAAACCACTTTATCGAACGCCGGAACCA	AAAACCACTTTATCGAACGC	CGGACAAGAGAAAACCACTTTATCGAACGCCGGAACCATCTGA	-1.55787	1.63189
	AAAACCAGTTAAGGATTGCAGGGGGTAA	AAAACCAGTTAAGGATTGCA	CGAACTTCATAAAACCAGTTAAGGATTGCAGGGGGTAATGGCG	-1.45676	3.28493
	AAAACCATCCACGATTTCCATGGCATTT	AAAACCATCCACGATTTCCA	CATGGCGGTGAAAACCATCCACGATTTCCATGGCATTTTTATC	-1.15754	6.39862
	AAAACCGATGAGTAAATTCCTGGACCGG	AAAACCGATGAGTAAATTCC	CCCACAGGAGAAAACCGATGAGTAAATTCCTGGACCGGTTTCG	-1.67615	0.629506
	AAAACCGCCCATCCCCAAAATGGTGTTC	AAAACCGCCCATCCCCAAAA	CAACATCAATAAAACCGCCCATCCCCAAAATGGTGTTCAGGAA	-1.7728	0.332757
	AAAACCGGTGCCATAGGCGCTGGTGTTA	AAAACCGGTGCCATAGGCGC	TGGTCACGGTAAAACCGGTGCCATAGGCGCTGGTGTTATTTTC	-0.653096	11.2472
	AAAACCTGATCTTTGTTGGCCGGGTTCA	AAAACCTGATCTTTGTTGGC	GATCAATGGTAAAACCTGATCTTTGTTGGCCGGGTTCATTAAA	-1.11131	7.02265
	AAAACCTTTTTCGACATAATAGGTTTTG	AAAACCTTTTTCGACATAAT	CAATCCGTTCAAAACCTTTTTCGACATAATAGGTTTTGATAAT	-1.65278	1.25413
	AAAACGAACGGCGTGTGCAATGGCGCGA	AAAACGAACGGCGTGTGCAA	TCTGGCACTCAAAACGAACGGCGTGTGCAATGGCGCGACAAAT	-1.59253	1.73063
	AAAACGAATCTTATGACGCCCGGCAAGG	AAAACGAATCTTATGACGCC	CGTTTGCTTAAAAACGAATCTTATGACGCCCGGCAAGGGAGTG	-1.75488	0.851965
	AAAACGAGCCTGACATACCGAGGTTGGA	AAAACGAGCCTGACATACCG	CTTCAACAGGAAAACGAGCCTGACATACCGAGGTTGGAGACAG	-1.04059	7.14895
	AAAACGCAAAACGATTGATGCGGATGAT	AAAACGCAAAACGATTGATG	GCCCGTTCATAAAACGCAAAACGATTGATGCGGATGATGTCAG	-1.02017	7.66026
	AAAACGCAGGCTCAGCGCCTGGGTATCG	AAAACGCAGGCTCAGCGCCT	GTAGATCCTGAAAACGCAGGCTCAGCGCCTGGGTATCGAGTTG	-1.19281	5.69724
	AAAACGCATCACATCCGGTCCGGCATTC	AAAACGCATCACATCCGGTC	GCGACGGTGCAAAACGCATCACATCCGGTCCGGCATTCAGCAC	-1.69057	0.689993
	AAAACGCGCCACACGCTCCTGGGCACAA	AAAACGCGCCACACGCTCCT	TGCGCGGATCAAAACGCGCCACACGCTCCTGGGCACAATCCAC	-1.49637	2.52034
	AAAACGCGCCTCTGACCAGACGGAGAAA	AAAACGCGCCTCTGACCAGA	CCATTCCGCTAAAACGCGCCTCTGACCAGACGGAGAAATCAGC	-0.0285426	17.3487
	AAAACGCGCCTGAATAATTTCGGTTGAG	AAAACGCGCCTGAATAATTT	CAGAGGCGAGAAAACGCGCCTGAATAATTTCGGTTGAGAGATG	-1.25859	5.12122
	AAAACGCTAAGGAAGCTCGATGGAAAGC	AAAACGCTAAGGAAGCTCGA	TCTGGCAGGCAAAACGCTAAGGAAGCTCGATGGAAAGCAAACG	-0.657334	10.6585
	AAAACGGATCTTCAGGTACAGGGACCTC	AAAACGGATCTTCAGGTACA	AGTCTGAAGGAAAACGGATCTTCAGGTACAGGGACCTCATAAT	-1.31505	4.34577
	AAAACGGATGTTGAGTGTGCTGGCCAGA	AAAACGGATGTTGAGTGTGC	CAGACCGACGAAAACGGATGTTGAGTGTGCTGGCCAGAAACAT	-0.482808	12.4315
	AAAACGGCGCAGATAAATCACGGACGAT	AAAACGGCGCAGATAAATCA	AATTCGGCGTAAAACGGCGCAGATAAATCACGGACGATCAAAC	-1.52882	1.80205
	AAAACGGGAACCATACTGCGTGGCAAGT	AAAACGGGAACCATACTGCG	CGCAAGGGGTAAAACGGGAACCATACTGCGTGGCAAGTCGTTG	0.204437	19.1983
	AAAACGGGCAATCTCATACCAGGTACCG	AAAACGGGCAATCTCATACC	AGCGGTGATCAAAACGGGCAATCTCATACCAGGTACCGAGATA	-0.415514	13.7975
	AAAACGGGGAGTAATTACGCTGGCGAGG	AAAACGGGGAGTAATTACGC	GACCAATATCAAAACGGGGAGTAATTACGCTGGCGAGGCTTGG	-0.310155	14.5815
	AAAACGGTATTCAAACATCGCGGAGGCG	AAAACGGTATTCAAACATCG	CATTGCCACCAAAACGGTATTCAAACATCGCGGAGGCGACGCT	-1.34283	3.90213
	AAAACGTAACGTTCATTATCAGGTGAAG	AAAACGTAACGTTCATTATC	GGTATAAGCAAAAACGTAACGTTCATTATCAGGTGAAGATTGA	-1.24556	4.6991
	AAAACGTATTACGTGTTTGATGGACAAT	AAAACGTATTACGTGTTTGA	TCTTTAGTTGAAAACGTATTACGTGTTTGATGGACAATTGTGG	-0.656829	10.5168
	AAAACGTATTGAAGTCAAACCGGCAGCA	AAAACGTATTGAAGTCAAAC	AAAACGAGCGAAAACGTATTGAAGTCAAACCGGCAGCATAGCT	-1.4845	3.12434
	AAAACGTGTACTGATCGTCCAGGGCGAC	AAAACGTGTACTGATCGTCC	ATACGCTGCAAAAACGTGTACTGATCGTCCAGGGCGACAATTT	-1.60337	1.21153
	AAAACTACAAATCAAAAAGCGGGACATG	AAAACTACAAATCAAAAAGC	AAACCAGGGCAAAACTACAAATCAAAAAGCGGGACATGGGCTA	-0.503988	12.9217
	AAAACTCCTTTCGAATCAGGAGGCCATT	AAAACTCCTTTCGAATCAGG	GCGCCATAAGAAAACTCCTTTCGAATCAGGAGGCCATTGTAAC	-1.69242	0.208134
	AAAACTGCCTTCTTTTTCTAAGGCATCG	AAAACTGCCTTCTTTTTCTA	ACGCCGCCGCAAAACTGCCTTCTTTTTCTAAGGCATCGAGGAT	-1.20227	5.62988
	AAAACTGCTTCGCTTCCTGATGGGTAAA	AAAACTGCTTCGCTTCCTGA	CGGCAATCAAAAAACTGCTTCGCTTCCTGATGGGTAAATGCCA	-1.49918	2.15724
	AAAACTTATCAGCAGAGCGCAGGTTACT	AAAACTTATCAGCAGAGCGC	CATGGGCGGAAAAACTTATCAGCAGAGCGCAGGTTACTGGCGT	-0.754744	9.56328
	AAAACTTCCCGTGACGTAAGAGGCTTTA	AAAACTTCCCGTGACGTAAG	CCAAATCGATAAAACTTCCCGTGACGTAAGAGGCTTTATCACT	-1.43746	3.41102
	AAAAGAAAAACTCAGGGCGCGGGCAACG	AAAAGAAAAACTCAGGGCGC	GGGGAAAATCAAAAGAAAAACTCAGGGCGCGGGCAACGGCGTT	-0.94452	7.83303
	AAAAGAATGCGTGTACTCAGCGGCAGTT	AAAAGAATGCGTGTACTCAG	GCTCAGACCTAAAAGAATGCGTGTACTCAGCGGCAGTTGCTGC	-1.70882	0.564645
	AAAAGACAACAACAGAAATGAGGATCAG	AAAAGACAACAACAGAAATG	AACTGGTTATAAAAGACAACAACAGAAATGAGGATCAGTACCA	-1.37491	3.95387
	AAAAGACGCAGAAGTTCATCAGGATCGG	AAAAGACGCAGAAGTTCATC	GTCTATATTCAAAAGACGCAGAAGTTCATCAGGATCGGTCACA	-1.43439	2.9637
	AAAAGACTCTGCTTCTTCGCGGGTGGCA	AAAAGACTCTGCTTCTTCGC	GTTTGGTCATAAAAGACTCTGCTTCTTCGCGGGTGGCAAAAAA	-1.38712	3.52141
	AAAAGAGAAGGAGGAGAACCGGGTGACA	AAAAGAGAAGGAGGAGAACC	ACACAATAAGAAAAGAGAAGGAGGAGAACCGGGTGACAGAACC	-1.65062	1.18373
	AAAAGAGGCGCGCAGTGTGCCGGTTACG	AAAAGAGGCGCGCAGTGTGC	TATATGGCGCAAAAGAGGCGCGCAGTGTGCCGGTTACGCCTAA	-1.61161	1.31244
	AAAAGATGTGACAGACGCGACGGCGACA	AAAAGATGTGACAGACGCGA	CTGCTGGCGGAAAAGATGTGACAGACGCGACGGCGACAAGCAA	0.382749	21.86
	AAAAGCAATCACCGCGATTATGGCGTAA	AAAAGCAATCACCGCGATTA	CCAGAGAGGAAAAAGCAATCACCGCGATTATGGCGTAATCAAT	-1.12506	6.36314
	AAAAGCACAGGAGAGCATTATGGGGCAA	AAAAGCACAGGAGAGCATTA	GATTCATGCCAAAAGCACAGGAGAGCATTATGGGGCAACAAAA	-1.44499	3.14952
	AAAAGCGACAGACACAGCGCTGGCACCG	AAAAGCGACAGACACAGCGC	TACAAGCCGCAAAAGCGACAGACACAGCGCTGGCACCGATATC	-0.876201	8.72763
	AAAAGCGGCCAACAATAGCCAGGCGAGT	AAAAGCGGCCAACAATAGCC	TAGAGATATAAAAAGCGGCCAACAATAGCCAGGCGAGTAAATT	-1.44317	3.39193
	AAAAGCGGTATACAGCACGTCGGTGACA	AAAAGCGGTATACAGCACGT	ATCGCAGAATAAAAGCGGTATACAGCACGTCGGTGACATCCTG	-1.49568	3.04092
	AAAAGCGTAATCTTCAAACCAGGCACGG	AAAAGCGTAATCTTCAAACC	TGGTTGCTGCAAAAGCGTAATCTTCAAACCAGGCACGGTGTAC	-1.66191	0.857662
	AAAAGCTCCTTAGAATATGTGGGCGTTA	AAAAGCTCCTTAGAATATGT	GGTGCTCATAAAAAGCTCCTTAGAATATGTGGGCGTTACCGTT	-0.93809	8.17615
	AAAAGGCAACACTATGACATCGGAAAAC	AAAAGGCAACACTATGACAT	ATTGATAACAAAAAGGCAACACTATGACATCGGAAAACCCGTT	-1.31069	4.39538
	AAAAGGCACAGCCAGCATCAGGGCCAGG	AAAAGGCACAGCCAGCATCA	CCTGCGGTGCAAAAGGCACAGCCAGCATCAGGGCCAGGCTAAA	-1.40197	3.42026
	AAAAGGGAGAATGTCATAGCGGGATATC	AAAAGGGAGAATGTCATAGC	TTTGTCACCAAAAAGGGAGAATGTCATAGCGGGATATCTGTCG	-0.132413	16.7631
	AAAAGTAGAACGCAGTCCACGGGCTAAA	AAAAGTAGAACGCAGTCCAC	AGCGACTGTAAAAAGTAGAACGCAGTCCACGGGCTAAATACCC	-1.01534	8.07336
	AAAATAAATCCGGTTGTTGACGGATCGC	AAAATAAATCCGGTTGTTGA	CAGCAGCAGCAAAATAAATCCGGTTGTTGACGGATCGCCATAG	0.65666	23.9312
	AAAATAAGCAGTAGTGTCGTTGGTTTCA	AAAATAAGCAGTAGTGTCGT	GAAAAAAGTGAAAATAAGCAGTAGTGTCGTTGGTTTCATGGAT	0.594062	25.4447
	AAAATAATCAAAAACAGCGTCGGCATCC	AAAATAATCAAAAACAGCGT	GCTGGAAAGTAAAATAATCAAAAACAGCGTCGGCATCCCCGAC	-0.0680923	18.4254
	AAAATAGAATCGGCCCCAGCAGGTTTCC	AAAATAGAATCGGCCCCAGC	TAAACGGCGAAAAATAGAATCGGCCCCAGCAGGTTTCCCTGGC	-0.323891	14.7475
	AAAATATAGGGAGTATGCGGTGGTTGCT	AAAATATAGGGAGTATGCGG	TCGGAGCGCGAAAATATAGGGAGTATGCGGTGGTTGCTGAAAA	-0.893074	8.79809
	AAAATCACCAATCGAGCGCGCGGCGAAC	AAAATCACCAATCGAGCGCG	GGCGTTCGACAAAATCACCAATCGAGCGCGCGGCGAACATCAT	-0.812969	9.0955
	AAAATCACCAGTTGCCTTTTCGGCCTGA	AAAATCACCAGTTGCCTTTT	GCAATCAATAAAAATCACCAGTTGCCTTTTCGGCCTGATCCAT	-1.49836	2.85886
	AAAATCACGCAGCAGCCAGACGGTAAAA	AAAATCACGCAGCAGCCAGA	GCCAGATAGCAAAATCACGCAGCAGCCAGACGGTAAAACTCGC	-0.0225759	18.3296
	AAAATCAGAATCGCGCCCCACGGATTGC	AAAATCAGAATCGCGCCCCA	CGAGCCGATTAAAATCAGAATCGCGCCCCACGGATTGCCGCTT	-1.02421	7.56641
	AAAATCAGCCCCAGGGTAAGGGGTACAA	AAAATCAGCCCCAGGGTAAG	AGCCAGCAAAAAAATCAGCCCCAGGGTAAGGGGTACAAATAAA	-1.54215	2.35605
	AAAATCAGCCGACAGAATTGAGGGGGCA	AAAATCAGCCGACAGAATTG	CCAGGCGGGCAAAATCAGCCGACAGAATTGAGGGGGCAATCAA	0.962114	29.5638
	AAAATCATACCAGTCGACGACGGCACCA	AAAATCATACCAGTCGACGA	CATAGAGTAAAAAATCATACCAGTCGACGACGGCACCAGCGAA	-1.32999	4.00724
	AAAATCATATTTTGCGCACTGGGAATAA	AAAATCATATTTTGCGCACT	GCGAGCCAATAAAATCATATTTTGCGCACTGGGAATAAAACCC	-0.907634	8.60243
	AAAATCATCTCGTCCAGTTCCGGATGCG	AAAATCATCTCGTCCAGTTC	GCCGCCGGAGAAAATCATCTCGTCCAGTTCCGGATGCGCAGCA	-1.24222	4.72292
	AAAATCATCTTTGTGTGATTTGGTCGAC	AAAATCATCTTTGTGTGATT	CAAGATAACCAAAATCATCTTTGTGTGATTTGGTCGACGATTT	-0.750084	10.3514
	AAAATCCGTTTCGAGGGATAAGGTCTGG	AAAATCCGTTTCGAGGGATA	CGCGCAGAGAAAAATCCGTTTCGAGGGATAAGGTCTGGCGCGC	-1.57968	2.09303
	AAAATCGACCTGCGGCAGCGGGGCGACC	AAAATCGACCTGCGGCAGCG	TAATCACCGGAAAATCGACCTGCGGCAGCGGGGCGACCGGCAG	-1.30725	4.94238
	AAAATCGAGCATCATTGCCCCGGCCCAA	AAAATCGAGCATCATTGCCC	CATTGCCGAGAAAATCGAGCATCATTGCCCCGGCCCAAATCGT	-1.09386	6.68819
	AAAATCGAGCGCCTTTTCAATGGCGGCG	AAAATCGAGCGCCTTTTCAA	TAGCGCGCAGAAAATCGAGCGCCTTTTCAATGGCGGCGGGCAA	-0.014517	18.3422
	AAAATCGATGGGTTTGAAAATGGCGTTG	AAAATCGATGGGTTTGAAAA	GCGTTTGCTGAAAATCGATGGGTTTGAAAATGGCGTTGCTGGC	-1.78553	0.0585116
	AAAATCGCCCGGCGAAGAGACGGGGAAA	AAAATCGCCCGGCGAAGAGA	GCACCGATTCAAAATCGCCCGGCGAAGAGACGGGGAAACCGAC	0.167769	19.283
	AAAATCGCTCCACATAGTGTCGGCGAGA	AAAATCGCTCCACATAGTGT	GACCGTAGGCAAAATCGCTCCACATAGTGTCGGCGAGAAACTC	1.17032	29.731
	AAAATCTGGCGTGCGGATTTCGGCGGCT	AAAATCTGGCGTGCGGATTT	CAGATACTGGAAAATCTGGCGTGCGGATTTCGGCGGCTTATTC	-1.6747	0.812519
	AAAATGAAACAGCCGCGTATCGGCTGAA	AAAATGAAACAGCCGCGTAT	CACGCGCTAAAAAATGAAACAGCCGCGTATCGGCTGAAACATC	-1.04331	7.33777
	AAAATGACCCCGGCTAGACCGGGGTGCG	AAAATGACCCCGGCTAGACC	AAGCCACTAAAAAATGACCCCGGCTAGACCGGGGTGCGCGAAT	-1.56439	1.91256
	AAAATGACCGGATCAAACTCCGGAAAAT	AAAATGACCGGATCAAACTC	TCCTATTGAGAAAATGACCGGATCAAACTCCGGAAAATGCAGA	-1.45887	3.02913
	AAAATGAGCGTATAGAGCAGCGGCGTTA	AAAATGAGCGTATAGAGCAG	GGCGTGAAGGAAAATGAGCGTATAGAGCAGCGGCGTTAACGGA	-1.15159	5.63724
	AAAATGAGGAGAGGTAATGTTGGATCTG	AAAATGAGGAGAGGTAATGT	CGCGAAGCTGAAAATGAGGAGAGGTAATGTTGGATCTGTTTGC	-0.915433	8.23202
	AAAATGAGTGATGCGCCCGCCGGTTTGC	AAAATGAGTGATGCGCCCGC	TGCTGGAGACAAAATGAGTGATGCGCCCGCCGGTTTGCTGCCA	0.43185	20.4273
	AAAATGATACAGCGAATTTCCGGCCGGT	AAAATGATACAGCGAATTTC	CGGTGCGCGCAAAATGATACAGCGAATTTCCGGCCGGTTGAGA	-1.23079	5.05748
	AAAATGCAGGGAATTCGGGCTGGCAATA	AAAATGCAGGGAATTCGGGC	GTGTCTGGGAAAAATGCAGGGAATTCGGGCTGGCAATATACAC	-1.75532	0.330251
	AAAATGCGCGCCATTGTGCACGGTTGAG	AAAATGCGCGCCATTGTGCA	CAGGCAGCGGAAAATGCGCGCCATTGTGCACGGTTGAGATGGC	-1.58852	1.39787
	AAAATGCTTTTCACTCCAGCGGGCGATA	AAAATGCTTTTCACTCCAGC	GTTCCAGACGAAAATGCTTTTCACTCCAGCGGGCGATAGGGTA	-0.021987	17.23
	AAAATGGCACATGTAACTTGTGGAAAAA	AAAATGGCACATGTAACTTG	TGGAAGCAATAAAATGGCACATGTAACTTGTGGAAAAACTCAA	-1.00803	7.4867
	AAAATGGTGGCAATCGCAGTCGGACCCG	AAAATGGTGGCAATCGCAGT	ATCGGCATTGAAAATGGTGGCAATCGCAGTCGGACCCGGATGC	0.185769	20.1138
	AAAATTGATCGCCGCATTCGCGGAAGTT	AAAATTGATCGCCGCATTCG	AAATAACGTAAAAATTGATCGCCGCATTCGCGGAAGTTTTTAT	-0.911468	8.6308
	AAAATTTCCGCCCTGCGTAATGGGGGCC	AAAATTTCCGCCCTGCGTAA	CATAACGGGCAAAATTTCCGCCCTGCGTAATGGGGGCCACCAG	-1.72421	0.461521
	AAAATTTCTTTGTTCATCGCGGGCTTTT	AAAATTTCTTTGTTCATCGC	AACTACAGCCAAAATTTCTTTGTTCATCGCGGGCTTTTCACCT	-0.610014	11.3732
	AAAATTTGCGATGTGCCAGCAGGTGCGT	AAAATTTGCGATGTGCCAGC	CTTCCCAGCAAAAATTTGCGATGTGCCAGCAGGTGCGTCAGAA	0.0954738	19.5202
	AAAATTTGCTGGATGATAATCGGCGCAA	AAAATTTGCTGGATGATAAT	GATGGTGTCGAAAATTTGCTGGATGATAATCGGCGCAAGACCG	-0.342221	14.6274
	AAACAAACACAACACGCACCCGGAATGA	AAACAAACACAACACGCACC	ACTTGCATAAAAACAAACACAACACGCACCCGGAATGATGAAA	-0.298052	14.7508
	AAACAAACCGCCCGCGCCGTTGGTTTCC	AAACAAACCGCCCGCGCCGT	GCAGACCTTTAAACAAACCGCCCGCGCCGTTGGTTTCCTGACC	-0.999345	7.65205
	AAACAAACTGGAGACTGTCATGGAAAAC	AAACAAACTGGAGACTGTCA	GTTTTAACTGAAACAAACTGGAGACTGTCATGGAAAACCTGAA	-0.133737	16.7401
	AAACAAACTTTGATGCGTTTTGGTCTGG	AAACAAACTTTGATGCGTTT	GCTCGTAGACAAACAAACTTTGATGCGTTTTGGTCTGGATCAG	-1.63483	1.13769
	AAACAAAGGCGTAATCACGCGGGCTACC	AAACAAAGGCGTAATCACGC	CTTTGTGGGAAAACAAAGGCGTAATCACGCGGGCTACCTATGA	-0.702034	10.5566
	AAACAACACCAGCCAAGTGAAGGTCATC	AAACAACACCAGCCAAGTGA	CGATAACCACAAACAACACCAGCCAAGTGAAGGTCATCAGCCA	-0.686821	10.6845
	AAACAACCCTTCCGCCCGTGCGGTTTCC	AAACAACCCTTCCGCCCGTG	GCTCTTCTTTAAACAACCCTTCCGCCCGTGCGGTTTCCAGATC	-1.3536	3.96508
	AAACAACCGGTGCCTGTCGCTGGAGCGT	AAACAACCGGTGCCTGTCGC	CGTAATTGTTAAACAACCGGTGCCTGTCGCTGGAGCGTCATCG	-1.35399	4.99741
	AAACAACGCCGCGATGACGACGGGTATT	AAACAACGCCGCGATGACGA	GCGGCAACAGAAACAACGCCGCGATGACGACGGGTATTAACAC	-0.502324	13.026
	AAACAACGTTTGCTGTGTGACGGGCTGC	AAACAACGTTTGCTGTGTGA	AACCTAACTCAAACAACGTTTGCTGTGTGACGGGCTGCTTTTT	0.599362	21.8764
	AAACAAGATCGCGACAAATTTGGTGTAA	AAACAAGATCGCGACAAATT	TGGCAACCACAAACAAGATCGCGACAAATTTGGTGTAAAACGC	0.0511011	18.6336
	AAACAAGCCTAACGTCCATGTGGTATCT	AAACAAGCCTAACGTCCATG	TTGCCGTACCAAACAAGCCTAACGTCCATGTGGTATCTGATTT	0.0724059	19.88
	AAACAAGGAAGCAGTGAACGTGGCAAAG	AAACAAGGAAGCAGTGAACG	TCTTTACTTAAAACAAGGAAGCAGTGAACGTGGCAAAGAATTA	-0.84414	9.47749
	AAACAAGGAGCAATCCATGCAGGTCAGC	AAACAAGGAGCAATCCATGC	GACAATGTCGAAACAAGGAGCAATCCATGCAGGTCAGCAGAAG	-0.761962	10.0866
	AAACAAGGGAAGTAAGGTGAGGGCGAGA	AAACAAGGGAAGTAAGGTGA	CGGCAACAGCAAACAAGGGAAGTAAGGTGAGGGCGAGAAAAAT	-0.894956	9.04902
	AAACAATAAGGAGAGCAGTGTGGGTCCA	AAACAATAAGGAGAGCAGTG	GCTATTAATAAAACAATAAGGAGAGCAGTGTGGGTCCAGTAAT	-1.24877	5.28417
	AAACAATGCCGCGACATGCGCGGCATTA	AAACAATGCCGCGACATGCG	TCTTCCATGAAAACAATGCCGCGACATGCGCGGCATTATGTAG	-0.612863	11.8137
	AAACAATGGGCATTCTGTCATGGATTAT	AAACAATGGGCATTCTGTCA	ATAAGTGAGGAAACAATGGGCATTCTGTCATGGATTATTTTTG	-1.20881	5.60907
	AAACAATTTGCGGGAGCTTTGGGCGAGC	AAACAATTTGCGGGAGCTTT	ACGGTGTACCAAACAATTTGCGGGAGCTTTGGGCGAGCAGTTG	-1.73482	0.103873
	AAACACAAAAAGATACAGGCTGGAATTA	AAACACAAAAAGATACAGGC	TAGCGCAGCGAAACACAAAAAGATACAGGCTGGAATTAACGCC	-1.65818	0.510888
	AAACACAATACTTTTGGGATTGGTGAGA	AAACACAATACTTTTGGGAT	GCGCCGCCAGAAACACAATACTTTTGGGATTGGTGAGATTCAC	0.609003	26.5225
	AAACACAGAGCGCATCAGGATGGTTGTT	AAACACAGAGCGCATCAGGA	GTCAGGCCAGAAACACAGAGCGCATCAGGATGGTTGTTAAATA	-1.67791	0.994444
	AAACACAGTCGTCCCAGCCCCGGCGCTT	AAACACAGTCGTCCCAGCCC	TTCCAGGCTAAAACACAGTCGTCCCAGCCCCGGCGCTTTCATG	-1.00216	7.34646
	AAACACCACGCTTTTTCCTTCGGCAGCC	AAACACCACGCTTTTTCCTT	CACTGGAGATAAACACCACGCTTTTTCCTTCGGCAGCCAGCTC	-0.638129	11.2103
	AAACACCAGTCAGCACCATCAGGATGAT	AAACACCAGTCAGCACCATC	TCTGCAAAGCAAACACCAGTCAGCACCATCAGGATGATTGCGA	-1.48966	2.79169
	AAACACCCAGCTCACGCACGCGGCGCGC	AAACACCCAGCTCACGCACG	AGTTCGCAGTAAACACCCAGCTCACGCACGCGGCGCGCAACCA	-0.961909	8.67945
	AAACACCCGCAACCTTTGCCAGGCGCGA	AAACACCCGCAACCTTTGCC	AAAACAAGCGAAACACCCGCAACCTTTGCCAGGCGCGACTTTT	-1.32114	4.0253
	AAACACCGACAGATTCACGAAGGTAAAC	AAACACCGACAGATTCACGA	AGAAATGATTAAACACCGACAGATTCACGAAGGTAAACGCCAC	-0.454461	12.5251
	AAACACGCGGCTGTAAGACGCGGTGCAG	AAACACGCGGCTGTAAGACG	CGCGGTTTGCAAACACGCGGCTGTAAGACGCGGTGCAGTCGGA	0.0767645	19.7886
	AAACACGTCAGGATTGCGGAAGGGACAA	AAACACGTCAGGATTGCGGA	GTCCGGTAACAAACACGTCAGGATTGCGGAAGGGACAATATGC	-1.06284	7.97722
	AAACACTGAGCAGAGCGCGGCGGACTGG	AAACACTGAGCAGAGCGCGG	GCTTTGTCAGAAACACTGAGCAGAGCGCGGCGGACTGGACGAC	-0.41786	13.4599
	AAACAGACATAACAACATTCGGGGTGAA	AAACAGACATAACAACATTC	TCTACACTGCAAACAGACATAACAACATTCGGGGTGAATATGA	-1.17748	5.87254
	AAACAGACGCAGTCCTTGCACGGTAGGA	AAACAGACGCAGTCCTTGCA	GCACTTCTTCAAACAGACGCAGTCCTTGCACGGTAGGATGTAA	-1.30477	4.4543
	AAACAGACTCATGTTGACCTTGGTTGTA	AAACAGACTCATGTTGACCT	CGATAACGGGAAACAGACTCATGTTGACCTTGGTTGTAAAGAG	1.03332	28.8609
	AAACAGAGTTATGGCACTTTGGGGCGGG	AAACAGAGTTATGGCACTTT	CAAAATAAGGAAACAGAGTTATGGCACTTTGGGGCGGGCGTTT	1.02906	24.8965
	AAACAGCACAGGGAGGCAGTCGGCAGTC	AAACAGCACAGGGAGGCAGT	CTCGATTGCAAAACAGCACAGGGAGGCAGTCGGCAGTCATCAC	1.23254	30.906
	AAACAGCCCCATTCCGCGCAGGGCGCTC	AAACAGCCCCATTCCGCGCA	CGTTCGTCATAAACAGCCCCATTCCGCGCAGGGCGCTCCACAG	-0.813883	9.56633
	AAACAGCGACCAACACCGGGAGGATCAA	AAACAGCGACCAACACCGGG	AGAATGCCGAAAACAGCGACCAACACCGGGAGGATCAAGGTCA	-1.64388	1.1229
	AAACAGCGACGCATTGGCAAAGGTGATC	AAACAGCGACGCATTGGCAA	AGAACGCGCCAAACAGCGACGCATTGGCAAAGGTGATCAAAAA	-0.0937468	17.4413
	AAACAGCGATTTATGTCCGTTGGAGCCA	AAACAGCGATTTATGTCCGT	CATAACCCATAAACAGCGATTTATGTCCGTTGGAGCCATCTTT	0.211881	19.7952
	AAACAGCGCCAGTACAATGGCGGTCGCC	AAACAGCGCCAGTACAATGG	GAAAGCCAACAAACAGCGCCAGTACAATGGCGGTCGCCAGTTT	-0.812319	9.62077
	AAACAGCGTATTGGGTTCGATGGTCAGT	AAACAGCGTATTGGGTTCGA	GTCGCGAACCAAACAGCGTATTGGGTTCGATGGTCAGTTGATA	-0.959831	8.50528
	AAACAGCTTCATTGCAGGCCGGGCATGC	AAACAGCTTCATTGCAGGCC	GCATTAATTCAAACAGCTTCATTGCAGGCCGGGCATGCATGCC	-1.23286	4.86741
	AAACAGGAATCCCGACATGGCGGACAAA	AAACAGGAATCCCGACATGG	AGACGTATAAAAACAGGAATCCCGACATGGCGGACAAAAAGCT	-0.869844	9.45038
	AAACAGGCCGCAAAAGTCCGCGGCCAGT	AAACAGGCCGCAAAAGTCCG	CGGTCATCAGAAACAGGCCGCAAAAGTCCGCGGCCAGTTCCAG	-1.68943	0.585561
	AAACAGGCGGCCCAGTACTGCGGCCAGG	AAACAGGCGGCCCAGTACTG	TGCCGGTCCAAAACAGGCGGCCCAGTACTGCGGCCAGGAGAAC	-0.294873	15.3152
	AAACAGGCTGCTGGTTTCGCGGGCAAAG	AAACAGGCTGCTGGTTTCGC	TTAAGGGCAGAAACAGGCTGCTGGTTTCGCGGGCAAAGGTACG	-0.421349	14.3546
	AAACAGGTAAAAGTGTTCAGCGGTGTCG	AAACAGGTAAAAGTGTTCAG	CCTGAATCACAAACAGGTAAAAGTGTTCAGCGGTGTCGAGAAA	-1.50832	2.4331
	AAACAGTACGCGAAGAGAGCAGGTTAAA	AAACAGTACGCGAAGAGAGC	ACGTTGCCAAAAACAGTACGCGAAGAGAGCAGGTTAAAATGCT	-1.59057	1.7899
	AAACAGTGCTTCAAACAAAATGGCGAAG	AAACAGTGCTTCAAACAAAA	CCGTCAGAATAAACAGTGCTTCAAACAAAATGGCGAAGTGATA	-1.18116	5.79118
	AAACAGTGGCCCATACACGCGGGTCGCG	AAACAGTGGCCCATACACGC	AACCGGCTGTAAACAGTGGCCCATACACGCGGGTCGCGAACTG	0.834438	28.2637
	AAACAGTGGTGTGAACATCTCGGTGGGA	AAACAGTGGTGTGAACATCT	GGGCGATAACAAACAGTGGTGTGAACATCTCGGTGGGAACGCC	-0.500063	12.6927
	AAACAGTTCAACCAGTTCTTTGGCATCC	AAACAGTTCAACCAGTTCTT	TCTCTTCGAAAAACAGTTCAACCAGTTCTTTGGCATCCCGCTT	-0.270616	19.2173
	AAACATCAACGCTCCCCATCAGGCGGCA	AAACATCAACGCTCCCCATC	GAATACGATTAAACATCAACGCTCCCCATCAGGCGGCAATGAC	-1.4428	3.18296
	AAACATCAGCAGCATGGCGATGGCGAAA	AAACATCAGCAGCATGGCGA	AACCGACAATAAACATCAGCAGCATGGCGATGGCGAAATACTG	-1.63919	1.08282
	AAACATCATCACCCGGCCTTTGGCGAAG	AAACATCATCACCCGGCCTT	GGCCGTTGGCAAACATCATCACCCGGCCTTTGGCGAAGCTATC	-0.930612	8.27298
	AAACATCATCGTCGTTAATGCGGATAAT	AAACATCATCGTCGTTAATG	CCGAGGCGGAAAACATCATCGTCGTTAATGCGGATAATGCGAG	-1.41622	3.20682
	AAACATCCTGCGGGACGCGCAGGCCCAT	AAACATCCTGCGGGACGCGC	CCGATCAGCGAAACATCCTGCGGGACGCGCAGGCCCATTTCAT	-1.41708	3.78899
	AAACATGGTGCCGCAGGAGACGGCATTG	AAACATGGTGCCGCAGGAGA	CCAGCCCGCGAAACATGGTGCCGCAGGAGACGGCATTGGTGAT	-1.69333	0.847593
	AAACCAATGGATGAAACAAACGGTGAAA	AAACCAATGGATGAAACAAA	CTGGGTTAATAAACCAATGGATGAAACAAACGGTGAAAATGGA	-0.0945318	16.6473
	AAACCACCATGTCTGAAGGCTGGAACAT	AAACCACCATGTCTGAAGGC	TTTCTGGAGTAAACCACCATGTCTGAAGGCTGGAACATTGCCG	-1.72192	0.128341
	AAACCAGAACACGCTGTCCCTGGAAGTC	AAACCAGAACACGCTGTCCC	GGGTAGAAATAAACCAGAACACGCTGTCCCTGGAAGTCGGTCA	0.506309	22.4093
	AAACCAGACCACGTATTCCACGGAGGAG	AAACCAGACCACGTATTCCA	GAAAACCTAAAAACCAGACCACGTATTCCACGGAGGAGTGCAA	0.100898	18.9116
	AAACCAGATGCGATGGTAATTGGGTAAC	AAACCAGATGCGATGGTAAT	TTCATTAAACAAACCAGATGCGATGGTAATTGGGTAACTACGT	-1.53413	2.01475
	AAACCAGCTCGTGAACCATGTGGCGGCT	AAACCAGCTCGTGAACCATG	CGCAGGTTAGAAACCAGCTCGTGAACCATGTGGCGGCTGCCGT	1.35817	29.9068
	AAACCAGCTGATCTGCGCCGCGGGTTCA	AAACCAGCTGATCTGCGCCG	ATGGCGTGTCAAACCAGCTGATCTGCGCCGCGGGTTCATTCAA	-0.40831	13.4666
	AAACCAGCTTCCACGACTGCCGGTGAAA	AAACCAGCTTCCACGACTGC	GTAACGGCACAAACCAGCTTCCACGACTGCCGGTGAAATGTCC	0.497894	22.3098
	AAACCAGGCGCGAAACAGCCCGGATTGT	AAACCAGGCGCGAAACAGCC	CAATGCGTACAAACCAGGCGCGAAACAGCCCGGATTGTTCGAC	-1.01797	9.15414
	AAACCAGGCTGATTTCGCCATGGCTAAT	AAACCAGGCTGATTTCGCCA	AGCGTATTTAAAACCAGGCTGATTTCGCCATGGCTAATACCTG	0.70358	23.1589
	AAACCAGTAACGCATCACACTGGCGTTA	AAACCAGTAACGCATCACAC	AGGGTTCCTCAAACCAGTAACGCATCACACTGGCGTTATTGTC	-1.56015	1.67681
	AAACCAGTGCGGTAGATTTGAGGATCAC	AAACCAGTGCGGTAGATTTG	CCGAGTAACGAAACCAGTGCGGTAGATTTGAGGATCACCTGCC	1.25296	29.7588
	AAACCATAGCAACATTGCTATGGACATA	AAACCATAGCAACATTGCTA	GCGTACTTAAAAACCATAGCAACATTGCTATGGACATACAGAT	-1.2403	5.09502
	AAACCATATAGATGACAGAAGGGCCATA	AAACCATATAGATGACAGAA	ATCAGTTCTGAAACCATATAGATGACAGAAGGGCCATACACCA	-0.258622	15.5395
	AAACCCCGGAGAAGTCCAGCTGGCGGCA	AAACCCCGGAGAAGTCCAGC	TAAAGGCGGGAAACCCCGGAGAAGTCCAGCTGGCGGCAACGGC	-0.311382	13.1446
	AAACCCGCACTGCACTGCGCCGGATTTC	AAACCCGCACTGCACTGCGC	CAGGCGTACAAAACCCGCACTGCACTGCGCCGGATTTCGCATA	-1.58178	1.99828
	AAACCCGGACCCGCGAGGTGCGGCATGA	AAACCCGGACCCGCGAGGTG	AAGTGCTGGAAAACCCGGACCCGCGAGGTGCGGCATGAAACAG	-1.62742	1.39467
	AAACCCTTGCGGATCGGTTTCGGGATGA	AAACCCTTGCGGATCGGTTT	GTAATGCTTTAAACCCTTGCGGATCGGTTTCGGGATGACACAA	-1.3848	3.98328
	AAACCGACCCATGAGTAATCTGGCCGCG	AAACCGACCCATGAGTAATC	TATTAACGAGAAACCGACCCATGAGTAATCTGGCCGCGATGCT	0.0877025	18.3925
	AAACCGATATTGGCGCGCTCCGGAAAAC	AAACCGATATTGGCGCGCTC	CACTTGCATAAAACCGATATTGGCGCGCTCCGGAAAACGCTCG	-1.22335	5.03013
	AAACCGCCAGCGTCGAGCTGGGGTTCAT	AAACCGCCAGCGTCGAGCTG	CTACCGCCAAAAACCGCCAGCGTCGAGCTGGGGTTCATATCAA	-1.7638	0.666718
	AAACCGCCCTGATCGATTAACGGTTTCA	AAACCGCCCTGATCGATTAA	GATACGTGATAAACCGCCCTGATCGATTAACGGTTTCAGTGCC	-1.10238	7.0868
	AAACCGCCCTGTTTATCGACAGGGGTAA	AAACCGCCCTGTTTATCGAC	CGCTTCTTTTAAACCGCCCTGTTTATCGACAGGGGTAAAGAAC	-0.387574	13.6964
	AAACCGCCGCGTTTCGGCCCCGGCGGTG	AAACCGCCGCGTTTCGGCCC	GTATGATTCAAAACCGCCGCGTTTCGGCCCCGGCGGTGTTTCG	-0.639351	11.0389
	AAACCGCGCCGCTTACCACCAGGGCCAG	AAACCGCGCCGCTTACCACC	TTAGCCGCCCAAACCGCGCCGCTTACCACCAGGGCCAGCATCG	-0.0342184	17.2044
	AAACCGCTGTCCCTGCCCATCGGGCTCA	AAACCGCTGTCCCTGCCCAT	TGGAGGGAATAAACCGCTGTCCCTGCCCATCGGGCTCACTGGT	0.232014	20.0388
	AAACCGGAATATACTCAATCAGGCGACC	AAACCGGAATATACTCAATC	AAGGTGACGGAAACCGGAATATACTCAATCAGGCGACCAAAGC	0.0207318	18.2618
	AAACCGGGACCGCCCATAGATGGACCAC	AAACCGGGACCGCCCATAGA	TGGCAGGCGAAAACCGGGACCGCCCATAGATGGACCACCAGAG	0.0605949	18.9805
	AAACCGGTGCGGCAGCCCATTGGCGAGA	AAACCGGTGCGGCAGCCCAT	ACTCATATAAAAACCGGTGCGGCAGCCCATTGGCGAGATATCG	-0.547017	11.7015
	AAACCGTAAGAATAGCAATACGGGTCGG	AAACCGTAAGAATAGCAATA	CGACGATTAGAAACCGTAAGAATAGCAATACGGGTCGGGATAA	0.00227344	17.4609
	AAACCGTCCACGTCTTTGTCCGGATGAA	AAACCGTCCACGTCTTTGTC	GTAAGGATGGAAACCGTCCACGTCTTTGTCCGGATGAATACGT	-1.10835	6.93697
	AAACCGTTGTTCACCCTCGCGGGTAAAC	AAACCGTTGTTCACCCTCGC	GCGGTGCGGTAAACCGTTGTTCACCCTCGCGGGTAAACAGCCA	-1.61335	1.07486
	AAACCTAAATCTAACATTTTCGGTGTCA	AAACCTAAATCTAACATTTT	TGACAAGGTGAAACCTAAATCTAACATTTTCGGTGTCACAGAT	0.779684	26.5682
	AAACCTCTTTACCATACAGACGGCGGGT	AAACCTCTTTACCATACAGA	GGGCGATGGTAAACCTCTTTACCATACAGACGGCGGGTTTCCG	0.232461	19.5581
	AAACCTGAGACAGCTCCCATTGGGCGTG	AAACCTGAGACAGCTCCCAT	AATCAGGAACAAACCTGAGACAGCTCCCATTGGGCGTGGTTTA	-1.5359	1.92676
	AAACCTTAGACATAGCGTTGAGGTAGAG	AAACCTTAGACATAGCGTTG	CAACATCATCAAACCTTAGACATAGCGTTGAGGTAGAGAAACG	0.641019	23.9489
	AAACCTTCGGTACTGTGCTCTGGATCAG	AAACCTTCGGTACTGTGCTC	GGCATCGAGAAAACCTTCGGTACTGTGCTCTGGATCAGGCTGC	-1.52196	2.52902
	AAACCTTGCTCCGCACCACACGGATCTT	AAACCTTGCTCCGCACCACA	ACGCCCGGAGAAACCTTGCTCCGCACCACACGGATCTTCTGCA	0.552455	23.9486
	AAACCTTTCATCAGTTCCTCAGGAACAC	AAACCTTTCATCAGTTCCTC	AGGCTGACCAAAACCTTTCATCAGTTCCTCAGGAACACGCGAA	-1.47299	2.80504
	AAACCTTTTCTGTGGTGCGACGGCGCAC	AAACCTTTTCTGTGGTGCGA	CATTTGCGTTAAACCTTTTCTGTGGTGCGACGGCGCACGGGGA	-1.05545	7.13352
	AAACGAACCCAGCGCGTTAGCGGCATCT	AAACGAACCCAGCGCGTTAG	GAGCATTAATAAACGAACCCAGCGCGTTAGCGGCATCTGCCGG	-1.56227	2.6294
	AAACGAAGAGAATGTCACGCAGGACCGC	AAACGAAGAGAATGTCACGC	ATTTGCCCGTAAACGAAGAGAATGTCACGCAGGACCGCGAACA	-0.726959	10.7159
	AAACGACAATACGTCGGCGTCGGGCAGC	AAACGACAATACGTCGGCGT	CGCCAAATTTAAACGACAATACGTCGGCGTCGGGCAGCATCGC	-1.06255	7.84435
	AAACGACATCCATATAATGGAGGACAGT	AAACGACATCCATATAATGG	AGCGGCACAGAAACGACATCCATATAATGGAGGACAGTTTTCA	-1.25749	5.26918
	AAACGACCACCTTCAACGTTAGGTGGGA	AAACGACCACCTTCAACGTT	CCATGAGACAAAACGACCACCTTCAACGTTAGGTGGGAACACC	0.561994	23.7823
	AAACGACCCAATCCCTGCACCGGCAATA	AAACGACCCAATCCCTGCAC	TGCCGACGATAAACGACCCAATCCCTGCACCGGCAATAATCAC	-1.72526	0.861848
	AAACGACGAATGCTGTCGGGTGGTCACA	AAACGACGAATGCTGTCGGG	AAACAATAGCAAACGACGAATGCTGTCGGGTGGTCACAACGGG	-1.45068	2.71784
	AAACGACTTATGTGCATAACCGGGGTTA	AAACGACTTATGTGCATAAC	CCAGATAGTAAAACGACTTATGTGCATAACCGGGGTTATCAAT	-1.68404	0.801969
	AAACGAGTGAATCAAGGTTGAGGGCGGT	AAACGAGTGAATCAAGGTTG	TCCAGTTCAGAAACGAGTGAATCAAGGTTGAGGGCGGTAGCGT	-1.41221	3.30904
	AAACGATAAGCGCAGGTCATTGGCAGCC	AAACGATAAGCGCAGGTCAT	TTCCGCCAGCAAACGATAAGCGCAGGTCATTGGCAGCCATTCG	-1.12617	6.53547
	AAACGATCAGACATTAACTGCGGTCCAT	AAACGATCAGACATTAACTG	CAGCTCTTTTAAACGATCAGACATTAACTGCGGTCCATCCGGC	-1.21255	6.16845
	AAACGCAAACACCAGCGAATGGGTAAAC	AAACGCAAACACCAGCGAAT	GCGGGACAACAAACGCAAACACCAGCGAATGGGTAAACCCGCG	0.547311	21.9406
	AAACGCACCATGTCAACAATCGGCGTCG	AAACGCACCATGTCAACAAT	TGCCGGGGAGAAACGCACCATGTCAACAATCGGCGTCGTCGCG	0.418242	21.4027
	AAACGCAGTCTCTTATTTAAGGGTGCAA	AAACGCAGTCTCTTATTTAA	GGCTATGCGGAAACGCAGTCTCTTATTTAAGGGTGCAATGATG	1.29086	28.1424
	AAACGCATACTGAATACGGCGGGAAAGT	AAACGCATACTGAATACGGC	CATTATCAGGAAACGCATACTGAATACGGCGGGAAAGTTCGCC	-1.29008	4.76888
	AAACGCATCATCCGGCTGGTAGGATTGT	AAACGCATCATCCGGCTGGT	GAGTTGGGCAAAACGCATCATCCGGCTGGTAGGATTGTTGGCG	-0.716662	10.5506
	AAACGCATCCTTTCAATCAGCGGGTTAG	AAACGCATCCTTTCAATCAG	GATCCCCAGGAAACGCATCCTTTCAATCAGCGGGTTAGATTTG	-1.69424	1.10521
	AAACGCCAGGGCGACAGAGCGGGCTATC	AAACGCCAGGGCGACAGAGC	GTAAATTATTAAACGCCAGGGCGACAGAGCGGGCTATCTGTTG	-1.16008	5.82384
	AAACGCCCCCCCGTTTCACCAGGCACAA	AAACGCCCCCCCGTTTCACC	TGAAGGATTTAAACGCCCCCCCGTTTCACCAGGCACAACCGGG	-0.433187	13.8034
	AAACGCGTGTTAAATCCATACGGCTGTT	AAACGCGTGTTAAATCCATA	TTCGCCTTCAAAACGCGTGTTAAATCCATACGGCTGTTGGTTC	-1.3869	3.84231
	AAACGCTCACGCTCGCTTTGCGGCGTTG	AAACGCTCACGCTCGCTTTG	CATCAGATAGAAACGCTCACGCTCGCTTTGCGGCGTTGGCAAC	-0.286997	14.6179
	AAACGGAGGATAGGAGGCTTCGGTAGCA	AAACGGAGGATAGGAGGCTT	CAATCGATTCAAACGGAGGATAGGAGGCTTCGGTAGCAAAACG	-1.39936	3.93842
	AAACGGCAAATCCTGTACTCCGGCACGA	AAACGGCAAATCCTGTACTC	CAGCAAGCGTAAACGGCAAATCCTGTACTCCGGCACGAAAACG	0.94866	27.4245
	AAACGGCATATGCCATGCGATGGCGGCA	AAACGGCATATGCCATGCGA	GATCGTCATCAAACGGCATATGCCATGCGATGGCGGCAGCCTC	0.303713	19.88
	AAACGGCCAAGATGAGTATCCGGCAGCT	AAACGGCCAAGATGAGTATC	AAATTGCAGTAAACGGCCAAGATGAGTATCCGGCAGCTCGCCA	-1.05696	7.38536
	AAACGGCTGACCAGTTCGGTCGGGTGAT	AAACGGCTGACCAGTTCGGT	GCCACCGAGAAAACGGCTGACCAGTTCGGTCGGGTGATGGCAT	-0.688334	11.0028
	AAACGGCTTCATGGTCCAGATGGTGACC	AAACGGCTTCATGGTCCAGA	ATAACGCTTTAAACGGCTTCATGGTCCAGATGGTGACCAGCAC	0.672943	23.4443
	AAACGGGAAGGAGAGCACGTTGGTCGGC	AAACGGGAAGGAGAGCACGT	GCGGCACTTCAAACGGGAAGGAGAGCACGTTGGTCGGCTTATC	0.799428	25.0358
	AAACGGGACCAAATGAATATCGGTTACC	AAACGGGACCAAATGAATAT	AACGTGTCTCAAACGGGACCAAATGAATATCGGTTACCGTCGC	0.50413	22.2983
	AAACGGGCTAAGTTGCTGTGTGGCCAGT	AAACGGGCTAAGTTGCTGTG	GGCGCACTTCAAACGGGCTAAGTTGCTGTGTGGCCAGTGATTT	-1.51007	2.87041
	AAACGGGCTTAATGACTTATCGGCACGC	AAACGGGCTTAATGACTTAT	CCCGGATTTCAAACGGGCTTAATGACTTATCGGCACGCACGCA	-0.861815	9.20841
	AAACGGGGTATGTAAGGGCCAGGCTTCC	AAACGGGGTATGTAAGGGCC	GGGCAATCACAAACGGGGTATGTAAGGGCCAGGCTTCCTCGAA	-1.72388	0.188272
	AAACGGTGCCGGTCCAAAACAGGCGGCC	AAACGGTGCCGGTCCAAAAC	ACATCGGCAAAAACGGTGCCGGTCCAAAACAGGCGGCCCAGTA	-1.29199	4.63901
	AAACGGTGGTCATCATGCCCAGGCGAGG	AAACGGTGGTCATCATGCCC	TCGACACCGGAAACGGTGGTCATCATGCCCAGGCGAGGATCTT	0.0214343	18.1558
	AAACGTAGACATCTCTTTGTCGGCTTTC	AAACGTAGACATCTCTTTGT	GCTCAATTTCAAACGTAGACATCTCTTTGTCGGCTTTCAGCTT	1.06966	29.8468
	AAACGTATTCGGGATACCATCGGCTTCA	AAACGTATTCGGGATACCAT	GCCCTGGGACAAACGTATTCGGGATACCATCGGCTTCAGGTTC	2.09881	35.7883
	AAACGTCAATCATCGACCAGCGGCCTAC	AAACGTCAATCATCGACCAG	GCGATAACGAAAACGTCAATCATCGACCAGCGGCCTACAAACT	-1.63287	1.1543
	AAACGTCTTTCCGCTGGCTTCGGTCACG	AAACGTCTTTCCGCTGGCTT	AGTTGATGGTAAACGTCTTTCCGCTGGCTTCGGTCACGCTGTA	-1.597	1.65977
	AAACGTTGCAGCCCTGCAGTCGGACGCG	AAACGTTGCAGCCCTGCAGT	CAGATAACGCAAACGTTGCAGCCCTGCAGTCGGACGCGCCTGA	1.08848	28.3732
	AAACTAAAGCAGATATCGGTAGGGACGT	AAACTAAAGCAGATATCGGT	AAGCCCGGTGAAACTAAAGCAGATATCGGTAGGGACGTTGGCG	0.600156	23.9563
	AAACTCAAACCAGGTCAGCGTGGCAATA	AAACTCAAACCAGGTCAGCG	GCACACGGCGAAACTCAAACCAGGTCAGCGTGGCAATAAACAG	-0.64538	11.4415
	AAACTCACCGCTCTGCATTCCGGCAGGA	AAACTCACCGCTCTGCATTC	GCAACCATTTAAACTCACCGCTCTGCATTCCGGCAGGAATATC	0.288541	19.6881
	AAACTCACCGGGGCGATAAGCGGCAGCG	AAACTCACCGGGGCGATAAG	CAGCAGGAAGAAACTCACCGGGGCGATAAGCGGCAGCGCAATC	-0.146614	15.485
	AAACTCACTGGCGATGATTTTGGCGCTG	AAACTCACTGGCGATGATTT	CGTCGGCAAGAAACTCACTGGCGATGATTTTGGCGCTGCGGAA	-0.229839	15.9134
	AAACTCAGTACGTAATGACATGGTATCT	AAACTCAGTACGTAATGACA	CGAACAAAACAAACTCAGTACGTAATGACATGGTATCTCTCGC	0.278915	21.4107
	AAACTCATCAAATGCCGATTTGGCAAAA	AAACTCATCAAATGCCGATT	CGGGAGTAGAAAACTCATCAAATGCCGATTTGGCAAAACGCGG	-1.00876	7.68268
	AAACTCATCGTTCAGAGTGCAGGAACCT	AAACTCATCGTTCAGAGTGC	TCACCGCGCCAAACTCATCGTTCAGAGTGCAGGAACCTTCGCA	0.0210318	17.8319
	AAACTCCACCGCGTCTTCACGGGCGCTA	AAACTCCACCGCGTCTTCAC	GCTTGGCGAAAAACTCCACCGCGTCTTCACGGGCGCTACAGGT	-1.43895	3.12979
	AAACTCCACCGGCATTGACCAGGCTGCA	AAACTCCACCGGCATTGACC	GTGGAGGTTCAAACTCCACCGGCATTGACCAGGCTGCAGCCAT	-1.05681	6.75865
	AAACTCCAGCCGTGGAAAACGGGTTAAA	AAACTCCAGCCGTGGAAAAC	GCGCGCCGATAAACTCCAGCCGTGGAAAACGGGTTAAATTATG	-1.53402	2.1267
	AAACTCCCCATTCGCCGCGATGGATGCA	AAACTCCCCATTCGCCGCGA	GAAACAAAGAAAACTCCCCATTCGCCGCGATGGATGCAATGCT	0.121045	19.2141
	AAACTCCGCGACAATAGACTTGGGAAGC	AAACTCCGCGACAATAGACT	GTCACTGCTTAAACTCCGCGACAATAGACTTGGGAAGCGCACG	-1.3565	4.75886
	AAACTCGAGGCAATATTTACAGGCATTA	AAACTCGAGGCAATATTTAC	AAATTTCGACAAACTCGAGGCAATATTTACAGGCATTATCCAG	-1.40629	3.56845
	AAACTCGCCTGGCTAAGTTGTGGTTGTA	AAACTCGCCTGGCTAAGTTG	CAGGTTTTCAAAACTCGCCTGGCTAAGTTGTGGTTGTAACGTG	-0.505533	13.0248
	AAACTCGGTCATAAACCACCCGGCTTCA	AAACTCGGTCATAAACCACC	GCTGACGACCAAACTCGGTCATAAACCACCCGGCTTCAATCGC	-0.38993	14.5239
	AAACTCGTACTCGTTCCAGTTGGTAAGA	AAACTCGTACTCGTTCCAGT	CGTCACGGTCAAACTCGTACTCGTTCCAGTTGGTAAGAGTGAA	1.57398	31.528
	AAACTCTAAGCAGTAAGGAATGGCGCGA	AAACTCTAAGCAGTAAGGAA	GTCTCATAGCAAACTCTAAGCAGTAAGGAATGGCGCGAAGTGT	-1.0702	6.89503
	AAACTGATATCCTCCAGCTTGGGCTTAT	AAACTGATATCCTCCAGCTT	ACGTAGCGTAAAACTGATATCCTCCAGCTTGGGCTTATGGCGT	0.520956	23.2639
	AAACTGCCCCGTCTGCTCAATGGCGTAG	AAACTGCCCCGTCTGCTCAA	AACGACCTGAAAACTGCCCCGTCTGCTCAATGGCGTAGATGTC	0.23178	20.4097
	AAACTGCCGACGGAAAACGCGGGAGAAG	AAACTGCCGACGGAAAACGC	GAGTGCGATCAAACTGCCGACGGAAAACGCGGGAGAAGGTCTG	-0.389139	14.1467
	AAACTGCGCCCGGCAAGTTCCGGGCGAT	AAACTGCGCCCGGCAAGTTC	CATCGCCTCGAAACTGCGCCCGGCAAGTTCCGGGCGATGAGCG	-1.01327	7.91633
	AAACTGCGTCACCAACATTTGGGTTTTA	AAACTGCGTCACCAACATTT	GCAGCGTTTCAAACTGCGTCACCAACATTTGGGTTTTAAAGAA	1.74466	31.8857
	AAACTGGATAGATAACTACATGGCTTTT	AAACTGGATAGATAACTACA	AATAAAACCGAAACTGGATAGATAACTACATGGCTTTTGCCTC	0.202111	19.7523
	AAACTGGCGCGCTCACGAGTAGGTAGAA	AAACTGGCGCGCTCACGAGT	CGTCAGGATTAAACTGGCGCGCTCACGAGTAGGTAGAATATTT	-0.970619	8.01061
	AAACTGGGCTTTCAGTCCTGGGGAGAAC	AAACTGGGCTTTCAGTCCTG	TGCCGAAGGCAAACTGGGCTTTCAGTCCTGGGGAGAACCGTCG	-0.467307	13.3286
	AAACTGGTGATCAAGACCGTTGGGCCAT	AAACTGGTGATCAAGACCGT	TTGCTCATCGAAACTGGTGATCAAGACCGTTGGGCCATGATTT	0.472895	23.255
	AAACTGGTGGTAAGAATAGTTGGTAAGT	AAACTGGTGGTAAGAATAGT	ACCGGTTTCAAAACTGGTGGTAAGAATAGTTGGTAAGTTGAAA	-1.0322	7.91289
	AAACTGTACCGAGAACAACCAGGTAACC	AAACTGTACCGAGAACAACC	TAACCGCCGAAAACTGTACCGAGAACAACCAGGTAACCTAATA	-0.0151875	19.1999
	AAACTGTCGATTCTTCGCGCAGGAACGG	AAACTGTCGATTCTTCGCGC	TTTTTGCCGCAAACTGTCGATTCTTCGCGCAGGAACGGTCCCC	-0.362932	14.567
	AAACTGTGGCGGTGTTTTTTCGGCAAAG	AAACTGTGGCGGTGTTTTTT	CGTGGTAGAGAAACTGTGGCGGTGTTTTTTCGGCAAAGGAAAT	-0.912919	8.564
	AAACTTACTGGAATCTTCGAGGGTAATA	AAACTTACTGGAATCTTCGA	CAAAACTTTTAAACTTACTGGAATCTTCGAGGGTAATATTTCC	-1.44987	3.0527
	AAACTTCACCAGATGACTGTTGGCCTGG	AAACTTCACCAGATGACTGT	GCTTACCGAGAAACTTCACCAGATGACTGTTGGCCTGGCCGTC	0.819335	28.8471
	AAACTTCGCAGCCCAACTGATGGAACTG	AAACTTCGCAGCCCAACTGA	TGCAGACCGAAAACTTCGCAGCCCAACTGATGGAACTGACGAT	-0.965262	8.22462
	AAACTTCTGCACCGTGACCGAGGAACAG	AAACTTCTGCACCGTGACCG	TGACCTTCGTAAACTTCTGCACCGTGACCGAGGAACAGCTTAC	-0.880002	9.12739
	AAACTTGCGCGCGTAGCTGTTGGTCTGT	AAACTTGCGCGCGTAGCTGT	AGTTCATCAGAAACTTGCGCGCGTAGCTGTTGGTCTGTGGAGT	1.4962	32.5484
	AAACTTTCACGCTGTAACGCAGGCAGAA	AAACTTTCACGCTGTAACGC	GGTGCTCGTTAAACTTTCACGCTGTAACGCAGGCAGAAAGCGT	0.663901	24.0638
	AAACTTTCATGGCAACGTTCGGGGCGTG	AAACTTTCATGGCAACGTTC	AATTAGCACGAAACTTTCATGGCAACGTTCGGGGCGTGCCGGT	0.687294	23.6948
	AAACTTTCTTGCTGATAAACGGGTCGTG	AAACTTTCTTGCTGATAAAC	CAGAGCTGCAAAACTTTCTTGCTGATAAACGGGTCGTGGCAGT	-1.57918	1.51722
	AAAGAAAATAATGCCAAACAAGGTGACG	AAAGAAAATAATGCCAAACA	GCTGAATCTGAAAGAAAATAATGCCAAACAAGGTGACGTTGAT	-0.548246	12.3735
	AAAGAAATCAAGAAATGACTTGGCGATT	AAAGAAATCAAGAAATGACT	TCATCGCCGTAAAGAAATCAAGAAATGACTTGGCGATTAAAAT	1.83481	30.8439
	AAAGAAATCACGGAAAATATTGGCACCT	AAAGAAATCACGGAAAATAT	GGATACCGGCAAAGAAATCACGGAAAATATTGGCACCTAAAAT	-0.263114	15.1372
	AAAGAAATGCTCGTTGTCGATGGTGTCG	AAAGAAATGCTCGTTGTCGA	TCTTACGCACAAAGAAATGCTCGTTGTCGATGGTGTCGGTCAT	0.373001	20.1861
	AAAGAACGGCGAGGCCACGTCGGTGGCG	AAAGAACGGCGAGGCCACGT	TGATCGGCGTAAAGAACGGCGAGGCCACGTCGGTGGCGATCAT	2.08225	29.0107
	AAAGAAGAAAGCGCCATTGCCGGTATAT	AAAGAAGAAAGCGCCATTGC	TTTCATCTTTAAAGAAGAAAGCGCCATTGCCGGTATATTCCGG	-0.828124	9.38529
	AAAGAAGGAAAATACAGCAATGGAAAAA	AAAGAAGGAAAATACAGCAA	TGAAAGTAAAAAAGAAGGAAAATACAGCAATGGAAAAAATTTT	-1.5269	2.26078
	AAAGAAGTAAGTCTTAATTGAGGATGAA	AAAGAAGTAAGTCTTAATTG	GACCGTCGCCAAAGAAGTAAGTCTTAATTGAGGATGAAAATGT	0.987292	27.6984
	AAAGAATATGCGCCACACGCAGGCTGTT	AAAGAATATGCGCCACACGC	GGGTTGTGGTAAAGAATATGCGCCACACGCAGGCTGTTGGTGA	-0.298405	14.2291
	AAAGAATGCCAGGTTGAACGTGGGTGGA	AAAGAATGCCAGGTTGAACG	TGCTGGCAAAAAAGAATGCCAGGTTGAACGTGGGTGGAGTTGC	0.439766	21.5335
	AAAGACAAATAAGGGGCACAAGGAAAAA	AAAGACAAATAAGGGGCACA	AGAGCGGAAGAAAGACAAATAAGGGGCACAAGGAAAAAGGATT	0.603026	24.3605
	AAAGACAGGCGACCTTTTCAAGGAATAG	AAAGACAGGCGACCTTTTCA	TAGCAGATCAAAAGACAGGCGACCTTTTCAAGGAATAGCATGA	-0.493196	13.0653
	AAAGACATCCGCCATTGAACTGGCTTTG	AAAGACATCCGCCATTGAAC	GATACTTTTTAAAGACATCCGCCATTGAACTGGCTTTGCCGCA	-1.68861	0.581763
	AAAGACATTTCCGAGCAACACGGAAGAG	AAAGACATTTCCGAGCAACA	CTTCCCGTTGAAAGACATTTCCGAGCAACACGGAAGAGATTTG	0.834469	27.4268
	AAAGACCAGCGCGACGTGGTTGGCTATC	AAAGACCAGCGCGACGTGGT	TCACTTCAATAAAGACCAGCGCGACGTGGTTGGCTATCCAACC	-1.52004	2.30935
	AAAGACCAGCGTTAAACTCCAGGTTTGT	AAAGACCAGCGTTAAACTCC	GACTGCTTAAAAAGACCAGCGTTAAACTCCAGGTTTGTACGCT	-0.9805	8.049
	AAAGACGCTGGCCTGTAGCGCGGTGTCA	AAAGACGCTGGCCTGTAGCG	GCTGATCGTCAAAGACGCTGGCCTGTAGCGCGGTGTCAAACTG	-0.859931	8.82238
	AAAGACGGGCTTAGCAGTGATGGTTATC	AAAGACGGGCTTAGCAGTGA	TGCCAGCTTAAAAGACGGGCTTAGCAGTGATGGTTATCCGCCA	-1.11956	6.05392
	AAAGACGGTTACGCGTTTCACGGGATTT	AAAGACGGTTACGCGTTTCA	CCACGAGCGGAAAGACGGTTACGCGTTTCACGGGATTTCACAG	-0.993532	7.75709
	AAAGACGTGCTCCCAGCCCCAGGCGAAA	AAAGACGTGCTCCCAGCCCC	CCATAACGGTAAAGACGTGCTCCCAGCCCCAGGCGAAAGTCAG	-0.116265	16.7559
	AAAGACTGAGGAAACGGCCACGGCTGAG	AAAGACTGAGGAAACGGCCA	CGCGGTCATTAAAGACTGAGGAAACGGCCACGGCTGAGAAGTC	-1.40746	3.32553
	AAAGAGAAATACTATCATGACGGACAAA	AAAGAGAAATACTATCATGA	CAAGCTGTTTAAAGAGAAATACTATCATGACGGACAAATTGAC	-1.24526	4.67913
	AAAGAGACATCGTTAACGCCAGGTCCGC	AAAGAGACATCGTTAACGCC	GCGTAAAGTAAAAGAGACATCGTTAACGCCAGGTCCGCAGAGA	-0.777139	9.30569
	AAAGAGATCGCTGATGGTATCGGTGTGA	AAAGAGATCGCTGATGGTAT	ACAGCACATCAAAGAGATCGCTGATGGTATCGGTGTGAGCGTC	-1.58806	2.08637
	AAAGAGCACTTTTTTGGCCCCGGCGGCA	AAAGAGCACTTTTTTGGCCC	CAGGATGTGAAAAGAGCACTTTTTTGGCCCCGGCGGCAATATG	2.50072	33.9561
	AAAGAGTAATCCCGCCAGAGCGGCAAGG	AAAGAGTAATCCCGCCAGAG	TATCCAGGCCAAAGAGTAATCCCGCCAGAGCGGCAAGGAAGCA	-1.65785	0.80803
	AAAGAGTGCGCCAGTCACGATGGGCGTG	AAAGAGTGCGCCAGTCACGA	AGAAATAGAGAAAGAGTGCGCCAGTCACGATGGGCGTGAAAGG	-0.555333	12.388
	AAAGATAAAAGGAAATCGCATGGCAAGT	AAAGATAAAAGGAAATCGCA	TTACGTGTCGAAAGATAAAAGGAAATCGCATGGCAAGTATTTC	0.0796138	19.575
	AAAGATAATCACCAACGTATCGGGCATT	AAAGATAATCACCAACGTAT	TAGCAACAAAAAAGATAATCACCAACGTATCGGGCATTGCCCA	0.980926	29.5484
	AAAGATACGAAAGCGCACAACGGCATCG	AAAGATACGAAAGCGCACAA	TATCATCTTTAAAGATACGAAAGCGCACAACGGCATCGGCATG	-1.24182	5.56234
	AAAGATAGAGATAGCCCCGCCGGAAAGC	AAAGATAGAGATAGCCCCGC	CGGGTTTACCAAAGATAGAGATAGCCCCGCCGGAAAGCTGTTC	-0.529864	12.7769
	AAAGATAGCGAGTTGTTTCTCGGTTGCG	AAAGATAGCGAGTTGTTTCT	AAAAGGTATTAAAGATAGCGAGTTGTTTCTCGGTTGCGCCACA	1.68685	34.6642
	AAAGATATGACGGTGTGGGCGGGTGTAA	AAAGATATGACGGTGTGGGC	CCATTTCAGTAAAGATATGACGGTGTGGGCGGGTGTAAAAATC	-1.43706	2.85438
	AAAGATCAACCGCCGCCTGGAGGTTTAG	AAAGATCAACCGCCGCCTGG	TCAACTTCCCAAAGATCAACCGCCGCCTGGAGGTTTAGCCAAA	-1.28453	4.76201
	AAAGATCGTCACCGGCAGGTTGGCGATC	AAAGATCGTCACCGGCAGGT	TCGCAAACTTAAAGATCGTCACCGGCAGGTTGGCGATCGGCTG	-0.271171	16.4633
	AAAGATGAGGAGGTAGCAGATGGAATTT	AAAGATGAGGAGGTAGCAGA	GAAGCCTCTGAAAGATGAGGAGGTAGCAGATGGAATTTCACGA	-0.182438	15.3709
	AAAGATGATCCGCTAACTCTTGGCCCAG	AAAGATGATCCGCTAACTCT	ATGGTTTCAAAAAGATGATCCGCTAACTCTTGGCCCAGAGAAC	1.08609	27.6239
	AAAGATGATGTCACAGCCGCAGGCCTGG	AAAGATGATGTCACAGCCGC	GGCGAGAATCAAAGATGATGTCACAGCCGCAGGCCTGGGCGAT	-1.45661	3.06389
	AAAGATGCCTTCCGGGATTTCGGAGAAG	AAAGATGCCTTCCGGGATTT	TTTTCTTACCAAAGATGCCTTCCGGGATTTCGGAGAAGAAAAT	0.310008	20.9566
	AAAGATGGCATTCAATTGTTCGGCATCT	AAAGATGGCATTCAATTGTT	GGGCAGCCCGAAAGATGGCATTCAATTGTTCGGCATCTGGCGC	-0.211968	15.8807
	AAAGATTATTGCGTCAGAACCGGCAAAC	AAAGATTATTGCGTCAGAAC	TATTACCGTTAAAGATTATTGCGTCAGAACCGGCAAACCCGAA	-1.6402	1.48367
	AAAGATTCCAGTTCATCACGAGGCAAAT	AAAGATTCCAGTTCATCACG	TGCACTGGCGAAAGATTCCAGTTCATCACGAGGCAAATCCAGT	-0.444242	12.9011
	AAAGCAACTTTTCAGCCTGACGGCGACT	AAAGCAACTTTTCAGCCTGA	ATGACGTCCAAAAGCAACTTTTCAGCCTGACGGCGACTCATTG	0.340254	23.3513
	AAAGCAATGGGTTGATTAGCAGGCAATG	AAAGCAATGGGTTGATTAGC	CAACTTCGTCAAAGCAATGGGTTGATTAGCAGGCAATGAAAGG	0.0441388	19.014
	AAAGCACAATATCAGCGCTGCGGTTCAT	AAAGCACAATATCAGCGCTG	TTGGCATCAGAAAGCACAATATCAGCGCTGCGGTTCATGGCGT	0.817566	26.8372
	AAAGCAGACCAAACAGCGGTTGGAATAA	AAAGCAGACCAAACAGCGGT	AGTTTGTCAGAAAGCAGACCAAACAGCGGTTGGAATAATAGCG	-1.60191	1.40096
	AAAGCAGGAAAGAATATAGGTGGGCAAT	AAAGCAGGAAAGAATATAGG	CCAGAGATGCAAAGCAGGAAAGAATATAGGTGGGCAATTTACC	-0.774173	9.66113
	AAAGCAGGACAGACCACCCGCGGTCTGC	AAAGCAGGACAGACCACCCG	GCGGCACAAAAAAGCAGGACAGACCACCCGCGGTCTGCGCCAG	-1.22094	4.58712
	AAAGCAGGAGTGGAAAAATGTGGCAGAC	AAAGCAGGAGTGGAAAAATG	CTGACCATTAAAAGCAGGAGTGGAAAAATGTGGCAGACCGAAC	-1.36036	3.71432
	AAAGCAGGTTGGGAGTCGTCAGGGTGCA	AAAGCAGGTTGGGAGTCGTC	GAATCATAAAAAAGCAGGTTGGGAGTCGTCAGGGTGCAGCACG	-0.122766	16.2773
	AAAGCATACGCCGAGCGCCAGGGCAGCG	AAAGCATACGCCGAGCGCCA	CGGGGAGAATAAAGCATACGCCGAGCGCCAGGGCAGCGGTACG	-1.20473	5.68619
	AAAGCATCAACCCAATGAAAAGGGGTGA	AAAGCATCAACCCAATGAAA	TCCCATCAACAAAGCATCAACCCAATGAAAAGGGGTGAAATGC	-0.877889	8.70634
	AAAGCATCCACAATAGAAGAAGGATGCC	AAAGCATCCACAATAGAAGA	TAATCATTGTAAAGCATCCACAATAGAAGAAGGATGCCGCAGG	-1.30655	4.40397
	AAAGCATGGCTCTGTGCAATGGGGAAAG	AAAGCATGGCTCTGTGCAAT	TGCCCGGCTTAAAGCATGGCTCTGTGCAATGGGGAAAGATTAG	-0.569218	11.8026
	AAAGCATTCGCAAATGCTGTTGGGCAAA	AAAGCATTCGCAAATGCTGT	TACAAGCCGGAAAGCATTCGCAAATGCTGTTGGGCAAAATCGA	-1.69173	1.29226
	AAAGCATTCTCCCGCCTGCGGGGAGAAT	AAAGCATTCTCCCGCCTGCG	AGCGATCGCTAAAGCATTCTCCCGCCTGCGGGGAGAATGCCAG	-0.91626	8.75937
	AAAGCCAGATAGAGTAATGCCGGCACAA	AAAGCCAGATAGAGTAATGC	GGCATAGTTAAAAGCCAGATAGAGTAATGCCGGCACAATCATC	-1.54611	2.32421
	AAAGCCAGTAACCAGCCACTGGGTGTCA	AAAGCCAGTAACCAGCCACT	GCTGGCGGTTAAAGCCAGTAACCAGCCACTGGGTGTCATCGTC	1.13374	31.7598
	AAAGCCCACAAGTCACCATCTGGCGCGA	AAAGCCCACAAGTCACCATC	GTCGCCAATGAAAGCCCACAAGTCACCATCTGGCGCGATAGAC	-1.15987	5.55452
	AAAGCCCACCGCCCACCAACAGGTTAAA	AAAGCCCACCGCCCACCAAC	TGTTCGATGGAAAGCCCACCGCCCACCAACAGGTTAAAGCCCA	-0.777284	10.1881
	AAAGCCCATCCAGAGTCTTCGGGTCAGG	AAAGCCCATCCAGAGTCTTC	CCATCAGGGCAAAGCCCATCCAGAGTCTTCGGGTCAGGGTTAA	1.38595	27.222
	AAAGCCCATCGCCAGCGCTTCGGCTTTC	AAAGCCCATCGCCAGCGCTT	CAGCATGGGTAAAGCCCATCGCCAGCGCTTCGGCTTTCATTTC	0.0360792	18.4372
	AAAGCCCGAAAGCAAAATTCCGGTGTTC	AAAGCCCGAAAGCAAAATTC	TCTCTGGCGGAAAGCCCGAAAGCAAAATTCCGGTGTTCATCCC	-1.58841	1.56721
	AAAGCCCGATGGTCAGCATCAGGCGGGA	AAAGCCCGATGGTCAGCATC	ACCAAAAAACAAAGCCCGATGGTCAGCATCAGGCGGGATGAAG	-0.369963	13.844
	AAAGCCCGGCAGCACGCGTCTGGAGGAG	AAAGCCCGGCAGCACGCGTC	GGCTTAAGGTAAAGCCCGGCAGCACGCGTCTGGAGGAGACAGC	-1.52622	1.90316
	AAAGCCCGGCCAGCCCGCTGCGGTGGGC	AAAGCCCGGCCAGCCCGCTG	AGGCCGGGAAAAAGCCCGGCCAGCCCGCTGCGGTGGGCAAAGA	-1.51532	2.52812
	AAAGCCCTGGCAGATAACCTTGGTGTTT	AAAGCCCTGGCAGATAACCT	GGCTACCGGTAAAGCCCTGGCAGATAACCTTGGTGTTTTTATC	-1.53308	2.16569
	AAAGCCGACCGCAGGAATGGCGGCGAGG	AAAGCCGACCGCAGGAATGG	ACACCATCGCAAAGCCGACCGCAGGAATGGCGGCGAGGATCAT	-1.61171	1.65989
	AAAGCCGCCCTGATCGCCATAGGCACTT	AAAGCCGCCCTGATCGCCAT	GAGCCAGCACAAAGCCGCCCTGATCGCCATAGGCACTTAACAC	-1.40439	3.69382
	AAAGCCTAAACTTTCGTACAGGGCAATG	AAAGCCTAAACTTTCGTACA	TCGCCTCGTTAAAGCCTAAACTTTCGTACAGGGCAATGGCGGC	-0.60901	13.0667
	AAAGCCTGCACCGTAAAATTTGGGTGTA	AAAGCCTGCACCGTAAAATT	TGAAAGTAACAAAGCCTGCACCGTAAAATTTGGGTGTATCTTC	-1.10611	5.50906
	AAAGCCTGCCGACCAGGCCTGGGTGGAG	AAAGCCTGCCGACCAGGCCT	CGTTTAACTGAAAGCCTGCCGACCAGGCCTGGGTGGAGATAAG	-1.24289	5.21941
	AAAGCCTTACTGGTATAAGCCGGCATGG	AAAGCCTTACTGGTATAAGC	ATCGATAACTAAAGCCTTACTGGTATAAGCCGGCATGGAGGTC	0.740785	25.1269
	AAAGCCTTGCTCCTGCAACGCGGCGACG	AAAGCCTTGCTCCTGCAACG	TAATATTGTCAAAGCCTTGCTCCTGCAACGCGGCGACGATTTC	1.27652	27.8638
	AAAGCGAAATACCAGCACGCTGGTCAGC	AAAGCGAAATACCAGCACGC	CACCAACATCAAAGCGAAATACCAGCACGCTGGTCAGCGGGAA	0.0620648	19.1082
	AAAGCGAGCTTTCCGCGAGATGGGCTAA	AAAGCGAGCTTTCCGCGAGA	AAATTGCCGGAAAGCGAGCTTTCCGCGAGATGGGCTAAATGCA	0.733412	25.0795
	AAAGCGCAGGCGTTTGTACGAGGTTCAC	AAAGCGCAGGCGTTTGTACG	GCGTCTGGAGAAAGCGCAGGCGTTTGTACGAGGTTCACGATGA	-0.980663	7.84435
	AAAGCGCATCATCAAGGATGAGGATTTC	AAAGCGCATCATCAAGGATG	TCCACCGCCGAAAGCGCATCATCAAGGATGAGGATTTCCGCGT	-0.975995	8.14615
	AAAGCGCGTTCCTGCTCTTCCGGCGTCG	AAAGCGCGTTCCTGCTCTTC	CTGGGCAACAAAAGCGCGTTCCTGCTCTTCCGGCGTCGAAAAG	-0.759296	10.5892
	AAAGCGGCAGATATTTGAAAGGGAAACC	AAAGCGGCAGATATTTGAAA	GATGACCGGCAAAGCGGCAGATATTTGAAAGGGAAACCGCGAT	-1.23839	4.99932
	AAAGCGGCGGCCAATGGTCGCGGCAGCC	AAAGCGGCGGCCAATGGTCG	GATGGATAGTAAAGCGGCGGCCAATGGTCGCGGCAGCCTGGAT	-1.68893	1.40893
	AAAGCGTGACGCAACACATGCGGTGACA	AAAGCGTGACGCAACACATG	ATGAGTGGCAAAAGCGTGACGCAACACATGCGGTGACAGCTTT	-0.0943264	16.4737
	AAAGCGTGGCGAGATCGTAGCGGCTGTG	AAAGCGTGGCGAGATCGTAG	TTGACCTGACAAAGCGTGGCGAGATCGTAGCGGCTGTGATGAC	-1.21311	5.96756
	AAAGCGTTCTTTGTCCTGTAAGGCTACA	AAAGCGTTCTTTGTCCTGTA	TTTCACCGTCAAAGCGTTCTTTGTCCTGTAAGGCTACAGTTAC	-1.73217	0.563686
	AAAGCTATGGGTTTTCTTTCCGGTAAGC	AAAGCTATGGGTTTTCTTTC	AATAAGGATTAAAGCTATGGGTTTTCTTTCCGGTAAGCGCATT	-1.43193	3.25074
	AAAGCTGAAACCCATCGCTAAGGCATAA	AAAGCTGAAACCCATCGCTA	ACATTACCGTAAAGCTGAAACCCATCGCTAAGGCATAAGCCAG	1.15077	26.5168
	AAAGCTGATAATCATCCTCATGGTGGAA	AAAGCTGATAATCATCCTCA	ATGGTGCTGCAAAGCTGATAATCATCCTCATGGTGGAACTCTT	0.283926	21.2585
	AAAGCTGATCTCTTCGACATCGGCCAGC	AAAGCTGATCTCTTCGACAT	GGAAGAAGTTAAAGCTGATCTCTTCGACATCGGCCAGCACTTC	0.620155	25.2705
	AAAGCTGCTGTTCTGCCATTCGGGACAT	AAAGCTGCTGTTCTGCCATT	CCATGTATATAAAGCTGCTGTTCTGCCATTCGGGACATCACGT	-0.736935	10.1227
	AAAGCTTCATGAAATCACGACGGTTAAT	AAAGCTTCATGAAATCACGA	AATGCTGCACAAAGCTTCATGAAATCACGACGGTTAATGCCGT	-0.929624	7.97384
	AAAGCTTGCAGCCAATACAGAGGCTTTC	AAAGCTTGCAGCCAATACAG	ACCACGGCGCAAAGCTTGCAGCCAATACAGAGGCTTTCGTTGA	-1.68677	0.113996
	AAAGGAATCTTCCGTTGCCGAGGCTTCA	AAAGGAATCTTCCGTTGCCG	ATCCTTCAGCAAAGGAATCTTCCGTTGCCGAGGCTTCATGTCC	-0.753362	9.85748
	AAAGGAATTGCCTCCAGCTCCGGCGAAT	AAAGGAATTGCCTCCAGCTC	TTCTGTCAGTAAAGGAATTGCCTCCAGCTCCGGCGAATGCACA	-1.36758	3.97075
	AAAGGAATTTTGCTAAGCGGCGGTAAAC	AAAGGAATTTTGCTAAGCGG	ACGTAAAATTAAAGGAATTTTGCTAAGCGGCGGTAAACCCATC	-0.563894	12.2702
	AAAGGACTGTCTCCTTCTGCCGGTTGAA	AAAGGACTGTCTCCTTCTGC	AACTTGTCGCAAAGGACTGTCTCCTTCTGCCGGTTGAAATCAC	-0.705991	10.2906
	AAAGGAGAGGACGATGGTTGCGGTAAGA	AAAGGAGAGGACGATGGTTG	TCTGGTCCCTAAAGGAGAGGACGATGGTTGCGGTAAGAAGTGC	-0.376658	13.4139
	AAAGGAGATACCTAAATAAACGGGATTA	AAAGGAGATACCTAAATAAA	TTAAGACGGCAAAGGAGATACCTAAATAAACGGGATTACCATA	-1.22136	5.5606
	AAAGGAGCCTGATAATGAAAGGGTTTGT	AAAGGAGCCTGATAATGAAA	TTTGAGTGGAAAAGGAGCCTGATAATGAAAGGGTTTGTTTGAC	-0.666476	11.2243
	AAAGGAGCTCATCCTGATTATGGTTTCA	AAAGGAGCTCATCCTGATTA	GGATTGGTCAAAAGGAGCTCATCCTGATTATGGTTTCATCATT	-1.15254	6.2859
	AAAGGATAAATCGCCGTGTCTGGATCAA	AAAGGATAAATCGCCGTGTC	CTTCGGGGGGAAAGGATAAATCGCCGTGTCTGGATCAAACATT	-0.897091	8.20095
	AAAGGATGAACTATGAAATCGGGCCGCT	AAAGGATGAACTATGAAATC	TCAGATTGAAAAAGGATGAACTATGAAATCGGGCCGCTTTATT	-0.906799	8.64176
	AAAGGATGGAATCGACGGCAAGGACATA	AAAGGATGGAATCGACGGCA	CCGACAATACAAAGGATGGAATCGACGGCAAGGACATACTCAA	-1.16786	7.02996
	AAAGGATTGTAGTTTGAAAAGGGTTCGG	AAAGGATTGTAGTTTGAAAA	TGACGCTTAAAAAGGATTGTAGTTTGAAAAGGGTTCGGCAATT	-1.60766	1.60685
	AAAGGCAATCATCGGTGCCAGGGTAAAG	AAAGGCAATCATCGGTGCCA	GCAGCGAGGTAAAGGCAATCATCGGTGCCAGGGTAAAGATGAC	-0.752459	11.001
	AAAGGCACACCACAATGAAGAGGACAAA	AAAGGCACACCACAATGAAG	GTCGCCAGAAAAAGGCACACCACAATGAAGAGGACAAAACAGC	-1.74026	0.203874
	AAAGGCAGATGATCATCTTCGGGAGACT	AAAGGCAGATGATCATCTTC	TTCGCGTAATAAAGGCAGATGATCATCTTCGGGAGACTGCCAA	-1.65916	0.94202
	AAAGGCCACTCGCGCGTCGCTGGCACAA	AAAGGCCACTCGCGCGTCGC	TCACGCCACCAAAGGCCACTCGCGCGTCGCTGGCACAATAACC	-1.17147	7.25711
	AAAGGCCATAATCAGAACATCGGCGGGC	AAAGGCCATAATCAGAACAT	CCTGGAAACCAAAGGCCATAATCAGAACATCGGCGGGCAATTC	0.758691	24.4872
	AAAGGCGAAAAACGCCGCGATGGTGGCC	AAAGGCGAAAAACGCCGCGA	TGATCCATGCAAAGGCGAAAAACGCCGCGATGGTGGCCAGGCT	-1.49046	1.98756
	AAAGGCGTCCGGGAAATAAACGGTGTGT	AAAGGCGTCCGGGAAATAAA	TTTGTGTCAGAAAGGCGTCCGGGAAATAAACGGTGTGTTGGGC	-0.850715	8.56627
	AAAGGCGTGGGTAAACCCCCGGGCGCGT	AAAGGCGTGGGTAAACCCCC	TGCATAACGGAAAGGCGTGGGTAAACCCCCGGGCGCGTTCCTT	-1.45959	3.19728
	AAAGGCTAACGGGTGATCCGGGGCGATA	AAAGGCTAACGGGTGATCCG	GTTCCGGCACAAAGGCTAACGGGTGATCCGGGGCGATAGCAAA	-0.274383	14.7921
	AAAGGCTGCTTTTGCTATTCCGGCGCTG	AAAGGCTGCTTTTGCTATTC	AGTCGCTGATAAAGGCTGCTTTTGCTATTCCGGCGCTGTAGAC	-1.32552	4.54382
	AAAGGCTTCGGCTAAACGGTCGGCAAGC	AAAGGCTTCGGCTAAACGGT	GATACTCCGCAAAGGCTTCGGCTAAACGGTCGGCAAGCGCTTT	-1.52946	2.71742
	AAAGGCTTGCTGGTAGCGCGCGGTCAGC	AAAGGCTTGCTGGTAGCGCG	CCATCGCCTGAAAGGCTTGCTGGTAGCGCGCGGTCAGCGATGT	-0.530497	12.273
	AAAGGGCTTTACGAACGAAGGGGTAGTA	AAAGGGCTTTACGAACGAAG	TCGAGCTGGAAAAGGGCTTTACGAACGAAGGGGTAGTACATGA	-1.39811	3.80589
	AAAGGGGGAGTGCAACGCTCAGGCTGTG	AAAGGGGGAGTGCAACGCTC	GTCACCAGAAAAAGGGGGAGTGCAACGCTCAGGCTGTGAGCAA	0.007398	18.5696
	AAAGGGTTAATCTGTGCAACAGGTGACA	AAAGGGTTAATCTGTGCAAC	ACGAGAAACCAAAGGGTTAATCTGTGCAACAGGTGACATCCCC	-0.433868	14.6652
	AAAGGTAAACACGGCACCAATGGGGGCC	AAAGGTAAACACGGCACCAA	CCAGGGCAATAAAGGTAAACACGGCACCAATGGGGGCCATCGC	-1.2566	4.9407
	AAAGGTAAACAGCGTTTCATCGGCATCA	AAAGGTAAACAGCGTTTCAT	TGAATGAGTCAAAGGTAAACAGCGTTTCATCGGCATCAAAGAA	-0.985504	7.26032
	AAAGGTAGTAAACGTACGTTCGGCAATT	AAAGGTAGTAAACGTACGTT	CGCGTGAGCCAAAGGTAGTAAACGTACGTTCGGCAATTCTGAC	-1.00453	7.40653
	AAAGGTCAACGCTTGCAGCCAGGCGGTG	AAAGGTCAACGCTTGCAGCC	CCCGGTAACCAAAGGTCAACGCTTGCAGCCAGGCGGTGCCGTC	-0.974565	7.71915
	AAAGGTCACCCACTGCGTTAAGGGCTGA	AAAGGTCACCCACTGCGTTA	CAAGCATCACAAAGGTCACCCACTGCGTTAAGGGCTGACCATC	-1.33133	4.55585
	AAAGGTCACCGCGTGTTGCTCGGCAATT	AAAGGTCACCGCGTGTTGCT	GACCCGCAGCAAAGGTCACCGCGTGTTGCTCGGCAATTGCCAC	-1.35273	4.26299
	AAAGTAAGGCAATCATAATGTGGTACTG	AAAGTAAGGCAATCATAATG	CTGATAGCACAAAGTAAGGCAATCATAATGTGGTACTGACGAC	0.396326	21.4153
	AAAGTAATTCGCCAGCACCGTGGCGTTA	AAAGTAATTCGCCAGCACCG	CGCTGATGGCAAAGTAATTCGCCAGCACCGTGGCGTTATCAAC	-0.400127	13.579
	AAAGTAATTTTTGAAGGTTCGGGTCAGA	AAAGTAATTTTTGAAGGTTC	GCGGAACATCAAAGTAATTTTTGAAGGTTCGGGTCAGAGTTTG	0.14843	19.5541
	AAAGTACCTAAACCAAATGCAGGGATAG	AAAGTACCTAAACCAAATGC	TTTCAGACGGAAAGTACCTAAACCAAATGCAGGGATAGCCATA	-1.31474	4.19067
	AAAGTACGCCCGCACACACCAGGTGACA	AAAGTACGCCCGCACACACC	GCCGCATAAAAAAGTACGCCCGCACACACCAGGTGACACAGCA	-0.0410174	16.4885
	AAAGTACTGGTAGAGGTTCCAGGTAAAA	AAAGTACTGGTAGAGGTTCC	CCAGTTCACAAAAGTACTGGTAGAGGTTCCAGGTAAAAGAATC	-1.49326	2.42576
	AAAGTATCATGGCAATGAGCGGGCCGCT	AAAGTATCATGGCAATGAGC	GGCATGATGAAAAGTATCATGGCAATGAGCGGGCCGCTGATCG	-1.01665	7.23966
	AAAGTATGGAACGTTGCGGCTGGGTGAG	AAAGTATGGAACGTTGCGGC	ATAGCGAGGGAAAGTATGGAACGTTGCGGCTGGGTGAGTCAGG	-0.537438	12.1418
	AAAGTCAGCGGAATATTATCCGGCACCT	AAAGTCAGCGGAATATTATC	CGCAAGGTATAAAGTCAGCGGAATATTATCCGGCACCTGCTGG	-1.55102	3.1768
	AAAGTCATCTTGCTATAACAAGGCTTGC	AAAGTCATCTTGCTATAACA	ATAAATGGTAAAAGTCATCTTGCTATAACAAGGCTTGCAGTGG	-0.204749	15.4534
	AAAGTCATGTGATAACAAAGGGGTGAAC	AAAGTCATGTGATAACAAAG	ACTATGCTCAAAAGTCATGTGATAACAAAGGGGTGAACTATGG	-1.67616	0.470019
	AAAGTCGACGAATCCCGCCCAGGCTTCC	AAAGTCGACGAATCCCGCCC	GGTTTTGTAAAAAGTCGACGAATCCCGCCCAGGCTTCCGGGCC	-1.44218	3.45474
	AAAGTCGATCACGCGTTCCGGGGTGATT	AAAGTCGATCACGCGTTCCG	AATTACCGCTAAAGTCGATCACGCGTTCCGGGGTGATTTCCAG	0.124031	19.4702
	AAAGTCGCGACACAAGCAACAGGTAGTG	AAAGTCGCGACACAAGCAAC	ACCAAGCAGTAAAGTCGCGACACAAGCAACAGGTAGTGAATAT	-0.341193	14.3142
	AAAGTCTACGCTTTGCTCCCCGGCGGGT	AAAGTCTACGCTTTGCTCCC	GCGGATTGGCAAAGTCTACGCTTTGCTCCCCGGCGGGTGTAAG	-0.903593	8.80365
	AAAGTCTGGCTTTGGTTAACAGGAGAAA	AAAGTCTGGCTTTGGTTAAC	GGCGACGCCAAAAGTCTGGCTTTGGTTAACAGGAGAAAGCCCC	-0.74318	9.69727
	AAAGTGAATCAAGATGCCCCCGGCGGTT	AAAGTGAATCAAGATGCCCC	ACTTTCACAGAAAGTGAATCAAGATGCCCCCGGCGGTTCACCT	0.579182	24.9453
	AAAGTGACATGGCGGGCCTCCGGGATGC	AAAGTGACATGGCGGGCCTC	TAATGTCGTTAAAGTGACATGGCGGGCCTCCGGGATGCGTATG	-0.787415	9.6192
	AAAGTGATGCTGATTAATATTGGTCGTT	AAAGTGATGCTGATTAATAT	GCACAAGGAGAAAGTGATGCTGATTAATATTGGTCGTTTGTTA	-0.369924	13.7596
	AAAGTGATTTATCAGCCCACTGGCCAGC	AAAGTGATTTATCAGCCCAC	CCACCATCGCAAAGTGATTTATCAGCCCACTGGCCAGCAACAA	0.00471993	18.1017
	AAAGTGCATAGCGTCGCAATGGGAACCG	AAAGTGCATAGCGTCGCAAT	ACTCTTCGGCAAAGTGCATAGCGTCGCAATGGGAACCGCCGTT	1.2955	30.7372
	AAAGTTAGTACCGAACAGCCAGGCTTTA	AAAGTTAGTACCGAACAGCC	ACGCGTAGTTAAAGTTAGTACCGAACAGCCAGGCTTTACCTTC	-1.19331	6.0572
	AAAGTTCAGAATGTTCAAAACGGTACGC	AAAGTTCAGAATGTTCAAAA	CGCCAAGCACAAAGTTCAGAATGTTCAAAACGGTACGCATAAA	-0.80901	9.31719
	AAAGTTCATACGTACAACGTTGGCACCC	AAAGTTCATACGTACAACGT	AGCCGTGAGAAAAGTTCATACGTACAACGTTGGCACCCGCCGC	0.155841	19.6937
	AAAGTTCCATTCATTATTCCTGGTGAAT	AAAGTTCCATTCATTATTCC	AATTGGGTCAAAAGTTCCATTCATTATTCCTGGTGAATCGGTT	-0.992965	7.24217
	AAAGTTCGGATCGTAATAGTTGGCAAAA	AAAGTTCGGATCGTAATAGT	AGAAGCCCATAAAGTTCGGATCGTAATAGTTGGCAAAAGAGAA	1.46235	31.9632
	AAAGTTGCTCGCCCGTCGCCAGGAGATG	AAAGTTGCTCGCCCGTCGCC	CGTTGCAGGCAAAGTTGCTCGCCCGTCGCCAGGAGATGTTCGC	-1.17473	6.07291
	AAAGTTGGCCGCTTCAATACCGGCTTTG	AAAGTTGGCCGCTTCAATAC	TGCAGAATGGAAAGTTGGCCGCTTCAATACCGGCTTTGGTCAG	-0.630919	11.3195
	AAAGTTTCAACCAGAACGAACGGCAGTT	AAAGTTTCAACCAGAACGAA	CAACAGCAAGAAAGTTTCAACCAGAACGAACGGCAGTTCGAAA	-1.12315	6.41693
	AAAGTTTGTGTCGTGTAGTTCGGTGCCG	AAAGTTTGTGTCGTGTAGTT	CAATGCGGGCAAAGTTTGTGTCGTGTAGTTCGGTGCCGTCAGT	-1.67686	0.95495
	AAAGTTTTCATGGAAAGCGGTGGTGAGC	AAAGTTTTCATGGAAAGCGG	CGCCTTCACCAAAGTTTTCATGGAAAGCGGTGGTGAGCGACAT	-1.60298	1.64852
	AAAGTTTTCCGTTGCAAACCGGGCAGGC	AAAGTTTTCCGTTGCAAACC	TGGTTATACCAAAGTTTTCCGTTGCAAACCGGGCAGGCAATGA	-1.74216	0.14197
	AAAGTTTTTCGTTGATCGCCAGGCGATA	AAAGTTTTTCGTTGATCGCC	TATAGTCGTCAAAGTTTTTCGTTGATCGCCAGGCGATAAACCC	-0.781427	9.81533
	AAAGTTTTTGCCGTGGCGGTTGGAACGC	AAAGTTTTTGCCGTGGCGGT	GGTATAAGCCAAAGTTTTTGCCGTGGCGGTTGGAACGCAGATA	-1.66403	1.61399
	AAATAAACATGGCTGACGTATGGGTGGG	AAATAAACATGGCTGACGTA	CAGCGATCGCAAATAAACATGGCTGACGTATGGGTGGGCTGAT	-0.669159	11.3899
	AAATAAAGCATAGACAGATATGGAAGCT	AAATAAAGCATAGACAGATA	GGTTGCCAGCAAATAAAGCATAGACAGATATGGAAGCTCCAGA	-0.516308	13.0516
	AAATAAAGCCGAAATGCTCGCGGCGCAG	AAATAAAGCCGAAATGCTCG	TAACGCTGGAAAATAAAGCCGAAATGCTCGCGGCGCAGTTGCG	1.3254	29.2603
	AAATAAAGCGAAGCGCCATGAGGCTGCG	AAATAAAGCGAAGCGCCATG	TTCCATCGGTAAATAAAGCGAAGCGCCATGAGGCTGCGCATTC	0.218221	22.6625
	AAATAAATATAGCGTCAGTCCGGTCAGC	AAATAAATATAGCGTCAGTC	CCGCGGCGAGAAATAAATATAGCGTCAGTCCGGTCAGCGCCTT	-1.59313	1.79859
	AAATAACAAAATTTGCCAGTTGGTGACC	AAATAACAAAATTTGCCAGT	CGGTTAAGCCAAATAACAAAATTTGCCAGTTGGTGACCTCTCT	0.787519	27.1804
	AAATAACCGCCAATCAGTTTTGGTAAGA	AAATAACCGCCAATCAGTTT	GTCGGTATCGAAATAACCGCCAATCAGTTTTGGTAAGATCCCG	0.979516	26.0577
	AAATAACCGCTAATGACGCTCGGGTAAT	AAATAACCGCTAATGACGCT	GTTTTTACCTAAATAACCGCTAATGACGCTCGGGTAATCTTTA	0.13376	20.8093
	AAATAACCTTTCCCCTTGAGCGGCGCGA	AAATAACCTTTCCCCTTGAG	GTGAAAAACGAAATAACCTTTCCCCTTGAGCGGCGCGAGCTCG	-1.19609	5.25109
	AAATAACGATTTGCCCTTCGTGGACCTC	AAATAACGATTTGCCCTTCG	TGGATATCGCAAATAACGATTTGCCCTTCGTGGACCTCAACGG	-1.49775	2.41741
	AAATAACTGGCACTGACAGGCGGCTTTT	AAATAACTGGCACTGACAGG	GGTTTAATCAAAATAACTGGCACTGACAGGCGGCTTTTCAGGT	-0.758942	10.1142
	AAATAAGAAACCGTGCTTGGCGGCTACT	AAATAAGAAACCGTGCTTGG	CGCAGTCCTGAAATAAGAAACCGTGCTTGGCGGCTACTCCGCC	0.32904	20.1874
	AAATAAGCGAAGTCTCCTTGTGGCGGGT	AAATAAGCGAAGTCTCCTTG	AGAACCGGGAAAATAAGCGAAGTCTCCTTGTGGCGGGTTTTTA	-0.788859	9.2417
	AAATAATCCATCCCTGACTTTGGAATAT	AAATAATCCATCCCTGACTT	TTTAGCAAATAAATAATCCATCCCTGACTTTGGAATATGGCAA	-1.61364	1.97083
	AAATAATTGGCGACCATTGTGGGTAAAC	AAATAATTGGCGACCATTGT	ACCCTCCGGTAAATAATTGGCGACCATTGTGGGTAAACCGATC	-1.70388	0.407968
	AAATAATTTTCGGCGTCATAGGGAGCGA	AAATAATTTTCGGCGTCATA	GTCATAATCAAAATAATTTTCGGCGTCATAGGGAGCGATCCAG	-1.57772	1.68186
	AAATACAACCCAAGTGCGGTAGGGAAAT	AAATACAACCCAAGTGCGGT	CAGGTAATTAAAATACAACCCAAGTGCGGTAGGGAAATAGGGA	-0.976913	7.97427
	AAATACATTGATATACAGCCCGGTCATA	AAATACATTGATATACAGCC	ACCGCAAGCCAAATACATTGATATACAGCCCGGTCATAATGAG	-1.19619	5.65314
	AAATACCAGATGCAGGCCGCTGGTGGTG	AAATACCAGATGCAGGCCGC	CCGCCGCTTTAAATACCAGATGCAGGCCGCTGGTGGTGCCCAC	-0.988566	7.52857
	AAATACCCGCAATCACAATGAGGACGAC	AAATACCCGCAATCACAATG	ACATTCAGCAAAATACCCGCAATCACAATGAGGACGACGTTGT	-1.31678	4.68355
	AAATACCTCTTTTTGCACGATGGCATCG	AAATACCTCTTTTTGCACGA	CTACTGGACCAAATACCTCTTTTTGCACGATGGCATCGTCCTG	0.146724	19.7332
	AAATACGACCGCGTGCTTTCAGGCGGAA	AAATACGACCGCGTGCTTTC	TCAAAACGCAAAATACGACCGCGTGCTTTCAGGCGGAAATCGC	0.186025	19.433
	AAATACGCGCAGCGGGTTGCGGGTATAT	AAATACGCGCAGCGGGTTGC	AATCGAGTTCAAATACGCGCAGCGGGTTGCGGGTATATTCAAT	-1.13651	6.16214
	AAATACGCGGTACGTTTTCCAGGTTATG	AAATACGCGGTACGTTTTCC	ACCTGACGGTAAATACGCGGTACGTTTTCCAGGTTATGGTTGA	-1.64098	0.988875
	AAATACTCAAATTCACCTTTCGGACTTA	AAATACTCAAATTCACCTTT	ATCAATCTGTAAATACTCAAATTCACCTTTCGGACTTAAACAA	-0.479672	12.8206
	AAATACTTCCGCCAGCGAGTGGGTATTT	AAATACTTCCGCCAGCGAGT	CGCTGTTGATAAATACTTCCGCCAGCGAGTGGGTATTTATCAA	0.522217	26.4843
	AAATAGATGAAAGAGAGATTCGGATTAC	AAATAGATGAAAGAGAGATT	ATCGCCTTTCAAATAGATGAAAGAGAGATTCGGATTACCTTCA	1.0549	27.5061
	AAATAGCAGTTATCGTACCAGGGCTTAC	AAATAGCAGTTATCGTACCA	AAAATTATAGAAATAGCAGTTATCGTACCAGGGCTTACCTTTA	-0.99563	6.92372
	AAATAGCGAAAAATGTTGGGGGGTAATC	AAATAGCGAAAAATGTTGGG	CCAGTTTTTCAAATAGCGAAAAATGTTGGGGGGTAATCCCGAC	-1.25013	5.17603
	AAATAGCGTTACGCCTGCAAGGGCACCA	AAATAGCGTTACGCCTGCAA	CGGGAATAGAAAATAGCGTTACGCCTGCAAGGGCACCAACTAA	-0.885358	10.4748
	AAATAGCGTTCACCTTCTTTCGGCGGGC	AAATAGCGTTCACCTTCTTT	CAGCAGCGCAAAATAGCGTTCACCTTCTTTCGGCGGGCGAATC	0.571833	23.9453
	AAATAGCTGGCTTTCATTTCTGGCGGCG	AAATAGCTGGCTTTCATTTC	CTGGGCGGAAAAATAGCTGGCTTTCATTTCTGGCGGCGCAATA	-1.30868	4.5382
	AAATAGGCACGGATCACGTCCGGGTTAT	AAATAGGCACGGATCACGTC	TGCCTCACCTAAATAGGCACGGATCACGTCCGGGTTATTACGG	-0.259173	15.5789
	AAATAGGTATCGTAATTTTTCGGTCCGA	AAATAGGTATCGTAATTTTT	CACCACCGCAAAATAGGTATCGTAATTTTTCGGTCCGACGTGC	-0.777199	10.0881
	AAATAGGTGGAAAGTTCCATCGGGCAGC	AAATAGGTGGAAAGTTCCAT	GTTAATGCGAAAATAGGTGGAAAGTTCCATCGGGCAGCGCACG	-0.400119	14.1551
	AAATAGTAAAAACCGCTGCGTGGGGCAG	AAATAGTAAAAACCGCTGCG	GCCTTGCGCAAAATAGTAAAAACCGCTGCGTGGGGCAGATGTG	-1.75461	0.00703119
	AAATAGTGAATCGCCTGAGCGGGCATCA	AAATAGTGAATCGCCTGAGC	CGACAACATAAAATAGTGAATCGCCTGAGCGGGCATCAATAAC	0.596988	26.8017
	AAATAGTTATACGGTACATCCGGGTCTA	AAATAGTTATACGGTACATC	ATTGTGCGGGAAATAGTTATACGGTACATCCGGGTCTAGTCCG	-0.176514	15.95
	AAATAGTTTTACCGATATAGCGGTCAAG	AAATAGTTTTACCGATATAG	ATGGTGGTGAAAATAGTTTTACCGATATAGCGGTCAAGTACGC	-1.08779	6.88114
	AAATATCACTGGATACATTATGGTACCC	AAATATCACTGGATACATTA	TGCGTAAAAAAAATATCACTGGATACATTATGGTACCCTCAAC	-1.01158	7.73061
	AAATATCCAATCCGGGTAGACGGGTAAT	AAATATCCAATCCGGGTAGA	TCAGGACATGAAATATCCAATCCGGGTAGACGGGTAATGATTC	0.567519	24.883
	AAATATCCCGCCGTGCTCCTCGGCAGCG	AAATATCCCGCCGTGCTCCT	ATTTGCCACAAAATATCCCGCCGTGCTCCTCGGCAGCGCTTCC	-1.3059	4.55462
	AAATATCCTGTGGGATGTTCAGGCCTCG	AAATATCCTGTGGGATGTTC	CTGATAAGCGAAATATCCTGTGGGATGTTCAGGCCTCGTTCAT	-1.22631	5.35067
	AAATATGGAAATCGGGGGTAAGGGATGC	AAATATGGAAATCGGGGGTA	ATGGAAAAAGAAATATGGAAATCGGGGGTAAGGGATGCAAATA	-1.42	3.54039
	AAATATTCCCCACCGCAACAAGGATTTT	AAATATTCCCCACCGCAACA	GCAATACCGGAAATATTCCCCACCGCAACAAGGATTTTCTCCT	-0.56283	12.9798
	AAATATTTCCTGATAGCTATCGGTATCA	AAATATTTCCTGATAGCTAT	GTGGCTGAGCAAATATTTCCTGATAGCTATCGGTATCAGGAAC	-1.01626	7.44658
	AAATCAAACCAAGCAGCATTTGGGCATC	AAATCAAACCAAGCAGCATT	CCGTTGGCGTAAATCAAACCAAGCAGCATTTGGGCATCGACGG	0.606802	23.5943
	AAATCAACACAGCTGAGAAGCGGATTCG	AAATCAACACAGCTGAGAAG	ACCACCACGAAAATCAACACAGCTGAGAAGCGGATTCGTTCCG	-0.741005	11.3152
	AAATCAACATGAAATGCCGCTGGCTCCT	AAATCAACATGAAATGCCGC	CGCCGCCAGTAAATCAACATGAAATGCCGCTGGCTCCTGCGCC	1.53288	30.5745
	AAATCAAGAGGACAACATTATGGGTATT	AAATCAAGAGGACAACATTA	CTGAACGCAGAAATCAAGAGGACAACATTATGGGTATTTTTTC	0.407895	21.5637
	AAATCAAGCGTAGATATTTGCGGGCAAA	AAATCAAGCGTAGATATTTG	CGCGCGATGGAAATCAAGCGTAGATATTTGCGGGCAAACAGGT	-0.646652	11.0848
	AAATCAATACGTGGTTTTAACGGTTCGG	AAATCAATACGTGGTTTTAA	AGGACCGTCGAAATCAATACGTGGTTTTAACGGTTCGGTCATC	-0.884697	9.17152
	AAATCAATCCCACCCATTGCCGGTAGCA	AAATCAATCCCACCCATTGC	CATCGGCGAGAAATCAATCCCACCCATTGCCGGTAGCAGGCGG	0.590239	23.7738
	AAATCAATCTCTTCGAGAGTCGGGAAGA	AAATCAATCTCTTCGAGAGT	TTTGCCGTTGAAATCAATCTCTTCGAGAGTCGGGAAGAAGTCA	0.350762	21.3858
	AAATCAATGACTAATGCCGATGGGTCAA	AAATCAATGACTAATGCCGA	CTGCGCACCTAAATCAATGACTAATGCCGATGGGTCAACTATA	-0.408739	14.674
	AAATCACACAGTTTGCGCAGCGGCGCGG	AAATCACACAGTTTGCGCAG	AAGCGTCGTTAAATCACACAGTTTGCGCAGCGGCGCGGGAAGA	-0.941597	8.85062
	AAATCACCCCAGTCTGGCGGCGGATCTC	AAATCACCCCAGTCTGGCGG	TCTGCCGGAAAAATCACCCCAGTCTGGCGGCGGATCTCGGTCA	-0.493798	12.6563
	AAATCACCGCCATATCGAGTTGGTGATT	AAATCACCGCCATATCGAGT	GAATGCTCATAAATCACCGCCATATCGAGTTGGTGATTTATCA	1.13216	29.766
	AAATCACGATACCTACGTTTGGGCGGTA	AAATCACGATACCTACGTTT	TGGCGATTACAAATCACGATACCTACGTTTGGGCGGTAGCCAT	0.761878	24.2743
	AAATCAGAGTTTTGGCTTGTGGGTTCGT	AAATCAGAGTTTTGGCTTGT	AGCCGGGTTGAAATCAGAGTTTTGGCTTGTGGGTTCGTCTTAA	0.29448	22.3242
	AAATCAGCACAGCGGTGAAAAGGCTTAG	AAATCAGCACAGCGGTGAAA	AGCATGTTGTAAATCAGCACAGCGGTGAAAAGGCTTAGCAAAT	-0.419126	13.5212
	AAATCAGCACAGTCCAGATCCGGCTCTT	AAATCAGCACAGTCCAGATC	CATTTGAGGGAAATCAGCACAGTCCAGATCCGGCTCTTTACGG	-1.72911	0.480803
	AAATCAGCCATAAAAACCTCCGGAAGTC	AAATCAGCCATAAAAACCTC	TGACAGGGTGAAATCAGCCATAAAAACCTCCGGAAGTCATCTG	0.44149	21.2774
	AAATCAGCTCAGTCAGTGAAAGGACCAT	AAATCAGCTCAGTCAGTGAA	CTGATTTTGGAAATCAGCTCAGTCAGTGAAAGGACCATTGTTG	-0.980416	7.91007
	AAATCAGTCTGCGCCACATCGGGGGAAA	AAATCAGTCTGCGCCACATC	TCGGGGTGATAAATCAGTCTGCGCCACATCGGGGGAAACAAAA	-0.752479	12.5519
	AAATCATCCCCTATCCATTTTGGTGATC	AAATCATCCCCTATCCATTT	TCCATTCGTTAAATCATCCCCTATCCATTTTGGTGATCAGGAA	0.331147	20.9238
	AAATCATCGCCCAGAAATACGGGCGTTC	AAATCATCGCCCAGAAATAC	TTCATCGGTTAAATCATCGCCCAGAAATACGGGCGTTCGCCCG	-1.51816	2.50085
	AAATCCACGTTGGAACATCCGGGAACCA	AAATCCACGTTGGAACATCC	GCGGCAGCCCAAATCCACGTTGGAACATCCGGGAACCAGTACT	-0.70628	10.9977
	AAATCCACTCATCGCCTTTCAGGTCAAA	AAATCCACTCATCGCCTTTC	CTGCGATCACAAATCCACTCATCGCCTTTCAGGTCAAAATGGT	-0.304393	14.2485
	AAATCCAGCACCCAGACGCGGGGTTTAC	AAATCCAGCACCCAGACGCG	GCTGCCTTTAAAATCCAGCACCCAGACGCGGGGTTTACTGTCA	-0.163356	18.9164
	AAATCCAGCATACGATTGAGCGGCACCA	AAATCCAGCATACGATTGAG	TGTAGCCGCAAAATCCAGCATACGATTGAGCGGCACCAGCGCC	-1.51429	2.15929
	AAATCCATAAGATTGCATAGCGGCGACT	AAATCCATAAGATTGCATAG	CGGATTCAGTAAATCCATAAGATTGCATAGCGGCGACTTGCTC	-0.12476	18.3881
	AAATCCATACAGATTAACTCCGGCCCAG	AAATCCATACAGATTAACTC	TAGCTGTGACAAATCCATACAGATTAACTCCGGCCCAGACGCA	-0.0411185	17.5223
	AAATCCATCATATGCGCCAGCGGCCAGC	AAATCCATCATATGCGCCAG	GTCTTCCAGCAAATCCATCATATGCGCCAGCGGCCAGCGCACC	-0.964938	8.2319
	AAATCCCAATGAAGACCAACAGGAGTCT	AAATCCCAATGAAGACCAAC	TAGCTCAAGGAAATCCCAATGAAGACCAACAGGAGTCTGGTCG	-0.636013	11.5332
	AAATCCCAGACCAAACATGGCGGCACGG	AAATCCCAGACCAAACATGG	CGCCGAGGTTAAATCCCAGACCAAACATGGCGGCACGGTAATA	-1.21911	5.73873
	AAATCCCATATCAATAAACGCGGTAATT	AAATCCCATATCAATAAACG	TCTCTACCTCAAATCCCATATCAATAAACGCGGTAATTTGGTT	-0.35974	14.1247
	AAATCCCGGACAGCGCCACCAGGAAGAA	AAATCCCGGACAGCGCCACC	AAGAAGAACGAAATCCCGGACAGCGCCACCAGGAAGAAGCAAA	-1.00447	7.26773
	AAATCCGATGCCATTGCAGCAGGTTCTG	AAATCCGATGCCATTGCAGC	GCTTTTTGTAAAATCCGATGCCATTGCAGCAGGTTCTGTTCGC	0.246252	20.7343
	AAATCCGCACAGCGTAACGAAGGCCAGC	AAATCCGCACAGCGTAACGA	TGGCGAGGTTAAATCCGCACAGCGTAACGAAGGCCAGCGCGTA	-0.107322	17.0026
	AAATCCGCGTTCAAACCAGGCGGAGCTA	AAATCCGCGTTCAAACCAGG	TGTAGGTGACAAATCCGCGTTCAAACCAGGCGGAGCTACCGGC	-1.26517	4.86746
	AAATCCGGTATGACGATAAACGGCTTCA	AAATCCGGTATGACGATAAA	TAAAGCGTTTAAATCCGGTATGACGATAAACGGCTTCAGTGAC	-1.51954	2.23491
	AAATCCTAAACCGCGCGTCGCGGCAATC	AAATCCTAAACCGCGCGTCG	ACTGAACCATAAATCCTAAACCGCGCGTCGCGGCAATCAGCTC	-0.64866	11.3741
	AAATCCTGACAATCACAAACCGGATCAT	AAATCCTGACAATCACAAAC	CAGATCGCCAAAATCCTGACAATCACAAACCGGATCATAATCC	-1.47661	2.59
	AAATCCTGACGACTGACCGTGGGAAAGC	AAATCCTGACGACTGACCGT	TGCAACGTTCAAATCCTGACGACTGACCGTGGGAAAGCGCACC	1.65382	34.6098
	AAATCCTTCCAGTAACTCCGGGGTATAG	AAATCCTTCCAGTAACTCCG	AACGCTTAATAAATCCTTCCAGTAACTCCGGGGTATAGCTGCT	-1.46068	3.25551
	AAATCGAAGGCCATAATTATTGGGTGGC	AAATCGAAGGCCATAATTAT	AGCTACGGTCAAATCGAAGGCCATAATTATTGGGTGGCGTCAT	-1.70194	0.065496
	AAATCGACCTCATTCAGGCGCGGGGTAT	AAATCGACCTCATTCAGGCG	GTGGAGGACCAAATCGACCTCATTCAGGCGCGGGGTATCTGCC	-1.31585	4.57
	AAATCGACGCCGTGACTCATCGGCACAT	AAATCGACGCCGTGACTCAT	GCCGGGGTGAAAATCGACGCCGTGACTCATCGGCACATGGCCC	-0.110586	17.293
	AAATCGATGGACATGCATTCAGGAACCT	AAATCGATGGACATGCATTC	GAAGTGAGGTAAATCGATGGACATGCATTCAGGAACCTTTAAC	-0.6852	10.583
	AAATCGCAATGCCGAAGAACGGGTGCAA	AAATCGCAATGCCGAAGAAC	AGTGCGACGAAAATCGCAATGCCGAAGAACGGGTGCAAAATGC	-1.52007	2.65907
	AAATCGCACGCGTGACGCCGAGGATCTC	AAATCGCACGCGTGACGCCG	TCAGGATCGGAAATCGCACGCGTGACGCCGAGGATCTCTTCCG	-1.1253	6.90665
	AAATCGCCAGCCACTTGCGCCGGATTTG	AAATCGCCAGCCACTTGCGC	TTGCGCATGGAAATCGCCAGCCACTTGCGCCGGATTTGCCGCG	-0.587027	12.2455
	AAATCGCCAGGTGTGTTGTCCGGTGGCG	AAATCGCCAGGTGTGTTGTC	GCGTCAGGCCAAATCGCCAGGTGTGTTGTCCGGTGGCGGGGAG	-1.49955	2.47499
	AAATCGCCCTGACGCTGTTTTGGCCCTA	AAATCGCCCTGACGCTGTTT	CGGGCTTTTGAAATCGCCCTGACGCTGTTTTGGCCCTAAGCCG	-1.67664	0.539973
	AAATCGCCGGGTTTGAGATCAGGTGCCG	AAATCGCCGGGTTTGAGATC	GGAGAACAGCAAATCGCCGGGTTTGAGATCAGGTGCCGTTATT	-1.20717	6.90681
	AAATCGCCTTCTGAGTTTCCGGGTTGCC	AAATCGCCTTCTGAGTTTCC	AGATTAAACCAAATCGCCTTCTGAGTTTCCGGGTTGCCACGAC	1.04279	26.389
	AAATCGCGGTATAACCATTAGGGAAAAT	AAATCGCGGTATAACCATTA	CTTAGATTTGAAATCGCGGTATAACCATTAGGGAAAATGCTCG	-0.0410248	17.2864
	AAATCGGGGTCAGATTTACAAGGAATGG	AAATCGGGGTCAGATTTACA	TTGCATACATAAATCGGGGTCAGATTTACAAGGAATGGTTAAC	-1.2456	4.73598
	AAATCGGTATAGATAAGCGATGGCAGAG	AAATCGGTATAGATAAGCGA	AAGGCGTTTGAAATCGGTATAGATAAGCGATGGCAGAGAATCA	1.87161	38.1711
	AAATCGGTCACTTTGCCATCCGGTACAT	AAATCGGTCACTTTGCCATC	CGCCATACGAAAATCGGTCACTTTGCCATCCGGTACATCGCTG	-0.328507	14.1629
	AAATCGTGACGTCATAACCCTGGTTTGT	AAATCGTGACGTCATAACCC	TCTTTCTCATAAATCGTGACGTCATAACCCTGGTTTGTCAGTG	-0.679117	10.4368
	AAATCTACTCCAGAAAAAAGAGGGTAGC	AAATCTACTCCAGAAAAAAG	CTATAGACATAAATCTACTCCAGAAAAAAGAGGGTAGCAGCGT	-1.0475	6.88632
	AAATCTCACTATGGTCATTAAGGCGCAA	AAATCTCACTATGGTCATTA	TGTGTTATGGAAATCTCACTATGGTCATTAAGGCGCAAAGCCC	-1.02853	7.72209
	AAATCTCCAGTTTTTGACAAGGGCACGA	AAATCTCCAGTTTTTGACAA	GCTCATAGTTAAATCTCCAGTTTTTGACAAGGGCACGAAGTCT	-1.55664	1.77747
	AAATCTCCCACGGTGCCTTCGGGATGTC	AAATCTCCCACGGTGCCTTC	CACGATTGTTAAATCTCCCACGGTGCCTTCGGGATGTCTGGCG	-1.48066	2.65836
	AAATCTCGTTTCTGCTGAATCGGCACTT	AAATCTCGTTTCTGCTGAAT	GTTGATATCGAAATCTCGTTTCTGCTGAATCGGCACTTCATAA	0.358005	22.4149
	AAATCTTGAGGATAACCAAATGGTAGAA	AAATCTTGAGGATAACCAAA	TTCATGTCGTAAATCTTGAGGATAACCAAATGGTAGAAAGAAC	1.85367	29.5546
	AAATCTTGTCCAGTTTTCCAGGGTTAAA	AAATCTTGTCCAGTTTTCCA	TGACTGATAAAAATCTTGTCCAGTTTTCCAGGGTTAAAGGCGG	-0.526468	11.7003
	AAATCTTTAAATGCCAGCGTTGGCCCGT	AAATCTTTAAATGCCAGCGT	GCGACCGCCGAAATCTTTAAATGCCAGCGTTGGCCCGTGGAAC	-0.565661	12.7823
	AAATGAAAGCAGCAGCTGTTTGGCCTGA	AAATGAAAGCAGCAGCTGTT	TCCCCGGAACAAATGAAAGCAGCAGCTGTTTGGCCTGAATACA	-0.724382	10.864
	AAATGAAAGGACAAGGGATGAGGCGTCT	AAATGAAAGGACAAGGGATG	GGCAAGCATGAAATGAAAGGACAAGGGATGAGGCGTCTGTCTG	-1.25825	5.33993
	AAATGAACGCATACTGATCAAGGCGGCA	AAATGAACGCATACTGATCA	ATCTCCTGGCAAATGAACGCATACTGATCAAGGCGGCAGTCCA	-1.54735	2.18416
	AAATGAATCGGCTGACCGAGCGGAATTT	AAATGAATCGGCTGACCGAG	ACACTGGACAAAATGAATCGGCTGACCGAGCGGAATTTGCGCC	-1.57605	1.35118
	AAATGAATCTCCGCACTTAAAGGGGCAT	AAATGAATCTCCGCACTTAA	TACATTTCATAAATGAATCTCCGCACTTAAAGGGGCATGATCA	-1.2383	5.39798
	AAATGAATGACTTTATTGTCAGGAACAC	AAATGAATGACTTTATTGTC	CTGTGACAGCAAATGAATGACTTTATTGTCAGGAACACCAAAT	0.435845	23.7627
	AAATGACAAGCCACTAAATAAGGTTCGT	AAATGACAAGCCACTAAATA	CGTTCAGCGTAAATGACAAGCCACTAAATAAGGTTCGTTCATC	-1.41011	3.07695
	AAATGACACCGCCGAGCGGACGGAAAAG	AAATGACACCGCCGAGCGGA	AAGTGACCGAAAATGACACCGCCGAGCGGACGGAAAAGAAATC	0.67687	28.1815
	AAATGACATGAGTAGAAACATGGCGAGC	AAATGACATGAGTAGAAACA	TGATGGAGGAAAATGACATGAGTAGAAACATGGCGAGCAAAGC	0.70529	26.9879
	AAATGACCAGGGAAATTATACGGCCCAA	AAATGACCAGGGAAATTATA	TCCGTTCGGCAAATGACCAGGGAAATTATACGGCCCAAACACC	-0.0933733	17.0487
	AAATGACCCCGGCTAGACCGGGGTGCGC	AAATGACCCCGGCTAGACCG	AGCCACTAAAAAATGACCCCGGCTAGACCGGGGTGCGCGAATA	0.248068	19.677
	AAATGATGCATCACTAAATCCGGCAGCT	AAATGATGCATCACTAAATC	CGTTGCCGGAAAATGATGCATCACTAAATCCGGCAGCTCGTTG	-1.45435	3.19103
	AAATGCAAATATGAGTGATGAGGGACTG	AAATGCAAATATGAGTGATG	CAGTTTAAGGAAATGCAAATATGAGTGATGAGGGACTGGCGCC	-0.442255	12.7383
	AAATGCAGAGCGTAGTCGGCGGGCGAAC	AAATGCAGAGCGTAGTCGGC	CCTTTTCGGCAAATGCAGAGCGTAGTCGGCGGGCGAACGCCAG	0.0182032	18.4181
	AAATGCAGTCCATCTTCGTCGGGTAACC	AAATGCAGTCCATCTTCGTC	ACGGGCGAGAAAATGCAGTCCATCTTCGTCGGGTAACCCTAAA	0.212491	19.819
	AAATGCATCAAGCTTACCGCTGGTGCCT	AAATGCATCAAGCTTACCGC	TCGATGCTAAAAATGCATCAAGCTTACCGCTGGTGCCTGCTAA	0.398208	20.6379
	AAATGCCAAAAATAATACCGAGGATCAG	AAATGCCAAAAATAATACCG	ATAGGGCCGAAAATGCCAAAAATAATACCGAGGATCAGATAAA	-1.65187	1.06089
	AAATGCCAACAGATTCTCTTCGGTAAAA	AAATGCCAACAGATTCTCTT	CAGCGGTAGTAAATGCCAACAGATTCTCTTCGGTAAAAATTGA	-1.4847	2.5924
	AAATGCCACCTGCGGATATCTGGCGCAC	AAATGCCACCTGCGGATATC	CGGAGGACTGAAATGCCACCTGCGGATATCTGGCGCACACTTC	-1.39851	3.66858
	AAATGCCCCCATTACTGCTCCGGCAACG	AAATGCCCCCATTACTGCTC	AAGCCATGATAAATGCCCCCATTACTGCTCCGGCAACGCTTCC	0.129893	19.1913
	AAATGCCGAGAGCATCGAGACGGTAATT	AAATGCCGAGAGCATCGAGA	AGACAATGGCAAATGCCGAGAGCATCGAGACGGTAATTTTGCC	0.324005	21.9008
	AAATGCCTGGCTCATGCGCGTGGCATCG	AAATGCCTGGCTCATGCGCG	CATTGCCGGTAAATGCCTGGCTCATGCGCGTGGCATCGACGTT	-0.592635	12.1523
	AAATGCCTTCATAGCGCATCTGGTGGAA	AAATGCCTTCATAGCGCATC	GGCGGGGTGAAAATGCCTTCATAGCGCATCTGGTGGAACATCA	-1.44058	3.71125
	AAATGCCTTCGCCATGTTGACGGGATCG	AAATGCCTTCGCCATGTTGA	CCGCCAGACGAAATGCCTTCGCCATGTTGACGGGATCGTCCGC	-0.914556	8.81309
	AAATGCGAAAATGTTCAAAAAGGACGAA	AAATGCGAAAATGTTCAAAA	AGGGTGACGTAAATGCGAAAATGTTCAAAAAGGACGAAACAGA	0.0239372	17.8967
	AAATGCGAGCACCAGATCGGTGGCTCTG	AAATGCGAGCACCAGATCGG	CGAAAGGCAGAAATGCGAGCACCAGATCGGTGGCTCTGCCTAT	-0.942607	8.49813
	AAATGCGATCAGTTTGTTTGAGGTGCTT	AAATGCGATCAGTTTGTTTG	GCATCATGCGAAATGCGATCAGTTTGTTTGAGGTGCTTTGATG	1.13332	27.4888
	AAATGCGCCATGCGGAAAGCCGGATACC	AAATGCGCCATGCGGAAAGC	CGACGCCAAAAAATGCGCCATGCGGAAAGCCGGATACCAGCCG	-0.964334	7.57533
	AAATGCGCGCCACATCATCGCGGCGCGT	AAATGCGCGCCACATCATCG	TGAATGTTGAAAATGCGCGCCACATCATCGCGGCGCGTTTCCA	-0.350781	14.3527
	AAATGCGCTTGCGACCATAACGGTCCGC	AAATGCGCTTGCGACCATAA	GAGCCAATCAAAATGCGCTTGCGACCATAACGGTCCGCCAGCA	-0.952298	8.46278
	AAATGCGGATCATGTTGATAAGGCTGAC	AAATGCGGATCATGTTGATA	AGCGCGCTCAAAATGCGGATCATGTTGATAAGGCTGACGCAAC	-0.0661601	18.6008
	AAATGCGTAATGCGCGGATGTGGCGTCG	AAATGCGTAATGCGCGGATG	TTTATCATCGAAATGCGTAATGCGCGGATGTGGCGTCGCGCCA	-1.3955	3.58101
	AAATGCTCAAGGCGAAAGCTCGGTAGAC	AAATGCTCAAGGCGAAAGCT	CGCTTTGGTTAAATGCTCAAGGCGAAAGCTCGGTAGACCGTCA	-1.74124	0.185003
	AAATGCTGGAGCGGGTTCGCAGGCAACA	AAATGCTGGAGCGGGTTCGC	CTGTAACAGCAAATGCTGGAGCGGGTTCGCAGGCAACATTACC	-1.1213	6.91533
	AAATGGACGCAAAAACGCGTTGGCGTGA	AAATGGACGCAAAAACGCGT	TTCCGGAATTAAATGGACGCAAAAACGCGTTGGCGTGACTTCG	1.29203	32.1271
	AAATGGCCCACGGCACATTCAGGATCCA	AAATGGCCCACGGCACATTC	AGGATGTGGAAAATGGCCCACGGCACATTCAGGATCCACTGTG	-1.21363	5.73577
	AAATGGCGAACGTTAGCTGTGGGGATAA	AAATGGCGAACGTTAGCTGT	GTGAAGACTTAAATGGCGAACGTTAGCTGTGGGGATAATGACA	2.11153	35.2666
	AAATGGCGCTCTTTTCTTCGCGGGTCAG	AAATGGCGCTCTTTTCTTCG	CCACGGTGGGAAATGGCGCTCTTTTCTTCGCGGGTCAGTTCGG	0.56678	25.1238
	AAATGGCGTCTAAAGACCACTGGTGCCA	AAATGGCGTCTAAAGACCAC	AAGCGTTGCAAAATGGCGTCTAAAGACCACTGGTGCCAGGTGT	-0.0148883	17.3877
	AAATGGCTCAGGCAGCGACAGGGAGTCG	AAATGGCTCAGGCAGCGACA	CTGGCCGAGAAAATGGCTCAGGCAGCGACAGGGAGTCGCTTAC	-0.612605	11.7909
	AAATGGGATCTTCTTCGTTGTGGCGGGA	AAATGGGATCTTCTTCGTTG	GAGCGTACAAAAATGGGATCTTCTTCGTTGTGGCGGGAGAGTT	0.908575	25.9134
	AAATGGTACGTTCAACCCGGTGGCAATT	AAATGGTACGTTCAACCCGG	TAAATGTTGAAAATGGTACGTTCAACCCGGTGGCAATTTTCCA	-1.2088	5.13314
	AAATGGTGACTTTTTCCGGTTGGTTATC	AAATGGTGACTTTTTCCGGT	GCTGTGCCTGAAATGGTGACTTTTTCCGGTTGGTTATCACGAA	0.4459	21.6349
	AAATGGTGATATCACGGTTTGGGTTACG	AAATGGTGATATCACGGTTT	CCGCCCCAGTAAATGGTGATATCACGGTTTGGGTTACGCGCCA	0.221286	19.3896
	AAATGTCAGCGATGCTGAGAAGGGGATC	AAATGTCAGCGATGCTGAGA	ATGACTGCTCAAATGTCAGCGATGCTGAGAAGGGGATCTGTTG	-0.800655	9.88675
	AAATGTCGCAGTTAAAGAGGCGGTAAAT	AAATGTCGCAGTTAAAGAGG	AAATATACTCAAATGTCGCAGTTAAAGAGGCGGTAAATTCACC	-1.54294	2.32349
	AAATGTGGATGGAAATTACACGGACGCG	AAATGTGGATGGAAATTACA	TTATTTCTTCAAATGTGGATGGAAATTACACGGACGCGTACGG	-0.656512	11.0698
	AAATGTGGGATGCAGGCAGACGGTAAAC	AAATGTGGGATGCAGGCAGA	TCACCACATAAAATGTGGGATGCAGGCAGACGGTAAACAGAGC	-1.3701	4.6873
	AAATGTTATCTCAAGAGAAATGGACGAT	AAATGTTATCTCAAGAGAAA	GTAGCAATTAAAATGTTATCTCAAGAGAAATGGACGATGAGTG	-1.72872	0.554423
	AAATGTTCAGCTCAGAATTTGGGCCGCT	AAATGTTCAGCTCAGAATTT	CCGTACTGGTAAATGTTCAGCTCAGAATTTGGGCCGCTATTAT	-0.4506	14.1278
	AAATGTTGCGCAGAAATCGTCGGCAGAT	AAATGTTGCGCAGAAATCGT	GGCGGTATGAAAATGTTGCGCAGAAATCGTCGGCAGATCTCTG	-0.0458762	16.91
	AAATTAAGACCACGGCGATACGGGCAAT	AAATTAAGACCACGGCGATA	AAAATAATGAAAATTAAGACCACGGCGATACGGGCAATTAATA	0.74087	24.9448
	AAATTAAGCCGTTTCGGCCCCGGAATCA	AAATTAAGCCGTTTCGGCCC	GATGGCATGTAAATTAAGCCGTTTCGGCCCCGGAATCAGCCGC	-0.0761522	16.9293
	AAATTAATCCCTCTACCGTCAGGAAGAT	AAATTAATCCCTCTACCGTC	TTCATGCAGTAAATTAATCCCTCTACCGTCAGGAAGATAGTTA	0.0124425	17.4283
	AAATTACCGGAGCCTGTGCCCGGTAAGG	AAATTACCGGAGCCTGTGCC	AAAGGCGATGAAATTACCGGAGCCTGTGCCCGGTAAGGTAAGG	-1.64565	1.06042
	AAATTACGTAGGTATGCGACGGGCAGAG	AAATTACGTAGGTATGCGAC	GGATATTTAAAAATTACGTAGGTATGCGACGGGCAGAGTTTGT	0.167808	20.2551
	AAATTACTGAAAGTATCGCCTGGATCCT	AAATTACTGAAAGTATCGCC	GTGGCTTATGAAATTACTGAAAGTATCGCCTGGATCCTTACGG	-0.507178	12.6189
	AAATTACTGCTGTTCCATGGAGGGTATT	AAATTACTGCTGTTCCATGG	GCTTATTTATAAATTACTGCTGTTCCATGGAGGGTATTCGGAC	-1.66332	0.935592
	AAATTATGTTTCAGGGGTTCTGGCTTCC	AAATTATGTTTCAGGGGTTC	GAAACCTGACAAATTATGTTTCAGGGGTTCTGGCTTCCCCTTA	-1.39184	4.11088
	AAATTATGTTTGAGGACGAAAGGCGGAT	AAATTATGTTTGAGGACGAA	ATACTCATACAAATTATGTTTGAGGACGAAAGGCGGATTTTTT	0.0235654	17.1599
	AAATTCAAAGAAGAGGCGCACGGTGTTA	AAATTCAAAGAAGAGGCGCA	GGTTACCGACAAATTCAAAGAAGAGGCGCACGGTGTTAGTTTT	-0.363444	14.2404
	AAATTCAACACCTTCTATGCTGGCATCA	AAATTCAACACCTTCTATGC	CATCATACTCAAATTCAACACCTTCTATGCTGGCATCATCCTG	1.7788	33.2703
	AAATTCACAACCGTTCGCATAGGTATCG	AAATTCACAACCGTTCGCAT	TGCCGTGGTCAAATTCACAACCGTTCGCATAGGTATCGGTGTG	0.893603	27.536
	AAATTCACCGTTCGCTAACAGGGCAATC	AAATTCACCGTTCGCTAACA	CGCCAGAGTGAAATTCACCGTTCGCTAACAGGGCAATCAATTT	-0.555748	12.1643
	AAATTCAGGTGCCACTGTTTCGGCATTC	AAATTCAGGTGCCACTGTTT	CCTTCACTATAAATTCAGGTGCCACTGTTTCGGCATTCACCGA	-1.04541	7.53531
	AAATTCATCAGTGATTAAAACGGCAATT	AAATTCATCAGTGATTAAAA	CTGAATCCTCAAATTCATCAGTGATTAAAACGGCAATTTTCTT	-0.70215	10.5299
	AAATTCATCATGCACAATACAGGCACCC	AAATTCATCATGCACAATAC	CCTGAGTCTTAAATTCATCATGCACAATACAGGCACCCTGCCA	-1.74748	0.271511
	AAATTCCACTGACCGCTTAAGGGCAGAA	AAATTCCACTGACCGCTTAA	AAAAAAGTGGAAATTCCACTGACCGCTTAAGGGCAGAAACAGG	-0.464019	13.1542
	AAATTCCATGCAAAATGCTCCGGTTTCA	AAATTCCATGCAAAATGCTC	GTGAAAACGAAAATTCCATGCAAAATGCTCCGGTTTCATGTCA	-1.27837	5.04985
	AAATTCCCCCATGGTAAACGCGGTGTGA	AAATTCCCCCATGGTAAACG	GACACTCTTCAAATTCCCCCATGGTAAACGCGGTGTGAGAATC	0.244221	19.8726
	AAATTCCCTCAGCTCTCCCCGGGAAATC	AAATTCCCTCAGCTCTCCCC	CTGCCAGTTCAAATTCCCTCAGCTCTCCCCGGGAAATCCGTTG	-0.950266	7.91726
	AAATTCCCTGATAATTGCCGCGGACTTT	AAATTCCCTGATAATTGCCG	TTCATAACTCAAATTCCCTGATAATTGCCGCGGACTTTCTGCG	-1.28271	5.06791
	AAATTCCGCTACGAACAAACAGGTTAGT	AAATTCCGCTACGAACAAAC	TCGACAAAAGAAATTCCGCTACGAACAAACAGGTTAGTCATAT	-1.39113	3.32222
	AAATTCCTCAAACGTGCGGCAGGCACAA	AAATTCCTCAAACGTGCGGC	TTTTCATAGCAAATTCCTCAAACGTGCGGCAGGCACAAAACCT	-1.50268	2.28399
	AAATTCGCCACTTTCGCTCCAGGATGCC	AAATTCGCCACTTTCGCTCC	TTTCGGCACTAAATTCGCCACTTTCGCTCCAGGATGCCCTGCC	-0.0521013	15.7717
	AAATTCGCCCGGTTTTCGCATGGAGATA	AAATTCGCCCGGTTTTCGCA	TTAACCGGGTAAATTCGCCCGGTTTTCGCATGGAGATAATTAT	-0.420875	12.7001
	AAATTCGCCGAATAGGCTGCGGGGAAGC	AAATTCGCCGAATAGGCTGC	GTCTGGCTGGAAATTCGCCGAATAGGCTGCGGGGAAGCGGTCT	-1.16892	5.67531
	AAATTCTACCGGCTTCGGTCAGGCCAAT	AAATTCTACCGGCTTCGGTC	CCCTGGTAGTAAATTCTACCGGCTTCGGTCAGGCCAATGCTGC	-1.00758	7.44531
	AAATTGACCGGTTTATCCTGCGGGATAA	AAATTGACCGGTTTATCCTG	CACGCCCGGTAAATTGACCGGTTTATCCTGCGGGATAACTTCA	-0.425995	14.0806
	AAATTGATGTCATGGAGACGCGGATACG	AAATTGATGTCATGGAGACG	GCCAGACCAAAAATTGATGTCATGGAGACGCGGATACGTTCCG	-1.19367	5.10264
	AAATTGATTTGCCAGTTCCACGGCTGCG	AAATTGATTTGCCAGTTCCA	ATTCCGGTACAAATTGATTTGCCAGTTCCACGGCTGCGACGCT	-0.248711	15.185
	AAATTGCAGCACTTTCTGCGCGGTGCTG	AAATTGCAGCACTTTCTGCG	GCTGCTGGGTAAATTGCAGCACTTTCTGCGCGGTGCTGTGGTT	-0.726436	12.2085
	AAATTGCAGTGATTCGTTGCCGGTTTCC	AAATTGCAGTGATTCGTTGC	GTACGGCAATAAATTGCAGTGATTCGTTGCCGGTTTCCAGGCG	-0.608708	11.8509
	AAATTGCGGCAAACGGTTCACGGTGCTC	AAATTGCGGCAAACGGTTCA	CCGGAAATAGAAATTGCGGCAAACGGTTCACGGTGCTCATCGA	-1.47038	2.95969
	AAATTGCGGCGGGAGAGTTGCGGGTAGT	AAATTGCGGCGGGAGAGTTG	CAGCGCGTGCAAATTGCGGCGGGAGAGTTGCGGGTAGTTCGGT	-0.0797444	16.4035
	AAATTGCTGGAACACCGTCTCGGCAGCG	AAATTGCTGGAACACCGTCT	CACCACCGCCAAATTGCTGGAACACCGTCTCGGCAGCGCTTTT	-0.474545	12.4885
	AAATTGGCCTCTGAAGCGTAAGGCATCG	AAATTGGCCTCTGAAGCGTA	TACCCGTTCGAAATTGGCCTCTGAAGCGTAAGGCATCGTCAAA	0.607276	22.4977
	AAATTGTCTACGGTAATCGCTGGGCGAA	AAATTGTCTACGGTAATCGC	AACAGTTTTTAAATTGTCTACGGTAATCGCTGGGCGAACAACC	-1.38179	3.19869
	AAATTGTGATAAAAATCGGCAGGTTGCA	AAATTGTGATAAAAATCGGC	CCGCTGTTTGAAATTGTGATAAAAATCGGCAGGTTGCAGAGCA	-1.46947	3.16837
	AAATTTAAACACCAGGATGACGGCTAAA	AAATTTAAACACCAGGATGA	TGGCTCCGACAAATTTAAACACCAGGATGACGGCTAAAGGTAC	0.0372542	17.4758
	AAATTTAGCATTATCTTTCAGGGTGAAC	AAATTTAGCATTATCTTTCA	TGCCATCGGCAAATTTAGCATTATCTTTCAGGGTGAACGTCCA	-0.421027	13.5344
	AAATTTATAAGGGTGCGCAATGGCCGTT	AAATTTATAAGGGTGCGCAA	GAAAGTCATTAAATTTATAAGGGTGCGCAATGGCCGTTAACTT	-0.696889	10.655
	AAATTTATTGAGTGCGGCGAGGGTAATA	AAATTTATTGAGTGCGGCGA	TGCCACCGGTAAATTTATTGAGTGCGGCGAGGGTAATATTTTT	-1.23207	4.86662
	AAATTTCCATATCTTTATGCGGGTGAGT	AAATTTCCATATCTTTATGC	ACGTAGGTCAAAATTTCCATATCTTTATGCGGGTGAGTGCCGA	0.713219	25.8113
	AAATTTCCCCCAGATGCGCACGGTACGA	AAATTTCCCCCAGATGCGCA	GGCCAAGAGCAAATTTCCCCCAGATGCGCACGGTACGATTACC	0.134787	18.5425
	AAATTTCCGCCCTGCGTAATGGGGGCCA	AAATTTCCGCCCTGCGTAAT	ATAACGGGCAAAATTTCCGCCCTGCGTAATGGGGGCCACCAGC	0.55571	22.9626
	AAATTTCTATCATCATATCGCGGCTGAC	AAATTTCTATCATCATATCG	TCATCACGCAAAATTTCTATCATCATATCGCGGCTGACGTAAT	-1.73968	0.437315
	AAATTTGAGTTTTTGAGAATCGGTTCAT	AAATTTGAGTTTTTGAGAAT	CAATGTAAATAAATTTGAGTTTTTGAGAATCGGTTCATTTTTG	-1.3888	3.77247
	AAATTTTATCCAGTAACGCCTGGCGCTC	AAATTTTATCCAGTAACGCC	AGCCCTTGATAAATTTTATCCAGTAACGCCTGGCGCTCGGAAG	-0.995748	7.74935
	AAATTTTTGCCAGTACACCCAGGCCAAT	AAATTTTTGCCAGTACACCC	GCTTTGCGATAAATTTTTGCCAGTACACCCAGGCCAATAATAG	-1.41168	3.40899
	AAATTTTTGGCGGTGCGAGCAGGTTCTT	AAATTTTTGGCGGTGCGAGC	TTCATAGCCAAAATTTTTGGCGGTGCGAGCAGGTTCTTTCGCC	-1.62266	0.925186
	AACAAAAAAGAGCAAGGCCCAGGCACCT	AACAAAAAAGAGCAAGGCCC	CAATAAACGGAACAAAAAAGAGCAAGGCCCAGGCACCTGAACG	0.0716702	18.7793
	AACAAAAACATCCATATTGCTGGTATCC	AACAAAAACATCCATATTGC	CATACTGCTGAACAAAAACATCCATATTGCTGGTATCCATACC	-0.0448227	17.82
	AACAAAAATGATGATGGGGAAGGTATGA	AACAAAAATGATGATGGGGA	AGCTGAACACAACAAAAATGATGATGGGGAAGGTATGACGCCG	-0.798849	10.9559
	AACAAAAATGGATAATTGCGGGGCCATA	AACAAAAATGGATAATTGCG	GAAATCCAATAACAAAAATGGATAATTGCGGGGCCATACGATT	-0.120397	17.4114
	AACAAAAATGTGTCTGGCGCGGGTTTAT	AACAAAAATGTGTCTGGCGC	CTGCGCGCACAACAAAAATGTGTCTGGCGCGGGTTTATGGTGT	0.493144	21.9348
	AACAAAACGACCAAAACGTTGGGTGAAT	AACAAAACGACCAAAACGTT	TTTTCGTGCTAACAAAACGACCAAAACGTTGGGTGAATCGTGC	0.00447121	16.3048
	AACAAAACGACCGACCAGAATGGTGAAC	AACAAAACGACCGACCAGAA	GCGTCGGGCCAACAAAACGACCGACCAGAATGGTGAACATGCT	-1.24212	4.98336
	AACAAAATATTGACCAGCAGCGGTAAAA	AACAAAATATTGACCAGCAG	GCCCCCCATCAACAAAATATTGACCAGCAGCGGTAAAATAACG	-1.68038	0.921723
	AACAAAATCTCCGTAGCGTTCGGTCATC	AACAAAATCTCCGTAGCGTT	GGTTATAGCGAACAAAATCTCCGTAGCGTTCGGTCATCCAGCC	1.05214	29.0683
	AACAAAATGCAGCGTATGTCCGGCAAAG	AACAAAATGCAGCGTATGTC	GATCGAACTCAACAAAATGCAGCGTATGTCCGGCAAAGGGGAG	-0.725242	10.6311
	AACAAACAGCGCCAGTACAATGGCGGTC	AACAAACAGCGCCAGTACAA	AGTGAAAGCCAACAAACAGCGCCAGTACAATGGCGGTCGCCAG	0.709326	24.4143
	AACAAACAGGATTACGATGGTGGCAACC	AACAAACAGGATTACGATGG	AGTACAGGGCAACAAACAGGATTACGATGGTGGCAACCACAGT	-1.46021	2.67946
	AACAAACAGTACACAGACGAAGGTCGGC	AACAAACAGTACACAGACGA	GAATCACGCCAACAAACAGTACACAGACGAAGGTCGGCAGTTC	0.967507	26.5072
	AACAAACATCAGGAACGTCGCGGTATAC	AACAAACATCAGGAACGTCG	GGGCGTATTCAACAAACATCAGGAACGTCGCGGTATACGGCAC	0.535235	22.5431
	AACAAACCGCACCAATGTCCAGGCACGG	AACAAACCGCACCAATGTCC	ATCCACTTTCAACAAACCGCACCAATGTCCAGGCACGGGTTAA	0.506054	22.9486
	AACAAACCGGTTGAGAGAGAAGGGGAAA	AACAAACCGGTTGAGAGAGA	TTAAACTTCCAACAAACCGGTTGAGAGAGAAGGGGAAATAGCA	-1.07932	6.76939
	AACAAACTCTGAGACTGGTTTGGTGATG	AACAAACTCTGAGACTGGTT	GCCCGGCAAAAACAAACTCTGAGACTGGTTTGGTGATGGAGCT	-0.59933	12.1601
	AACAAAGCCGATTTTCGGCTGGGGAGTT	AACAAAGCCGATTTTCGGCT	AGCCAAGGGAAACAAAGCCGATTTTCGGCTGGGGAGTTACTTT	0.25711	19.8647
	AACAAAGCCGCCATCATGGTAGGAACAT	AACAAAGCCGCCATCATGGT	CAACGTGCCGAACAAAGCCGCCATCATGGTAGGAACATCAGCA	-1.06246	7.43335
	AACAAAGCGATTTCATCTTCCGGCATTT	AACAAAGCGATTTCATCTTC	TTCTTCGGGCAACAAAGCGATTTCATCTTCCGGCATTTGCCCT	1.31539	29.3451
	AACAAAGTGTGTCGTCGGCATGGTCAGC	AACAAAGTGTGTCGTCGGCA	GCGCGAGGCTAACAAAGTGTGTCGTCGGCATGGTCAGCATAAT	0.823954	26.1001
	AACAAATAACCCTTAGGAGTTGGCATGG	AACAAATAACCCTTAGGAGT	CGGCAAAGACAACAAATAACCCTTAGGAGTTGGCATGGCGAAT	1.52314	30.7281
	AACAAATACGGAGAAGAAGGCGGGCAAA	AACAAATACGGAGAAGAAGG	CGGCGAGAAAAACAAATACGGAGAAGAAGGCGGGCAAATGCGC	-1.01273	7.34724
	AACAAATGTTGCAAACTAAGCGGGATTG	AACAAATGTTGCAAACTAAG	AAACATGGCGAACAAATGTTGCAAACTAAGCGGGATTGTCTGT	-1.22132	4.98936
	AACAAATTGCGTTCCACGGATGGAAGAC	AACAAATTGCGTTCCACGGA	CCTTTCTTATAACAAATTGCGTTCCACGGATGGAAGACTATGG	-0.0260084	17.9762
	AACAAATTTGCGTCGAGTGAAGGACATC	AACAAATTTGCGTCGAGTGA	CCATCCCCAGAACAAATTTGCGTCGAGTGAAGGACATCTGATT	0.985506	25.1082
	AACAACAGAACAATTTACAGAGGTAAAA	AACAACAGAACAATTTACAG	TGGTACAGACAACAACAGAACAATTTACAGAGGTAAAAATGGC	-0.999597	7.87452
	AACAACAGTGCCCAGGCAATAGGCAAAC	AACAACAGTGCCCAGGCAAT	CGCCCCGCACAACAACAGTGCCCAGGCAATAGGCAAACCGATA	0.937592	26.7851
	AACAACATGGTTCTGGCTCGCGGATGGA	AACAACATGGTTCTGGCTCG	GAGCGATAATAACAACATGGTTCTGGCTCGCGGATGGAGCATG	1.09902	30.2999
	AACAACCACCAGCCCCTGGTTGGCATAG	AACAACCACCAGCCCCTGGT	CCCATGAAAAAACAACCACCAGCCCCTGGTTGGCATAGTTATT	-1.0247	7.47169
	AACAACCAGTCGAGCGCCTGCGGCTTCA	AACAACCAGTCGAGCGCCTG	CGCCACACAGAACAACCAGTCGAGCGCCTGCGGCTTCACTTCA	1.34135	29.6322
	AACAACCGATACTCTCCGTGTGGCGTGG	AACAACCGATACTCTCCGTG	ACCCTCCTGCAACAACCGATACTCTCCGTGTGGCGTGGTCTGC	-0.568133	13.0447
	AACAACCGCGACCACCTTTTCGGCAAAA	AACAACCGCGACCACCTTTT	TCACCGGAAGAACAACCGCGACCACCTTTTCGGCAAAATCCCC	0.00153022	18.2862
	AACAACCTGGCGTAAAGCAGAGGAGATA	AACAACCTGGCGTAAAGCAG	GAGTGCCGTGAACAACCTGGCGTAAAGCAGAGGAGATATTCAA	-1.01061	7.48708
	AACAACGCCGTTAACAACGACGGGAGTC	AACAACGCCGTTAACAACGA	CCAGCGCGAAAACAACGCCGTTAACAACGACGGGAGTCGTGTC	-1.16151	6.39354
	AACAACTGTTCTTCAGTTTCGGGAGGAG	AACAACTGTTCTTCAGTTTC	TGCTTGCGCTAACAACTGTTCTTCAGTTTCGGGAGGAGAGAGC	0.203432	20.1288
	AACAAGAATGAACAATCGATCGGCCGTT	AACAAGAATGAACAATCGAT	AATGAGAGGCAACAAGAATGAACAATCGATCGGCCGTTAGAAT	-1.27023	4.84274
	AACAAGATCGCCACATACACCGGTGACT	AACAAGATCGCCACATACAC	GCCCACCACTAACAAGATCGCCACATACACCGGTGACTGGAAC	-1.29829	4.53123
	AACAAGCCACGGCGGAACGGTGGATCGA	AACAAGCCACGGCGGAACGG	CGTCTCTTCTAACAAGCCACGGCGGAACGGTGGATCGACAAAC	-0.333431	13.8961
	AACAAGCGTGCGGTGTGTTTGGGCGTAT	AACAAGCGTGCGGTGTGTTT	CAGCACCTGTAACAAGCGTGCGGTGTGTTTGGGCGTATAAAGC	1.27662	29.7125
	AACAAGGAGAGCATTAAAATGGGTAAAC	AACAAGGAGAGCATTAAAAT	GCTCTGTATTAACAAGGAGAGCATTAAAATGGGTAAACTCACG	0.715908	25.8786
	AACAAGGATTATCTTTGCTATGGGTTAA	AACAAGGATTATCTTTGCTA	CCAATCCATAAACAAGGATTATCTTTGCTATGGGTTAAAATAA	-0.485103	12.5268
	AACAAGGATTCGCTCCCGTAAGGTGCGC	AACAAGGATTCGCTCCCGTA	CAAGCTGTTAAACAAGGATTCGCTCCCGTAAGGTGCGCCATTG	-0.170634	16.4103
	AACAAGGGGAAATTTGCGCCTGGATCGC	AACAAGGGGAAATTTGCGCC	ATGCAATTGCAACAAGGGGAAATTTGCGCCTGGATCGCACGAA	0.144098	20.4121
	AACAAGTATTCCCCGGAGGACGGAGTCG	AACAAGTATTCCCCGGAGGA	GCTCATTTCCAACAAGTATTCCCCGGAGGACGGAGTCGTTGAG	-1.40537	3.99658
	AACAATAAGGATTAAAGCTATGGGTTTT	AACAATAAGGATTAAAGCTA	AACAAGCATCAACAATAAGGATTAAAGCTATGGGTTTTCTTTC	0.61573	24.485
	AACAATACCGCCGACAACCTGGGCAATT	AACAATACCGCCGACAACCT	GCGCCGCTGCAACAATACCGCCGACAACCTGGGCAATTACGTA	-1.28469	5.08023
	AACAATAGCTTATCGATAACCGGCGAAA	AACAATAGCTTATCGATAAC	AGTGGCAGCAAACAATAGCTTATCGATAACCGGCGAAAACAAA	-1.089	6.56041
	AACAATAGTGCCGAGCGCGGAGGCAAGA	AACAATAGTGCCGAGCGCGG	AACGCATCCCAACAATAGTGCCGAGCGCGGAGGCAAGAATATT	0.124888	20.7898
	AACAATATCAAATGCGTTATCGGCAAAT	AACAATATCAAATGCGTTAT	AACGGCTGATAACAATATCAAATGCGTTATCGGCAAATGGCAG	-0.0172635	16.8172
	AACAATATTAATCCCTGCTTCGGTCAGA	AACAATATTAATCCCTGCTT	GTACGCGTTCAACAATATTAATCCCTGCTTCGGTCAGAATTTC	0.603498	24.3397
	AACAATCACCGAGCGCCCACAGGTTGGC	AACAATCACCGAGCGCCCAC	CGTTGTGCTCAACAATCACCGAGCGCCCACAGGTTGGCTGATG	-0.439016	23.3404
	AACAATCAGCGCATCGACACCGGTCTGG	AACAATCAGCGCATCGACAC	CCATATCCTGAACAATCAGCGCATCGACACCGGTCTGGTAGAG	-0.103955	16.6134
	AACAATCAGGTTATCCGGCCAGGGCATG	AACAATCAGGTTATCCGGCC	TTGGCCGGAAAACAATCAGGTTATCCGGCCAGGGCATGATTTG	-1.63458	1.47455
	AACAATCGTTGCCTGATGCCCGGCCTGT	AACAATCGTTGCCTGATGCC	TATCTGTCGAAACAATCGTTGCCTGATGCCCGGCCTGTGTCAC	-1.62164	1.45592
	AACAATGACAGCGAAGATAGAGGATTGA	AACAATGACAGCGAAGATAG	CAGAACCGCCAACAATGACAGCGAAGATAGAGGATTGACGCGC	-0.376826	13.8718
	AACAATGGCATCGAACTCGGAGGCCGAT	AACAATGGCATCGAACTCGG	CCGTTTGCGCAACAATGGCATCGAACTCGGAGGCCGATTTCTC	-0.669025	11.8236
	AACAATTACGCGGCCCGCTCCGGCGCGA	AACAATTACGCGGCCCGCTC	CGACGCCTTCAACAATTACGCGGCCCGCTCCGGCGCGACCGCC	0.221664	20.4878
	AACAATTGATCGTCTGTGCCAGGGCGCT	AACAATTGATCGTCTGTGCC	CTCGAAAATCAACAATTGATCGTCTGTGCCAGGGCGCTGCGAA	-1.06257	6.96467
	AACAATTTCGATGCCTTCGACGGCGGCT	AACAATTTCGATGCCTTCGA	AAATATCATCAACAATTTCGATGCCTTCGACGGCGGCTTTGCG	-1.73175	0.159846
	AACAATTTTGTCCGCCACACAGGCCATC	AACAATTTTGTCCGCCACAC	ACGGTGCGGAAACAATTTTGTCCGCCACACAGGCCATCATGTA	-1.42492	3.43991
	AACACACCCGGAGACAAACAGGGTGCAA	AACACACCCGGAGACAAACA	GGCATTCATGAACACACCCGGAGACAAACAGGGTGCAACGAGT	-0.680607	11.6064
	AACACAGCTCCTAACGCGAAAGGAATAC	AACACAGCTCCTAACGCGAA	CACAACAGCTAACACAGCTCCTAACGCGAAAGGAATACGCCAT	0.555565	22.8008
	AACACATCGCGCTCAGCGCCGGGGGTGT	AACACATCGCGCTCAGCGCC	ATTTTCAATTAACACATCGCGCTCAGCGCCGGGGGTGTCGCCA	-0.289315	14.287
	AACACATCGTCCACACATTGTGGTTCGC	AACACATCGTCCACACATTG	ATCAACAGATAACACATCGTCCACACATTGTGGTTCGCGCATA	0.356752	22.4453
	AACACATGCGCATCCAGTTTCGGCAGGT	AACACATGCGCATCCAGTTT	ATCGGTAATCAACACATGCGCATCCAGTTTCGGCAGGTTGTTG	0.0757297	18.2623
	AACACCAACATTAATTTTCCTGGGGATA	AACACCAACATTAATTTTCC	GTGTGTTTATAACACCAACATTAATTTTCCTGGGGATATATTC	-1.23885	5.38084
	AACACCACAAACGACACGCCAGGCACGC	AACACCACAAACGACACGCC	CGTTGCCAGCAACACCACAAACGACACGCCAGGCACGCCAGCA	-1.15458	6.35755
	AACACCACAGTACGATACTCAGGATGGA	AACACCACAGTACGATACTC	GGTGTCGTGGAACACCACAGTACGATACTCAGGATGGATATTG	0.831371	25.8573
	AACACCACGTTGCCAAACCACGGCCAAA	AACACCACGTTGCCAAACCA	CACACCACCTAACACCACGTTGCCAAACCACGGCCAAATCGCC	-0.806422	9.80739
	AACACCAGCCAGGGTAAACCTGGTTTTC	AACACCAGCCAGGGTAAACC	ACCGTGCAAAAACACCAGCCAGGGTAAACCTGGTTTTCCGTGT	-0.798799	9.32485
	AACACCATCTCTCAGTTTTCTGGCGTTA	AACACCATCTCTCAGTTTTC	AATTCCCGCCAACACCATCTCTCAGTTTTCTGGCGTTAGACCG	-0.231273	15.2058
	AACACCATTTCCATCGGACTTGGTGCTT	AACACCATTTCCATCGGACT	CGCCGCCATCAACACCATTTCCATCGGACTTGGTGCTTTATCG	-0.93128	8.31933
	AACACCCAATCGCTATGAAACGGCAGGC	AACACCCAATCGCTATGAAA	AGTGCACTCCAACACCCAATCGCTATGAAACGGCAGGCCAAAT	0.42552	21.5724
	AACACCCAGACGATGCTCATTGGATTCG	AACACCCAGACGATGCTCAT	CATGACCGCGAACACCCAGACGATGCTCATTGGATTCGCCGGA	1.30244	29.4267
	AACACCCAGCGTCCACGCGCGGGGAGTG	AACACCCAGCGTCCACGCGC	GACCGAAGTAAACACCCAGCGTCCACGCGCGGGGAGTGAATAC	0.833757	26.419
	AACACCCAGCGTTGCCAGGTTGGCCCAC	AACACCCAGCGTTGCCAGGT	TAACGGTTTAAACACCCAGCGTTGCCAGGTTGGCCCACGATAC	-0.157356	16.3403
	AACACCCGCCATATCTTGCGCGGTTAAC	AACACCCGCCATATCTTGCG	TTGCCGCATTAACACCCGCCATATCTTGCGCGGTTAACTCATT	-0.716289	10.2027
	AACACCGCAATGTCAGTTATTGGTCGCA	AACACCGCAATGTCAGTTAT	CATCTGGAGAAACACCGCAATGTCAGTTATTGGTCGCATTCAC	1.00886	27.6842
	AACACCGCATCCATTGGCGTTGGTTGGG	AACACCGCATCCATTGGCGT	GTCGAATTTAAACACCGCATCCATTGGCGTTGGTTGGGCGACA	0.867629	26.1803
	AACACCGCCGCCGCATCCCTGGGCGATG	AACACCGCCGCCGCATCCCT	TGACGGCACAAACACCGCCGCCGCATCCCTGGGCGATGGGATC	0.512813	22.6173
	AACACCGCGTTCCATCACAATGGGTTTA	AACACCGCGTTCCATCACAA	CGCGGTATTTAACACCGCGTTCCATCACAATGGGTTTACTCAT	-0.489164	13.2844
	AACACCGTCCAGTTCGCCAACGGTAAAG	AACACCGTCCAGTTCGCCAA	GATATTGCGAAACACCGTCCAGTTCGCCAACGGTAAAGGTCAT	1.62929	29.7336
	AACACCGTCCGGATCAGAGTTGGTATCA	AACACCGTCCGGATCAGAGT	TAACGAAGTCAACACCGTCCGGATCAGAGTTGGTATCAACGAT	0.823523	26.7945
	AACACCGTCGCACAAATGTACGGGTAGA	AACACCGTCGCACAAATGTA	GCCGAGGAAAAACACCGTCGCACAAATGTACGGGTAGATATCG	-1.40989	3.46129
	AACACCTGATCGCTGTGATACGGGCGGA	AACACCTGATCGCTGTGATA	GCTGATCGCAAACACCTGATCGCTGTGATACGGGCGGAAAATC	0.842456	25.5682
	AACACCTGCATTTACGGCCACGGAACAT	AACACCTGCATTTACGGCCA	AGCGCTGTGAAACACCTGCATTTACGGCCACGGAACATCCTTT	-1.32005	3.93835
	AACACCTGTTTCGATCATCGCGGCAACC	AACACCTGTTTCGATCATCG	ACGGGATCCCAACACCTGTTTCGATCATCGCGGCAACCAGCGA	-0.153856	16.2854
	AACACCTTCGCGAAATAGTCCGGGATGG	AACACCTTCGCGAAATAGTC	TTTTTAGCATAACACCTTCGCGAAATAGTCCGGGATGGTGGTT	-0.209845	15.9395
	AACACGAGGTCCTCTTTTAATGGCGAAT	AACACGAGGTCCTCTTTTAA	GATACGCAGAAACACGAGGTCCTCTTTTAATGGCGAATTTCTT	0.610437	25.054
	AACACGATCCCATTTCCAGTCGGAACGC	AACACGATCCCATTTCCAGT	GATGGGGCAGAACACGATCCCATTTCCAGTCGGAACGCCATTC	1.04353	29.8824
	AACACGATGTCTTCCGGCGTCGGTTCGT	AACACGATGTCTTCCGGCGT	TTTGTCTTCAAACACGATGTCTTCCGGCGTCGGTTCGTCAACA	-0.261146	15.3588
	AACACGATTGAATGTCGCGGCGGCGGCA	AACACGATTGAATGTCGCGG	GACGAACATCAACACGATTGAATGTCGCGGCGGCGGCATTCAG	1.08165	27.1909
	AACACGCCCCGCAACCCGGACGGCATTC	AACACGCCCCGCAACCCGGA	GGGGCAGTGCAACACGCCCCGCAACCCGGACGGCATTCCATAC	-0.397073	13.4598
	AACACGCCGATAACGTTAATCGGCAGTT	AACACGCCGATAACGTTAAT	GCAGCCTGCCAACACGCCGATAACGTTAATCGGCAGTTGTAGC	0.121176	19.325
	AACACGCTGTCCCTGGAAGTCGGTCAAA	AACACGCTGTCCCTGGAAGT	AATAAACCAGAACACGCTGTCCCTGGAAGTCGGTCAAATTAAC	0.507343	21.882
	AACACGGATGAATAATTTACCGGTAGTT	AACACGGATGAATAATTTAC	AGCGTGGGAGAACACGGATGAATAATTTACCGGTAGTTCGTTC	1.18288	30.7582
	AACACGGATTGGGTCATTTTCGGGCTCC	AACACGGATTGGGTCATTTT	CGGTGGCAGCAACACGGATTGGGTCATTTTCGGGCTCCTGATA	0.392175	20.6988
	AACACGGTCGCCCTTGTTGTGGGTTTCC	AACACGGTCGCCCTTGTTGT	TTTTACCTTCAACACGGTCGCCCTTGTTGTGGGTTTCCGCGAA	1.17262	28.3363
	AACACGTAAAAGTTTGATTGTGGAAGGA	AACACGTAAAAGTTTGATTG	GCTTATCCAGAACACGTAAAAGTTTGATTGTGGAAGGATGAGG	0.835818	27.4871
	AACACGTCACATGAATGTTCAGGGAGAG	AACACGTCACATGAATGTTC	ACCGATAATCAACACGTCACATGAATGTTCAGGGAGAGTATTC	0.830357	24.4734
	AACACGTTAAATACGCCGTCCGGCAGGC	AACACGTTAAATACGCCGTC	CACGCCCGGCAACACGTTAAATACGCCGTCCGGCAGGCCCGCT	-0.367419	13.5392
	AACACGTTCTTGATCCTCCATGGAATAA	AACACGTTCTTGATCCTCCA	ACCCATTGACAACACGTTCTTGATCCTCCATGGAATAAAAAAC	-1.5956	1.70494
	AACACTAAAGCATCGGCTGCCGGAACCA	AACACTAAAGCATCGGCTGC	GGTGGAATCCAACACTAAAGCATCGGCTGCCGGAACCAGTGGC	0.156067	19.8705
	AACACTCCAGCCGTATTTCGCGGCCAGC	AACACTCCAGCCGTATTTCG	ACGCAAACGCAACACTCCAGCCGTATTTCGCGGCCAGCCACGG	-0.896847	9.22391
	AACACTGCGCAGACGCGAGGTGGCAGGT	AACACTGCGCAGACGCGAGG	CACGGAAAAGAACACTGCGCAGACGCGAGGTGGCAGGTTTGAT	0.777565	27.8238
	AACACTTCGCCTACCAGTTCAGGATCGA	AACACTTCGCCTACCAGTTC	CATAATACGCAACACTTCGCCTACCAGTTCAGGATCGAGCGCC	0.375347	22.8102
	AACAGAAATGGCCCGGTTATCGGCGCGC	AACAGAAATGGCCCGGTTAT	GAAAACCGGTAACAGAAATGGCCCGGTTATCGGCGCGCCAGCG	-1.08656	7.2914
	AACAGAACCAACAAAAGCGGCGGGCAAG	AACAGAACCAACAAAAGCGG	CCCAACACGCAACAGAACCAACAAAAGCGGCGGGCAAGCGCAT	-1.63676	1.78608
	AACAGAACCCGTAATCCAACCGGATCAA	AACAGAACCCGTAATCCAAC	AAGCGTATTTAACAGAACCCGTAATCCAACCGGATCAATTTGC	-0.83612	9.46868
	AACAGAACGCGCTGCGTGGCGGGCATTT	AACAGAACGCGCTGCGTGGC	GCGCCAGAGAAACAGAACGCGCTGCGTGGCGGGCATTTGGCGA	-0.32984	13.5727
	AACAGAACTAATTGTGTTGGCGGTATCG	AACAGAACTAATTGTGTTGG	TCAGGCGTTTAACAGAACTAATTGTGTTGGCGGTATCGAGCGC	-0.403632	13.2746
	AACAGAACTTCTGGTAACAGCGGACGGC	AACAGAACTTCTGGTAACAG	ACCATTATCAAACAGAACTTCTGGTAACAGCGGACGGCTATTG	-0.622208	10.6369
	AACAGAAGACCGTTCTTACCCGGCAGAT	AACAGAAGACCGTTCTTACC	TTCACGCGCTAACAGAAGACCGTTCTTACCCGGCAGATTGATA	-0.0336386	18.0002
	AACAGAATGTTGAAGACATCCGGATGCG	AACAGAATGTTGAAGACATC	CAGTACCTGCAACAGAATGTTGAAGACATCCGGATGCGCTTTT	1.99157	36.1282
	AACAGAATTTTGCGCCGTGCGGGTAGAC	AACAGAATTTTGCGCCGTGC	GTAAATCGGTAACAGAATTTTGCGCCGTGCGGGTAGACATCGA	1.10455	28.7856
	AACAGACAAACTGCTCTTTACGGAAGGT	AACAGACAAACTGCTCTTTA	GCGTCAAAAGAACAGACAAACTGCTCTTTACGGAAGGTATAAC	1.6567	32.324
	AACAGACACCCCAGCGACCCAGGCGCTA	AACAGACACCCCAGCGACCC	CCCAGAGTACAACAGACACCCCAGCGACCCAGGCGCTATCGAC	-0.330558	14.5959
	AACAGACATAACAACATTCGGGGTGAAT	AACAGACATAACAACATTCG	CTACACTGCAAACAGACATAACAACATTCGGGGTGAATATGAA	0.873086	27.6903
	AACAGACGCGCATTGTCTGCTGGCTCCA	AACAGACGCGCATTGTCTGC	GCACAGGCTCAACAGACGCGCATTGTCTGCTGGCTCCAGGGTG	-0.720744	10.5666
	AACAGACTCGCCAACAGCGCCGGACGCA	AACAGACTCGCCAACAGCGC	TGAGTAACCAAACAGACTCGCCAACAGCGCCGGACGCACCAGC	-0.0635403	17.2122
	AACAGAGAGATTTTGCTCGCTGGACTGA	AACAGAGAGATTTTGCTCGC	GCGCCACCGGAACAGAGAGATTTTGCTCGCTGGACTGACGTAA	2.10153	31.101
	AACAGATCGCCCAGGTATTGCGGGCTAT	AACAGATCGCCCAGGTATTG	TGACCAGCTAAACAGATCGCCCAGGTATTGCGGGCTATTCGGA	0.162709	19.5117
	AACAGATCTTTACCCACCTGCGGTAACG	AACAGATCTTTACCCACCTG	CAGATCGCGGAACAGATCTTTACCCACCTGCGGTAACGGGAAC	-0.235025	15.7273
	AACAGATGGCAACGCTCTGGCGGCAGGC	AACAGATGGCAACGCTCTGG	ATCCTCACGGAACAGATGGCAACGCTCTGGCGGCAGGCCGATA	-0.571378	11.4456
	AACAGCACCACCATAGGTTCTGGTCAAA	AACAGCACCACCATAGGTTC	CTGTATTTAAAACAGCACCACCATAGGTTCTGGTCAAAAAGCC	-0.936929	8.45782
	AACAGCAGCCATACCGAAGCTGGCAGCG	AACAGCAGCCATACCGAAGC	TAACAGACAGAACAGCAGCCATACCGAAGCTGGCAGCGATAGC	-0.377741	12.5488
	AACAGCAGGTGCTCTTTAATAGGCTCTT	AACAGCAGGTGCTCTTTAAT	ATAGCGCGTTAACAGCAGGTGCTCTTTAATAGGCTCTTCGCCA	-0.564698	12.2146
	AACAGCATTCCGCTAACGAACGGCTTAC	AACAGCATTCCGCTAACGAA	CATCACCACAAACAGCATTCCGCTAACGAACGGCTTACCACGA	1.15416	31.5599
	AACAGCCACGGTTACTTTACTGGCTTCC	AACAGCCACGGTTACTTTAC	CAACGGTTGCAACAGCCACGGTTACTTTACTGGCTTCCGCTTT	0.0906785	19.006
	AACAGCCAGATATGCAACAGCGGTTCGC	AACAGCCAGATATGCAACAG	ACGAATGCCTAACAGCCAGATATGCAACAGCGGTTCGCCCCAG	-0.996062	7.72331
	AACAGCCATGGACTTTCCTGTGGAACAG	AACAGCCATGGACTTTCCTG	TATCTTGAATAACAGCCATGGACTTTCCTGTGGAACAGCGTTT	1.28687	29.4205
	AACAGCCCGTTGCTGGCGAACGGCTCGC	AACAGCCCGTTGCTGGCGAA	GGTAATAGCAAACAGCCCGTTGCTGGCGAACGGCTCGCGGGTG	-1.41799	3.58299
	AACAGCCTTGCGGCAACGTGCGGTTTCC	AACAGCCTTGCGGCAACGTG	TCGTAGAAAAAACAGCCTTGCGGCAACGTGCGGTTTCCCGGCA	-1.79354	0.186163
	AACAGCGCAGTAAGTACGCTCGGAATGG	AACAGCGCAGTAAGTACGCT	ACGCGCGCAGAACAGCGCAGTAAGTACGCTCGGAATGGTACGC	2.36337	32.1174
	AACAGCGCATCAACAGATTGCGGATGAA	AACAGCGCATCAACAGATTG	GGCGGCTTCAAACAGCGCATCAACAGATTGCGGATGAACAGTG	0.122887	19.837
	AACAGCGCATCGAAGTTAACCGGCGCAA	AACAGCGCATCGAAGTTAAC	ATAGTTCATGAACAGCGCATCGAAGTTAACCGGCGCAAGGTTC	1.40726	26.0639
	AACAGCGCCGAGCACCGACCCGGTAATG	AACAGCGCCGAGCACCGACC	CGCCGCCAGCAACAGCGCCGAGCACCGACCCGGTAATGCGATT	-1.41258	3.81162
	AACAGCGCCGCCATAATTCGCGGCCAGC	AACAGCGCCGCCATAATTCG	GACGCCCGCAAACAGCGCCGCCATAATTCGCGGCCAGCGCCAG	-0.531374	12.781
	AACAGCGCCGGGTATTCATACGGGAAGA	AACAGCGCCGGGTATTCATA	GGTGATAGAGAACAGCGCCGGGTATTCATACGGGAAGATGGCT	-0.860793	8.57394
	AACAGCGGCAATTTCAGACCCGGGATGA	AACAGCGGCAATTTCAGACC	TCCACCGTCAAACAGCGGCAATTTCAGACCCGGGATGAAGTTG	0.860758	28.2286
	AACAGCTATGACCATGATTACGGATTCA	AACAGCTATGACCATGATTA	TCACACAGGAAACAGCTATGACCATGATTACGGATTCACTGGC	-0.294447	14.789
	AACAGGAACAAAAATGAGTCAGGTGATC	AACAGGAACAAAAATGAGTC	AAGCGCGAAGAACAGGAACAAAAATGAGTCAGGTGATCCTCGA	-1.36735	3.78547
	AACAGGAGACGGGCGAGAACTGGCCGCC	AACAGGAGACGGGCGAGAAC	GCCAGATTTCAACAGGAGACGGGCGAGAACTGGCCGCCTGCCC	-1.53799	2.23997
	AACAGGAGGCTGTTCGTGCCGGGCCTGT	AACAGGAGGCTGTTCGTGCC	CGCTAACATTAACAGGAGGCTGTTCGTGCCGGGCCTGTTGCAT	-1.58494	1.84904
	AACAGGATGAAGAACAGCAGCGGACCTA	AACAGGATGAAGAACAGCAG	CACCAGGTTAAACAGGATGAAGAACAGCAGCGGACCTAACAGG	-1.46697	3.17918
	AACAGGCACGGATTGCTGACCGGATTGT	AACAGGCACGGATTGCTGAC	TACATACTCAAACAGGCACGGATTGCTGACCGGATTGTCAGCA	-0.680445	10.7553
	AACAGGCATTTCTGGTGTCCGGGCTTTT	AACAGGCATTTCTGGTGTCC	GGTTTTCCAGAACAGGCATTTCTGGTGTCCGGGCTTTTGTCAC	-0.590078	12.7305
	AACAGGCGCGCATCCATTCCTGGTAGAA	AACAGGCGCGCATCCATTCC	AGGGACCGACAACAGGCGCGCATCCATTCCTGGTAGAATACGC	0.15639	19.7947
	AACAGGCGGCAGTACGCCTTTGGTTTAT	AACAGGCGGCAGTACGCCTT	GCTGGGGAGAAACAGGCGGCAGTACGCCTTTGGTTTATCCATT	-1.6057	1.74333
	AACAGGCGGCCTCACAAGTGTGGCAGCC	AACAGGCGGCCTCACAAGTG	TGCGTCTCTGAACAGGCGGCCTCACAAGTGTGGCAGCCGATAC	0.234918	20.4001
	AACAGGCTGAGTACCAGTTTCGGGTTTT	AACAGGCTGAGTACCAGTTT	CGTAGTGACAAACAGGCTGAGTACCAGTTTCGGGTTTTTAAGT	-1.65787	1.09824
	AACAGGCTTTTCGCGATTCCTGGCGGGA	AACAGGCTTTTCGCGATTCC	GCGCGGCAGTAACAGGCTTTTCGCGATTCCTGGCGGGATGTCG	0.697275	23.8431
	AACAGGGCAGTGGCAACTGCCGGCCCAA	AACAGGGCAGTGGCAACTGC	ACTTAAGGCGAACAGGGCAGTGGCAACTGCCGGCCCAAGCTGA	-0.551043	11.0311
	AACAGGGCGCTGATGGCCCACGGCAGAA	AACAGGGCGCTGATGGCCCA	ATTCGGTAGTAACAGGGCGCTGATGGCCCACGGCAGAATAATC	1.04727	32.3084
	AACAGGGTGCAACGAGTGCCGGGGCCGT	AACAGGGTGCAACGAGTGCC	CCCGGAGACAAACAGGGTGCAACGAGTGCCGGGGCCGTTGACG	-1.52298	2.32588
	AACAGGTAGTTGGGGAACAATGGCTCAC	AACAGGTAGTTGGGGAACAA	AAATTCCACAAACAGGTAGTTGGGGAACAATGGCTCACTGACT	-0.463543	12.954
	AACAGGTATCGCTAATATAGAGGAAAGT	AACAGGTATCGCTAATATAG	CATGAGATACAACAGGTATCGCTAATATAGAGGAAAGTGTCAG	-1.39858	3.65427
	AACAGGTCACTTAATACCGCTGGGCGAC	AACAGGTCACTTAATACCGC	GGTAATAGTTAACAGGTCACTTAATACCGCTGGGCGACGATAG	1.2813	31.167
	AACAGGTGCGAGAGGTAATTTGGCGAAA	AACAGGTGCGAGAGGTAATT	CGTTTTTTGAAACAGGTGCGAGAGGTAATTTGGCGAAATATAA	0.398514	21.2934
	AACAGGTTACCGGTCCATACCGGGCCAG	AACAGGTTACCGGTCCATAC	CAGGAACGGGAACAGGTTACCGGTCCATACCGGGCCAGTGCCA	-1.33617	3.91151
	AACAGGTTTACCTGTAGCCGAGGTTGTT	AACAGGTTTACCTGTAGCCG	CCCAACGTAAAACAGGTTTACCTGTAGCCGAGGTTGTTTCTTT	-0.910138	8.36276
	AACAGTAAGTCGACCGACCGTGGGCTGG	AACAGTAAGTCGACCGACCG	TAACTGACTAAACAGTAAGTCGACCGACCGTGGGCTGGCAACG	-1.4467	3.49227
	AACAGTACCTTCCAGCACGTAGGTCAAA	AACAGTACCTTCCAGCACGT	CCTGATGCTCAACAGTACCTTCCAGCACGTAGGTCAAAATTTC	1.8487	33.349
	AACAGTAGAGCGGCATATGCTGGCCAAT	AACAGTAGAGCGGCATATGC	CCCATTGCGGAACAGTAGAGCGGCATATGCTGGCCAATATAGG	-0.0985927	16.9595
	AACAGTATTGGCGTAGTTACAGGCAGTG	AACAGTATTGGCGTAGTTAC	GTTGTGAATTAACAGTATTGGCGTAGTTACAGGCAGTGTGGAC	-0.22669	15.3613
	AACAGTCGGAGTTCTCCCGCAGGTGTCT	AACAGTCGGAGTTCTCCCGC	TTTACCGTCGAACAGTCGGAGTTCTCCCGCAGGTGTCTCTATA	0.596151	22.3423
	AACAGTGACTGCTCGAATTCCGGCAGGC	AACAGTGACTGCTCGAATTC	CGCTGCCATAAACAGTGACTGCTCGAATTCCGGCAGGCTCATA	0.959483	26.3673
	AACAGTGATAGTGACATCGGCGGCCTGG	AACAGTGATAGTGACATCGG	CCCGACCATTAACAGTGATAGTGACATCGGCGGCCTGGAGAGT	-1.23758	5.44932
	AACAGTTACCGGCAAAAGAGAGGTAGGG	AACAGTTACCGGCAAAAGAG	ATCGCGTCGGAACAGTTACCGGCAAAAGAGAGGTAGGGACTTA	-0.687239	10.6708
	AACAGTTACGCAGACGTAAGCGGCGCTC	AACAGTTACGCAGACGTAAG	CGCGAAATAGAACAGTTACGCAGACGTAAGCGGCGCTCTGCCC	-1.16992	6.0677
	AACAGTTATTTGAACGAATGCGGCAATC	AACAGTTATTTGAACGAATG	ACCTGACCGTAACAGTTATTTGAACGAATGCGGCAATCGCGTC	-1.1993	5.5129
	AACAGTTCAGCATAACGTTCAGGATTAT	AACAGTTCAGCATAACGTTC	AGCGCCGCCAAACAGTTCAGCATAACGTTCAGGATTATCGCTA	0.263228	20.3487
	AACAGTTCCCTGCTCTTTAAAGGTTTAC	AACAGTTCCCTGCTCTTTAA	AAACTGCCGGAACAGTTCCCTGCTCTTTAAAGGTTTACCGCCA	1.37084	32.2316
	AACAGTTTGAGTGAAAATGCAGGCTGCG	AACAGTTTGAGTGAAAATGC	TTATCATCTTAACAGTTTGAGTGAAAATGCAGGCTGCGCCGCA	-0.447209	13.4016
	AACAGTTTGCCACTTCATGTTGGTTATA	AACAGTTTGCCACTTCATGT	GACAGGGTTAAACAGTTTGCCACTTCATGTTGGTTATAGTTTT	-1.50608	2.46161
	AACAGTTTGCCGGTAATACCGGGTCGCC	AACAGTTTGCCGGTAATACC	AATCGCCAGAAACAGTTTGCCGGTAATACCGGGTCGCCAGAAC	-0.856804	9.59448
	AACAGTTTGCTGAAGCTCATTGGCCGGA	AACAGTTTGCTGAAGCTCAT	TAACACGTACAACAGTTTGCTGAAGCTCATTGGCCGGAAGTCG	1.60242	33.8404
	AACAGTTTTGACAGATGATTGGGCGTGA	AACAGTTTTGACAGATGATT	ATGCTGAGCAAACAGTTTTGACAGATGATTGGGCGTGATATTA	2.50779	34.2068
	AACATAAACACTGATTACAGAGGTAAAA	AACATAAACACTGATTACAG	TTAACCGCCGAACATAAACACTGATTACAGAGGTAAAAATGAA	-1.21989	5.57154
	AACATAACGCGGGCCCAGGCCGGAACCG	AACATAACGCGGGCCCAGGC	GAACGTAATCAACATAACGCGGGCCCAGGCCGGAACCGGTCGC	-1.59845	1.87334
	AACATAACGCGGTGTGGTCGCGGTAAAT	AACATAACGCGGTGTGGTCG	GAGCGACCCCAACATAACGCGGTGTGGTCGCGGTAAATTATTA	0.168625	21.029
	AACATAATGTGATGACGCTGCGGCAGTT	AACATAATGTGATGACGCTG	GGGAAACGCCAACATAATGTGATGACGCTGCGGCAGTTCGCGA	0.338654	20.5755
	AACATAATTGTCTATTTTGGTGGCCATT	AACATAATTGTCTATTTTGG	GTTGTCCTGAAACATAATTGTCTATTTTGGTGGCCATTAGAGC	-0.805776	9.5593
	AACATACAACCGTGAGTAGTCGGCAAAC	AACATACAACCGTGAGTAGT	CTGGGAGATCAACATACAACCGTGAGTAGTCGGCAAACGCCTC	1.65577	36.6469
	AACATACATTTGACTCGCGGGGGAAACG	AACATACATTTGACTCGCGG	AAATAACATCAACATACATTTGACTCGCGGGGGAAACGTTTAC	0.925342	26.67
	AACATACCAGCTCGCTTCCCCGGCAGGG	AACATACCAGCTCGCTTCCC	CGATAGCATTAACATACCAGCTCGCTTCCCCGGCAGGGGTATT	0.0335714	17.5665
	AACATAGAACGGTTTGCGCCCGGAGATT	AACATAGAACGGTTTGCGCC	TGGGCTTACCAACATAGAACGGTTTGCGCCCGGAGATTTTCTC	-0.672673	10.1397
	AACATAGTCATGATGAATGAAGGTTTCT	AACATAGTCATGATGAATGA	GTAATACTGGAACATAGTCATGATGAATGAAGGTTTCTGAACC	-0.264791	15.5199
	AACATATTGCGGGTCTGGGCAGGCTTGC	AACATATTGCGGGTCTGGGC	TCACATCAACAACATATTGCGGGTCTGGGCAGGCTTGCCACAA	-0.282183	15.4628
	AACATCAAAGCAGCAAAATAAGGCTTCA	AACATCAAAGCAGCAAAATA	AGAGACTGATAACATCAAAGCAGCAAAATAAGGCTTCATTTTT	0.998812	31.6057
	AACATCACGAGGAATCACCATGGCTAAC	AACATCACGAGGAATCACCA	TAAGAAGCACAACATCACGAGGAATCACCATGGCTAACTACTT	-0.939301	8.71186
	AACATCACGCTGATCGCGATCGGCCTGC	AACATCACGCTGATCGCGAT	TCTCCGCAGTAACATCACGCTGATCGCGATCGGCCTGCCAGAG	-1.40786	3.05289
	AACATCAGAAGCAAAGTAGCAGGTCAAC	AACATCAGAAGCAAAGTAGC	GTTCCTGACAAACATCAGAAGCAAAGTAGCAGGTCAACGAGTT	2.23346	32.245
	AACATCAGACCTGAAGATGTCGGCGCAA	AACATCAGACCTGAAGATGT	CATCAGGCGGAACATCAGACCTGAAGATGTCGGCGCAACTTCC	2.50664	33.6351
	AACATCAGCGATGTCGTTCTGGGACAAC	AACATCAGCGATGTCGTTCT	ACTGGTATTCAACATCAGCGATGTCGTTCTGGGACAACTGCCA	1.3026	29.8134
	AACATCAGGCCATTTTCATCGGGTAAGT	AACATCAGGCCATTTTCATC	GGCGCGGGTTAACATCAGGCCATTTTCATCGGGTAAGTTGATA	0.790457	27.9864
	AACATCAGGCGGCGCATAAACGGCCCGG	AACATCAGGCGGCGCATAAA	GCCGGAAAGTAACATCAGGCGGCGCATAAACGGCCCGGCGACG	-1.06868	7.3195
	AACATCCACGACCAGTCATACGGCGGCT	AACATCCACGACCAGTCATA	GAGAAATCCCAACATCCACGACCAGTCATACGGCGGCTGCCAG	0.873766	29.399
	AACATCCGCCCGTCAGAATACGGCGCAT	AACATCCGCCCGTCAGAATA	ACTGCGAAAGAACATCCGCCCGTCAGAATACGGCGCATCCACC	0.160641	18.8775
	AACATCCGTATCAGGCGAGGAGGCGTGA	AACATCCGTATCAGGCGAGG	CGTCTGTTCCAACATCCGTATCAGGCGAGGAGGCGTGATTAAT	0.436352	22.1968
	AACATCGAGGGCTGTCCCTGTGGATTTA	AACATCGAGGGCTGTCCCTG	TTGCAACGTCAACATCGAGGGCTGTCCCTGTGGATTTACGCGA	-0.504326	12.2797
	AACATCGCATCTGCAGCCTTTGGTGACT	AACATCGCATCTGCAGCCTT	GCCGACTTTAAACATCGCATCTGCAGCCTTTGGTGACTTCGGA	-1.05493	7.09156
	AACATCGCCATTTGGCTGTTTGGTCACA	AACATCGCCATTTGGCTGTT	ACTGAATAATAACATCGCCATTTGGCTGTTTGGTCACAGTAAT	1.47724	29.6423
	AACATCGTCTCGATACGCCCTGGATAAC	AACATCGTCTCGATACGCCC	CATCGCGCTGAACATCGTCTCGATACGCCCTGGATAACGTTTA	-0.450406	13.0057
	AACATCGTGGAGAAACGGAATGGTGAGG	AACATCGTGGAGAAACGGAA	CTTCGCTCAGAACATCGTGGAGAAACGGAATGGTGAGGAGATC	0.184681	20.1113
	AACATCTCATCAAATGACAGCGGTTGTT	AACATCTCATCAAATGACAG	AATATCAATGAACATCTCATCAAATGACAGCGGTTGTTGCTTT	-1.29724	4.64991
	AACATCTCCTGACGTAACGCCGGATCGA	AACATCTCCTGACGTAACGC	CACCAGCGTCAACATCTCCTGACGTAACGCCGGATCGAGCGCA	0.604239	21.742
	AACATCTCGGCGATATCATCCGGGTCGA	AACATCTCGGCGATATCATC	AGTCATCATAAACATCTCGGCGATATCATCCGGGTCGATGATG	-0.437008	13.799
	AACATCTGACGCCTGGCTAATGGCCGCC	AACATCTGACGCCTGGCTAA	CTAACGCGGCAACATCTGACGCCTGGCTAATGGCCGCCTTCGC	0.223969	20.5126
	AACATGAAGGAGAACTCGATCGGCTCGG	AACATGAAGGAGAACTCGAT	CGGCGCAACGAACATGAAGGAGAACTCGATCGGCTCGGTGATA	-0.961743	7.85558
	AACATGACGAGGTTCCATTATGGTTACA	AACATGACGAGGTTCCATTA	AATGTTCTCAAACATGACGAGGTTCCATTATGGTTACAGAAGG	0.992135	29.5292
	AACATGATGCCTATAATCTTTGGTATTG	AACATGATGCCTATAATCTT	AAATATAATCAACATGATGCCTATAATCTTTGGTATTGCGGAT	0.340929	21.4526
	AACATGATTACACCTCCACGCGGCCCAG	AACATGATTACACCTCCACG	CTTCAGAATCAACATGATTACACCTCCACGCGGCCCAGCAGAT	-0.29479	14.4499
	AACATGCAATGGTGGCAATCAGGTCTGG	AACATGCAATGGTGGCAATC	TGGCAGGCAGAACATGCAATGGTGGCAATCAGGTCTGGCGGTT	-1.15416	5.97494
	AACATGCCAGTCAACGGTGTAGGTTCCG	AACATGCCAGTCAACGGTGT	CCACCGAAACAACATGCCAGTCAACGGTGTAGGTTCCGGGTTT	0.844507	28.3748
	AACATGCCCGGATGTGCCAATGGCAATG	AACATGCCCGGATGTGCCAA	CCGCCGGATAAACATGCCCGGATGTGCCAATGGCAATGAAAAT	1.09208	30.1612
	AACATGCCGGGAGCGCGATTAGGGATAT	AACATGCCGGGAGCGCGATT	TGCATTCAACAACATGCCGGGAGCGCGATTAGGGATATAATTG	0.549955	23.4222
	AACATGCTCTTCTTTATCTACGGTATAG	AACATGCTCTTCTTTATCTA	TCAGACCTACAACATGCTCTTCTTTATCTACGGTATAGCCCAG	2.53285	35.3859
	AACATGGCGATGGAGATAACCGGCATTT	AACATGGCGATGGAGATAAC	CAGCCCGACTAACATGGCGATGGAGATAACCGGCATTTTCTTG	-1.30437	5.01117
	AACATGGCGGTCTTACCCTGCGGATAAA	AACATGGCGGTCTTACCCTG	AAACGCCAGGAACATGGCGGTCTTACCCTGCGGATAAAGTTGA	0.37921	21.9497
	AACATGGCTGACGTATGGGTGGGCTGAT	AACATGGCTGACGTATGGGT	ATCGCAAATAAACATGGCTGACGTATGGGTGGGCTGATCGAAC	1.88505	34.8488
	AACATGGGAGAGACATCATGTGGCAGGC	AACATGGGAGAGACATCATG	TCTGGCAGACAACATGGGAGAGACATCATGTGGCAGGCAATCA	0.914812	26.3307
	AACATGGGGTTATGGTGTGACGGCGTTA	AACATGGGGTTATGGTGTGA	TTGCACAGTAAACATGGGGTTATGGTGTGACGGCGTTAAAAGT	-0.735492	9.82984
	AACATGTAAGCGTCCTTCTATGGATGAA	AACATGTAAGCGTCCTTCTA	GCCTTTTTTAAACATGTAAGCGTCCTTCTATGGATGAAAATTG	-0.344262	14.7161
	AACATTAACCAGCAACTCAATGGCACCG	AACATTAACCAGCAACTCAA	ATTGGCGAGGAACATTAACCAGCAACTCAATGGCACCGACTCA	0.56144	24.0374
	AACATTAATGCACCCATTGCCGGATAAA	AACATTAATGCACCCATTGC	GACTAAAGCAAACATTAATGCACCCATTGCCGGATAAATACTC	-1.33109	4.04774
	AACATTATTCTTACGCGGTCTGGCTGCC	AACATTATTCTTACGCGGTC	TAGGGACTGAAACATTATTCTTACGCGGTCTGGCTGCCATTAC	-0.744508	10.5304
	AACATTCCACGCCATCAGAATGGCTTCT	AACATTCCACGCCATCAGAA	CTCTCTCTTCAACATTCCACGCCATCAGAATGGCTTCTTTACC	-1.14089	6.21133
	AACATTCCCCACTGCAAAACTGGCATCC	AACATTCCCCACTGCAAAAC	TAGCACACATAACATTCCCCACTGCAAAACTGGCATCCTTCGC	-1.61337	1.45659
	AACATTCGCTTTTGATGGGCTGGAGTGC	AACATTCGCTTTTGATGGGC	AATAATATTCAACATTCGCTTTTGATGGGCTGGAGTGCAAACT	0.880123	27.874
	AACATTTCGATGTGTTCTAACGGACTTG	AACATTTCGATGTGTTCTAA	AAGCTGCTCTAACATTTCGATGTGTTCTAACGGACTTGGCTGC	0.808941	25.258
	AACATTTGAAGTCAATGTCTCGGCGATA	AACATTTGAAGTCAATGTCT	TCGTACGGTTAACATTTGAAGTCAATGTCTCGGCGATAATCAT	0.58713	24.1195
	AACATTTGCGGAATGGAGAACGGCGAAC	AACATTTGCGGAATGGAGAA	ACGTGCGGAGAACATTTGCGGAATGGAGAACGGCGAACCGACC	-1.18956	5.43396
	AACCAAAACCACCACCTGGCAGGCCAAT	AACCAAAACCACCACCTGGC	TGCCAGCCAAAACCAAAACCACCACCTGGCAGGCCAATTTGCC	-1.57544	1.72977
	AACCAAACTCACGCAGGCGATGGGCCAT	AACCAAACTCACGCAGGCGA	CATCGTGATTAACCAAACTCACGCAGGCGATGGGCCATTTTAC	-0.881335	8.22558
	AACCAACAAAAAGAGATAACAGGCGCGC	AACCAACAAAAAGAGATAAC	CAGCACAAAGAACCAACAAAAAGAGATAACAGGCGCGCCAGTT	-1.19546	5.87875
	AACCAACAGTGTCTGTACGGCGGGGAGT	AACCAACAGTGTCTGTACGG	TCGAGTTGTAAACCAACAGTGTCTGTACGGCGGGGAGTAGTGC	-0.452191	13.8527
	AACCAACCTTCAATCCACTCCGGGTTTT	AACCAACCTTCAATCCACTC	GTCTGGCCAGAACCAACCTTCAATCCACTCCGGGTTTTCCAGT	-0.420385	16.8371
	AACCAAGCGCAATGCCGATCAGGATCTG	AACCAAGCGCAATGCCGATC	TGCATGGTAAAACCAAGCGCAATGCCGATCAGGATCTGCTGCA	-1.68367	1.12541
	AACCAATATTCGCTGACTTCAGGCAATT	AACCAATATTCGCTGACTTC	TGCCAGTGCTAACCAATATTCGCTGACTTCAGGCAATTGTTCT	1.18268	29.8158
	AACCAATCACGCGAGCTTCAAGGGCAGT	AACCAATCACGCGAGCTTCA	TCCAGCAAGCAACCAATCACGCGAGCTTCAAGGGCAGTAAGTT	0.765343	24.9581
	AACCAATGAATGGCGAAACTGGGGAGTA	AACCAATGAATGGCGAAACT	TCGCGGAACCAACCAATGAATGGCGAAACTGGGGAGTAAACTG	0.101621	18.6588
	AACCAATGACGTAAAACGAGTGGCTGTC	AACCAATGACGTAAAACGAG	TCTTCAAAATAACCAATGACGTAAAACGAGTGGCTGTCGACAA	-0.727591	12.1142
	AACCACAATCGCCTTACCGCGGGTTAAC	AACCACAATCGCCTTACCGC	CTTCATCGGCAACCACAATCGCCTTACCGCGGGTTAACTCCAG	1.076	29.3738
	AACCACAATTAACGCCACTGCGGCAAAT	AACCACAATTAACGCCACTG	GCACCATGATAACCACAATTAACGCCACTGCGGCAAATGAATG	-0.244088	15.73
	AACCACAGCAGATACTCCTCCGGCAGGT	AACCACAGCAGATACTCCTC	TTTGCGGGCAAACCACAGCAGATACTCCTCCGGCAGGTCGATT	0.833252	25.0102
	AACCACAGCTTAAATCCGCCCGGCGGTT	AACCACAGCTTAAATCCGCC	CAGCTGCGACAACCACAGCTTAAATCCGCCCGGCGGTTTCGAC	-0.620511	11.327
	AACCACAGGCGGTGCCTACCGGGTTATT	AACCACAGGCGGTGCCTACC	TGCACGGCAAAACCACAGGCGGTGCCTACCGGGTTATTGATAA	-0.342783	12.4646
	AACCACAGTTATCCCTCTCAAGGGATTT	AACCACAGTTATCCCTCTCA	ATCAGGCCGAAACCACAGTTATCCCTCTCAAGGGATTTATCGT	0.454565	23.7438
	AACCACATTGTGGGCCGCTTCGGTGACG	AACCACATTGTGGGCCGCTT	GATGAAGCAGAACCACATTGTGGGCCGCTTCGGTGACGGCAAT	-1.55903	1.8916
	AACCACCACCAATAGCGATCAGGTAATC	AACCACCACCAATAGCGATC	TCCTGTGGAGAACCACCACCAATAGCGATCAGGTAATCCGCGC	-1.51707	2.15839
	AACCACCACGATCATGCCACCGGCGATA	AACCACCACGATCATGCCAC	TCGCATAACCAACCACCACGATCATGCCACCGGCGATATTCAG	-0.290408	14.4942
	AACCACCAGACAGCCTCAAAAGGCCGTA	AACCACCAGACAGCCTCAAA	TTACTTCTGTAACCACCAGACAGCCTCAAAAGGCCGTAAATTC	-0.101547	16.3747
	AACCACCAGACGCCGCCTGCTGGCATAT	AACCACCAGACGCCGCCTGC	ATCGACGTTAAACCACCAGACGCCGCCTGCTGGCATATGTCGC	-0.85066	9.72468
	AACCACCAGTAAATTGTCGCCGGAGAGA	AACCACCAGTAAATTGTCGC	GAAGGTTGTTAACCACCAGTAAATTGTCGCCGGAGAGACTCCG	-0.65968	10.544
	AACCACCCATGATCACCAGACGGCGAAT	AACCACCCATGATCACCAGA	CGTCCGGCAGAACCACCCATGATCACCAGACGGCGAATATACG	1.17803	24.9448
	AACCACCCGGAGCAGCACCAAGGTCGAC	AACCACCCGGAGCAGCACCA	TATTGTGACCAACCACCCGGAGCAGCACCAAGGTCGACAACCG	-0.763205	9.35967
	AACCACCCGTCCCCAGTCAGCGGTGGAT	AACCACCCGTCCCCAGTCAG	CACCAATGTAAACCACCCGTCCCCAGTCAGCGGTGGATTGCAG	-1.5916	1.7031
	AACCACCGGTTGCCAGCATTGGGTCAAC	AACCACCGGTTGCCAGCATT	GCGATAACGGAACCACCGGTTGCCAGCATTGGGTCAACGATCA	1.45188	31.4185
	AACCACGACAACCGGTACGGGGGCACGC	AACCACGACAACCGGTACGG	TGAGATTACCAACCACGACAACCGGTACGGGGGCACGCCAGGC	-0.238809	15.4277
	AACCACGGTAAAAACCATCCCGGCGCTG	AACCACGGTAAAAACCATCC	GCATCAGCAAAACCACGGTAAAAACCATCCCGGCGCTGAAGTG	-0.771678	10.3428
	AACCACTCAGGAGTCTGATATGGATGCC	AACCACTCAGGAGTCTGATA	TGTAATCAAAAACCACTCAGGAGTCTGATATGGATGCCCTTAG	-1.53692	2.56804
	AACCACTGATGGTTCCATGTTGGCAAAA	AACCACTGATGGTTCCATGT	ACTGTCAGGCAACCACTGATGGTTCCATGTTGGCAAAACTGGT	0.469703	23.8245
	AACCACTTTCGGCAATTGATCGGCAACG	AACCACTTTCGGCAATTGAT	GTTGTAGGTTAACCACTTTCGGCAATTGATCGGCAACGGAACG	-0.663482	11.5095
	AACCACTTTGCAGCATGAATGGGATTTC	AACCACTTTGCAGCATGAAT	TCCGACGGGAAACCACTTTGCAGCATGAATGGGATTTCAGTGC	0.6419	26.2966
	AACCACTTTTTCCGCAATAGCGGTATTG	AACCACTTTTTCCGCAATAG	GGCAGGCGTAAACCACTTTTTCCGCAATAGCGGTATTGCATCT	-0.350166	15.9828
	AACCAGACCCTGAAGTAATCCGGTAGCA	AACCAGACCCTGAAGTAATC	GCAGGTAGCAAACCAGACCCTGAAGTAATCCGGTAGCAATCAT	0.373415	20.8243
	AACCAGACGACATCTTTGCCCGGCTTCA	AACCAGACGACATCTTTGCC	CGGCACCTGCAACCAGACGACATCTTTGCCCGGCTTCAGTTCG	-0.400675	13.3119
	AACCAGACGGTTATCAATACGGGTTAAG	AACCAGACGGTTATCAATAC	CCTGACCGTGAACCAGACGGTTATCAATACGGGTTAAGAGAAT	-0.814438	9.32894
	AACCAGAGGAAATGAACATGGGGGCTAC	AACCAGAGGAAATGAACATG	GTCGCCATCTAACCAGAGGAAATGAACATGGGGGCTACCCTTG	-0.766455	9.70766
	AACCAGATCCGCTCGTTCTCCGGCACAC	AACCAGATCCGCTCGTTCTC	AGCGAGGGCAAACCAGATCCGCTCGTTCTCCGGCACACTTTCC	0.784103	25.8212
	AACCAGATGCGATGGTAATTGGGTAACT	AACCAGATGCGATGGTAATT	TCATTAAACAAACCAGATGCGATGGTAATTGGGTAACTACGTT	2.16568	31.5757
	AACCAGATTTTCCCGGCGCTGGGCCGCT	AACCAGATTTTCCCGGCGCT	ATGGCCGCTAAACCAGATTTTCCCGGCGCTGGGCCGCTCAATC	0.366647	21.3362
	AACCAGCAGAGCGCATATCGAGGCGATG	AACCAGCAGAGCGCATATCG	CGGTAGAGACAACCAGCAGAGCGCATATCGAGGCGATGCCAAT	1.63427	31.8912
	AACCAGCATGGCGTTATCCTGGGATAAC	AACCAGCATGGCGTTATCCT	CATTGTGGGTAACCAGCATGGCGTTATCCTGGGATAACCATTT	-0.155145	16.5254
	AACCAGCATGGGCCCCCAATGGGCGGCA	AACCAGCATGGGCCCCCAAT	CGTCGGTTTCAACCAGCATGGGCCCCCAATGGGCGGCAGTCAG	1.03755	29.2131
	AACCAGCATTGGGCGATAGAGGGCCGGG	AACCAGCATTGGGCGATAGA	TGCGGGCACCAACCAGCATTGGGCGATAGAGGGCCGGGAATAC	1.27003	31.8947
	AACCAGCCAGAAATGATCGCGGGCATGA	AACCAGCCAGAAATGATCGC	AAAAGCCAGTAACCAGCCAGAAATGATCGCGGGCATGATCATC	1.19324	31.3103
	AACCAGCCCAATACCGTTGATGGAGTCC	AACCAGCCCAATACCGTTGA	ACCCGCCGATAACCAGCCCAATACCGTTGATGGAGTCCGCCAC	-0.888443	9.76937
	AACCAGCCTCCAATACGTTGTGGCGTTG	AACCAGCCTCCAATACGTTG	CGGGCCAAGCAACCAGCCTCCAATACGTTGTGGCGTTGTGGTG	0.31408	20.8311
	AACCAGCGAAGTCCTTTGTGCGGCGCTC	AACCAGCGAAGTCCTTTGTG	TCATCGCGGCAACCAGCGAAGTCCTTTGTGCGGCGCTCCAGTC	-0.554948	12.3998
	AACCAGCGAATTTCTCCACCAGGTCGAA	AACCAGCGAATTTCTCCACC	TTAAATCCGTAACCAGCGAATTTCTCCACCAGGTCGAAGATTT	-1.12121	6.24775
	AACCAGCGATGACTGCCAGTGGGCTAAC	AACCAGCGATGACTGCCAGT	GCGCCAGCAGAACCAGCGATGACTGCCAGTGGGCTAACATTTC	2.3185	38.8614
	AACCAGCGCAATTCGAAATAAGGGAGCC	AACCAGCGCAATTCGAAATA	GTTGCGGTCTAACCAGCGCAATTCGAAATAAGGGAGCCAGTGT	-0.320517	15.7065
	AACCAGCGGTAAGCCGACTACGGCGTGA	AACCAGCGGTAAGCCGACTA	CATACGTTTCAACCAGCGGTAAGCCGACTACGGCGTGATAGCT	0.0611754	17.8247
	AACCAGCTCCGTGGCTGTATTGGGTCAA	AACCAGCTCCGTGGCTGTAT	TTACAGCCGCAACCAGCTCCGTGGCTGTATTGGGTCAAACGAA	-0.0399284	17.5295
	AACCAGGCGACGATAATCGTCGGTGAGA	AACCAGGCGACGATAATCGT	CACCAGTGAGAACCAGGCGACGATAATCGTCGGTGAGAGGAAT	0.943386	28.5559
	AACCAGGCGAGAATATTTTCCGGATTAT	AACCAGGCGAGAATATTTTC	TGCCGGCCCTAACCAGGCGAGAATATTTTCCGGATTATCAGCA	0.15815	20.5495
	AACCAGGCGATCAGTACAGTCGGCGCGC	AACCAGGCGATCAGTACAGT	ACCGGAGACAAACCAGGCGATCAGTACAGTCGGCGCGCCGGTT	0.788873	24.1918
	AACCAGGTATTCGTACCAAATGGATCGG	AACCAGGTATTCGTACCAAA	GAAGACATAGAACCAGGTATTCGTACCAAATGGATCGGACATC	-0.479036	17.6196
	AACCAGGTGCGTTTATCCAGCGGGACAT	AACCAGGTGCGTTTATCCAG	TTCCGGAACAAACCAGGTGCGTTTATCCAGCGGGACATAGCCC	-1.72101	0.736091
	AACCAGTAAAGCCAACAAGGGGGCGATA	AACCAGTAAAGCCAACAAGG	GACATCCGCTAACCAGTAAAGCCAACAAGGGGGCGATAAACTT	0.373668	22.8453
	AACCAGTGAACCGCCAACAAAGGCGAGA	AACCAGTGAACCGCCAACAA	CACCACGTTCAACCAGTGAACCGCCAACAAAGGCGAGATCGGC	-1.44749	3.21186
	AACCAGTGAACGCCCTCGGCAGGCTGAA	AACCAGTGAACGCCCTCGGC	GTTTCAATGCAACCAGTGAACGCCCTCGGCAGGCTGAAAGAAC	0.721726	26.1773
	AACCAGTGCCAGATGCGCACTGGCGCTT	AACCAGTGCCAGATGCGCAC	TAACACCGTCAACCAGTGCCAGATGCGCACTGGCGCTTCAAAG	0.825489	27.5131
	AACCAGTGGCCGCACTTCGCTGGGTACG	AACCAGTGGCCGCACTTCGC	TTAGCGACTCAACCAGTGGCCGCACTTCGCTGGGTACGCCAGT	0.827066	27.9942
	AACCAGTTCGTGTTCCATAAAGGTACAA	AACCAGTTCGTGTTCCATAA	TCTCTTTAGCAACCAGTTCGTGTTCCATAAAGGTACAAAACCC	-0.550963	12.4192
	AACCAGTTTATTACTTTTACCGGTCGGA	AACCAGTTTATTACTTTTAC	GGCCCAGTTGAACCAGTTTATTACTTTTACCGGTCGGATTCAG	-1.54061	2.56897
	AACCAGTTTTGCCATGCCGAAGGGCATT	AACCAGTTTTGCCATGCCGA	AAATGCCGCCAACCAGTTTTGCCATGCCGAAGGGCATTGTGCC	0.0603584	18.1076
	AACCATAAATTTACGTACGGTGGCGGAG	AACCATAAATTTACGTACGG	TTTCATAACCAACCATAAATTTACGTACGGTGGCGGAGCGCAG	0.828081	25.2375
	AACCATAGTGCACCGTCACCCGGTGCCC	AACCATAGTGCACCGTCACC	TTACTGTCATAACCATAGTGCACCGTCACCCGGTGCCCTTCGC	-0.401777	13.5767
	AACCATCATGGAGATCTCCTGGGGCCGC	AACCATCATGGAGATCTCCT	AGGTAAGGGAAACCATCATGGAGATCTCCTGGGGCCGCGCGCT	0.333786	21.1245
	AACCATCCCTTCACCTACGCTGGCAAGA	AACCATCCCTTCACCTACGC	GGTGTTCGATAACCATCCCTTCACCTACGCTGGCAAGATGGCG	-0.368316	13.4503
	AACCATCGATTTTGCAATAATGGAACCT	AACCATCGATTTTGCAATAA	AGACTTGGGTAACCATCGATTTTGCAATAATGGAACCTAACGC	0.488897	23.9371
	AACCATCTCCAGCGTGGTGTTGGCAATC	AACCATCTCCAGCGTGGTGT	CACGTTCAGCAACCATCTCCAGCGTGGTGTTGGCAATCCCTTG	0.06163	17.8992
	AACCATCTGGCAACATCACCTGGAAAAA	AACCATCTGGCAACATCACC	TAGGCTGATGAACCATCTGGCAACATCACCTGGAAAAAGCCCT	-1.3979	3.63087
	AACCATGAACGTCGCCAATAAGGTATGT	AACCATGAACGTCGCCAATA	TCATCGTAACAACCATGAACGTCGCCAATAAGGTATGTCGCCA	0.733341	26.8732
	AACCATGACGTGGCGGACGACGGTGTAA	AACCATGACGTGGCGGACGA	CTTAATGTTTAACCATGACGTGGCGGACGACGGTGTAATCCTC	-1.46633	2.96962
	AACCATGAGTCCCTCCCGTCAGGAGGCG	AACCATGAGTCCCTCCCGTC	TGGATTGCAAAACCATGAGTCCCTCCCGTCAGGAGGCGTTAGT	-0.962543	8.27522
	AACCATGCCAACATTAGCGCCGGTGAAA	AACCATGCCAACATTAGCGC	TGGAACTGTAAACCATGCCAACATTAGCGCCGGTGAAATGAAG	1.71683	32.1221
	AACCATGCCGGTTTTTACGTAGGTTTCG	AACCATGCCGGTTTTTACGT	CGCCAACTAAAACCATGCCGGTTTTTACGTAGGTTTCGCAAGC	1.70617	36.5906
	AACCATGCGTTGCATGAGAACGGAGCCG	AACCATGCGTTGCATGAGAA	CGCGCTCTTCAACCATGCGTTGCATGAGAACGGAGCCGACCAT	-1.00608	7.28777
	AACCATGTGAGCCAGTAGCGAGGATGTA	AACCATGTGAGCCAGTAGCG	ACCAAGCCCAAACCATGTGAGCCAGTAGCGAGGATGTAGAAAC	-0.120475	17.2415
	AACCATTGCGCAAAGCGACCTGGTTGCT	AACCATTGCGCAAAGCGACC	TCAAGGATAAAACCATTGCGCAAAGCGACCTGGTTGCTTTGCG	0.169283	19.2104
	AACCATTTGCCCCAGTTAATCGGGCGCG	AACCATTTGCCCCAGTTAAT	GCCAATCAGAAACCATTTGCCCCAGTTAATCGGGCGCGCGTCA	0.380278	23.1865
	AACCATTTGTAGTCGAGATTCGGGTTAT	AACCATTTGTAGTCGAGATT	CGGCACCACAAACCATTTGTAGTCGAGATTCGGGTTATACCAG	-0.490869	12.6058
	AACCATTTTCTCCAGCGATACGGATTTT	AACCATTTTCTCCAGCGATA	CATGCAGGAAAACCATTTTCTCCAGCGATACGGATTTTTCCTT	1.32055	28.8073
	AACCCAATAGAACCACACTACGGGACGC	AACCCAATAGAACCACACTA	TTTCTGCCTGAACCCAATAGAACCACACTACGGGACGCGGATA	1.42308	29.7103
	AACCCACACAGTAGTTAGCAAGGAAGTT	AACCCACACAGTAGTTAGCA	AACTGCTCAAAACCCACACAGTAGTTAGCAAGGAAGTTTTTGT	-0.415416	13.3009
	AACCCACCACAAACTCATCCGGGATCGA	AACCCACCACAAACTCATCC	TCAATGCCGTAACCCACCACAAACTCATCCGGGATCGAGAAAC	0.636033	25.5311
	AACCCACCAGCAACCGCGCGAGGGTACT	AACCCACCAGCAACCGCGCG	GGCGATTCTAAACCCACCAGCAACCGCGCGAGGGTACTTTTCC	-1.67212	1.20962
	AACCCACCTGACGCAGTGCCTGGGTGGC	AACCCACCTGACGCAGTGCC	TTGATGTTGGAACCCACCTGACGCAGTGCCTGGGTGGCGCGGT	-1.69804	0.884449
	AACCCACGCTTGTCGGTTCATGGCACAT	AACCCACGCTTGTCGGTTCA	CTCGCTGCCAAACCCACGCTTGTCGGTTCATGGCACATGTTGG	-1.42289	3.394
	AACCCACTACTGCCGCTAACGGGCACGC	AACCCACTACTGCCGCTAAC	CAGGTCGAACAACCCACTACTGCCGCTAACGGGCACGCCGTCA	-0.707042	9.99761
	AACCCAGCAACAAGAATACCCGGTGCAG	AACCCAGCAACAAGAATACC	AAACACCGCCAACCCAGCAACAAGAATACCCGGTGCAGAAGCG	-0.910906	8.40692
	AACCCAGCCCACATCAGCTCCGGTTCGT	AACCCAGCCCACATCAGCTC	CTAAATCGAAAACCCAGCCCACATCAGCTCCGGTTCGTTTCTC	1.05371	30.873
	AACCCAGCTCTGCATATTTGCGGACAAA	AACCCAGCTCTGCATATTTG	GTTTCGTAAAAACCCAGCTCTGCATATTTGCGGACAAAAATCC	0.241618	20.4158
	AACCCAGGGAGTAACCGCATCGGCAGAA	AACCCAGGGAGTAACCGCAT	TTTCTCCCACAACCCAGGGAGTAACCGCATCGGCAGAAATCTT	-0.937748	8.27212
	AACCCAGGGATGACTGATCCCGGAAAGC	AACCCAGGGATGACTGATCC	TTAAAACTAAAACCCAGGGATGACTGATCCCGGAAAGCAACAT	-1.09486	5.73968
	AACCCAGGGGTCAGTTCCCAGGGCTTTC	AACCCAGGGGTCAGTTCCCA	ATGGCCAGATAACCCAGGGGTCAGTTCCCAGGGCTTTCGCAAT	-0.489158	13.4636
	AACCCATAAAGGTGTCCGGGCGGGTAGT	AACCCATAAAGGTGTCCGGG	AGGTAGGTACAACCCATAAAGGTGTCCGGGCGGGTAGTGTAAA	-1.27465	4.99808
	AACCCATACTTTCACTTCCACGGTATCA	AACCCATACTTTCACTTCCA	AACCTTCAACAACCCATACTTTCACTTCCACGGTATCACCCGG	-0.605906	11.961
	AACCCATCCAGCAGAGATACAGGCCACC	AACCCATCCAGCAGAGATAC	AGCATCTGGTAACCCATCCAGCAGAGATACAGGCCACCGCCCA	-1.52195	2.68076
	AACCCCAGTAAATATCGTCGAGGGCCGC	AACCCCAGTAAATATCGTCG	TGCTGCACACAACCCCAGTAAATATCGTCGAGGGCCGCCGCTT	-0.315578	14.9409
	AACCCCGAAAAATGCACCGCCGGGCCAC	AACCCCGAAAAATGCACCGC	TTCCCGCGATAACCCCGAAAAATGCACCGCCGGGCCACCGTCC	0.435509	22.9766
	AACCCCGCTCGGGCGATAAACGGTTTTA	AACCCCGCTCGGGCGATAAA	GTAGGGCGTTAACCCCGCTCGGGCGATAAACGGTTTTAGCGCC	-1.01144	8.11782
	AACCCCGGAGTTGTGATCTATGGAATTA	AACCCCGGAGTTGTGATCTA	TTGCTCATTTAACCCCGGAGTTGTGATCTATGGAATTATCCTC	1.40578	31.6008
	AACCCCGGCATAGCTGTCAGTGGCTTAC	AACCCCGGCATAGCTGTCAG	ATCGCGGGTTAACCCCGGCATAGCTGTCAGTGGCTTACCCATA	-0.526145	12.0698
	AACCCCTGCGGTCAGGTAGATGGCCATT	AACCCCTGCGGTCAGGTAGA	GCGCGCCGGAAACCCCTGCGGTCAGGTAGATGGCCATTGCCAC	-1.26319	5.53402
	AACCCGAAGGAGGTGTGAGATGGGAAGT	AACCCGAAGGAGGTGTGAGA	CTATCTGGCAAACCCGAAGGAGGTGTGAGATGGGAAGTGGATG	-1.14636	5.77131
	AACCCGACCACCGTTACCGAAGGGGAGC	AACCCGACCACCGTTACCGA	TGTCATAGCCAACCCGACCACCGTTACCGAAGGGGAGCGAAAT	1.40429	35.1299
	AACCCGCCAATAATGATGACTGGAAGAA	AACCCGCCAATAATGATGAC	GCCGGAGCGAAACCCGCCAATAATGATGACTGGAAGAAACAGC	-1.75096	0.131712
	AACCCGCGATCTTCAGCCAGCGGACCGC	AACCCGCGATCTTCAGCCAG	ATGCAAAATAAACCCGCGATCTTCAGCCAGCGGACCGCCGAGC	-1.40748	3.82158
	AACCCGCGTCACGTTGAGTCCGGCAGTA	AACCCGCGTCACGTTGAGTC	CATCTGGCAAAACCCGCGTCACGTTGAGTCCGGCAGTATGTAA	1.36769	28.3234
	AACCCGCTGCAAGACCACGAAGGAGAGA	AACCCGCTGCAAGACCACGA	AAAAATGCAGAACCCGCTGCAAGACCACGAAGGAGAGAGGAGT	0.445503	23.9501
	AACCCGCTGCGCGAAGGCGAGGGCTTTA	AACCCGCTGCGCGAAGGCGA	TGTTTTCATTAACCCGCTGCGCGAAGGCGAGGGCTTTATCGAA	-0.473949	13.2535
	AACCCGGCGGTGGATTCAGTGGGCTTGG	AACCCGGCGGTGGATTCAGT	TTGAAGGCGCAACCCGGCGGTGGATTCAGTGGGCTTGGTAGTT	0.78079	27.3822
	AACCCGTAATGGTGCGGGAAGGGACATG	AACCCGTAATGGTGCGGGAA	TTTTCCACGGAACCCGTAATGGTGCGGGAAGGGACATGATAAG	-1.01531	6.8444
	AACCCGTCATCAGCTTTGTCAGGCTGGC	AACCCGTCATCAGCTTTGTC	TCCACGACATAACCCGTCATCAGCTTTGTCAGGCTGGCGGGAT	-0.401119	14.1307
	AACCCTCAGGGTCCGCCATCAGGTTGTT	AACCCTCAGGGTCCGCCATC	GAGAAGAAGGAACCCTCAGGGTCCGCCATCAGGTTGTTGGTTT	-0.486361	12.3738
	AACCCTGCTGCCAGAACCCCGGGATAGC	AACCCTGCTGCCAGAACCCC	CCCTGACCGTAACCCTGCTGCCAGAACCCCGGGATAGCAGAGG	-0.71474	10.3731
	AACCGAAATGGCGGGGTTGATGGGCTCC	AACCGAAATGGCGGGGTTGA	ATCAACCTTGAACCGAAATGGCGGGGTTGATGGGCTCCACAAA	-1.61	1.22857
	AACCGAACGGATTACTGTTCAGGTGCAT	AACCGAACGGATTACTGTTC	AAAACCGCACAACCGAACGGATTACTGTTCAGGTGCATAAACA	1.34036	32.6052
	AACCGAAGAACCACGTTCCCAGGTTCCA	AACCGAAGAACCACGTTCCC	GAGGCCGGTAAACCGAAGAACCACGTTCCCAGGTTCCAGATAA	-1.03874	6.72086
	AACCGACCCCAGCGCAAACTGGGTAATG	AACCGACCCCAGCGCAAACT	TCCAGGTATAAACCGACCCCAGCGCAAACTGGGTAATGATAGT	1.39521	30.263
	AACCGACGGCTTAGCGATTTCGGTGGCT	AACCGACGGCTTAGCGATTT	GCGCAGCAGCAACCGACGGCTTAGCGATTTCGGTGGCTAATAC	1.09194	26.4029
	AACCGAGAACGTTGCCCATCGGGTCGAT	AACCGAGAACGTTGCCCATC	TGGCCGATATAACCGAGAACGTTGCCCATCGGGTCGATTTCAA	-0.0157784	19.7445
	AACCGAGACTTCAATGTTTAAGGATTCC	AACCGAGACTTCAATGTTTA	TTCGGCCAGCAACCGAGACTTCAATGTTTAAGGATTCCAGTTC	1.27643	30.3158
	AACCGAGATCGGGTCAACCCCGGCAAAC	AACCGAGATCGGGTCAACCC	TAATGTCGATAACCGAGATCGGGTCAACCCCGGCAAACGGTTC	2.58166	30.4858
	AACCGAGGAACGTACCGCCACGGTTGAT	AACCGAGGAACGTACCGCCA	AAACGCGCAGAACCGAGGAACGTACCGCCACGGTTGATCATGT	-0.777231	9.81538
	AACCGATAAATTATTCGCTGCGGCATAA	AACCGATAAATTATTCGCTG	TCGCGCCAATAACCGATAAATTATTCGCTGCGGCATAACGTAC	0.215892	20.6001
	AACCGCAATGAAAGTCCGCAAGGTTTCT	AACCGCAATGAAAGTCCGCA	CTGTTTCAGCAACCGCAATGAAAGTCCGCAAGGTTTCTGGATC	-0.320519	14.7308
	AACCGCAGAACCGCGCAGCGGGGCAGGC	AACCGCAGAACCGCGCAGCG	CATGACGATAAACCGCAGAACCGCGCAGCGGGGCAGGCAGGGA	-0.861873	8.82706
	AACCGCATCCCACGGTGATTGGGTCGTG	AACCGCATCCCACGGTGATT	CCAGTTGCCCAACCGCATCCCACGGTGATTGGGTCGTGTCATT	-0.917334	8.86714
	AACCGCATTCGCAGTCCCCATGGTCTGC	AACCGCATTCGCAGTCCCCA	CCCCCAGCAGAACCGCATTCGCAGTCCCCATGGTCTGCAGCCA	-0.877762	8.89888
	AACCGCCAATAAAGGTGTAAAGGATCGT	AACCGCCAATAAAGGTGTAA	ACCGCGAGGAAACCGCCAATAAAGGTGTAAAGGATCGTCGCCG	-1.20318	7.19108
	AACCGCCACCTGAATAGACCCGGCTTTT	AACCGCCACCTGAATAGACC	CAAGCTGAATAACCGCCACCTGAATAGACCCGGCTTTTTCTGC	0.289402	20.1401
	AACCGCCATTGCAATAGGCGTGGTGACT	AACCGCCATTGCAATAGGCG	TACTGCCGCCAACCGCCATTGCAATAGGCGTGGTGACTGATTT	-0.475082	12.8418
	AACCGCCCAGGCAGCCTGGATGGCGCTA	AACCGCCCAGGCAGCCTGGA	GCGGATAATCAACCGCCCAGGCAGCCTGGATGGCGCTAAAAGC	-1.10771	6.60889
	AACCGCCCATTTTGTTCATTTGGCCCTG	AACCGCCCATTTTGTTCATT	TTCAGGTTGAAACCGCCCATTTTGTTCATTTGGCCCTGAGCGT	-0.835333	9.81243
	AACCGCCCGCCTGTTCCAACAGGCGCAT	AACCGCCCGCCTGTTCCAAC	CACTGTACTAAACCGCCCGCCTGTTCCAACAGGCGCATCAATG	-0.599816	12.4325
	AACCGCCCTGTTTTAACTTCAGGCTTTC	AACCGCCCTGTTTTAACTTC	AACAGTGCCCAACCGCCCTGTTTTAACTTCAGGCTTTCACGAA	0.366377	21.2912
	AACCGCCGTTTAATCACCGAAGGCATCA	AACCGCCGTTTAATCACCGA	GCGCTGCTGAAACCGCCGTTTAATCACCGAAGGCATCACCGCC	1.15491	31.7581
	AACCGCCTAGTCCAAGTAACAGGCGCAA	AACCGCCTAGTCCAAGTAAC	AAGGCGGCGGAACCGCCTAGTCCAAGTAACAGGCGCAAATAGA	-0.587309	12.4301
	AACCGCCTATTGGGCGCATCAGGAATCC	AACCGCCTATTGGGCGCATC	CCAAATAGCCAACCGCCTATTGGGCGCATCAGGAATCCCGCAG	-0.970685	8.0107
	AACCGCCTGGCGGTAAGAGTCGGAAACC	AACCGCCTGGCGGTAAGAGT	AGAAGGCATTAACCGCCTGGCGGTAAGAGTCGGAAACCACCCA	-0.228674	15.8449
	AACCGCCTGTTTCGGGTCACAGGCATCG	AACCGCCTGTTTCGGGTCAC	TCGCCACCGCAACCGCCTGTTTCGGGTCACAGGCATCGTCATA	-0.0844338	17.0183
	AACCGCGACGCGATACCCCTCGGCAGCC	AACCGCGACGCGATACCCCT	GAATATCGACAACCGCGACGCGATACCCCTCGGCAGCCAGACC	0.630887	23.8763
	AACCGCGATGGCCCTGACATTGGTCGCG	AACCGCGATGGCCCTGACAT	CCTGCCGATTAACCGCGATGGCCCTGACATTGGTCGCGCCACA	0.83249	26.0513
	AACCGCGCCGCGCCAGCTAAAGGCGAAG	AACCGCGCCGCGCCAGCTAA	CGGCAGCGAGAACCGCGCCGCGCCAGCTAAAGGCGAAGGTAAT	-1.36158	4.07582
	AACCGCGCGCGCTAGCGTCGTGGCAAAA	AACCGCGCGCGCTAGCGTCG	TAATCGGCGAAACCGCGCGCGCTAGCGTCGTGGCAAAATGCAT	1.29042	28.6906
	AACCGCGTCACGCAGCTGACTGGTGATA	AACCGCGTCACGCAGCTGAC	ATCGATTCAAAACCGCGTCACGCAGCTGACTGGTGATATCGCG	-0.893678	8.93553
	AACCGCTCGCCGTGACAGAGCGGACACT	AACCGCTCGCCGTGACAGAG	ATCGACACGCAACCGCTCGCCGTGACAGAGCGGACACTGCGCA	-1.12886	6.83521
	AACCGCTTCATATCCTGCTGTGGCAAAT	AACCGCTTCATATCCTGCTG	CCAGGCTAGCAACCGCTTCATATCCTGCTGTGGCAAATACATC	-0.216025	15.3294
	AACCGCTTCCACTTCTAATAAGGCCAGA	AACCGCTTCCACTTCTAATA	ATTAACAGGAAACCGCTTCCACTTCTAATAAGGCCAGATCTTT	0.745966	28.1327
	AACCGCTTGTTCCAGCGTTTTGGGCACA	AACCGCTTGTTCCAGCGTTT	GAGGTGCAACAACCGCTTGTTCCAGCGTTTTGGGCACAGGAAT	-1.7177	0.511684
	AACCGCTTTGCTCAGGCCGCAGGCATGC	AACCGCTTTGCTCAGGCCGC	CTTTCACCAGAACCGCTTTGCTCAGGCCGCAGGCATGCATTAC	2.13974	35.2691
	AACCGGAAACGGCCCACGAGAGGGATTT	AACCGGAAACGGCCCACGAG	GAATTAGAAAAACCGGAAACGGCCCACGAGAGGGATTTTGCAG	-1.43031	3.72529
	AACCGGAATTTCGCTGTCCTGGGCAACA	AACCGGAATTTCGCTGTCCT	CCCCAAAAGCAACCGGAATTTCGCTGTCCTGGGCAACATGCGC	0.0884373	19.4922
	AACCGGACCGTTCCACAGAATGGTTTTC	AACCGGACCGTTCCACAGAA	CGAACACGCCAACCGGACCGTTCCACAGAATGGTTTTCGCATT	-0.191143	16.3686
	AACCGGACGTTTCACCGCTCGGGCGGCG	AACCGGACGTTTCACCGCTC	GCATCACTTTAACCGGACGTTTCACCGCTCGGGCGGCGAGGGC	-0.540487	12.2464
	AACCGGAGTCAGGGTAGACTTGGCTTTC	AACCGGAGTCAGGGTAGACT	TGGAGATAACAACCGGAGTCAGGGTAGACTTGGCTTTCTCTTC	0.893747	28.074
	AACCGGATAACGTCAGATCATGGCTCAT	AACCGGATAACGTCAGATCA	TCCGTCGCCCAACCGGATAACGTCAGATCATGGCTCATATCCA	-1.68993	0.628587
	AACCGGCAAGTAGAATCGATTGGCTGCA	AACCGGCAAGTAGAATCGAT	TATGTACTGGAACCGGCAAGTAGAATCGATTGGCTGCATACTG	2.24387	37.2005
	AACCGGCAGAGGGGAGGTCATGGATGTG	AACCGGCAGAGGGGAGGTCA	CCACCGGATAAACCGGCAGAGGGGAGGTCATGGATGTGTATGG	-1.67988	0.697786
	AACCGGCCTTGTTTCATGGCCGGTGGAC	AACCGGCCTTGTTTCATGGC	CACTCGCCATAACCGGCCTTGTTTCATGGCCGGTGGACAAAAT	0.828096	28.1992
	AACCGGCGGATACGCAGTATTGGCCCAG	AACCGGCGGATACGCAGTAT	GTGGCAGATAAACCGGCGGATACGCAGTATTGGCCCAGTTCCC	1.54581	31.0037
	AACCGGCGTATTCTTTAATTCGGTAAGA	AACCGGCGTATTCTTTAATT	TCAGCTCAGAAACCGGCGTATTCTTTAATTCGGTAAGATTCAT	1.29812	32.3042
	AACCGGCTTATCCATCAGCGCGGCGATC	AACCGGCTTATCCATCAGCG	ATGCCAGCTTAACCGGCTTATCCATCAGCGCGGCGATCTTTTC	-0.71455	9.50445
	AACCGGGATGCGTTTTTTCGCGGCAGCT	AACCGGGATGCGTTTTTTCG	GCGCTTCGATAACCGGGATGCGTTTTTTCGCGGCAGCTTGATA	2.59764	36.3215
	AACCGGGCAGACCACCGCGCAGGGTGCA	AACCGGGCAGACCACCGCGC	TGATGGCGTTAACCGGGCAGACCACCGCGCAGGGTGCATCTTC	-1.54719	2.19399
	AACCGGGCTTTGCACGCCGGGGGCATTA	AACCGGGCTTTGCACGCCGG	GCGAGTCGATAACCGGGCTTTGCACGCCGGGGGCATTATAAGT	-0.8377	11.8645
	AACCGGGGATTTCGCTTCTTCGGCTGCG	AACCGGGGATTTCGCTTCTT	AAGAAATAATAACCGGGGATTTCGCTTCTTCGGCTGCGTCGAT	-1.36513	4.06169
	AACCGGTAACACCCTCCTTCGGGAAAAC	AACCGGTAACACCCTCCTTC	GTATCAGCCCAACCGGTAACACCCTCCTTCGGGAAAACGGTAG	1.13257	30.1886
	AACCGGTACATATCATAGTGCGGTCGAT	AACCGGTACATATCATAGTG	CTCGTTCATCAACCGGTACATATCATAGTGCGGTCGATACCAC	0.216495	20.7226
	AACCGGTACCGGACCCTGGTCGGTTTCA	AACCGGTACCGGACCCTGGT	CAGTGATTTCAACCGGTACCGGACCCTGGTCGGTTTCAGCCAG	-0.683033	11.0236
	AACCGGTTGTATTTTCTGTCGGGATCAC	AACCGGTTGTATTTTCTGTC	TCGACTGCCGAACCGGTTGTATTTTCTGTCGGGATCACTTTCC	0.694565	23.4791
	AACCGTACAGCGACGACATCGGGCCACG	AACCGTACAGCGACGACATC	AGCGCATCGGAACCGTACAGCGACGACATCGGGCCACGGACCA	-0.133295	16.7796
	AACCGTCAGCGCCAGACACATGGCAATG	AACCGTCAGCGCCAGACACA	AATAATAGGCAACCGTCAGCGCCAGACACATGGCAATGGTATT	0.95073	30.4505
	AACCGTCAGTAATTTCTTCGCGGTAGTG	AACCGTCAGTAATTTCTTCG	GCATTCTCTAAACCGTCAGTAATTTCTTCGCGGTAGTGGATTT	0.758593	27.6525
	AACCGTCATAAGCGAAGATTGGGAAACC	AACCGTCATAAGCGAAGATT	CCGCCAAGCGAACCGTCATAAGCGAAGATTGGGAAACCCTCCG	0.585375	25.2292
	AACCGTCGTGGTCGTGATCGTGGTGGTG	AACCGTCGTGGTCGTGATCG	CCGCCGCAGCAACCGTCGTGGTCGTGATCGTGGTGGTGATCGT	-0.0959215	16.5468
	AACCGTCTGGCATGGCATTGCGGGTGGT	AACCGTCTGGCATGGCATTG	ACTGGAGTAAAACCGTCTGGCATGGCATTGCGGGTGGTAAACT	1.72676	22.1977
	AACCGTGATGGATAGTAAAGCGGCGGCC	AACCGTGATGGATAGTAAAG	ACGACGGCGTAACCGTGATGGATAGTAAAGCGGCGGCCAATGG	0.00628677	16.3196
	AACCGTGCCCAATCAAATGCAGGACCGG	AACCGTGCCCAATCAAATGC	CAGCACACGAAACCGTGCCCAATCAAATGCAGGACCGGGATCG	-0.16017	16.7858
	AACCGTGGAAGTGCGTCCAGAGGATCTG	AACCGTGGAAGTGCGTCCAG	CGTTCTTATTAACCGTGGAAGTGCGTCCAGAGGATCTGGACGC	-0.805014	8.84062
	AACCGTTAGTCAGACGAACACGGCATAC	AACCGTTAGTCAGACGAACA	GTCACTTCGAAACCGTTAGTCAGACGAACACGGCATACTTTAC	-0.604576	12.0672
	AACCGTTCCACGCCAACCGCGGGCGTCA	AACCGTTCCACGCCAACCGC	CGCCTGATTAAACCGTTCCACGCCAACCGCGGGCGTCACCTGC	0.192887	19.1323
	AACCGTTTGTAGTACGTTGTTGGCCTGG	AACCGTTTGTAGTACGTTGT	ACTGATGCAGAACCGTTTGTAGTACGTTGTTGGCCTGGTCGAT	1.03062	28.3219
	AACCTAAAACCGTGACCGCCAGGGTGGT	AACCTAAAACCGTGACCGCC	AACAGCACGGAACCTAAAACCGTGACCGCCAGGGTGGTAATAG	-0.488379	12.845
	AACCTAACGGATGTACACCCAGGTGCGG	AACCTAACGGATGTACACCC	GCAACCTCAAAACCTAACGGATGTACACCCAGGTGCGGTGTAT	-0.700819	11.2887
	AACCTAACTCCTTCGCCAGACGGGCAAA	AACCTAACTCCTTCGCCAGA	TAAACGCATCAACCTAACTCCTTCGCCAGACGGGCAAACTCAT	2.67575	34.0814
	AACCTAAGCTGAGCAATACAAGGCCAAT	AACCTAAGCTGAGCAATACA	AATACCCACAAACCTAAGCTGAGCAATACAAGGCCAATCAGTG	-0.47823	13.0517
	AACCTACACGGTTAAAATCATGGCCTTC	AACCTACACGGTTAAAATCA	CCGTAAAATAAACCTACACGGTTAAAATCATGGCCTTCACGTT	-0.756289	10.0696
	AACCTCAGGAAATTGCACCACGGTTTTT	AACCTCAGGAAATTGCACCA	TTAACACCTTAACCTCAGGAAATTGCACCACGGTTTTTTGCAG	-0.892525	8.8516
	AACCTCAGGCATGCGTCCATTGGTGGAA	AACCTCAGGCATGCGTCCAT	GCACGAGAAGAACCTCAGGCATGCGTCCATTGGTGGAAAGAAT	0.791687	26.202
	AACCTCGTCGATTATCTCGACGGCACGT	AACCTCGTCGATTATCTCGA	CGTTTATATCAACCTCGTCGATTATCTCGACGGCACGTCGGCC	1.16785	27.4238
	AACCTCGTCTGACAGGCGTCTGGGTAAA	AACCTCGTCTGACAGGCGTC	CACGATCGGCAACCTCGTCTGACAGGCGTCTGGGTAAAACAAT	-0.26285	15.259
	AACCTCTCCTCCGGCCACTCCGGCAGAC	AACCTCTCCTCCGGCCACTC	TAACTCAGCCAACCTCTCCTCCGGCCACTCCGGCAGACGCGTC	0.81146	23.9461
	AACCTCTGCCAAAGGCAGCGGGGGCAGC	AACCTCTGCCAAAGGCAGCG	GCAAGCGCTTAACCTCTGCCAAAGGCAGCGGGGGCAGCAACTC	0.107664	18.5035
	AACCTCTTACTGCTTCAGTTTGGGATCG	AACCTCTTACTGCTTCAGTT	CGCCATCTCGAACCTCTTACTGCTTCAGTTTGGGATCGAGCGC	-0.571536	12.163
	AACCTGAATTTCACAACGATCGGCCAGG	AACCTGAATTTCACAACGAT	TTGCGTAGGAAACCTGAATTTCACAACGATCGGCCAGGCCAGC	-1.49827	2.5994
	AACCTGACAAATTATGTTTCAGGGGTTC	AACCTGACAAATTATGTTTC	CGGGACCAGAAACCTGACAAATTATGTTTCAGGGGTTCTGGCT	-0.754533	10.3792
	AACCTGACACTCAATACTGGTGGGCGTC	AACCTGACACTCAATACTGG	AAGCATTAGCAACCTGACACTCAATACTGGTGGGCGTCACGTT	-0.534931	12.2473
	AACCTGAGCTGCAAACGGAGTGGATTTG	AACCTGAGCTGCAAACGGAG	GCTCTGCTGCAACCTGAGCTGCAAACGGAGTGGATTTGCGAGA	-1.5946	0.723985
	AACCTGAGTCACGTTGACGGAGGAGTTA	AACCTGAGTCACGTTGACGG	TACCAAAGCCAACCTGAGTCACGTTGACGGAGGAGTTAGATGC	-0.0326445	16.5046
	AACCTGAGTTGCCAGCGCCTGGGCATTG	AACCTGAGTTGCCAGCGCCT	TGGTGTCGCTAACCTGAGTTGCCAGCGCCTGGGCATTGGCGTT	-0.509778	11.9165
	AACCTGATCAGACACGTTAATGGCTTTA	AACCTGATCAGACACGTTAA	TTTTCGCCGGAACCTGATCAGACACGTTAATGGCTTTACGCGC	0.72179	24.5768
	AACCTGATTATCTGGCATCCAGGCACTA	AACCTGATTATCTGGCATCC	CGACACCGTTAACCTGATTATCTGGCATCCAGGCACTACCGCC	-0.289729	14.6562
	AACCTGCAACGATCTCCGCGCGGCGACG	AACCTGCAACGATCTCCGCG	ATATGTTCGGAACCTGCAACGATCTCCGCGCGGCGACGGCCTT	0.937714	30.9474
	AACCTGCAATAAAACTTTGGCGGCAAGA	AACCTGCAATAAAACTTTGG	AACTGCCTTTAACCTGCAATAAAACTTTGGCGGCAAGATAGTC	0.0249195	18.7136
	AACCTGCATGGCAGAAATAGCGGCGATA	AACCTGCATGGCAGAAATAG	GACCGCCAGCAACCTGCATGGCAGAAATAGCGGCGATAACCGC	-0.707056	10.6273
	AACCTGCGATATGGCCTTTACGGAAGTC	AACCTGCGATATGGCCTTTA	AGATTAATAGAACCTGCGATATGGCCTTTACGGAAGTCATCAC	1.15934	28.5613
	AACCTGCGCTTTTACCAGCATGGCGCTC	AACCTGCGCTTTTACCAGCA	CCGCTTCAGAAACCTGCGCTTTTACCAGCATGGCGCTCATATC	-1.12608	6.74103
	AACCTGCTGATAGCTGTCCAGGGCCTCA	AACCTGCTGATAGCTGTCCA	GCGTCAACAAAACCTGCTGATAGCTGTCCAGGGCCTCATTCAG	-0.502602	13.477
	AACCTGCTGCATATCGGTAAAGGTTTTG	AACCTGCTGCATATCGGTAA	CGTCGTGGTCAACCTGCTGCATATCGGTAAAGGTTTTGACATA	0.977239	28.3058
	AACCTGCTGGGCATAAAGGTCGGAAGAA	AACCTGCTGGGCATAAAGGT	CCAGCAGACCAACCTGCTGGGCATAAAGGTCGGAAGAACCATC	-0.391093	14.1872
	AACCTGCTTCTGTAATGACCCGGCGCGC	AACCTGCTTCTGTAATGACC	TAGTCGCCATAACCTGCTTCTGTAATGACCCGGCGCGCGGCAT	0.467852	23.5609
	AACCTGGCGCACGATATTCCGGGTAGCG	AACCTGGCGCACGATATTCC	CATTTGTCAGAACCTGGCGCACGATATTCCGGGTAGCGCAGAC	0.282068	21.134
	AACCTGGGCATCGATCAGATCGGCATTC	AACCTGGGCATCGATCAGAT	TCAGTTGTTCAACCTGGGCATCGATCAGATCGGCATTCAACGC	-1.04381	7.24614
	AACCTGTTCAAAATATGCTCCGGAGGCT	AACCTGTTCAAAATATGCTC	GCTCGAAGGTAACCTGTTCAAAATATGCTCCGGAGGCTCGCGT	-0.610476	12.4596
	AACCTGTTCATCACTGTAGCGGGAAATT	AACCTGTTCATCACTGTAGC	GCAATTGTTCAACCTGTTCATCACTGTAGCGGGAAATTTGTGG	-0.571231	12.8756
	AACCTGTTTAATTTTTGGTAGGGTCATG	AACCTGTTTAATTTTTGGTA	ACCAGGCGCGAACCTGTTTAATTTTTGGTAGGGTCATGATGTT	0.24002	19.6828
	AACCTGTTTGATTTGCCCACTGGCGACC	AACCTGTTTGATTTGCCCAC	TACTGCCCTGAACCTGTTTGATTTGCCCACTGGCGACCTCTTC	0.140631	19.2923
	AACCTGTTTGCCGCTCTGTTTGGTCAGC	AACCTGTTTGCCGCTCTGTT	TTTGATAGGTAACCTGTTTGCCGCTCTGTTTGGTCAGCTCTGC	0.44368	22.6727
	AACCTTAAGAGAACAACGTATGGAATGC	AACCTTAAGAGAACAACGTA	TCCGGTGGTTAACCTTAAGAGAACAACGTATGGAATGCCGTCC	-1.17165	5.81419
	AACCTTAATACCGGTTTCTTTGGTGAAC	AACCTTAATACCGGTTTCTT	TCGAATAGATAACCTTAATACCGGTTTCTTTGGTGAACTGTTC	1.25538	27.5843
	AACCTTCACGAACGATGCAGTGGCAGGT	AACCTTCACGAACGATGCAG	AGTGAGTCAAAACCTTCACGAACGATGCAGTGGCAGGTGGTGC	0.197122	19.9161
	AACCTTCATCCGGGTTATCCAGGTTGAT	AACCTTCATCCGGGTTATCC	TCCAGATCGCAACCTTCATCCGGGTTATCCAGGTTGATGGTTG	-0.756058	10.0637
	AACCTTCATCGCCGTAATTCGGGTTGGT	AACCTTCATCGCCGTAATTC	GCTGCGGCATAACCTTCATCGCCGTAATTCGGGTTGGTGTAAA	0.767505	23.0052
	AACCTTCGCGCTCCAGCTGACGGCAGGT	AACCTTCGCGCTCCAGCTGA	GTGACTTCAAAACCTTCGCGCTCCAGCTGACGGCAGGTATCCA	0.788229	24.5115
	AACCTTCGCGGCAGTAGTCCAGGAAGTT	AACCTTCGCGGCAGTAGTCC	TTGTTGTAAAAACCTTCGCGGCAGTAGTCCAGGAAGTTTTTAA	-0.117508	17.6177
	AACCTTCTTCTCGGGCGACCAGGCCAAT	AACCTTCTTCTCGGGCGACC	TCATCAGCACAACCTTCTTCTCGGGCGACCAGGCCAATGCCGT	-1.64312	1.12807
	AACCTTGAACCGAAATGGCGGGGTTGAT	AACCTTGAACCGAAATGGCG	AAAACCCATCAACCTTGAACCGAAATGGCGGGGTTGATGGGCT	0.144288	19.3798
	AACCTTGTATGACACGCGCAAGGGTGAG	AACCTTGTATGACACGCGCA	GCACCGCCGAAACCTTGTATGACACGCGCAAGGGTGAGCATTT	0.568183	24.9622
	AACCTTTACAGCCAAAACGTTGGTCAGC	AACCTTTACAGCCAAAACGT	ATGCCGACAGAACCTTTACAGCCAAAACGTTGGTCAGCTTCAG	0.355577	18.2533
	AACCTTTACGCGTAATGCGTGGGCTTTC	AACCTTTACGCGTAATGCGT	GGAATGATTAAACCTTTACGCGTAATGCGTGGGCTTTCATCTA	1.48167	30.2809
	AACCTTTCGCACCACGGAACGGGGTGCG	AACCTTTCGCACCACGGAAC	TCCCAGGTCGAACCTTTCGCACCACGGAACGGGGTGCGTCCGT	-0.651232	11.224
	AACGAAAATAGCATTAAAAGAGGCATAT	AACGAAAATAGCATTAAAAG	CACCTCAGTTAACGAAAATAGCATTAAAAGAGGCATATTATGG	-1.02668	8.0071
	AACGAAACCTTTTGCGCCACTGGCAGCC	AACGAAACCTTTTGCGCCAC	GAGTACAAATAACGAAACCTTTTGCGCCACTGGCAGCCAGGCT	-0.247611	19.2562
	AACGAAACGGCTCAAAACGTCGGTAACT	AACGAAACGGCTCAAAACGT	TAATGCGAGGAACGAAACGGCTCAAAACGTCGGTAACTTCCGG	1.19866	30.5032
	AACGAAAGCGTCCCTTCATCGGGACGAG	AACGAAAGCGTCCCTTCATC	GGCGCGACTTAACGAAAGCGTCCCTTCATCGGGACGAGTGGAG	0.370597	22.3996
	AACGAAATCGTTACCAACTAAGGAAGCA	AACGAAATCGTTACCAACTA	GATCGTAATGAACGAAATCGTTACCAACTAAGGAAGCAGACGG	-0.285705	16.9685
	AACGAACACGCATGCCGCCACGGCTGAT	AACGAACACGCATGCCGCCA	TTATCAACCAAACGAACACGCATGCCGCCACGGCTGATATCGA	-0.738072	10.7793
	AACGAACCATTGGCCTGCCAGGGAAACC	AACGAACCATTGGCCTGCCA	TTCACGAATCAACGAACCATTGGCCTGCCAGGGAAACCACCAT	-0.784339	10.1574
	AACGAACGCGCGGCCGATTCGGGTAATA	AACGAACGCGCGGCCGATTC	TGCGCCACATAACGAACGCGCGGCCGATTCGGGTAATACTGCA	-0.343995	14.607
	AACGAACGGAATCATACTTAAGGCATAG	AACGAACGGAATCATACTTA	CATGGCGTTTAACGAACGGAATCATACTTAAGGCATAGCCAAA	1.75706	29.9001
	AACGAAGAAATGATGGGTGATGGTTTCC	AACGAAGAAATGATGGGTGA	CAATTCCAGAAACGAAGAAATGATGGGTGATGGTTTCCTTTGG	-0.553568	12.5581
	AACGAAGAACATAATCTCCCCGGTGTCC	AACGAAGAACATAATCTCCC	AACCGACTTTAACGAAGAACATAATCTCCCCGGTGTCCTGACA	-0.19003	16.5729
	AACGAAGCATTCCACCCCAGCGGTTTTC	AACGAAGCATTCCACCCCAG	GGACGCCCTGAACGAAGCATTCCACCCCAGCGGTTTTCAGGTC	-1.63498	0.545724
	AACGAAGGCAAACGATCGCCGGGTTGCC	AACGAAGGCAAACGATCGCC	CTGGTCACGCAACGAAGGCAAACGATCGCCGGGTTGCCAGATA	-0.127822	15.8383
	AACGAAGGTCAGCAGGAACAAGGTGACA	AACGAAGGTCAGCAGGAACA	AGCTGAAGCCAACGAAGGTCAGCAGGAACAAGGTGACAATCAA	-0.557387	12.0983
	AACGAATCGGAATGACGTTGTGGATCAG	AACGAATCGGAATGACGTTG	AACAGATCGGAACGAATCGGAATGACGTTGTGGATCAGACCGT	1.16924	29.7458
	AACGAATTTTTCCCGCGCGTTGGTACTC	AACGAATTTTTCCCGCGCGT	ACGCCGATATAACGAATTTTTCCCGCGCGTTGGTACTCTGCCA	1.60548	25.9742
	AACGACAAAACAGTATGCAGAGGGAAAA	AACGACAAAACAGTATGCAG	TGCATACATAAACGACAAAACAGTATGCAGAGGGAAAAATGGG	-1.58276	1.72646
	AACGACAAAATCCGGACGTCCGGGCAGA	AACGACAAAATCCGGACGTC	GATATTCATCAACGACAAAATCCGGACGTCCGGGCAGACTGGC	0.275014	20.5652
	AACGACAATAAATCCACGCGCGGATGAC	AACGACAATAAATCCACGCG	CCAGGATGTTAACGACAATAAATCCACGCGCGGATGACGGGCA	-0.261722	15.3864
	AACGACATTTCGGTATACGCCGGGCCAC	AACGACATTTCGGTATACGC	ACGCGCGAATAACGACATTTCGGTATACGCCGGGCCACGTTGC	-0.166682	15.7498
	AACGACCACGCTGCTGTGGACGGATTAA	AACGACCACGCTGCTGTGGA	AGCGAGAAAAAACGACCACGCTGCTGTGGACGGATTAATTTCA	-0.316614	15.4249
	AACGACCGCGACGATATAACTGGAAATT	AACGACCGCGACGATATAAC	AACTCGACATAACGACCGCGACGATATAACTGGAAATTGCGCT	-1.62962	1.11931
	AACGACCTGCGGATTGGCGGCGGCAAGG	AACGACCTGCGGATTGGCGG	GCATCTCTTTAACGACCTGCGGATTGGCGGCGGCAAGGTTATC	-1.15927	6.34068
	AACGACGATAGTCGCGGAACGGGCCGTC	AACGACGATAGTCGCGGAAC	ACGGGTGATTAACGACGATAGTCGCGGAACGGGCCGTCAGCCA	-1.65783	1.48329
	AACGACGATGGAACGCATGCGGGCTGCT	AACGACGATGGAACGCATGC	CTGGCGCAGGAACGACGATGGAACGCATGCGGGCTGCTTTAGA	1.14444	29.0112
	AACGACGCAGAAAGATCCGCAGGTCCAA	AACGACGCAGAAAGATCCGC	CGGGTAGCCCAACGACGCAGAAAGATCCGCAGGTCCAATAAAC	0.88408	24.5449
	AACGACGGGACAGAGCGTAATGGCGCAA	AACGACGGGACAGAGCGTAA	ACCAATCTGCAACGACGGGACAGAGCGTAATGGCGCAAAGAAG	1.13308	27.2886
	AACGACGGGACCAAGTGCGCAGGGGCTT	AACGACGGGACCAAGTGCGC	AAGATCGTTGAACGACGGGACCAAGTGCGCAGGGGCTTCTTGT	0.806956	26.5811
	AACGACTTCATGCCCATCCAGGGTGACG	AACGACTTCATGCCCATCCA	GTGAACGGGTAACGACTTCATGCCCATCCAGGGTGACGTAACC	-1.3954	3.73255
	AACGACTTTGATCCAGTTACCGGTCGCA	AACGACTTTGATCCAGTTAC	GCAGACGCTGAACGACTTTGATCCAGTTACCGGTCGCATTTTG	-0.83481	9.74511
	AACGAGAATGAAACAGGAAGTGGAAAAG	AACGAGAATGAAACAGGAAG	TTTCTTAAGGAACGAGAATGAAACAGGAAGTGGAAAAGTGGCG	-1.60024	1.33399
	AACGAGACACGAATGCCGCCCGGTAAGT	AACGAGACACGAATGCCGCC	ATCAATGGATAACGAGACACGAATGCCGCCCGGTAAGTCATGG	-0.832994	9.7344
	AACGAGACGCACCTGTTTGTTGGGTTGG	AACGAGACGCACCTGTTTGT	AGATATACCAAACGAGACGCACCTGTTTGTTGGGTTGGCCATG	0.548625	26.3878
	AACGAGAGGTCAGATTCAGCTGGATTTG	AACGAGAGGTCAGATTCAGC	GCACGCCCCGAACGAGAGGTCAGATTCAGCTGGATTTGGTTCA	0.373417	23.3194
	AACGAGATGGGGTGAGATGTTGGGTGAG	AACGAGATGGGGTGAGATGT	AGACCTTGTGAACGAGATGGGGTGAGATGTTGGGTGAGCGCCA	-0.539211	12.7869
	AACGAGGAAGCGTTACTTTCAGGCCAGC	AACGAGGAAGCGTTACTTTC	AGGATTTTTAAACGAGGAAGCGTTACTTTCAGGCCAGCTTTCT	0.968878	25.3615
	AACGAGGAAGGGGAATACTCCGGCCAGA	AACGAGGAAGGGGAATACTC	GTCAACCTGTAACGAGGAAGGGGAATACTCCGGCCAGATCTTT	1.35272	31.8762
	AACGAGGTGATCCGCAGCAGTGGCGTGT	AACGAGGTGATCCGCAGCAG	GCTATATGACAACGAGGTGATCCGCAGCAGTGGCGTGTGTTCC	-1.14723	6.13175
	AACGAGTAGCGGATTGTGATCGGAAGCG	AACGAGTAGCGGATTGTGAT	GACTGAATTCAACGAGTAGCGGATTGTGATCGGAAGCGCGCGT	-1.5851	2.37384
	AACGAGTATCCCGGCAGCAGGGGATCAT	AACGAGTATCCCGGCAGCAG	ATGGGCGTTAAACGAGTATCCCGGCAGCAGGGGATCATTTTGC	-0.943696	8.31524
	AACGAGTGAATCAAGGTTGAGGGCGGTA	AACGAGTGAATCAAGGTTGA	CCAGTTCAGAAACGAGTGAATCAAGGTTGAGGGCGGTAGCGTC	1.89099	27.961
	AACGATAAGACTCAACAGCGAGGAAGAC	AACGATAAGACTCAACAGCG	TTTGCCAGCAAACGATAAGACTCAACAGCGAGGAAGACGTCAG	0.103159	19.0097
	AACGATAAGATGGGGTGTCTGGGGTAAT	AACGATAAGATGGGGTGTCT	AGGGCTATCAAACGATAAGATGGGGTGTCTGGGGTAATATGAA	0.972979	26.8708
	AACGATAGCAAAGTTGCTGATGGTCAGT	AACGATAGCAAAGTTGCTGA	CAAGCTCACGAACGATAGCAAAGTTGCTGATGGTCAGTTGTGC	0.474923	25.8362
	AACGATAGTGGTGAGTACTGCGGCGGTA	AACGATAGTGGTGAGTACTG	TTACAGGAGCAACGATAGTGGTGAGTACTGCGGCGGTAGCGAC	-0.184758	15.9419
	AACGATATATTCTTGTTGCCAGGCGTAA	AACGATATATTCTTGTTGCC	GTTGCGTATCAACGATATATTCTTGTTGCCAGGCGTAAGCTGT	0.487028	22.7909
	AACGATCAGGTAGTCCAGAGTGGCACAG	AACGATCAGGTAGTCCAGAG	TACCTGACTTAACGATCAGGTAGTCCAGAGTGGCACAGGTCGA	-1.27427	5.19003
	AACGATCGAGCAAGAATACCGGGATTTC	AACGATCGAGCAAGAATACC	ACATCAATGGAACGATCGAGCAAGAATACCGGGATTTCGGCAT	-1.58441	1.30828
	AACGATCGCCAGCAAATATCCGGACCAG	AACGATCGCCAGCAAATATC	CAATGAGGCAAACGATCGCCAGCAAATATCCGGACCAGTCGTT	-0.756025	10.5032
	AACGATCGCCGAAGTACCGCTGGCGACA	AACGATCGCCGAAGTACCGC	TGCCAACAGAAACGATCGCCGAAGTACCGCTGGCGACATGATA	1.7136	34.4709
	AACGATCGCGATTCTTCTCACGGAAGTT	AACGATCGCGATTCTTCTCA	ATCACCAGGCAACGATCGCGATTCTTCTCACGGAAGTTGGTCA	1.95688	29.6882
	AACGATGCCGCCATCGCTTCCGGGTTAC	AACGATGCCGCCATCGCTTC	TTGCGCTTTCAACGATGCCGCCATCGCTTCCGGGTTACGGTGA	-0.751885	11.0309
	AACGATTAAAAACGCCGTCGAGGTCAGG	AACGATTAAAAACGCCGTCG	TGAGAAAGGCAACGATTAAAAACGCCGTCGAGGTCAGGTCAAA	-0.0576283	17.7026
	AACGCAACCACGTCACGCAGCGGCGTAC	AACGCAACCACGTCACGCAG	ACCCGCCAGCAACGCAACCACGTCACGCAGCGGCGTACCGTCG	-1.08962	6.08649
	AACGCAAGAACGTGCCGGGAAGGTGGCG	AACGCAAGAACGTGCCGGGA	GGGCAACTTCAACGCAAGAACGTGCCGGGAAGGTGGCGTTGTG	-0.758969	9.55998
	AACGCAAGGGTTAATGTCCCAGGCAATT	AACGCAAGGGTTAATGTCCC	GAGAGTCAGAAACGCAAGGGTTAATGTCCCAGGCAATTGGGGC	-0.394761	13.5076
	AACGCAATACGCAGCGCAGAAGGCAAAA	AACGCAATACGCAGCGCAGA	GTATGCCGGTAACGCAATACGCAGCGCAGAAGGCAAAATAATG	1.194	31.5554
	AACGCAATGGATCAAACACCGGGCGCAC	AACGCAATGGATCAAACACC	ATATCCGGATAACGCAATGGATCAAACACCGGGCGCACGCCGA	0.0746232	18.0668
	AACGCACATCCGCCGCGCTTTGGGTATT	AACGCACATCCGCCGCGCTT	TGCGCATCAAAACGCACATCCGCCGCGCTTTGGGTATTCAGCG	0.00931769	17.0703
	AACGCAGAAACTCCCGGGTGCGGCTGCC	AACGCAGAAACTCCCGGGTG	GCCAGCAGATAACGCAGAAACTCCCGGGTGCGGCTGCCGCGAA	-1.33279	4.07967
	AACGCAGAAGATAAAGGAGTTGGATATG	AACGCAGAAGATAAAGGAGT	ATGCGTTCTTAACGCAGAAGATAAAGGAGTTGGATATGCAATT	1.79053	33.8945
	AACGCAGCCAGCTACCAATCAGGAAGAC	AACGCAGCCAGCTACCAATC	CCGTAGTCATAACGCAGCCAGCTACCAATCAGGAAGACCGCCC	-0.968195	8.84212
	AACGCAGCTCGTGCATGTTGAGGATCGC	AACGCAGCTCGTGCATGTTG	AAAGTCACTAAACGCAGCTCGTGCATGTTGAGGATCGCGATCG	1.10937	29.425
	AACGCAGTCGCCCTCTCGCCAGGTTCAG	AACGCAGTCGCCCTCTCGCC	GGTATAACTTAACGCAGTCGCCCTCTCGCCAGGTTCAGCCGCG	-0.659574	11.5767
	AACGCAGTGATAGCAGCACACGGCCCGG	AACGCAGTGATAGCAGCACA	CGCTGCGCTTAACGCAGTGATAGCAGCACACGGCCCGGGTAGC	0.896609	26.5768
	AACGCATAAAGTAATCTTCCAGGCAGGC	AACGCATAAAGTAATCTTCC	AGCTGTTCAGAACGCATAAAGTAATCTTCCAGGCAGGCCGCCA	1.68396	29.2194
	AACGCATCCTTTCAATCAGCGGGTTAGA	AACGCATCCTTTCAATCAGC	ATCCCCAGGAAACGCATCCTTTCAATCAGCGGGTTAGATTTGT	0.443973	22.1902
	AACGCATGTTGGCGCAGGTCAGGCAAAA	AACGCATGTTGGCGCAGGTC	TACAAGACTTAACGCATGTTGGCGCAGGTCAGGCAAAACGCAT	-1.26021	4.7247
	AACGCCAAACTCTTCGCGATAGGCCTTA	AACGCCAAACTCTTCGCGAT	AGTTTCTTTAAACGCCAAACTCTTCGCGATAGGCCTTAACCGC	1.02903	25.247
	AACGCCACACGCGCCGCCTGTGGCAAAA	AACGCCACACGCGCCGCCTG	CAGCGGCGGCAACGCCACACGCGCCGCCTGTGGCAAAATCGCG	-0.842319	9.20999
	AACGCCAGACTGATGGCTTCAGGCGTGA	AACGCCAGACTGATGGCTTC	GTGGTTTTCCAACGCCAGACTGATGGCTTCAGGCGTGACGATA	0.670254	24.866
	AACGCCAGCATAAAGGCCAACGGTGGAC	AACGCCAGCATAAAGGCCAA	GCCGTAATTCAACGCCAGCATAAAGGCCAACGGTGGACCGATA	1.09218	26.2944
	AACGCCAGCCAGAATTACCCCGGTAGAA	AACGCCAGCCAGAATTACCC	CTCCCTGAATAACGCCAGCCAGAATTACCCCGGTAGAAATACT	2.35961	28.7146
	AACGCCATCCAGCCGGGTTGCGGGGTAA	AACGCCATCCAGCCGGGTTG	ACGCAACAGAAACGCCATCCAGCCGGGTTGCGGGGTAAAGATT	-1.27072	5.00535
	AACGCCATCGCCCCTTCTTTTGGAATCG	AACGCCATCGCCCCTTCTTT	TACATCAAAGAACGCCATCGCCCCTTCTTTTGGAATCGAGAAC	0.217153	19.8492
	AACGCCCAGATGCTCGTAATCGGCAATA	AACGCCCAGATGCTCGTAAT	GGCAAGCATAAACGCCCAGATGCTCGTAATCGGCAATATAAAC	0.608942	25.5752
	AACGCCCCTGGTACAGCAGACGGCCCAA	AACGCCCCTGGTACAGCAGA	GAGTCAAACCAACGCCCCTGGTACAGCAGACGGCCCAACTGAC	0.156684	18.7031
	AACGCCCGCACCGACCACAATGGCATCA	AACGCCCGCACCGACCACAA	CGCTACCAGCAACGCCCGCACCGACCACAATGGCATCAAATTT	-1.11532	6.71123
	AACGCCCGGCACGCTGAGACCGGCAGCC	AACGCCCGGCACGCTGAGAC	CGGCGCGGGCAACGCCCGGCACGCTGAGACCGGCAGCCGCCGC	-1.29521	5.15146
	AACGCCGATTACACCGTAAGTGGTGTGC	AACGCCGATTACACCGTAAG	TCCACACTTTAACGCCGATTACACCGTAAGTGGTGTGCGCTTC	-0.905114	8.52424
	AACGCCGCCCACAACAGCATCGGTATTG	AACGCCGCCCACAACAGCAT	ATATCCCACCAACGCCGCCCACAACAGCATCGGTATTGAATAG	1.21588	30.3035
	AACGCCGCCCATCGAATAAAAGGCTTTT	AACGCCGCCCATCGAATAAA	CGTGCCCGGAAACGCCGCCCATCGAATAAAAGGCTTTTTCATC	-0.124845	18.3923
	AACGCCGCTGCATACACTCTGGGCCAGG	AACGCCGCTGCATACACTCT	AAAGCCGGAAAACGCCGCTGCATACACTCTGGGCCAGGCGGCA	1.30496	30.682
	AACGCCGCTGCTCCACAAGAGGGATGCC	AACGCCGCTGCTCCACAAGA	TTCGGCACGTAACGCCGCTGCTCCACAAGAGGGATGCCAGGTC	1.46518	24.8954
	AACGCCGTCGGGTGAACCACCGGAATTA	AACGCCGTCGGGTGAACCAC	GGGATGGACAAACGCCGTCGGGTGAACCACCGGAATTAACCCC	-1.75744	0.675
	AACGCCGTGCCGGTAAAGTCCGGTGGGC	AACGCCGTGCCGGTAAAGTC	CTGTTCAAGAAACGCCGTGCCGGTAAAGTCCGGTGGGCGCGGA	-0.780299	10.9257
	AACGCCTCCCAGCAAAGTCACGGTTTCA	AACGCCTCCCAGCAAAGTCA	GATGCGCCGCAACGCCTCCCAGCAAAGTCACGGTTTCACCTTC	0.913774	22.0891
	AACGCCTGGCTGGCTGGTTACGGTTTTT	AACGCCTGGCTGGCTGGTTA	ACATGCGATAAACGCCTGGCTGGCTGGTTACGGTTTTTAAAAA	-0.277465	14.7393
	AACGCCTTGCAATTCAGGAGAGGTATGA	AACGCCTTGCAATTCAGGAG	TTTATCCATCAACGCCTTGCAATTCAGGAGAGGTATGACAATG	0.269098	21.26
	AACGCGAATGCCAATGCGATCGGCACCC	AACGCGAATGCCAATGCGAT	CGATTGGTGAAACGCGAATGCCAATGCGATCGGCACCCCATTC	0.617052	23.398
	AACGCGACAAATTTGTTCAGCGGACTCA	AACGCGACAAATTTGTTCAG	AATAGGCCAGAACGCGACAAATTTGTTCAGCGGACTCACGTAC	-0.417457	13.1307
	AACGCGACCATCTGACCTGAAGGAATAT	AACGCGACCATCTGACCTGA	CGGCCCCAGCAACGCGACCATCTGACCTGAAGGAATATCCAGT	1.31193	31.3041
	AACGCGACGCATGAAAGCAGCGGCGAAA	AACGCGACGCATGAAAGCAG	AATAAGGATAAACGCGACGCATGAAAGCAGCGGCGAAAACGCA	-0.000713882	18.109
	AACGCGATTTTCCAGGAACATGGGATGT	AACGCGATTTTCCAGGAACA	ATCCCTGATAAACGCGATTTTCCAGGAACATGGGATGTATATC	0.376141	22.7388
	AACGCGCCATGATAGAGGTGTGGGAAGT	AACGCGCCATGATAGAGGTG	AGTTCCAGAGAACGCGCCATGATAGAGGTGTGGGAAGTACGGC	-1.26126	4.7058
	AACGCGCCTGACTGGCTTCGCGGCACCA	AACGCGCCTGACTGGCTTCG	GTTTTCAATCAACGCGCCTGACTGGCTTCGCGGCACCAGCGAG	0.738544	25.149
	AACGCGCGGCGTAGATACGGTGGTTATC	AACGCGCGGCGTAGATACGG	CGCTCGTTAAAACGCGCGGCGTAGATACGGTGGTTATCGTCAA	1.17032	29.2166
	AACGCGCTGCGGGTAGCGGGGGGTGTTA	AACGCGCTGCGGGTAGCGGG	GATCATTGCGAACGCGCTGCGGGTAGCGGGGGGTGTTATTCAT	-1.23008	4.85159
	AACGCGGACGCACTTCGTCGCGGAACTT	AACGCGGACGCACTTCGTCG	ATGACGCCGAAACGCGGACGCACTTCGTCGCGGAACTTGGTCT	-0.0299161	17.5879
	AACGCGGCAGCATTATGAGCTGGCAGGA	AACGCGGCAGCATTATGAGC	CGAATATTACAACGCGGCAGCATTATGAGCTGGCAGGAGAAAA	1.40886	32.9844
	AACGCGGGTATCAGGTGAAATGGATAAA	AACGCGGGTATCAGGTGAAA	CTAAATCGCCAACGCGGGTATCAGGTGAAATGGATAAACTGAC	-0.540591	12.8564
	AACGCGGTCATTAAAGACTGAGGAAACG	AACGCGGTCATTAAAGACTG	TTCCGCCATAAACGCGGTCATTAAAGACTGAGGAAACGGCCAC	0.928816	24.0277
	AACGCGGTCGAGCCAGTTCCCGGAGATC	AACGCGGTCGAGCCAGTTCC	AGTTGCGTCAAACGCGGTCGAGCCAGTTCCCGGAGATCCATCT	-1.60083	1.328
	AACGCGTATCGCGGTCGTAAGGGCTTGA	AACGCGTATCGCGGTCGTAA	TCGGTGCCGGAACGCGTATCGCGGTCGTAAGGGCTTGAGCCGG	1.19448	31.7908
	AACGCGTCCAGCATCTCCACAGGTGCCG	AACGCGTCCAGCATCTCCAC	CGCGCCAAGCAACGCGTCCAGCATCTCCACAGGTGCCGTCTCA	-0.695767	11.1434
	AACGCGTGGATACTCCATAAAGGGATTC	AACGCGTGGATACTCCATAA	AACGTATCATAACGCGTGGATACTCCATAAAGGGATTCTGTCG	-0.0380324	17.8126
	AACGCGTTCTTCACCTGCGACGGGCAAC	AACGCGTTCTTCACCTGCGA	TCCAGGTAATAACGCGTTCTTCACCTGCGACGGGCAACTCCAG	0.579012	23.9437
	AACGCTAAATCCGGCATAACGGGCAAAA	AACGCTAAATCCGGCATAAC	AATGTAAAGGAACGCTAAATCCGGCATAACGGGCAAAATTTCC	-0.982132	8.01741
	AACGCTAACCCCGCTTCATTCGGTTCGA	AACGCTAACCCCGCTTCATT	CCGATCGTAAAACGCTAACCCCGCTTCATTCGGTTCGACTTCG	1.78958	33.8348
	AACGCTCGCCATCGAGAACATGGATTTT	AACGCTCGCCATCGAGAACA	CCAAGAGAAAAACGCTCGCCATCGAGAACATGGATTTTGACGC	-1.63809	1.60714
	AACGCTCGCCTTCTTCCGTCAGGCTAAG	AACGCTCGCCTTCTTCCGTC	CGACGAAAATAACGCTCGCCTTCTTCCGTCAGGCTAAGTTGTC	0.00579569	18.6142
	AACGCTCGGTGTCTTCAACGTGGATTTG	AACGCTCGGTGTCTTCAACG	ATCGCGCGGAAACGCTCGGTGTCTTCAACGTGGATTTGTGCTT	-0.920731	8.31982
	AACGCTGATCGGTTTACCATCGGCAGTT	AACGCTGATCGGTTTACCAT	ACCAGCCAAAAACGCTGATCGGTTTACCATCGGCAGTTGAGAT	2.63681	30.974
	AACGCTGCCAGTTGGTGGTCAGGTTTAC	AACGCTGCCAGTTGGTGGTC	TTTTTCCTGTAACGCTGCCAGTTGGTGGTCAGGTTTACGCGCA	-1.14502	6.04558
	AACGCTGCCGCCGTCGCAAAAGGACTTA	AACGCTGCCGCCGTCGCAAA	GCTGATTCGTAACGCTGCCGCCGTCGCAAAAGGACTTAATGTC	0.945937	25.3774
	AACGCTGCGCCAGGGGTACCTGGCGCAG	AACGCTGCGCCAGGGGTACC	GGAATAACAAAACGCTGCGCCAGGGGTACCTGGCGCAGGGGTG	-1.24604	3.3076
	AACGCTGCTCATGGAGTCAGTGGTCAGT	AACGCTGCTCATGGAGTCAG	GGCCAGAGAAAACGCTGCTCATGGAGTCAGTGGTCAGTGCTTT	-1.27422	5.21635
	AACGCTGGAAAGTATCGATATGGGCTTT	AACGCTGGAAAGTATCGATA	TCACCCAGCCAACGCTGGAAAGTATCGATATGGGCTTTTATCC	-0.363093	14.0809
	AACGCTTTAGCCTTTTCCCACGGCTGCC	AACGCTTTAGCCTTTTCCCA	AGAGTTATCAAACGCTTTAGCCTTTTCCCACGGCTGCCCGGCT	-0.00766026	17.5647
	AACGCTTTATAGGTGGTCATCGGCGTGC	AACGCTTTATAGGTGGTCAT	CATTTCGACTAACGCTTTATAGGTGGTCATCGGCGTGCCGCCA	-0.68042	11.1463
	AACGCTTTCATGTTAAATTCCGGCTCGC	AACGCTTTCATGTTAAATTC	GACCGCCTGCAACGCTTTCATGTTAAATTCCGGCTCGCCTTTC	1.04926	24.752
	AACGCTTTGATATCAAAGCTCGGATAGA	AACGCTTTGATATCAAAGCT	CAGACCGAAAAACGCTTTGATATCAAAGCTCGGATAGAACAAC	-0.216787	16.5341
	AACGGAAAAAGACGGGATGTCGGATGTT	AACGGAAAAAGACGGGATGT	ACCGGTACAGAACGGAAAAAGACGGGATGTCGGATGTTGTTGG	0.13194	20.3845
	AACGGAAACCGTTGTCTAAGTGGCTCAT	AACGGAAACCGTTGTCTAAG	AGTGTCAGTGAACGGAAACCGTTGTCTAAGTGGCTCATCGGCC	0.223776	18.8997
	AACGGAAAGACCTTTTTGCCCGGCGGCC	AACGGAAAGACCTTTTTGCC	GGTCAAACGCAACGGAAAGACCTTTTTGCCCGGCGGCCAGGTT	0.00807188	19.017
	AACGGAACAGGATGCAAAAATGGTTACT	AACGGAACAGGATGCAAAAA	GCACCAATCAAACGGAACAGGATGCAAAAATGGTTACTTTCCA	-1.46673	2.71486
	AACGGAATCGCCTGATGCAGTGGGTTAA	AACGGAATCGCCTGATGCAG	CAGCGTCCCCAACGGAATCGCCTGATGCAGTGGGTTAAATCGC	-1.49517	2.66265
	AACGGACATGTTGTTTAATGCGGGAAGG	AACGGACATGTTGTTTAATG	ACGCTACCAAAACGGACATGTTGTTTAATGCGGGAAGGATCGA	0.211915	18.0808
	AACGGAGGGCAAGTTGCTTTTGGGCGTC	AACGGAGGGCAAGTTGCTTT	TATCGCGGAAAACGGAGGGCAAGTTGCTTTTGGGCGTCTCGTA	-0.546918	12.4453
	AACGGAGTAAAAGTGGTAATGGGTCAGG	AACGGAGTAAAAGTGGTAAT	CCGTGAATAAAACGGAGTAAAAGTGGTAATGGGTCAGGAAAAG	2.64979	36.7243
	AACGGATATTGTTTCTGTGGCGGGTGAA	AACGGATATTGTTTCTGTGG	GCAGCGGTTAAACGGATATTGTTTCTGTGGCGGGTGAAAAGGT	0.388605	23.2352
	AACGGATGACTTCGCTACCCTGGCGAGC	AACGGATGACTTCGCTACCC	ACCGCCTGTAAACGGATGACTTCGCTACCCTGGCGAGCAGCAA	-0.952319	8.39694
	AACGGATGTCCGGCGAATTGCGGGTTTG	AACGGATGTCCGGCGAATTG	GGTTGTGCCGAACGGATGTCCGGCGAATTGCGGGTTTGTCATT	0.506484	23.9481
	AACGGCAACGATCAATAGATCGGCATTT	AACGGCAACGATCAATAGAT	CTGGCTTGCCAACGGCAACGATCAATAGATCGGCATTTTCTAC	-1.45032	2.38451
	AACGGCAATGATCCCAAGAAAGGCATTA	AACGGCAATGATCCCAAGAA	AGGTCATGCCAACGGCAATGATCCCAAGAAAGGCATTATCGGT	0.119402	18.1868
	AACGGCAGAACTTGCGACGACGGAAATA	AACGGCAGAACTTGCGACGA	TCCGCGGTGAAACGGCAGAACTTGCGACGACGGAAATAACGTG	0.276939	20.6254
	AACGGCAGCAAAAATGATGTCGGCGATT	AACGGCAGCAAAAATGATGT	TGCCAGGTTTAACGGCAGCAAAAATGATGTCGGCGATTTGCGC	-0.122269	16.4849
	AACGGCAGTCAGGTCGCCTGCGGCGTTG	AACGGCAGTCAGGTCGCCTG	CCGGGGTGATAACGGCAGTCAGGTCGCCTGCGGCGTTGTATTC	0.786999	24.1978
	AACGGCATCTTAAAGCCAGGCGGCAGCT	AACGGCATCTTAAAGCCAGG	TTTGCATCAGAACGGCATCTTAAAGCCAGGCGGCAGCTGCATT	-0.840683	9.48898
	AACGGCCCCATTCGATCCAGTGGCCTGG	AACGGCCCCATTCGATCCAG	TGCAGCATTAAACGGCCCCATTCGATCCAGTGGCCTGGTGTAC	-1.07415	7.00969
	AACGGCGAACTTTTCTTTATAGGGCGAG	AACGGCGAACTTTTCTTTAT	GCTGGCGCGGAACGGCGAACTTTTCTTTATAGGGCGAGCGAAT	2.3964	33.2113
	AACGGCGACCAGAGACAGTCTGGGTTGT	AACGGCGACCAGAGACAGTC	TTCGTGAAATAACGGCGACCAGAGACAGTCTGGGTTGTCATTT	1.69097	32.4815
	AACGGCGACGCGCCCAGCCCCGGCATTG	AACGGCGACGCGCCCAGCCC	CTTATAACCAAACGGCGACGCGCCCAGCCCCGGCATTGACAGC	-1.63854	1.10809
	AACGGCGAGATGGCACCACCTGGAAAAT	AACGGCGAGATGGCACCACC	GGCAGAGAGAAACGGCGAGATGGCACCACCTGGAAAATTTCTC	-1.35894	4.47871
	AACGGCGCACTCAGTTCCCGCGGCATTT	AACGGCGCACTCAGTTCCCG	AATCGCCTGAAACGGCGCACTCAGTTCCCGCGGCATTTGAAGT	0.0139639	17.395
	AACGGCGCGCATTGCACCACCGGCGATG	AACGGCGCGCATTGCACCAC	CGACTTCCAGAACGGCGCGCATTGCACCACCGGCGATGATACC	-0.469592	14.5703
	AACGGCGCTTAAGCCATCGACGGTGGTG	AACGGCGCTTAAGCCATCGA	CCAGTTGCTCAACGGCGCTTAAGCCATCGACGGTGGTGTCATT	-1.13717	6.82689
	AACGGCGTGAAGATTCCCTGCGGCGAAC	AACGGCGTGAAGATTCCCTG	CTTCTACCTCAACGGCGTGAAGATTCCCTGCGGCGAACAGAAA	-0.235215	15.7077
	AACGGCTAAAGAAAGCGCGCTGGATCGC	AACGGCTAAAGAAAGCGCGC	GGTGGATATTAACGGCTAAAGAAAGCGCGCTGGATCGCCAGTT	1.55371	28.0356
	AACGGCTAATCTTCAACAGGAGGATACG	AACGGCTAATCTTCAACAGG	AGTTAAACTTAACGGCTAATCTTCAACAGGAGGATACGCATGC	-0.202011	15.7345
	AACGGCTGACCAGTTCGGTCGGGTGATG	AACGGCTGACCAGTTCGGTC	CCACCGAGAAAACGGCTGACCAGTTCGGTCGGGTGATGGCATC	-0.629848	11.7186
	AACGGCTGACTTTAAACAGTCGGCGGCA	AACGGCTGACTTTAAACAGT	ACCTGCTGGTAACGGCTGACTTTAAACAGTCGGCGGCAATAAT	2.02234	35.812
	AACGGCTGGGCGTCGCGGTTGGGATGAA	AACGGCTGGGCGTCGCGGTT	GTCGGCAATAAACGGCTGGGCGTCGCGGTTGGGATGAATACCG	-1.73564	0.378009
	AACGGCTTAAGGAGTCACAATGGAACAG	AACGGCTTAAGGAGTCACAA	GCGACCTGAAAACGGCTTAAGGAGTCACAATGGAACAGGTTGT	0.771445	26.5442
	AACGGCTTTGTTCAAAATATCGGTATAA	AACGGCTTTGTTCAAAATAT	TACGTATCTTAACGGCTTTGTTCAAAATATCGGTATAAGCATT	0.798279	26.1415
	AACGGGAAGCCGACGGTACATGGATAAT	AACGGGAAGCCGACGGTACA	TTTGAAGGCAAACGGGAAGCCGACGGTACATGGATAATCAGCG	-1.00211	7.16575
	AACGGGAGATGTTCATGACCTGGGAATA	AACGGGAGATGTTCATGACC	AACAAAAGACAACGGGAGATGTTCATGACCTGGGAATATGCGC	-0.546319	12.5036
	AACGGGCAGATGTCGATCCCAGGCGTTC	AACGGGCAGATGTCGATCCC	ATAAAGGTGGAACGGGCAGATGTCGATCCCAGGCGTTCAGCTT	-1.02407	7.24809
	AACGGGCATATTAAGATGGCTGGCCGGA	AACGGGCATATTAAGATGGC	TACGCGCTAAAACGGGCATATTAAGATGGCTGGCCGGATCGAC	-1.23157	4.9771
	AACGGGGAGAGTCATTATGCTGGAATCA	AACGGGGAGAGTCATTATGC	TTGCCCGGAAAACGGGGAGAGTCATTATGCTGGAATCAATAAT	2.23397	30.7566
	AACGGGTAATCATGTCATCACGGTGAAC	AACGGGTAATCATGTCATCA	CCTGCTCCTTAACGGGTAATCATGTCATCACGGTGAACGGCAA	1.35425	30.52
	AACGGGTTGTTTATCTGCCGTGGTCCAC	AACGGGTTGTTTATCTGCCG	CTGACCAGCAAACGGGTTGTTTATCTGCCGTGGTCCACTTTCC	0.258017	19.7038
	AACGGGTTTACCGTCGCGAATGGCGTTA	AACGGGTTTACCGTCGCGAA	CCAGTTCAGCAACGGGTTTACCGTCGCGAATGGCGTTAAGCGC	-0.501083	12.6242
	AACGGGTTTCGGCGTATGACCGGCGTTG	AACGGGTTTCGGCGTATGAC	ACACGTGAGCAACGGGTTTCGGCGTATGACCGGCGTTGCGCAG	-1.35821	4.39326
	AACGGTAATAAACAGTGGTAAGGCCATC	AACGGTAATAAACAGTGGTA	CAAAAGGGGAAACGGTAATAAACAGTGGTAAGGCCATCGCCAG	0.216113	20.1136
	AACGGTACCAGTAAAGGTAGTGGTCATT	AACGGTACCAGTAAAGGTAG	TTGCAGAAGAAACGGTACCAGTAAAGGTAGTGGTCATTGTTTC	-1.12022	7.63924
	AACGGTACGCGGTACAGCTTCGGTTTGG	AACGGTACGCGGTACAGCTT	CCCGTATTTAAACGGTACGCGGTACAGCTTCGGTTTGGTTCCC	0.737299	25.4291
	AACGGTACGTTGCAGACTATTGGCATAG	AACGGTACGTTGCAGACTAT	GTGCGGTCGCAACGGTACGTTGCAGACTATTGGCATAGGCATA	1.66455	34.5494
	AACGGTAGACGCTTTTTTGGTGGTAAAG	AACGGTAGACGCTTTTTTGG	CGCCGCGAGAAACGGTAGACGCTTTTTTGGTGGTAAAGCCGCC	-0.934021	10.7516
	AACGGTAGAGTCCGTGGAGTAGGGCACG	AACGGTAGAGTCCGTGGAGT	TGGCTGAAGGAACGGTAGAGTCCGTGGAGTAGGGCACGTTGCG	0.377942	20.8935
	AACGGTATCTACGTCCTGCCAGGCAATG	AACGGTATCTACGTCCTGCC	TATCCAGCAGAACGGTATCTACGTCCTGCCAGGCAATGTTGAT	-0.11969	16.5758
	AACGGTATGTTTAAGGACGTCGGCGTGG	AACGGTATGTTTAAGGACGT	TCAGGCTCTGAACGGTATGTTTAAGGACGTCGGCGTGGTTGCC	1.51509	25.1816
	AACGGTCAGCCAGTTCTTTCAGGTGATC	AACGGTCAGCCAGTTCTTTC	ACGATTGCGTAACGGTCAGCCAGTTCTTTCAGGTGATCCTGAA	-0.458767	13.3696
	AACGGTCGCTTTTGAAACCCCGGCGCGC	AACGGTCGCTTTTGAAACCC	GCACGCGGGAAACGGTCGCTTTTGAAACCCCGGCGCGCTTCGC	-0.275814	15.0433
	AACGGTCTGATAAGAGACACCGGCATAC	AACGGTCTGATAAGAGACAC	CCACGCGGGAAACGGTCTGATAAGAGACACCGGCATACTCTGC	-0.729276	10.6583
	AACGGTGACTTTAGCGCCGATGGAGTCG	AACGGTGACTTTAGCGCCGA	CACTGGCAACAACGGTGACTTTAGCGCCGATGGAGTCGCCCTC	1.88498	38.6986
	AACGGTGATAAAGACCATATCGGTTATA	AACGGTGATAAAGACCATAT	CGCCGGTGGAAACGGTGATAAAGACCATATCGGTTATATCGCC	1.14441	27.5029
	AACGGTGATCGTTCCCGCTTCGGGTTGT	AACGGTGATCGTTCCCGCTT	TGATATCGCCAACGGTGATCGTTCCCGCTTCGGGTTGTTCCAG	1.10842	27.8695
	AACGGTGGAAGAGTTTATTCTGGGTAAT	AACGGTGGAAGAGTTTATTC	GTAAAAGCTAAACGGTGGAAGAGTTTATTCTGGGTAATGATTT	0.596322	22.2973
	AACGGTGGGTGTTCCTGCGATGGGGGAA	AACGGTGGGTGTTCCTGCGA	ATTTAAATCAAACGGTGGGTGTTCCTGCGATGGGGGAACAACC	0.0348329	17.1483
	AACGGTTCCAGTTTAGCCAGCGGCAGCG	AACGGTTCCAGTTTAGCCAG	CTGCTTGAGGAACGGTTCCAGTTTAGCCAGCGGCAGCGCGGAT	0.247996	20.1674
	AACGGTTTACCGCATCGCGACGGGCACT	AACGGTTTACCGCATCGCGA	TCCCAGAGGTAACGGTTTACCGCATCGCGACGGGCACTGGCTT	-0.212026	15.9196
	AACGGTTTTAGTTTCTTGTTTGGTATTC	AACGGTTTTAGTTTCTTGTT	AAATAATATTAACGGTTTTAGTTTCTTGTTTGGTATTCAGTTG	-0.709566	10.0999
	AACGGTTTTGAGCGCCCGTGCGGGCCAG	AACGGTTTTGAGCGCCCGTG	CATATCGCTGAACGGTTTTGAGCGCCCGTGCGGGCCAGCGCGC	-1.62323	1.0002
	AACGTAACGGCGCTGCCCTTCGGCATAT	AACGTAACGGCGCTGCCCTT	AAAGGGATTCAACGTAACGGCGCTGCCCTTCGGCATATAAGGT	-0.887467	9.44118
	AACGTAATGCGCCACGCTCCAGGCGGAG	AACGTAATGCGCCACGCTCC	CGGTTAACTCAACGTAATGCGCCACGCTCCAGGCGGAGGGTAA	0.785873	27.6189
	AACGTACATAATTGGACGAGAGGTATCC	AACGTACATAATTGGACGAG	TGTACGGTAAAACGTACATAATTGGACGAGAGGTATCCAGCCC	0.578442	24.4303
	AACGTACCAACGATAAGAATCGGCAACG	AACGTACCAACGATAAGAAT	CAACATCACCAACGTACCAACGATAAGAATCGGCAACGAGGCG	0.545517	23.2259
	AACGTACCATCGGGATTGAGCGGGATCA	AACGTACCATCGGGATTGAG	CTCCAGTTGCAACGTACCATCGGGATTGAGCGGGATCACACGC	-1.73547	0.260557
	AACGTACCGATCAGGATCCAGGGTTTGA	AACGTACCGATCAGGATCCA	AGAGTTTGCCAACGTACCGATCAGGATCCAGGGTTTGAACTTA	-0.480778	13.0093
	AACGTATCCTATCGTTTGGCCGGTATAG	AACGTATCCTATCGTTTGGC	GAAGGGTTACAACGTATCCTATCGTTTGGCCGGTATAGTCTGG	0.533811	24.0791
	AACGTATCGAGATGATCTTCAGGGTAGC	AACGTATCGAGATGATCTTC	ATGACTGTACAACGTATCGAGATGATCTTCAGGGTAGCCTGCC	-0.522411	11.7459
	AACGTATCTGTATTCATGGATGGCTCTC	AACGTATCTGTATTCATGGA	GCTGCACATAAACGTATCTGTATTCATGGATGGCTCTCTTTCC	-0.0465438	16.3824
	AACGTCAAGCATTGCGGTCACGGCATAG	AACGTCAAGCATTGCGGTCA	AGTTGAGCGCAACGTCAAGCATTGCGGTCACGGCATAGCGCCC	0.796358	25.5797
	AACGTCAGATTCGTTACCTTTGGTATCG	AACGTCAGATTCGTTACCTT	CGCTGGAATAAACGTCAGATTCGTTACCTTTGGTATCGAACAC	1.12429	25.7225
	AACGTCATACTCCGTAGTACTGGATTGC	AACGTCATACTCCGTAGTAC	CCAGAGGCAGAACGTCATACTCCGTAGTACTGGATTGCGTTTC	0.801548	25.7384
	AACGTCCATGCTGTAACGCCCGGCTTCA	AACGTCCATGCTGTAACGCC	GACCGTACTCAACGTCCATGCTGTAACGCCCGGCTTCATCCGG	-0.0886698	18.1284
	AACGTCCGCCAACGATATCGCGGATACC	AACGTCCGCCAACGATATCG	TACGCACCGGAACGTCCGCCAACGATATCGCGGATACCGGCAA	1.1159	26.693
	AACGTCCGTCAACACCACGTTGGGTGAC	AACGTCCGTCAACACCACGT	ATGGCCTGCAAACGTCCGTCAACACCACGTTGGGTGACTTTTA	0.642284	24.8264
	AACGTCCTGATCCAGCTCTCCGGATAAC	AACGTCCTGATCCAGCTCTC	GCGGTAGCAAAACGTCCTGATCCAGCTCTCCGGATAACGCCAG	-0.0601616	16.6917
	AACGTCCTTTAATCACAATTGGGCCGGA	AACGTCCTTTAATCACAATT	CCGGCAATGTAACGTCCTTTAATCACAATTGGGCCGGAAATTT	0.30102	21.3875
	AACGTCGCCAGCGGAACAGACGGTGATG	AACGTCGCCAGCGGAACAGA	CTCATGCCGGAACGTCGCCAGCGGAACAGACGGTGATGAAAAC	0.956639	29.0806
	AACGTCGCGTTTTTCATAAATGGGGCTT	AACGTCGCGTTTTTCATAAA	CAGAAGGTAGAACGTCGCGTTTTTCATAAATGGGGCTTCTTGT	0.0711974	19.2868
	AACGTCGGGCAATAGCCTGAAGGTTTTT	AACGTCGGGCAATAGCCTGA	GCAGTATCAAAACGTCGGGCAATAGCCTGAAGGTTTTTATCCC	-0.499431	12.47
	AACGTCGTGGGCTTTCAGCTCGGCAATC	AACGTCGTGGGCTTTCAGCT	CAATAACGATAACGTCGTGGGCTTTCAGCTCGGCAATCAACTC	-0.881973	8.43913
	AACGTCGTTATCTGATTTATGGGAACGG	AACGTCGTTATCTGATTTAT	TCGCTGAACCAACGTCGTTATCTGATTTATGGGAACGGCAGGC	0.227967	21.1508
	AACGTCTGGGTGAACGGTAGCGGCTGCA	AACGTCTGGGTGAACGGTAG	GTTGAGATCAAACGTCTGGGTGAACGGTAGCGGCTGCACCGGT	-1.45375	3.32459
	AACGTGACTGTGTTCGCGCGAGGATCAC	AACGTGACTGTGTTCGCGCG	GAGTCGATTAAACGTGACTGTGTTCGCGCGAGGATCACCGCCA	2.36743	34.2983
	AACGTGGAGAAGCGTTTATTGGGACGTC	AACGTGGAGAAGCGTTTATT	CTGCCACATTAACGTGGAGAAGCGTTTATTGGGACGTCCGGCA	1.25541	30.8167
	AACGTGTCGTTGTCGCAGTCCGGGGCAA	AACGTGTCGTTGTCGCAGTC	CAGCACCAGTAACGTGTCGTTGTCGCAGTCCGGGGCAATACTC	-0.358926	13.7455
	AACGTGTGGCATCATCCTTTTGGCTAAT	AACGTGTGGCATCATCCTTT	TCAATGCACAAACGTGTGGCATCATCCTTTTGGCTAATCGGCT	0.707346	25.2042
	AACGTGTTTTCATCCAGCACCGGCAAAT	AACGTGTTTTCATCCAGCAC	GTGACTGTTGAACGTGTTTTCATCCAGCACCGGCAAATCTTCC	-0.995154	7.44767
	AACGTTAACCACCGCTGGCGCGGCGCGG	AACGTTAACCACCGCTGGCG	CACGGTTGTAAACGTTAACCACCGCTGGCGCGGCGCGGCGAAC	-0.287924	15.2492
	AACGTTAACGCCCGCGACCAGGGTTTTA	AACGTTAACGCCCGCGACCA	CCTGCACCGGAACGTTAACGCCCGCGACCAGGGTTTTAATCAG	-0.22513	15.791
	AACGTTAATCAACAAGGCACTGGCGATA	AACGTTAATCAACAAGGCAC	TCAGTGTGCCAACGTTAATCAACAAGGCACTGGCGATAGCCGC	0.010038	18.0932
	AACGTTACGGAAGTCAAAACGGGACTCC	AACGTTACGGAAGTCAAAAC	ATGAGGCTTCAACGTTACGGAAGTCAAAACGGGACTCCACTTC	-0.975744	8.77569
	AACGTTAGCTGCTTTGAGCATGGCATCC	AACGTTAGCTGCTTTGAGCA	TGAGCAGACGAACGTTAGCTGCTTTGAGCATGGCATCCGCTGC	0.658692	24.3862
	AACGTTATGCACCGACAATCCGGTAGGT	AACGTTATGCACCGACAATC	GGGCAGTTGAAACGTTATGCACCGACAATCCGGTAGGTTCAAC	0.29989	20.3234
	AACGTTCAATCAACAAAGCCTGGCATCC	AACGTTCAATCAACAAAGCC	ATCGCCTGCAAACGTTCAATCAACAAAGCCTGGCATCCTGCAT	-0.228962	14.642
	AACGTTCAATGAATAAGTATTGGCTGTC	AACGTTCAATGAATAAGTAT	CTACAGGGATAACGTTCAATGAATAAGTATTGGCTGTCAGGAA	1.38123	29.4436
	AACGTTCACCACGACTTCTGTGGTGTAG	AACGTTCACCACGACTTCTG	TGGTGCCGCCAACGTTCACCACGACTTCTGTGGTGTAGCGATC	0.830497	26.0332
	AACGTTCCTCCAGAAAATCGGGGATGGT	AACGTTCCTCCAGAAAATCG	GTTTTATCATAACGTTCCTCCAGAAAATCGGGGATGGTGGCAA	0.637237	25.9092
	AACGTTCGGACGTCCGACGATGGCAATA	AACGTTCGGACGTCCGACGA	TGGATTTGCCAACGTTCGGACGTCCGACGATGGCAATAAATCC	0.729301	23.6203
	AACGTTGACTGCATATCCGTCGGCAACT	AACGTTGACTGCATATCCGT	CAATTCACGCAACGTTGACTGCATATCCGTCGGCAACTGCTGC	1.08722	29.5136
	AACGTTGAGTTGCCATTGTTCGGCGCTG	AACGTTGAGTTGCCATTGTT	CGAGCTTTTCAACGTTGAGTTGCCATTGTTCGGCGCTGTGGGC	1.15179	29.3288
	AACGTTGCACCTTCCAGCGCTGGCGTGA	AACGTTGCACCTTCCAGCGC	ACCATCGCTCAACGTTGCACCTTCCAGCGCTGGCGTGATCATT	0.602308	25.2277
	AACGTTGCGCCACGGGGTTCGGGACTGG	AACGTTGCGCCACGGGGTTC	TAATATGCATAACGTTGCGCCACGGGGTTCGGGACTGGCACTG	-0.0813416	19.3492
	AACGTTGTAGTGTCAGTGAACGGAAACC	AACGTTGTAGTGTCAGTGAA	GTCGCCGGAAAACGTTGTAGTGTCAGTGAACGGAAACCGTTGT	-0.510569	12.8304
	AACGTTGTTTTGTCGTGGGCAGGAAAAT	AACGTTGTTTTGTCGTGGGC	AAAACTCAGTAACGTTGTTTTGTCGTGGGCAGGAAAATCAGCA	-1.5116	2.54277
	AACGTTTCCATTCGATGCTGCGGCGAAT	AACGTTTCCATTCGATGCTG	CTGGCTGATTAACGTTTCCATTCGATGCTGCGGCGAATGTGGT	0.382701	23.1894
	AACGTTTCTATTGACCTTTTTGGCGTAT	AACGTTTCTATTGACCTTTT	ACATTTTAGCAACGTTTCTATTGACCTTTTTGGCGTATTGCGC	0.311629	20.7971
	AACTAAAGCAGATATCGGTAGGGACGTT	AACTAAAGCAGATATCGGTA	AGCCCGGTGAAACTAAAGCAGATATCGGTAGGGACGTTGGCGC	-0.657095	10.4378
	AACTAAAGTTCAGGGCAATCTGGTGTCC	AACTAAAGTTCAGGGCAATC	AACATTAGTGAACTAAAGTTCAGGGCAATCTGGTGTCCTGCGA	-1.10722	6.6886
	AACTAACCAGGGCGTTATGGCGGCACCA	AACTAACCAGGGCGTTATGG	CGCTATGTTGAACTAACCAGGGCGTTATGGCGGCACCAAGCCC	-1.56561	1.67807
	AACTAACCTCGGGATGAGTAAGGAGACT	AACTAACCTCGGGATGAGTA	CGGTATTCATAACTAACCTCGGGATGAGTAAGGAGACTTATCG	0.305711	22.153
	AACTAACGCTTCATGAACCAGGGCCGCT	AACTAACGCTTCATGAACCA	GTCCTCGCGCAACTAACGCTTCATGAACCAGGGCCGCTTCTTT	0.224009	18.9481
	AACTAAGTCCGGGCCAATCCCGGCGGGC	AACTAAGTCCGGGCCAATCC	CAAGCTGGACAACTAAGTCCGGGCCAATCCCGGCGGGCTCGCC	0.409241	22.2503
	AACTACAGTCAGAGCTGTGAAGGAGAAA	AACTACAGTCAGAGCTGTGA	TACCATCGCCAACTACAGTCAGAGCTGTGAAGGAGAAAATACG	0.547401	22.6475
	AACTACGCCATCGGTGACGAAGGGTAAT	AACTACGCCATCGGTGACGA	CCGCTCGTACAACTACGCCATCGGTGACGAAGGGTAATTCCGC	-1.24244	6.44768
	AACTACTGCAATCCTGGTTGGGGTAAAA	AACTACTGCAATCCTGGTTG	TACTGCCCCAAACTACTGCAATCCTGGTTGGGGTAAAATTTCC	1.34855	28.5934
	AACTATTGACACACACATGAAGGCAAAA	AACTATTGACACACACATGA	TCTTTTAAGCAACTATTGACACACACATGAAGGCAAAAGCGAT	-0.649147	11.7495
	AACTCAACGATAAACAGCTCCGGCACTT	AACTCAACGATAAACAGCTC	ATCTTGCGGTAACTCAACGATAAACAGCTCCGGCACTTTCTCG	0.0693762	18.2347
	AACTCACCGAAAGATAGTCGAGGTCTTG	AACTCACCGAAAGATAGTCG	GTGTAACCAAAACTCACCGAAAGATAGTCGAGGTCTTGCGTAT	1.57735	25.7497
	AACTCAGATTTCAGTTTCATCGGACCAA	AACTCAGATTTCAGTTTCAT	CTTTTTCACAAACTCAGATTTCAGTTTCATCGGACCAAAACCG	0.600461	23.3251
	AACTCAGCATGGAAATGTTCCGGCGACA	AACTCAGCATGGAAATGTTC	GGTTTCGTGAAACTCAGCATGGAAATGTTCCGGCGACACATCT	0.683795	26.3732
	AACTCATCGCTCAGGAAGTACGGCTTCT	AACTCATCGCTCAGGAAGTA	GACCAGGCTGAACTCATCGCTCAGGAAGTACGGCTTCTGACCG	1.0216	28.8974
	AACTCCAGCAAATCCTGCGAGGGTTCGG	AACTCCAGCAAATCCTGCGA	GTTTTGCACCAACTCCAGCAAATCCTGCGAGGGTTCGGTACGC	1.03634	28.9449
	AACTCCAGCCGCTGCCAGTACGGGGTGA	AACTCCAGCCGCTGCCAGTA	GCCGTCGGGCAACTCCAGCCGCTGCCAGTACGGGGTGAATTTC	-0.881742	9.52832
	AACTCCAGTTGGTTATTTAACGGCGCGA	AACTCCAGTTGGTTATTTAA	GACTCATAAAAACTCCAGTTGGTTATTTAACGGCGCGAGTGTA	1.47381	30.9625
	AACTCCATGCCTGGGATGTTCGGCAGTG	AACTCCATGCCTGGGATGTT	GTTGTCGGTTAACTCCATGCCTGGGATGTTCGGCAGTGCGCCT	-0.269603	14.8843
	AACTCCCAAGCCGTCAACTGCGGCAGCA	AACTCCCAAGCCGTCAACTG	ATTCAAGCACAACTCCCAAGCCGTCAACTGCGGCAGCAATCGC	-0.797503	10.1661
	AACTCCCACAGCGTGACTTTCGGTGCTG	AACTCCCACAGCGTGACTTT	CTGCTGGAAGAACTCCCACAGCGTGACTTTCGGTGCTGTTTTC	-0.0349981	18.1155
	AACTCCGAAGGGATAACCAACGGTAGTG	AACTCCGAAGGGATAACCAA	TGGTGACTAAAACTCCGAAGGGATAACCAACGGTAGTGTGCGA	-1.42969	3.62991
	AACTCCGCGACAATAGACTTGGGAAGCG	AACTCCGCGACAATAGACTT	TCACTGCTTAAACTCCGCGACAATAGACTTGGGAAGCGCACGA	0.768041	23.4189
	AACTCCTCAAATCACACTGCGGGATCGT	AACTCCTCAAATCACACTGC	TTCCATTGAAAACTCCTCAAATCACACTGCGGGATCGTGAATT	0.806018	30.0244
	AACTCCTGTAACGGGGTCATCGGCACCG	AACTCCTGTAACGGGGTCAT	ATAGTGCCAGAACTCCTGTAACGGGGTCATCGGCACCGGTGCG	-0.82187	9.02265
	AACTCCTTGCTCTGCTGCGTCGGCCTGG	AACTCCTTGCTCTGCTGCGT	GCTTGATCACAACTCCTTGCTCTGCTGCGTCGGCCTGGGTAAT	1.16348	30.3518
	AACTCGCCTCCCTGCGCGGATGGATGCC	AACTCGCCTCCCTGCGCGGA	TTTCAACGCCAACTCGCCTCCCTGCGCGGATGGATGCCAGGAA	0.645931	23.0254
	AACTCGTCCGGGTAATTTATTGGTCATT	AACTCGTCCGGGTAATTTAT	GACTATCGCCAACTCGTCCGGGTAATTTATTGGTCATTCCGCC	0.264428	21.624
	AACTCGTCGAACAAGTCTTGCGGTTTTT	AACTCGTCGAACAAGTCTTG	TTTACCGGCGAACTCGTCGAACAAGTCTTGCGGTTTTTTACCC	0.922551	28.1245
	AACTCGTGCATTGTCTTCAGCGGAGAGA	AACTCGTGCATTGTCTTCAG	TGGCGACATTAACTCGTGCATTGTCTTCAGCGGAGAGACGCCC	-1.06158	7.22456
	AACTCTACGGCGGTACGGTAAGGCACAA	AACTCTACGGCGGTACGGTA	CAGCGCGCACAACTCTACGGCGGTACGGTAAGGCACAAAGGTT	0.1103	19.1418
	AACTCTATGGAGATTAGTTATGGATACG	AACTCTATGGAGATTAGTTA	TCTCGTTCTCAACTCTATGGAGATTAGTTATGGATACGCCACG	-1.23492	4.64275
	AACTCTGCCGGAGCATAAATCGGCAGGA	AACTCTGCCGGAGCATAAAT	TACCGGAATAAACTCTGCCGGAGCATAAATCGGCAGGATCACT	1.03308	24.928
	AACTCTGCTATCCAGCTCTCCGGCTGGT	AACTCTGCTATCCAGCTCTC	TGCCGCCAGCAACTCTGCTATCCAGCTCTCCGGCTGGTTGTGG	0.51918	23.0523
	AACTCTGGAGGAAACTGTTTTGGCGATT	AACTCTGGAGGAAACTGTTT	CATATACATTAACTCTGGAGGAAACTGTTTTGGCGATTCGTCT	2.09856	37.6811
	AACTCTTCAGCCAGCCAACGCGGCGCAA	AACTCTTCAGCCAGCCAACG	GGATTCAGCGAACTCTTCAGCCAGCCAACGCGGCGCAATAGCG	-1.10328	6.20368
	AACTCTTCCAGTTGCAAACAGGGTTCGC	AACTCTTCCAGTTGCAAACA	CGTCGGTGCAAACTCTTCCAGTTGCAAACAGGGTTCGCCGCGC	0.194723	19.7231
	AACTCTTCTCCAGCGGGAGACGGGCGGG	AACTCTTCTCCAGCGGGAGA	ACGGCTCACTAACTCTTCTCCAGCGGGAGACGGGCGGGTGACA	-0.683877	10.8155
	AACTCTTTACCATTCCACACCGGCTCCA	AACTCTTTACCATTCCACAC	ACGCGGCACGAACTCTTTACCATTCCACACCGGCTCCATCGCG	-1.39069	3.83022
	AACTCTTTCACCGTATAGTAAGGAACCA	AACTCTTTCACCGTATAGTA	AGATTCGACAAACTCTTTCACCGTATAGTAAGGAACCAGTTTC	-0.363762	14.8144
	AACTGAAATCATCGTTTTCGAGGAACTG	AACTGAAATCATCGTTTTCG	GTCAGGCCGAAACTGAAATCATCGTTTTCGAGGAACTGATAAT	-0.358715	14.8966
	AACTGAAGTACTCCCAGATTTGGATCGC	AACTGAAGTACTCCCAGATT	ATGCCGTAAAAACTGAAGTACTCCCAGATTTGGATCGCCACGA	1.19434	30.7266
	AACTGACACATTACTGCATGAGGCACCA	AACTGACACATTACTGCATG	ACATAGATAAAACTGACACATTACTGCATGAGGCACCAATATA	0.950381	26.2595
	AACTGACCAGGTGAAGCAGCGGGTGGGG	AACTGACCAGGTGAAGCAGC	ACTAAACCTAAACTGACCAGGTGAAGCAGCGGGTGGGGCAGGG	-1.14394	6.37021
	AACTGACCATCACCGAAATGGGGAATGA	AACTGACCATCACCGAAATG	GGGAGGCTGGAACTGACCATCACCGAAATGGGGAATGAATGAT	1.08402	28.9573
	AACTGACCTCCGTAAGCAGCTGGTTATC	AACTGACCTCCGTAAGCAGC	ATGACGCGAGAACTGACCTCCGTAAGCAGCTGGTTATCGATAT	1.80006	29.6275
	AACTGACGGTTACGAAAGCGCGGCGACA	AACTGACGGTTACGAAAGCG	TAATCCAGCAAACTGACGGTTACGAAAGCGCGGCGACAATAAT	0.610483	24.9622
	AACTGAGGCTTTTTGCATATCGGTCATC	AACTGAGGCTTTTTGCATAT	TTTGCATAGAAACTGAGGCTTTTTGCATATCGGTCATCACATC	0.489423	22.303
	AACTGATAGCTGTCACGCACCGGAGCGG	AACTGATAGCTGTCACGCAC	TGCCGCGTGTAACTGATAGCTGTCACGCACCGGAGCGGAACAG	0.343859	20.9614
	AACTGATATTACGATGCCCCTGGTCATA	AACTGATATTACGATGCCCC	ACGCCGAGATAACTGATATTACGATGCCCCTGGTCATACAGCC	1.06319	30.8783
	AACTGATCGTTAAAACTGCCTGGCACAG	AACTGATCGTTAAAACTGCC	TGCATCGGCGAACTGATCGTTAAAACTGCCTGGCACAGCAATT	-0.748402	10.4355
	AACTGATGCGTACGACGGGCGGGAACAC	AACTGATGCGTACGACGGGC	TTGCAGTTCGAACTGATGCGTACGACGGGCGGGAACACCCAGC	0.0689195	20.0346
	AACTGATGTGGTGTTAACGTCGGTTCTT	AACTGATGTGGTGTTAACGT	ACCGCGCGGAAACTGATGTGGTGTTAACGTCGGTTCTTCAACG	1.41509	33.1429
	AACTGATTTCCAGGTCGTTACGGCGATG	AACTGATTTCCAGGTCGTTA	TGGCTGTCGCAACTGATTTCCAGGTCGTTACGGCGATGCGAAA	0.744872	24.694
	AACTGCACATCAACCTCAAAAGGGAAAT	AACTGCACATCAACCTCAAA	GAAACTCGTTAACTGCACATCAACCTCAAAAGGGAAATCGGGA	-1.38865	3.72385
	AACTGCACTCAGCATCCACGGGGTGATC	AACTGCACTCAGCATCCACG	CGGGGAAGATAACTGCACTCAGCATCCACGGGGTGATCACACA	0.141311	18.5993
	AACTGCAGGCGCTTCCATCCGGGTATGA	AACTGCAGGCGCTTCCATCC	TCGCCACCCGAACTGCAGGCGCTTCCATCCGGGTATGATCGAC	0.529702	22.5617
	AACTGCCAACATCATAGGCGTGGTGTTT	AACTGCCAACATCATAGGCG	TTATCGAGAAAACTGCCAACATCATAGGCGTGGTGTTTACCGA	0.401664	22.7569
	AACTGCCGCATCTGTTCCACAGGATGGA	AACTGCCGCATCTGTTCCAC	ACTGGTCATCAACTGCCGCATCTGTTCCACAGGATGGAGCAAC	0.177983	19.7493
	AACTGCGCAAGAAAGTACTACGGCGAAA	AACTGCGCAAGAAAGTACTA	TCATACATATAACTGCGCAAGAAAGTACTACGGCGAAAACCAA	0.604258	24.0374
	AACTGCGCCAGCGGGTTAAACGGCTGAG	AACTGCGCCAGCGGGTTAAA	CAGGAAGATAAACTGCGCCAGCGGGTTAAACGGCTGAGTAACG	-1.48954	2.41468
	AACTGCGCGGGTAATGGATGAGGGAATG	AACTGCGCGGGTAATGGATG	TTTCCCGCTTAACTGCGCGGGTAATGGATGAGGGAATGAAAAT	-1.52179	2.82651
	AACTGCGGAAGAACATCGTAGGGTTTAT	AACTGCGGAAGAACATCGTA	TTCATCGGTGAACTGCGGAAGAACATCGTAGGGTTTATTGAAC	0.518105	23.164
	AACTGCGTCTATGCGCGCTTCGGCGCTG	AACTGCGTCTATGCGCGCTT	CCTGAAGCAAAACTGCGTCTATGCGCGCTTCGGCGCTGCCTGT	1.3539	28.8054
	AACTGCTGCCGGCGGGGTCTTGGTAACG	AACTGCTGCCGGCGGGGTCT	TTTTCAGCAGAACTGCTGCCGGCGGGGTCTTGGTAACGAAAGT	-1.31286	4.36777
	AACTGCTGGCGATCATAGCGTGGAGCGT	AACTGCTGGCGATCATAGCG	ACGTGATTGCAACTGCTGGCGATCATAGCGTGGAGCGTGTACA	0.0363187	18.9836
	AACTGCTTGATGCTGACCTGCGGGGTCG	AACTGCTTGATGCTGACCTG	ACTGTTTTCCAACTGCTTGATGCTGACCTGCGGGGTCGGCAAC	-0.224187	14.1446
	AACTGGAACTGGACGTCGCACGGGCGCT	AACTGGAACTGGACGTCGCA	CACTGCAAAAAACTGGAACTGGACGTCGCACGGGCGCTGTTAA	-0.386369	15.2699
	AACTGGAAGTAGTGGGCCAGCGGTGTGC	AACTGGAAGTAGTGGGCCAG	GGTGAGCAGTAACTGGAAGTAGTGGGCCAGCGGTGTGCGTTCA	-0.912819	9.77814
	AACTGGAGATGCTCATGAAATGGTGCAA	AACTGGAGATGCTCATGAAA	GAATATCAGTAACTGGAGATGCTCATGAAATGGTGCAAACGTG	-0.809445	9.42275
	AACTGGAGTTTGACTAATACAGGAATAC	AACTGGAGTTTGACTAATAC	GAGCAGGTGGAACTGGAGTTTGACTAATACAGGAATACTATGA	-0.871091	8.78283
	AACTGGATAGTGAAATAATGCGGACACA	AACTGGATAGTGAAATAATG	AAAAATGGATAACTGGATAGTGAAATAATGCGGACACAGTGGC	-1.32519	4.37796
	AACTGGCTAATGGATTCGCGGGGCGCTT	AACTGGCTAATGGATTCGCG	GTGGTCGATTAACTGGCTAATGGATTCGCGGGGCGCTTGCCGC	0.528226	23.2395
	AACTGGCTGGAGAAACCAAACGGATCGA	AACTGGCTGGAGAAACCAAA	CAGGCCGACAAACTGGCTGGAGAAACCAAACGGATCGACGCTT	1.44323	33.566
	AACTGGCTGGCGTGGCATGAAGGTCCGT	AACTGGCTGGCGTGGCATGA	ACCCAGATGGAACTGGCTGGCGTGGCATGAAGGTCCGTGGCGA	0.507846	23.6146
	AACTGGTCATGACCACATTTCGGGCATA	AACTGGTCATGACCACATTT	GCGTCTCTGGAACTGGTCATGACCACATTTCGGGCATAGCGTC	-1.42117	3.54071
	AACTGGTGAAAAAGCGCGGTGGGATTGT	AACTGGTGAAAAAGCGCGGT	ATCCCCACACAACTGGTGAAAAAGCGCGGTGGGATTGTCGCGA	0.130337	18.0067
	AACTGGTGCCACTCTGCACGCGGTTGCG	AACTGGTGCCACTCTGCACG	ATCCGCTACCAACTGGTGCCACTCTGCACGCGGTTGCGCTTCC	1.59546	30.5792
	AACTGGTGTGCCAATCTGTTCGGCAACA	AACTGGTGTGCCAATCTGTT	CGTAGACTTCAACTGGTGTGCCAATCTGTTCGGCAACACCGCC	-0.355274	14.1642
	AACTGTAAAAGGAAACATCATGGAACTG	AACTGTAAAAGGAAACATCA	CATGAACTGGAACTGTAAAAGGAAACATCATGGAACTGTATCT	1.56216	32.506
	AACTGTACGCGGGTACCGACCGGTACTT	AACTGTACGCGGGTACCGAC	CTCATCAATAAACTGTACGCGGGTACCGACCGGTACTTTCTCG	-0.5015	12.7148
	AACTGTCCAGTTCAAATAACGGGATAAT	AACTGTCCAGTTCAAATAAC	GGCGGTGCATAACTGTCCAGTTCAAATAACGGGATAATCGCCT	-1.55732	1.55667
	AACTGTCCATCGATATACATAGGATGTT	AACTGTCCATCGATATACAT	CCAGGTAACAAACTGTCCATCGATATACATAGGATGTTGAACG	0.601322	23.586
	AACTGTCCCCCACCGCTGGTAGGTTCGG	AACTGTCCCCCACCGCTGGT	CGCCGTGGACAACTGTCCCCCACCGCTGGTAGGTTCGGCCTTA	-0.844728	9.27459
	AACTGTGCCAGCAACGCTACCGGACGAC	AACTGTGCCAGCAACGCTAC	GTTTAACAGGAACTGTGCCAGCAACGCTACCGGACGACCGGTG	-0.264339	19.2167
	AACTGTTCAGCATGTTGCGACGGGTTCA	AACTGTTCAGCATGTTGCGA	CTGGCTCTGAAACTGTTCAGCATGTTGCGACGGGTTCATACAT	1.38693	27.1389
	AACTGTTCAGGCGTTCCGGGCGGTTGAG	AACTGTTCAGGCGTTCCGGG	TCATCATTAAAACTGTTCAGGCGTTCCGGGCGGTTGAGCGTTA	-1.1696	6.26645
	AACTGTTCTTCAGTTTCGGGAGGAGAGA	AACTGTTCTTCAGTTTCGGG	TTGCGCTAACAACTGTTCTTCAGTTTCGGGAGGAGAGAGCAGT	-0.673564	10.9779
	AACTGTTTCAGGTTGTTTTCTGGCTGAC	AACTGTTTCAGGTTGTTTTC	TAGCAACGCAAACTGTTTCAGGTTGTTTTCTGGCTGACATAAA	-0.896761	7.62487
	AACTGTTTCCATGGCGCGCATGGCGATA	AACTGTTTCCATGGCGCGCA	CTCTGACATAAACTGTTTCCATGGCGCGCATGGCGATACTGGT	0.669283	22.467
	AACTTAACTTGCCATCAAGCAGGTTGAC	AACTTAACTTGCCATCAAGC	GGCAGCGAGAAACTTAACTTGCCATCAAGCAGGTTGACGGGAT	1.12809	29.8969
	AACTTATCATTCTGGCTATCGGGATTGG	AACTTATCATTCTGGCTATC	TTTTTGCATCAACTTATCATTCTGGCTATCGGGATTGGCAGTG	1.34067	27.6828
	AACTTATCCTTGTTAATTGAGGGGGATG	AACTTATCCTTGTTAATTGA	CACCGTTCACAACTTATCCTTGTTAATTGAGGGGGATGACTTG	1.10735	27.0756
	AACTTATCTTCATCAGAAAGTGGCTGCA	AACTTATCTTCATCAGAAAG	TAGCGCCTGCAACTTATCTTCATCAGAAAGTGGCTGCAATTTG	-0.671092	11.3239
	AACTTATGCCGTCGAACATATGGCTCTG	AACTTATGCCGTCGAACATA	TGTTCGGTTAAACTTATGCCGTCGAACATATGGCTCTGCGTAC	1.3871	34.3817
	AACTTCAATCTGCCGTCCTTTGGCAGAA	AACTTCAATCTGCCGTCCTT	CGGTCGCTTCAACTTCAATCTGCCGTCCTTTGGCAGAATCCAA	1.25185	33.2356
	AACTTCACGGGCTTTGAAGCCGGAGATG	AACTTCACGGGCTTTGAAGC	CGGTTTCGGCAACTTCACGGGCTTTGAAGCCGGAGATGCGCAG	-0.0493038	17.3844
	AACTTCATCACCTTTGGCAATGGAGTCC	AACTTCATCACCTTTGGCAA	CGTTCGTCAGAACTTCATCACCTTTGGCAATGGAGTCCATCAG	0.00981269	17.9327
	AACTTCATCCGCAACGCGTACGGACATG	AACTTCATCCGCAACGCGTA	GCAGAATGAAAACTTCATCCGCAACGCGTACGGACATGCCGTC	0.206153	19.6393
	AACTTCCCCTTTAAAGTGAACGGTCCCA	AACTTCCCCTTTAAAGTGAA	CGGCGTTAACAACTTCCCCTTTAAAGTGAACGGTCCCACCATT	-0.821505	8.82877
	AACTTCCGCAGGAAACCATGCGGACGAC	AACTTCCGCAGGAAACCATG	GCTCAACCCGAACTTCCGCAGGAAACCATGCGGACGACCTGTT	-0.348425	15.0777
	AACTTCCGGATACGCCGCCACGGAGATA	AACTTCCGGATACGCCGCCA	CTTCCGGGTGAACTTCCGGATACGCCGCCACGGAGATATCGAA	-1.16916	5.50881
	AACTTCCTCCCTGATCAACGAGGATCAC	AACTTCCTCCCTGATCAACG	TTAATGTCATAACTTCCTCCCTGATCAACGAGGATCACTGTTT	1.25161	30.9296
	AACTTCGACAGCCGCAAAGCTGGCAAAT	AACTTCGACAGCCGCAAAGC	GCGTTGACTGAACTTCGACAGCCGCAAAGCTGGCAAATGACAT	-0.214308	15.4631
	AACTTCGCGCATGAGCACATGGGTCGGC	AACTTCGCGCATGAGCACAT	GTTCCCAGGCAACTTCGCGCATGAGCACATGGGTCGGCTCCAG	1.21887	29.2746
	AACTTCGTCGAGCGGCGCATTGGCGAGA	AACTTCGTCGAGCGGCGCAT	ACAAGTGGAGAACTTCGTCGAGCGGCGCATTGGCGAGATCGGT	0.433153	24.4051
	AACTTCGTGGCACTAACATCTGGCAAAG	AACTTCGTGGCACTAACATC	ATTGGTTTGCAACTTCGTGGCACTAACATCTGGCAAAGTCACC	-0.712255	10.3784
	AACTTCTCGTCCATCAAAGACGGCCGCA	AACTTCTCGTCCATCAAAGA	GGTCCGGCTGAACTTCTCGTCCATCAAAGACGGCCGCAGGAAT	-0.143857	16.5517
	AACTTCTGTTCACTAACAGGCGGTTTGC	AACTTCTGTTCACTAACAGG	TTCATCAATTAACTTCTGTTCACTAACAGGCGGTTTGCCTAAC	-1.45633	3.01127
	AACTTCTTCGCCTGGCGACCAGGTTGTA	AACTTCTTCGCCTGGCGACC	ACATTGTCTGAACTTCTTCGCCTGGCGACCAGGTTGTACTGGT	-0.196442	14.7978
	AACTTGACGACAGATTTCAGTGGTTCGG	AACTTGACGACAGATTTCAG	TGCCAGCGCAAACTTGACGACAGATTTCAGTGGTTCGGGGCAC	-0.705973	10.9007
	AACTTGATCGATATGTTCTTCGGCCAGT	AACTTGATCGATATGTTCTT	TAAACAGATCAACTTGATCGATATGTTCTTCGGCCAGTAGTTC	0.0963675	18.4679
	AACTTGCCAGACCGCTACGACGGGACTC	AACTTGCCAGACCGCTACGA	TGCGCGGAATAACTTGCCAGACCGCTACGACGGGACTCACTCT	1.33784	30.9028
	AACTTGCTGAAGTCCACCTTCGGCCACG	AACTTGCTGAAGTCCACCTT	GATTTCACCAAACTTGCTGAAGTCCACCTTCGGCCACGGCAGC	-1.17365	6.0859
	AACTTGTTAAAAAACAAGGAAGGCTAAT	AACTTGTTAAAAAACAAGGA	ATCTAATATCAACTTGTTAAAAAACAAGGAAGGCTAATATGCT	-1.62926	1.71749
	AACTTGTTCAGAAATGGTCACGGCGGTG	AACTTGTTCAGAAATGGTCA	CGCTCAACAAAACTTGTTCAGAAATGGTCACGGCGGTGAGTTC	0.715332	24.0881
	AACTTTAAATTTCTTCTGCCAGGCCAGC	AACTTTAAATTTCTTCTGCC	GTTATTTTTTAACTTTAAATTTCTTCTGCCAGGCCAGCAGTTC	-0.52265	12.5769
	AACTTTAGCCAGTTTCTTTTTGGTACGT	AACTTTAGCCAGTTTCTTTT	GTGAGTTGCCAACTTTAGCCAGTTTCTTTTTGGTACGTATGTA	0.570113	23.8004
	AACTTTAGCGAAGTCGTCAAAGGTGATG	AACTTTAGCGAAGTCGTCAA	CGCGCAGGTCAACTTTAGCGAAGTCGTCAAAGGTGATGGTTTC	1.03229	29.3967
	AACTTTCAGACCGAGGCTTGCGGCAAAG	AACTTTCAGACCGAGGCTTG	GTCCGGCGTTAACTTTCAGACCGAGGCTTGCGGCAAAGGTCGC	1.96451	28.6031
	AACTTTCATGGCAACGTTCGGGGCGTGC	AACTTTCATGGCAACGTTCG	ATTAGCACGAAACTTTCATGGCAACGTTCGGGGCGTGCCGGTT	1.02658	28.1858
	AACTTTCCAACGCCTCTGAAAGGGTTAA	AACTTTCCAACGCCTCTGAA	GCGGTTTTAAAACTTTCCAACGCCTCTGAAAGGGTTAACGTAT	-0.631014	11.5609
	AACTTTCCCTGCAATGTTTATGGAGTAA	AACTTTCCCTGCAATGTTTA	GTTTTCATAAAACTTTCCCTGCAATGTTTATGGAGTAAAGCGA	-0.422102	13.0795
	AACTTTCCCTTTAACTACCAGGGTGTTA	AACTTTCCCTTTAACTACCA	CGTGACGTTTAACTTTCCCTTTAACTACCAGGGTGTTAACGAC	-0.759273	10.0396
	AACTTTCTGGCTTTGTACAAAGGTGCCT	AACTTTCTGGCTTTGTACAA	GGGCGTTTTCAACTTTCTGGCTTTGTACAAAGGTGCCTTTTCC	0.402596	21.9332
	AACTTTGACCTTCGTAAACAGGGAGCGA	AACTTTGACCTTCGTAAACA	CCGGCTTACGAACTTTGACCTTCGTAAACAGGGAGCGAATTTC	1.07143	26.7902
	AACTTTGAGTACGATGGTGTTGGATTTT	AACTTTGAGTACGATGGTGT	CGTCTTTAGCAACTTTGAGTACGATGGTGTTGGATTTTTCCAT	-0.130564	16.0427
	AACTTTGCCCCGCGACGAGGTGGTAATC	AACTTTGCCCCGCGACGAGG	TTAATGGCATAACTTTGCCCCGCGACGAGGTGGTAATCCTGAC	-0.263757	15.0735
	AACTTTGCCGACACGATGCATGGTATAA	AACTTTGCCGACACGATGCA	TCGGCGGAACAACTTTGCCGACACGATGCATGGTATAAACGAA	-0.856885	9.02271
	AACTTTGCCGGATGGCACGCTGGCAATG	AACTTTGCCGGATGGCACGC	TCTGATTTTCAACTTTGCCGGATGGCACGCTGGCAATGCTTAA	-0.334375	13.9964
	AACTTTGCCGGATTTAACATCGGCTTCA	AACTTTGCCGGATTTAACAT	CAATCACCTGAACTTTGCCGGATTTAACATCGGCTTCAGAGAT	1.81725	33.3227
	AACTTTGCGTGTACGCACGATGGAATCC	AACTTTGCGTGTACGCACGA	TAGTATCGAAAACTTTGCGTGTACGCACGATGGAATCCAGCGT	-1.59155	2.09592
	AACTTTGTCGCCCGGTTTGATGGCATCA	AACTTTGTCGCCCGGTTTGA	CCACCACCAGAACTTTGTCGCCCGGTTTGATGGCATCAACGTG	1.32864	34.4743
	AACTTTTATCCAGCATGACGCGGGTGAA	AACTTTTATCCAGCATGACG	TGCTGAATAAAACTTTTATCCAGCATGACGCGGGTGAAAAGAC	-0.426799	13.7163
	AACTTTTCGCTGTGCTGCCATGGGATAA	AACTTTTCGCTGTGCTGCCA	CAGGCTATACAACTTTTCGCTGTGCTGCCATGGGATAACGTGA	-0.439485	13.6915
	AACTTTTGGCAAACAGTTCGCGGGTGCG	AACTTTTGGCAAACAGTTCG	CTATAGCCCAAACTTTTGGCAAACAGTTCGCGGGTGCGTTCTA	-0.354536	15.3461
	AACTTTTTCAAATTCCGCTTTGGTCATC	AACTTTTTCAAATTCCGCTT	ACTGCGATTCAACTTTTTCAAATTCCGCTTTGGTCATCAATTC	-1.64574	0.965124
	AACTTTTTTGAATATCAGGTTGGTTATT	AACTTTTTTGAATATCAGGT	ACAGCAACAAAACTTTTTTGAATATCAGGTTGGTTATTGCCTT	-1.56061	2.71159
	AAGAAAAAACCTACCATTATAGGACGGG	AAGAAAAAACCTACCATTAT	GCTACCGGTGAAGAAAAAACCTACCATTATAGGACGGGCTTTC	-0.567077	12.1543
	AAGAAAACTCCTTTCGAATCAGGAGGCC	AAGAAAACTCCTTTCGAATC	TAAGCGCCATAAGAAAACTCCTTTCGAATCAGGAGGCCATTGT	-0.302828	14.4258
	AAGAAAATGGCAAGATATTTGGGTCCTA	AAGAAAATGGCAAGATATTT	TTGTTGGAGAAAGAAAATGGCAAGATATTTGGGTCCTAAGCTC	-0.412253	13.8247
	AAGAAACCCACGAGAACCAGCGGTTATC	AAGAAACCCACGAGAACCAG	GTACCATTGAAAGAAACCCACGAGAACCAGCGGTTATCTTCTT	-0.834449	9.9966
	AAGAAACCGTTTTGTATTCAAGGAAGAA	AAGAAACCGTTTTGTATTCA	AATGCAATAAAAGAAACCGTTTTGTATTCAAGGAAGAAATGCA	1.39294	35.1713
	AAGAAACGCCCCACATCTTCCGGCAGTT	AAGAAACGCCCCACATCTTC	CCGCTTCAGCAAGAAACGCCCCACATCTTCCGGCAGTTCAAAA	0.709416	24.6695
	AAGAAACGCTGCATATAGCCGGGATACT	AAGAAACGCTGCATATAGCC	GTGGTCGCGGAAGAAACGCTGCATATAGCCGGGATACTGGCCA	-1.29714	4.28856
	AAGAAACGGACCGTGTTTCCCGGATCGA	AAGAAACGGACCGTGTTTCC	GTGAGCATCCAAGAAACGGACCGTGTTTCCCGGATCGAATAAC	-0.160535	16.4037
	AAGAAATAGGAAAACCGCGACGGCAGTT	AAGAAATAGGAAAACCGCGA	TCGCCAGTACAAGAAATAGGAAAACCGCGACGGCAGTTCGGGC	1.09466	29.7678
	AAGAAATCCATCCAGCAACACGGGTAAA	AAGAAATCCATCCAGCAACA	CAGCATAAGAAAGAAATCCATCCAGCAACACGGGTAAACCGCA	-0.277527	14.0802
	AAGAAATCTTCTTCGTCAATCGGAATGC	AAGAAATCTTCTTCGTCAAT	CTGACGCCCGAAGAAATCTTCTTCGTCAATCGGAATGCCGTTG	1.27022	31.9622
	AAGAAATTCGCCATTAAAAGAGGACCTC	AAGAAATTCGCCATTAAAAG	GCGATCAATAAAGAAATTCGCCATTAAAAGAGGACCTCGTGTT	-0.817988	9.12394
	AAGAACAGTGCCAGCGCAATCGGCAAAC	AAGAACAGTGCCAGCGCAAT	TGTCACTTCAAAGAACAGTGCCAGCGCAATCGGCAAACCGAGT	0.294056	20.6871
	AAGAACCACAACCCAGAGTCAGGGAAGG	AAGAACCACAACCCAGAGTC	TTACCACCCCAAGAACCACAACCCAGAGTCAGGGAAGGTGCGA	-1.0627	7.65722
	AAGAACCACGCCAGTGGTGAGGGTAGCC	AAGAACCACGCCAGTGGTGA	GCCAGCGAAGAAGAACCACGCCAGTGGTGAGGGTAGCCATCAA	-1.49381	2.9841
	AAGAACCACGCCTCCCGATTCGGTTAAA	AAGAACCACGCCTCCCGATT	CGGCGGAAAAAAGAACCACGCCTCCCGATTCGGTTAAACCATA	-0.0191693	18.6556
	AAGAACCGATCACACCCAGCGGGCTGTT	AAGAACCGATCACACCCAGC	GTGTAAGTGAAAGAACCGATCACACCCAGCGGGCTGTTGTCTT	0.00391979	18.3339
	AAGAACCGCCGACTGGTCGAGGGAACGA	AAGAACCGCCGACTGGTCGA	TTGCAACTGGAAGAACCGCCGACTGGTCGAGGGAACGAACAGC	1.14308	29.4586
	AAGAACGCAACGGAGGCTAATGGCATGA	AAGAACGCAACGGAGGCTAA	CAATTACTGCAAGAACGCAACGGAGGCTAATGGCATGAAATTG	0.940109	26.9692
	AAGAACGCTGGCGTAGATGATGGGCCTG	AAGAACGCTGGCGTAGATGA	CGCCAGCGCTAAGAACGCTGGCGTAGATGATGGGCCTGATTGC	-0.260383	15.3925
	AAGAACGGATTTCGCCGTCCTGGCTCCA	AAGAACGGATTTCGCCGTCC	CGATGATAGTAAGAACGGATTTCGCCGTCCTGGCTCCACAAAT	0.87602	27.8615
	AAGAACTAACTTTTTCATGATGGAACTC	AAGAACTAACTTTTTCATGA	GTAAAGCGGCAAGAACTAACTTTTTCATGATGGAACTCCCGTC	1.33221	27.5692
	AAGAACTGAGTACGCAGCAGAGGAATCA	AAGAACTGAGTACGCAGCAG	CATAACGATAAAGAACTGAGTACGCAGCAGAGGAATCAGATCA	-0.478111	13.081
	AAGAACTGCTTTGCCCAAGCAGGGATTG	AAGAACTGCTTTGCCCAAGC	GAGGAGGTAGAAGAACTGCTTTGCCCAAGCAGGGATTGCAGTT	0.207145	21.2519
	AAGAAGACGCTGCGGCAGAAAGGATGGT	AAGAAGACGCTGCGGCAGAA	AACAGCAGGAAAGAAGACGCTGCGGCAGAAAGGATGGTGTATT	-0.472704	12.5952
	AAGAAGACGTAGTAAAAAGAAGGTCACC	AAGAAGACGTAGTAAAAAGA	CAAACAGCGAAAGAAGACGTAGTAAAAAGAAGGTCACCAGTAC	1.20905	29.1955
	AAGAAGAGGACTACAGCAATGGGATCTG	AAGAAGAGGACTACAGCAAT	AGTAAAAATGAAGAAGAGGACTACAGCAATGGGATCTGAAATC	1.42705	33.2314
	AAGAAGCAGCAATTGGCCTGCGGGATTG	AAGAAGCAGCAATTGGCCTG	TCGGCTCATCAAGAAGCAGCAATTGGCCTGCGGGATTGGCTTG	-0.215764	16.1522
	AAGAAGCCACTTAAACCTTTCGGGAACC	AAGAAGCCACTTAAACCTTT	GAATCCGGCAAAGAAGCCACTTAAACCTTTCGGGAACCAGCCG	0.735125	24.6592
	AAGAAGCGGGTAATGCTCCCCGGTAGGA	AAGAAGCGGGTAATGCTCCC	CAACAGTAAAAAGAAGCGGGTAATGCTCCCCGGTAGGAGTGAA	0.107743	19.6334
	AAGAAGCTGGCGACTGCTCCAGGAAGAA	AAGAAGCTGGCGACTGCTCC	ACGCTGTGAAAAGAAGCTGGCGACTGCTCCAGGAAGAATGAAA	0.663327	24.8805
	AAGAAGGTAAAGCCCTCAAGAGGCAGTA	AAGAAGGTAAAGCCCTCAAG	CACTTACCCGAAGAAGGTAAAGCCCTCAAGAGGCAGTAACTCA	0.157249	19.9293
	AAGAAGGTCTTCTTTTGTATAGGATTCG	AAGAAGGTCTTCTTTTGTAT	GACCAGAGGCAAGAAGGTCTTCTTTTGTATAGGATTCGCGTTT	1.75591	32.4889
	AAGAAGTTGATGGCAACGCGCGGCACTA	AAGAAGTTGATGGCAACGCG	GGGATAATAGAAGAAGTTGATGGCAACGCGCGGCACTAAATAA	0.407755	21.2585
	AAGAAGTTTCAAAGCCCATTTGGTTTTC	AAGAAGTTTCAAAGCCCATT	ATGCGGCAGTAAGAAGTTTCAAAGCCCATTTGGTTTTCGGGCA	-1.16613	6.04312
	AAGAATAACCACCACCGCAGCGGGAAGC	AAGAATAACCACCACCGCAG	TTGCCACCTGAAGAATAACCACCACCGCAGCGGGAAGCATGAG	-1.61942	1.02855
	AAGAATACCGTAAGCGTTACGGGTCGGG	AAGAATACCGTAAGCGTTAC	GGATACCACCAAGAATACCGTAAGCGTTACGGGTCGGGCGGAA	-0.976884	7.28911
	AAGAATATTAGCCCCGATAATGGAACAG	AAGAATATTAGCCCCGATAA	GGGCGATGTTAAGAATATTAGCCCCGATAATGGAACAGGTTTC	0.568014	24.2168
	AAGAATCACTGTTACGCAACGGGCTGAT	AAGAATCACTGTTACGCAAC	TCTGTCACAAAAGAATCACTGTTACGCAACGGGCTGATAGTAA	-0.929581	8.26006
	AAGAATCCTTTCTTCCCTTCCGGAGCAT	AAGAATCCTTTCTTCCCTTC	CGCCTGCTCAAAGAATCCTTTCTTCCCTTCCGGAGCATGACCA	-0.0540268	16.8567
	AAGAATCGGGTCGCCAGCGTAGGCGTCA	AAGAATCGGGTCGCCAGCGT	CCATAAGCGTAAGAATCGGGTCGCCAGCGTAGGCGTCAACTTT	-1.61487	1.37637
	AAGAATGAAATTCCCGTATGTGGGGCAT	AAGAATGAAATTCCCGTATG	CGCCAGAATAAAGAATGAAATTCCCGTATGTGGGGCATTAACA	-0.620954	11.6196
	AAGAATGAATATAAGGCCAATGGCGAAC	AAGAATGAATATAAGGCCAA	CCACGCCATTAAGAATGAATATAAGGCCAATGGCGAACGCATA	0.900171	27.1378
	AAGAATGACCGCCATCGCATTGGATGAC	AAGAATGACCGCCATCGCAT	GAAACTCATCAAGAATGACCGCCATCGCATTGGATGACACCAT	1.38871	29.0259
	AAGAATGAGTTTGCAGAAAGCGGAGCGT	AAGAATGAGTTTGCAGAAAG	AGGTTGTGGCAAGAATGAGTTTGCAGAAAGCGGAGCGTTGATG	-0.796124	10.2494
	AAGAATGCCGGTCACCATCCCGGTAAAC	AAGAATGCCGGTCACCATCC	TCAACAGCGGAAGAATGCCGGTCACCATCCCGGTAAACACCTC	-0.929662	8.30847
	AAGAATGTGTAACGTTTTACCGGGAGGG	AAGAATGTGTAACGTTTTAC	GCAAGCTTCCAAGAATGTGTAACGTTTTACCGGGAGGGATAAA	0.163801	20.2882
	AAGAATTATGCACGTCACACTGGTTGAA	AAGAATTATGCACGTCACAC	ATCTAAGGAGAAGAATTATGCACGTCACACTGGTTGAAATTAA	-0.57308	11.8186
	AAGAATTTGTTTTGCCTGAGTGGTCAGG	AAGAATTTGTTTTGCCTGAG	TTAAATGAGCAAGAATTTGTTTTGCCTGAGTGGTCAGGCGATT	-1.38613	4.05836
	AAGAATTTTGAACAATTGGATGGGTAAC	AAGAATTTTGAACAATTGGA	TTTCATCAGCAAGAATTTTGAACAATTGGATGGGTAACAGAAA	-0.0475898	16.9008
	AAGAATTTTTGCTGGAATTTCGGCTTCA	AAGAATTTTTGCTGGAATTT	GACGATCGGGAAGAATTTTTGCTGGAATTTCGGCTTCATCGTT	0.633225	25.3648
	AAGACAAACGTGCCAATGCACGGTAACA	AAGACAAACGTGCCAATGCA	CGGATTGCAAAAGACAAACGTGCCAATGCACGGTAACAGTAGG	-0.802426	9.18136
	AAGACAATGGCATTGCGATCCGGCAGTT	AAGACAATGGCATTGCGATC	GTTGGTTGCAAAGACAATGGCATTGCGATCCGGCAGTTGGTTA	-0.501343	12.8194
	AAGACAGATGAAAATCAGTCGGGAAACA	AAGACAGATGAAAATCAGTC	GTTAAAAAGGAAGACAGATGAAAATCAGTCGGGAAACACTCCA	-1.43648	3.25074
	AAGACATACCCGAATTCAGCTGGACGCG	AAGACATACCCGAATTCAGC	CGCACAATCAAAGACATACCCGAATTCAGCTGGACGCGGACGC	-0.546049	12.2557
	AAGACCAAACAAACCCAACCCGGAATAA	AAGACCAAACAAACCCAACC	TTAGCGTTGCAAGACCAAACAAACCCAACCCGGAATAAAATGC	-1.7212	0.716672
	AAGACCAACACCCACAGCCATGGCATCC	AAGACCAACACCCACAGCCA	GCAGGAAAGCAAGACCAACACCCACAGCCATGGCATCCAGGCT	-0.384302	14.3196
	AAGACCATCGGCAGGTTGTGCGGTTTAA	AAGACCATCGGCAGGTTGTG	AGTCCCGGTGAAGACCATCGGCAGGTTGTGCGGTTTAAACGCC	-1.19426	5.66192
	AAGACCCCCGCATGAGAAACAGGTGAAA	AAGACCCCCGCATGAGAAAC	AGCTCGTCAAAAGACCCCCGCATGAGAAACAGGTGAAAAATGA	-1.7325	0.237908
	AAGACCGCCCGAAGCTTGCAAGGTCGCC	AAGACCGCCCGAAGCTTGCA	GCATGACATCAAGACCGCCCGAAGCTTGCAAGGTCGCCGATGC	-0.259343	15.0433
	AAGACCGTGAAGATCATCAGCGGCCATT	AAGACCGTGAAGATCATCAG	ACATTGCCCGAAGACCGTGAAGATCATCAGCGGCCATTCATGC	-1.35815	3.52294
	AAGACCTGAATGTTGATGTCAGGCAACT	AAGACCTGAATGTTGATGTC	GCTATTGGTGAAGACCTGAATGTTGATGTCAGGCAACTGGCGT	-0.88942	8.41371
	AAGACCTGACTGTTCCAGCACGGATAAT	AAGACCTGACTGTTCCAGCA	ATTTAGCCGGAAGACCTGACTGTTCCAGCACGGATAATGGAGC	-1.645	0.998875
	AAGACGACTGAACCCTGACGCGGTACAG	AAGACGACTGAACCCTGACG	AAAATCAGCAAAGACGACTGAACCCTGACGCGGTACAGCTACT	-0.997103	8.14802
	AAGACGATAAACACCGCGTGAGGCTTTA	AAGACGATAAACACCGCGTG	ATGCATCGGAAAGACGATAAACACCGCGTGAGGCTTTAAATCC	-1.31493	4.29508
	AAGACGCAGCGCCGGTTCATTGGTGAAA	AAGACGCAGCGCCGGTTCAT	GTTTACGCCCAAGACGCAGCGCCGGTTCATTGGTGAAAACGTT	0.743001	26.0791
	AAGACGCAGCGCCTCACCTTCGGCAAAT	AAGACGCAGCGCCTCACCTT	AAACGCTGGAAAGACGCAGCGCCTCACCTTCGGCAAATGGCGT	-0.320186	15.1734
	AAGACGGCCTGAGGACGCAGCGGATGTG	AAGACGGCCTGAGGACGCAG	ATTTCCGGTAAAGACGGCCTGAGGACGCAGCGGATGTGATAGC	0.340349	22.1623
	AAGACGGCTCTCCTCCTGTCAGGCGCAC	AAGACGGCTCTCCTCCTGTC	TCGCGGCGTAAAGACGGCTCTCCTCCTGTCAGGCGCACTTTTT	0.123367	19.0196
	AAGACGTAATCTGCATCGATAGGGATAC	AAGACGTAATCTGCATCGAT	GCGCACGTCAAAGACGTAATCTGCATCGATAGGGATACCGTGT	1.5099	31.1467
	AAGACGTGAGAGCCGTTCGTCGGTTTCA	AAGACGTGAGAGCCGTTCGT	CGCTCCAGTCAAGACGTGAGAGCCGTTCGTCGGTTTCATCCAC	1.34631	30.8102
	AAGACGTTACGGGAAGGAGTAGGTATAG	AAGACGTTACGGGAAGGAGT	CAGCGTATTAAAGACGTTACGGGAAGGAGTAGGTATAGAATGT	1.16715	30.9907
	AAGACTGCAAGACGTCTGCAAGGCGCTC	AAGACTGCAAGACGTCTGCA	CAGTCCCCTTAAGACTGCAAGACGTCTGCAAGGCGCTCAAGAC	-1.1969	5.598
	AAGACTGTAAATAAACCACCTGGGTCTG	AAGACTGTAAATAAACCACC	TTCACTCATTAAGACTGTAAATAAACCACCTGGGTCTGCAGAT	-0.532809	11.988
	AAGACTTGCTCTTTTCATAGAGGAATTT	AAGACTTGCTCTTTTCATAG	TGTTCCTTAGAAGACTTGCTCTTTTCATAGAGGAATTTGCCGT	-0.810035	9.49243
	AAGACTTTGCCTTCCTGCTGAGGGGAGT	AAGACTTTGCCTTCCTGCTG	CGCGCCAAAAAAGACTTTGCCTTCCTGCTGAGGGGAGTAATCG	0.304082	20.7209
	AAGAGAAAATTGATCCGCCACGGCATCC	AAGAGAAAATTGATCCGCCA	TACGCAGTGAAAGAGAAAATTGATCCGCCACGGCATCCCAATT	0.748937	24.7928
	AAGAGAATAAACAGAATTTTGGGAACGC	AAGAGAATAAACAGAATTTT	GGCAACAACAAAGAGAATAAACAGAATTTTGGGAACGCGTTTG	1.08179	25.247
	AAGAGACGCATGAGGAAGCATGGCGGGA	AAGAGACGCATGAGGAAGCA	TGGGGGATGTAAGAGACGCATGAGGAAGCATGGCGGGATCACG	-0.467386	13.4127
	AAGAGAGCGAAGGCATATCGAGGTTAAC	AAGAGAGCGAAGGCATATCG	TCGCCACGCAAAGAGAGCGAAGGCATATCGAGGTTAACTGTCC	0.437304	21.4945
	AAGAGAGGAACGATGTATGATGGATCTC	AAGAGAGGAACGATGTATGA	CCGGTAAGAAAAGAGAGGAACGATGTATGATGGATCTCGATAA	1.47991	27.966
	AAGAGAGGCGTGCCAGGTAGTGGTCAGG	AAGAGAGGCGTGCCAGGTAG	ATATGGCGAGAAGAGAGGCGTGCCAGGTAGTGGTCAGGATTAT	-1.4939	2.61009
	AAGAGATCGCCCCCAGCCTTCGGCAAGC	AAGAGATCGCCCCCAGCCTT	CGGCAGGAAAAAGAGATCGCCCCCAGCCTTCGGCAAGCTGGCA	-1.39381	3.36221
	AAGAGATGGATTAACAGTAAAGGAGTCA	AAGAGATGGATTAACAGTAA	ACCTCAGCGGAAGAGATGGATTAACAGTAAAGGAGTCAATGAT	0.850297	27.494
	AAGAGCAGCCATATCGAGAATGGCGTTA	AAGAGCAGCCATATCGAGAA	CGAGGAAACCAAGAGCAGCCATATCGAGAATGGCGTTAGAGAA	-0.328216	14.3592
	AAGAGCGGATATATCCGCGCAGGAATGT	AAGAGCGGATATATCCGCGC	AGACGCGCATAAGAGCGGATATATCCGCGCAGGAATGTTGAAG	-1.7562	0.4845
	AAGAGCGGTGCCGTACGAGCCGGCACCG	AAGAGCGGTGCCGTACGAGC	GGGTGATGGCAAGAGCGGTGCCGTACGAGCCGGCACCGATCAC	1.13198	29.7217
	AAGAGCTCCCTGTCAGCGGCAGGGCCAA	AAGAGCTCCCTGTCAGCGGC	CTTCGGACATAAGAGCTCCCTGTCAGCGGCAGGGCCAAAATGC	-0.94591	8.24223
	AAGAGCTTCTACGCTAAGCGTGGGCGAT	AAGAGCTTCTACGCTAAGCG	TAGAGTGCTTAAGAGCTTCTACGCTAAGCGTGGGCGATGAATA	-0.232413	15.418
	AAGAGGAAAAAAATATGGAGTGGAGTCT	AAGAGGAAAAAAATATGGAG	CCGTTGTACTAAGAGGAAAAAAATATGGAGTGGAGTCTGACGC	-0.370679	14.0264
	AAGAGGAGCGCAACGTGGAAAGGTTTGA	AAGAGGAGCGCAACGTGGAA	CGTTTTTTCTAAGAGGAGCGCAACGTGGAAAGGTTTGATGCCA	-1.60159	1.49119
	AAGAGGATGCCCCAATACCCCGGCATTG	AAGAGGATGCCCCAATACCC	CGCCCAGACAAAGAGGATGCCCCAATACCCCGGCATTGTCGTC	-1.59918	1.81432
	AAGAGGATTGTGCCAGCAAACGGATACA	AAGAGGATTGTGCCAGCAAA	ACAAGCTGATAAGAGGATTGTGCCAGCAAACGGATACAGAATT	-0.0598542	17.1337
	AAGAGGCAAATGTGGAGTCGAGGATCAC	AAGAGGCAAATGTGGAGTCG	ATGGTTGCATAAGAGGCAAATGTGGAGTCGAGGATCACCGCAC	1.07927	30.5665
	AAGAGGCTCCCATTGGGTGCAGGCGGTC	AAGAGGCTCCCATTGGGTGC	GATAATCATGAAGAGGCTCCCATTGGGTGCAGGCGGTCGGCGA	0.851987	27.6953
	AAGAGTAAATAATGGCTTGTCGGCAATC	AAGAGTAAATAATGGCTTGT	CGCGTTCATCAAGAGTAAATAATGGCTTGTCGGCAATCGCCAG	1.24742	33.6521
	AAGAGTGACTTCAGGAATAATGGTATAC	AAGAGTGACTTCAGGAATAA	AAGATTGAGTAAGAGTGACTTCAGGAATAATGGTATACACATC	0.496781	23.1854
	AAGAGTGCCGCAGACAATACAGGTCGAT	AAGAGTGCCGCAGACAATAC	GTTGCAACCGAAGAGTGCCGCAGACAATACAGGTCGATTCATT	-1.18144	5.71768
	AAGAGTGGCACAATGCTATCAGGAAGGT	AAGAGTGGCACAATGCTATC	GATTCCCTGAAAGAGTGGCACAATGCTATCAGGAAGGTCGCCC	-0.0923568	17.2976
	AAGATAAATGTTGATAATGCCGGACGTA	AAGATAAATGTTGATAATGC	CAATAACAGAAAGATAAATGTTGATAATGCCGGACGTAATCCA	1.17351	30.5532
	AAGATAAATTGCCTGATATCCGGCACGC	AAGATAAATTGCCTGATATC	CACCGCCAGAAAGATAAATTGCCTGATATCCGGCACGCTGCGC	0.265477	22.116
	AAGATAAGGGGTGTTATAGTCGGCGAAT	AAGATAAGGGGTGTTATAGT	AAATAGCGAAAAGATAAGGGGTGTTATAGTCGGCGAATAAAAT	0.821074	25.7035
	AAGATAATGCGTCGGGCCAGCGGTGCGC	AAGATAATGCGTCGGGCCAG	CATTACCGCGAAGATAATGCGTCGGGCCAGCGGTGCGCCAAAA	0.45962	23.7019
	AAGATAATGTTCTTTGCTACAGGAAAAT	AAGATAATGTTCTTTGCTAC	TTCGGGATGGAAGATAATGTTCTTTGCTACAGGAAAATCAACA	-0.210358	14.6164
	AAGATACAGGGGTGTAATCGTGGCGGCA	AAGATACAGGGGTGTAATCG	GTGATGTAAAAAGATACAGGGGTGTAATCGTGGCGGCAAAAGA	-1.63738	0.708844
	AAGATACCCCCTAAGAACGTCGGAGCGT	AAGATACCCCCTAAGAACGT	GTCGTAGTCAAAGATACCCCCTAAGAACGTCGGAGCGTTCCGT	0.519365	23.8927
	AAGATACGGCGTAACAAGTTAGGAAGTT	AAGATACGGCGTAACAAGTT	CCCTTCGGCAAAGATACGGCGTAACAAGTTAGGAAGTTTAAAA	-0.133565	16.4579
	AAGATAGCCACCTTCGCTTAAGGCAAAT	AAGATAGCCACCTTCGCTTA	GCGGGCAATAAAGATAGCCACCTTCGCTTAAGGCAAATGTTTT	0.724517	25.0567
	AAGATAGCTTTCCAGCGCTGCGGACGAC	AAGATAGCTTTCCAGCGCTG	GCAGGCGATTAAGATAGCTTTCCAGCGCTGCGGACGACTGTTT	1.17481	30.1527
	AAGATAGGGAATGAGCTGTACGGAGCGG	AAGATAGGGAATGAGCTGTA	CATCAAATTCAAGATAGGGAATGAGCTGTACGGAGCGGATGCC	0.588439	23.9565
	AAGATAGTCTTCCCAGGCGACGGAGAAA	AAGATAGTCTTCCCAGGCGA	TCAATTCTTGAAGATAGTCTTCCCAGGCGACGGAGAAAGTCAC	-0.100972	16.948
	AAGATATAGTTAGTAATGCCAGGAATGC	AAGATATAGTTAGTAATGCC	AGTTTCTGAAAAGATATAGTTAGTAATGCCAGGAATGCCGTCG	-0.721812	10.4812
	AAGATATCCTGTAGCAACATCGGATGGG	AAGATATCCTGTAGCAACAT	AATTTTGTCGAAGATATCCTGTAGCAACATCGGATGGGAGGCC	0.776877	27.1883
	AAGATATCCTTTATGGCAATGGGTTATT	AAGATATCCTTTATGGCAAT	AAGTGTCATGAAGATATCCTTTATGGCAATGGGTTATTGGCCC	0.966368	26.9984
	AAGATATTTCGGCTGAAACAGGGTATCG	AAGATATTTCGGCTGAAACA	CGGCGTTATCAAGATATTTCGGCTGAAACAGGGTATCGGCAGG	0.614898	24.4768
	AAGATCAAACTTCACCTCAATGGCAGCA	AAGATCAAACTTCACCTCAA	TACTGACGTTAAGATCAAACTTCACCTCAATGGCAGCATCACG	0.243428	20.7869
	AAGATCACTCGCGCATGATCGGGCAAGG	AAGATCACTCGCGCATGATC	ATCGCCGAGAAAGATCACTCGCGCATGATCGGGCAAGGCGTCG	-1.18702	5.37785
	AAGATCAGACTGACCCGTCATGGTATTT	AAGATCAGACTGACCCGTCA	TATTTTTCAGAAGATCAGACTGACCCGTCATGGTATTTGCTGT	-1.17769	5.79197
	AAGATCATGAAAAATGGGCGAGGTTGCT	AAGATCATGAAAAATGGGCG	CTCGACAAAAAAGATCATGAAAAATGGGCGAGGTTGCTGCAGC	-0.949381	8.76891
	AAGATCCCCGCCGCGCTAACGGGCAAGA	AAGATCCCCGCCGCGCTAAC	ATTTGACTGGAAGATCCCCGCCGCGCTAACGGGCAAGAAATCT	-0.471496	13.0342
	AAGATCCCTGCTCCAGGCCCTGGCAATG	AAGATCCCTGCTCCAGGCCC	GAAGTTGGTAAAGATCCCTGCTCCAGGCCCTGGCAATGATGAC	-0.991654	7.64672
	AAGATCGACACGCGTTGCGCCGGGTTTA	AAGATCGACACGCGTTGCGC	GGTTGCCGTCAAGATCGACACGCGTTGCGCCGGGTTTAACACC	0.732611	25.3179
	AAGATCGCCGAGATCAACCGTGGCATTG	AAGATCGCCGAGATCAACCG	TGAAAGAATAAAGATCGCCGAGATCAACCGTGGCATTGGTGGT	-0.565935	11.419
	AAGATCGTAAGAATAATCATCGGCTTCT	AAGATCGTAAGAATAATCAT	GTTGGCGCAGAAGATCGTAAGAATAATCATCGGCTTCTGCTTC	0.696781	22.6539
	AAGATCTGATCGTAGTGGTGAGGTGGCA	AAGATCTGATCGTAGTGGTG	GTGCGCGGTAAAGATCTGATCGTAGTGGTGAGGTGGCAGGAAG	-1.19675	5.36411
	AAGATCTGGCAGCGGCGCTGGGGAGCCG	AAGATCTGGCAGCGGCGCTG	GAGCGTCAGCAAGATCTGGCAGCGGCGCTGGGGAGCCGAAAGG	1.26141	30.5253
	AAGATCTTCCGCGTTCGCGCCGGTGGTG	AAGATCTTCCGCGTTCGCGC	GCGCATCGCTAAGATCTTCCGCGTTCGCGCCGGTGGTGTTCAG	2.00815	30.3904
	AAGATGAAATAACACGGTGCAGGTGGCG	AAGATGAAATAACACGGTGC	GTCGGAAACAAAGATGAAATAACACGGTGCAGGTGGCGTCGTT	1.30343	31.9221
	AAGATGACGTTCGAATATTCCGGCAGGT	AAGATGACGTTCGAATATTC	TTCCTTTATCAAGATGACGTTCGAATATTCCGGCAGGTGCAGT	1.16615	30.3301
	AAGATGAGATAGAACGCCTTCGGTTGTT	AAGATGAGATAGAACGCCTT	CTCAATCGAGAAGATGAGATAGAACGCCTTCGGTTGTTTGAAA	0.364508	20.8293
	AAGATGAGCAACAACCGGTTGGGGAAAT	AAGATGAGCAACAACCGGTT	CAACATGCCGAAGATGAGCAACAACCGGTTGGGGAAATCGCTG	-0.468504	12.745
	AAGATGAGTAACACCCAGTTTGGCCGGA	AAGATGAGTAACACCCAGTT	CCAATACAACAAGATGAGTAACACCCAGTTTGGCCGGAAAACA	-0.877799	8.71766
	AAGATGATGAGGCGGCCTCAGGGACGTG	AAGATGATGAGGCGGCCTCA	AGTAAGTTTTAAGATGATGAGGCGGCCTCAGGGACGTGTTCCG	-0.618391	12.9923
	AAGATGCGAGATTAACCGCTCGGCGGCC	AAGATGCGAGATTAACCGCT	TTTCATCATCAAGATGCGAGATTAACCGCTCGGCGGCCTGCCA	1.28362	31.2921
	AAGATGCGTTGAGCCATGAGAGGTAATC	AAGATGCGTTGAGCCATGAG	GATCAGCGTAAAGATGCGTTGAGCCATGAGAGGTAATCTGTGT	-1.52243	2.10098
	AAGATGGGTTCGTCACGCGCCGGATCAA	AAGATGGGTTCGTCACGCGC	CGGACGTAATAAGATGGGTTCGTCACGCGCCGGATCAAACAGG	1.3617	29.3991
	AAGATGGTGCCGCTAATTTCGGGCACAG	AAGATGGTGCCGCTAATTTC	CTCACGGAACAAGATGGTGCCGCTAATTTCGGGCACAGCATCG	-0.932494	7.89625
	AAGATGTGCATCAAGAGCACCGGAGAGC	AAGATGTGCATCAAGAGCAC	CATAATGGTCAAGATGTGCATCAAGAGCACCGGAGAGCATGTG	-0.485424	14.4006
	AAGATGTGCTGAATGCAGCCAGGCCAGC	AAGATGTGCTGAATGCAGCC	GCCGCCAGAGAAGATGTGCTGAATGCAGCCAGGCCAGCAATGA	-1.6294	1.1657
	AAGATGTTTCAAATCGCACAAGGCCAGG	AAGATGTTTCAAATCGCACA	GCGTCTTCCGAAGATGTTTCAAATCGCACAAGGCCAGGCGGCA	0.70203	24.203
	AAGATGTTTTGCCAGCTGTTGGGCAAAT	AAGATGTTTTGCCAGCTGTT	CCTCAACGCCAAGATGTTTTGCCAGCTGTTGGGCAAATTCCAC	-0.0383265	17.694
	AAGATTAAGCGGCACATCACTGGCTACA	AAGATTAAGCGGCACATCAC	ATGCGACATCAAGATTAAGCGGCACATCACTGGCTACAGCAAT	-0.950111	8.51742
	AAGATTAATGCGTACCGTAACGGTGTAG	AAGATTAATGCGTACCGTAA	CCACAGCAAAAAGATTAATGCGTACCGTAACGGTGTAGCCATT	1.62895	34.4999
	AAGATTACGCGCATCAGCAAGGGAGAGG	AAGATTACGCGCATCAGCAA	CGGCAAGGTGAAGATTACGCGCATCAGCAAGGGAGAGGTGCGG	0.862465	26.5889
	AAGATTCACCGACACCTGCGGGGCAAAG	AAGATTCACCGACACCTGCG	AGGCTTTCAGAAGATTCACCGACACCTGCGGGGCAAAGTTGCC	-0.930007	8.11361
	AAGATTGAAGATTAAGAATGTGGTCAGC	AAGATTGAAGATTAAGAATG	GGAGTAGGAAAAGATTGAAGATTAAGAATGTGGTCAGCATTAA	1.12819	29.5017
	AAGATTGATGCTAAGTTCCGTGGTCGGG	AAGATTGATGCTAAGTTCCG	TTAGCATATTAAGATTGATGCTAAGTTCCGTGGTCGGGAGAAC	0.590637	23.1142
	AAGATTGCGAAAAGACCGGCAGGCAGGC	AAGATTGCGAAAAGACCGGC	TGCGGTAAAAAAGATTGCGAAAAGACCGGCAGGCAGGCAATAG	0.663132	26.5119
	AAGATTGCTCAAGGCGATTGAGGATCAC	AAGATTGCTCAAGGCGATTG	TCCTCAGTAGAAGATTGCTCAAGGCGATTGAGGATCACCAGCA	0.667611	25.1516
	AAGATTGGGGGAAAGCATAATGGCTAAT	AAGATTGGGGGAAAGCATAA	GATCCACGTAAAGATTGGGGGAAAGCATAATGGCTAATGTTAC	0.271724	20.946
	AAGATTTTACCCGTCGGCGCTGGCAGAT	AAGATTTTACCCGTCGGCGC	TACCGAAACAAAGATTTTACCCGTCGGCGCTGGCAGATGGGTC	0.869411	26.6895
	AAGATTTTCGCCTTGATTATCGGTAAGT	AAGATTTTCGCCTTGATTAT	ATACGAAGGTAAGATTTTCGCCTTGATTATCGGTAAGTTCCAG	-0.555372	12.4363
	AAGCAAAACCATATCCAGTGAGGAATCA	AAGCAAAACCATATCCAGTG	TCAGTTCATCAAGCAAAACCATATCCAGTGAGGAATCAGCAAG	-0.842414	10.0418
	AAGCAAACGCCGTTTGGTTTCGGCGCTA	AAGCAAACGCCGTTTGGTTT	GCATCGCGTCAAGCAAACGCCGTTTGGTTTCGGCGCTAATCGA	0.683846	26.0652
	AAGCAAAGGCACATAGATAAGGGATATA	AAGCAAAGGCACATAGATAA	AGGGATAAAAAAGCAAAGGCACATAGATAAGGGATATACATCC	-1.09935	7.14965
	AAGCAAATCGAACAGCGCGTCGGTAAGC	AAGCAAATCGAACAGCGCGT	GCAGTGCGATAAGCAAATCGAACAGCGCGTCGGTAAGCACCGC	1.00721	30.4571
	AAGCAACAGCCTGTTTAGACAGGTCATC	AAGCAACAGCCTGTTTAGAC	ATCTGACGGTAAGCAACAGCCTGTTTAGACAGGTCATCGTAAA	0.885013	21.7991
	AAGCAACATGCTGTCATGCCCGGCCACC	AAGCAACATGCTGTCATGCC	CACCAATATTAAGCAACATGCTGTCATGCCCGGCCACCGGAAT	-0.401702	13.7774
	AAGCAACGTGATGCCCTTGTGGGTCGCG	AAGCAACGTGATGCCCTTGT	AAGGCTTTATAAGCAACGTGATGCCCTTGTGGGTCGCGCTTTT	1.43857	33.3292
	AAGCAAGAGCCATACCCAAGAGGCATGA	AAGCAAGAGCCATACCCAAG	GCTACATTATAAGCAAGAGCCATACCCAAGAGGCATGAAAGCT	-0.671505	10.6403
	AAGCAAGATAATGAACGGGATGGAACGG	AAGCAAGATAATGAACGGGA	TCATCCATACAAGCAAGATAATGAACGGGATGGAACGGAAAAT	0.558242	24.2503
	AAGCAATGAAATATTCCTTAGGGCCAGT	AAGCAATGAAATATTCCTTA	GCAGTGAGAAAAGCAATGAAATATTCCTTAGGGCCAGTGCTGT	0.921391	27.3649
	AAGCAATGACGCGTGAAGCAAGGCCCGG	AAGCAATGACGCGTGAAGCA	CGTCCGTTAAAAGCAATGACGCGTGAAGCAAGGCCCGGTTCGG	0.107119	20.1724
	AAGCAATGTCAGTAGCCGCCGGGATCGC	AAGCAATGTCAGTAGCCGCC	CCAAGTGCAAAAGCAATGTCAGTAGCCGCCGGGATCGCCCACC	0.414948	22.0711
	AAGCACCACTTCATTTATCGCGGTGCTG	AAGCACCACTTCATTTATCG	TGCCTGGATGAAGCACCACTTCATTTATCGCGGTGCTGATGCG	1.12354	28.9777
	AAGCACCAGTTGAACGACGCCGGGTGCC	AAGCACCAGTTGAACGACGC	GCAAAAAATTAAGCACCAGTTGAACGACGCCGGGTGCCTGGGA	-0.217808	16.6016
	AAGCACCTCTTCCAGCGTATCGGAAAGG	AAGCACCTCTTCCAGCGTAT	CAGATGAGCTAAGCACCTCTTCCAGCGTATCGGAAAGGGATTT	1.35722	33.409
	AAGCACGACAGTAATAACAAAGGAGATT	AAGCACGACAGTAATAACAA	CGAGAAGTGAAAGCACGACAGTAATAACAAAGGAGATTTTGGC	-0.194419	16.1759
	AAGCACGATCGGCCAGTTGACGGCCAGG	AAGCACGATCGGCCAGTTGA	GTAAAATTGCAAGCACGATCGGCCAGTTGACGGCCAGGGTGGT	-1.42776	2.89433
	AAGCACGCCCATCGAAAAGACGGTATCA	AAGCACGCCCATCGAAAAGA	GGCGATGGTAAAGCACGCCCATCGAAAAGACGGTATCAAAGGC	1.11743	30.1356
	AAGCACGCTGGTAATGAGTCAGGTTCCA	AAGCACGCTGGTAATGAGTC	CGTCACGTCAAAGCACGCTGGTAATGAGTCAGGTTCCACCACC	-0.0901315	16.4852
	AAGCACTGGCGCGTTTGTTACGGAAGCG	AAGCACTGGCGCGTTTGTTA	TGAGAGCCGAAAGCACTGGCGCGTTTGTTACGGAAGCGTAAAC	0.536417	22.4847
	AAGCACTTCACTACTGTTTTCGGCAGAA	AAGCACTTCACTACTGTTTT	CCCAACGGGCAAGCACTTCACTACTGTTTTCGGCAGAACTATC	0.450948	22.0813
	AAGCAGAAACCCACGGCAGCTGGCATCC	AAGCAGAAACCCACGGCAGC	GCTCAAGGAAAAGCAGAAACCCACGGCAGCTGGCATCCAGTCG	-0.375863	15.0902
	AAGCAGAATGCGTTTATAGACGGGTTTT	AAGCAGAATGCGTTTATAGA	CACTCAACTTAAGCAGAATGCGTTTATAGACGGGTTTTGCATT	2.35505	33.5554
	AAGCAGACAAAAAAGGCGATGGGATAGA	AAGCAGACAAAAAAGGCGAT	TTGACCAAACAAGCAGACAAAAAAGGCGATGGGATAGATCACC	-0.576692	12.3807
	AAGCAGACCATTTCGCGAATTGGAGCTT	AAGCAGACCATTTCGCGAAT	TTCGAGCACGAAGCAGACCATTTCGCGAATTGGAGCTTCATCT	0.658984	25.1237
	AAGCAGAGAACGACGAGAGCTGGCAATC	AAGCAGAGAACGACGAGAGC	ACCAGCCAGTAAGCAGAGAACGACGAGAGCTGGCAATCTTCCA	0.0199467	17.1219
	AAGCAGAGATTCCGTACAACCGGTGCAC	AAGCAGAGATTCCGTACAAC	GCGTTGCACGAAGCAGAGATTCCGTACAACCGGTGCACTCCTG	0.567831	22.3151
	AAGCAGAGTTGTGGATCATAAGGAAACA	AAGCAGAGTTGTGGATCATA	GAAGTGTTCAAAGCAGAGTTGTGGATCATAAGGAAACAGCGAA	0.140312	18.1723
	AAGCAGCAGCGGAGTCGAACCGGTTTGT	AAGCAGCAGCGGAGTCGAAC	CCGCCAGTGAAAGCAGCAGCGGAGTCGAACCGGTTTGTTCATC	-0.813111	9.77597
	AAGCAGCATTTGGGCATCGACGGCAGAG	AAGCAGCATTTGGGCATCGA	AAATCAAACCAAGCAGCATTTGGGCATCGACGGCAGAGTCGTT	1.31536	28.6253
	AAGCAGCGACGGTGACGTTTGGGTGGTG	AAGCAGCGACGGTGACGTTT	CCACGCCGCCAAGCAGCGACGGTGACGTTTGGGTGGTGGTTAG	0.763796	25.5995
	AAGCAGCGCGCAGAACATATCGGATTGC	AAGCAGCGCGCAGAACATAT	TTAATGCGCCAAGCAGCGCGCAGAACATATCGGATTGCGTGTC	1.39736	26.6943
	AAGCAGCTTTCGCTTCCGCACGGGTCAT	AAGCAGCTTTCGCTTCCGCA	TCGTTGCTGAAAGCAGCTTTCGCTTCCGCACGGGTCATGGAGA	-0.881658	9.2456
	AAGCAGGAGTGAGGTGCAAAGGGTGAGT	AAGCAGGAGTGAGGTGCAAA	CAACGTTGGTAAGCAGGAGTGAGGTGCAAAGGGTGAGTAGAAT	-0.00595283	17.8837
	AAGCAGGATCATGGCGGCTCCGGTACAA	AAGCAGGATCATGGCGGCTC	AGTTATCTATAAGCAGGATCATGGCGGCTCCGGTACAAAAGAA	1.21621	30.1627
	AAGCAGGTGACCGATACACCAGGTCACC	AAGCAGGTGACCGATACACC	GCGCCTGCTCAAGCAGGTGACCGATACACCAGGTCACCACCTG	0.183797	21.8887
	AAGCAGTAAGAGGTTCGAGATGGCGTTA	AAGCAGTAAGAGGTTCGAGA	TCCCAAACTGAAGCAGTAAGAGGTTCGAGATGGCGTTATTAAA	2.51038	36.5892
	AAGCAGTGCCGACGCCAGGAGGGTGTTC	AAGCAGTGCCGACGCCAGGA	CCATAGCAGAAAGCAGTGCCGACGCCAGGAGGGTGTTCTTAAG	-1.41788	3.38891
	AAGCAGTGCGGTGGAGAACTTGGGTAGA	AAGCAGTGCGGTGGAGAACT	AACGCGGATGAAGCAGTGCGGTGGAGAACTTGGGTAGATTCGT	-0.423285	12.9269
	AAGCAGTTCCATTACTTCTCCGGTTAGT	AAGCAGTTCCATTACTTCTC	TACTCAATAAAAGCAGTTCCATTACTTCTCCGGTTAGTAAGAA	-1.4985	2.24098
	AAGCAGTTCGCGCGGGTTAGTGGTCATA	AAGCAGTTCGCGCGGGTTAG	TACGGGCAATAAGCAGTTCGCGCGGGTTAGTGGTCATACGGGT	-1.56309	2.22146
	AAGCAGTTGTGCCTCTTTGATGGTGAAA	AAGCAGTTGTGCCTCTTTGA	CATGACGCTCAAGCAGTTGTGCCTCTTTGATGGTGAAATCACC	0.615746	25.5041
	AAGCATCAACAAACGGCTAAGGGCATCC	AAGCATCAACAAACGGCTAA	GTGGAGCGTTAAGCATCAACAAACGGCTAAGGGCATCCATATC	-0.610875	11.0446
	AAGCATCACCTACCTGAGTTGGGAATTC	AAGCATCACCTACCTGAGTT	GGCGTACCCGAAGCATCACCTACCTGAGTTGGGAATTCGTTCT	1.06649	29.4802
	AAGCATCACGCAATCGAAGTTGGCGAAA	AAGCATCACGCAATCGAAGT	GGCAGACATCAAGCATCACGCAATCGAAGTTGGCGAAAAAATT	-0.00945643	17.6948
	AAGCATCATAGGTAATAATCTGGTTAAG	AAGCATCATAGGTAATAATC	GCCATATGGTAAGCATCATAGGTAATAATCTGGTTAAGGCTGC	-0.65919	11.0405
	AAGCATCCCCCCGTGGCCCATGGCAATC	AAGCATCCCCCCGTGGCCCA	GCAGTGAATAAAGCATCCCCCCGTGGCCCATGGCAATCCCATC	0.0216202	17.6483
	AAGCATCCGTGATAATGAAAAGGCAAAG	AAGCATCCGTGATAATGAAA	ATTTTTATAAAAGCATCCGTGATAATGAAAAGGCAAAGAAACG	0.521303	22.6344
	AAGCATCCGTTTATTCGCATGGGAATGA	AAGCATCCGTTTATTCGCAT	TTGCCTGTTCAAGCATCCGTTTATTCGCATGGGAATGATGCGG	1.25953	30.7238
	AAGCATGCAAACACAACACGAGGATTTA	AAGCATGCAAACACAACACG	TAACACCGGAAAGCATGCAAACACAACACGAGGATTTATGGCA	0.304551	22.9045
	AAGCATGTAGGAAAAGTAGCCGGATATA	AAGCATGTAGGAAAAGTAGC	AGCGTAAAAAAAGCATGTAGGAAAAGTAGCCGGATATAACGAA	-0.146424	17.0939
	AAGCATGTGGCTCCAGACTGCGGTTCCC	AAGCATGTGGCTCCAGACTG	TCCGTCAGCCAAGCATGTGGCTCCAGACTGCGGTTCCCAGAAG	-0.621292	11.6861
	AAGCATTAACCCAACGGCCACGGGCAAA	AAGCATTAACCCAACGGCCA	GTAATTCGCCAAGCATTAACCCAACGGCCACGGGCAAACATAG	-0.878691	8.42327
	AAGCATTAATAAGCAGGCATCGGCCTGG	AAGCATTAATAAGCAGGCAT	CCAGTACTGAAAGCATTAATAAGCAGGCATCGGCCTGGTAATA	0.449606	23.2959
	AAGCATTATTGAATTAGTAGGGGTAGTA	AAGCATTATTGAATTAGTAG	AGAAAGCTTTAAGCATTATTGAATTAGTAGGGGTAGTAATGAA	1.06439	30.2069
	AAGCATTGATCCTGGGTTAGCGGTTGGG	AAGCATTGATCCTGGGTTAG	CAGCGCGCGTAAGCATTGATCCTGGGTTAGCGGTTGGGCGTTA	0.029894	18.9876
	AAGCATTTCATTGGCGGGGAGGGTGGCG	AAGCATTTCATTGGCGGGGA	AACGCTCCTCAAGCATTTCATTGGCGGGGAGGGTGGCGAGCAG	-0.961187	7.71629
	AAGCATTTTGTCATAAGCATCGGCTTCC	AAGCATTTTGTCATAAGCAT	CCGCCGTATCAAGCATTTTGTCATAAGCATCGGCTTCCTTTTT	0.818627	25.9232
	AAGCCAAACTGCAAGACCATCGGCATAT	AAGCCAAACTGCAAGACCAT	CTCTTCCGATAAGCCAAACTGCAAGACCATCGGCATATACTCC	0.925389	28.5633
	AAGCCAACGCCGCAAATTAGCGGACGCT	AAGCCAACGCCGCAAATTAG	GTATCCGCCCAAGCCAACGCCGCAAATTAGCGGACGCTCGTCA	-0.266272	14.257
	AAGCCAATTCCAGAAGATGTCGGCAAAT	AAGCCAATTCCAGAAGATGT	AGAACGATCAAAGCCAATTCCAGAAGATGTCGGCAAATTAACC	-0.672328	10.9178
	AAGCCACGCAGCGTATAGGTTGGTGCCG	AAGCCACGCAGCGTATAGGT	AATCAACTGTAAGCCACGCAGCGTATAGGTTGGTGCCGTGGTG	0.41763	22.2466
	AAGCCACGGCCAGGTTGGCGCGGTCGAC	AAGCCACGGCCAGGTTGGCG	ATATGGGCGGAAGCCACGGCCAGGTTGGCGCGGTCGACATAAC	-1.10164	6.26806
	AAGCCAGACGCGCAAAATGTTGGCTCCG	AAGCCAGACGCGCAAAATGT	CTTCGAAGTTAAGCCAGACGCGCAAAATGTTGGCTCCGACAAA	0.699301	25.0125
	AAGCCAGCTCCAGCGTCGCCGGGAAAAA	AAGCCAGCTCCAGCGTCGCC	AGGGCACCAAAAGCCAGCTCCAGCGTCGCCGGGAAAAATATAC	-1.36585	4.03561
	AAGCCAGGGCTGACCTCCAGTGGCGCGA	AAGCCAGGGCTGACCTCCAG	TTTTCCGCGAAAGCCAGGGCTGACCTCCAGTGGCGCGAAGGGA	-1.72221	0.17278
	AAGCCATGAGCAAACCCTTTTGGTATCC	AAGCCATGAGCAAACCCTTT	CAGAACCAAAAAGCCATGAGCAAACCCTTTTGGTATCCACAAC	-1.06676	7.10815
	AAGCCATGCCTTCGTTCGTCAGGTCGTG	AAGCCATGCCTTCGTTCGTC	TCATGACCGAAAGCCATGCCTTCGTTCGTCAGGTCGTGAAGTA	0.884303	25.8713
	AAGCCATTAACAGGCGCGCAGGGCTAAG	AAGCCATTAACAGGCGCGCA	CCACGCTGGTAAGCCATTAACAGGCGCGCAGGGCTAAGATCGC	-0.685858	10.4448
	AAGCCCAATGCGGCATACAGCGGTTGAT	AAGCCCAATGCGGCATACAG	ACCAGGATGCAAGCCCAATGCGGCATACAGCGGTTGATAATTT	-0.863764	9.55064
	AAGCCCACAGGCCGCCCGTCTGGTCGAG	AAGCCCACAGGCCGCCCGTC	AGTGCGCCGGAAGCCCACAGGCCGCCCGTCTGGTCGAGGAAGG	-1.20761	6.2145
	AAGCCCATCAGGTTAGCTTCTGGCGGCA	AAGCCCATCAGGTTAGCTTC	ATAGTGGGCAAAGCCCATCAGGTTAGCTTCTGGCGGCAGTTTG	0.965318	26.9563
	AAGCCCATGGTGGAGTAGAACGGCGAGC	AAGCCCATGGTGGAGTAGAA	ACGCACCAGGAAGCCCATGGTGGAGTAGAACGGCGAGCTATTA	-0.992511	7.9053
	AAGCCCGAACAACGTGACCGTGGACGGC	AAGCCCGAACAACGTGACCG	GACGGCTGATAAGCCCGAACAACGTGACCGTGGACGGCGGTGG	-0.0619593	17.051
	AAGCCCGCCGTACCTGCCGCCGGGTCCT	AAGCCCGCCGTACCTGCCGC	TTCAATCAAAAAGCCCGCCGTACCTGCCGCCGGGTCCTGCACC	-0.757842	11.5298
	AAGCCCGGTGAGTACCTCAATGGCATCA	AAGCCCGGTGAGTACCTCAA	GAACCGGCTCAAGCCCGGTGAGTACCTCAATGGCATCAGCGTT	0.466322	23.3341
	AAGCCCGGTTGCCACTTCATTGGCAAAA	AAGCCCGGTTGCCACTTCAT	GATGCCCAAAAAGCCCGGTTGCCACTTCATTGGCAAAAATGAC	-0.652399	11.0079
	AAGCCCTGCACAAATACCGACGGTGACA	AAGCCCTGCACAAATACCGA	CTAACTGCCAAAGCCCTGCACAAATACCGACGGTGACACCCGT	1.18666	28.1189
	AAGCCCTGCCTGGGCAAGACAGGAATAA	AAGCCCTGCCTGGGCAAGAC	TCACCGGGTCAAGCCCTGCCTGGGCAAGACAGGAATAAGAGAC	-1.58303	1.67415
	AAGCCGACGTTGCTCATTGTCGGTTTTT	AAGCCGACGTTGCTCATTGT	CCGTATAAGTAAGCCGACGTTGCTCATTGTCGGTTTTTGCATG	1.51109	34.0309
	AAGCCGATCAGCCTCGCTGATGGGTAAT	AAGCCGATCAGCCTCGCTGA	GTGAGAGAAAAAGCCGATCAGCCTCGCTGATGGGTAATTGCGT	-0.576815	11.8302
	AAGCCGATGAATATATTTTGCGGGCTAT	AAGCCGATGAATATATTTTG	ACCAACGGAAAAGCCGATGAATATATTTTGCGGGCTATAGCAG	-0.264056	16.0126
	AAGCCGCTGATAGATGTTTTCGGTTATG	AAGCCGCTGATAGATGTTTT	CATACGGGATAAGCCGCTGATAGATGTTTTCGGTTATGCCTTT	1.23769	30.5711
	AAGCCGCTGGTAAACATCTCCGGTAGAA	AAGCCGCTGGTAAACATCTC	TTCCATGGCAAAGCCGCTGGTAAACATCTCCGGTAGAACGATC	1.55018	23.8286
	AAGCCTAAATGAACAATTCTTGGAGCCA	AAGCCTAAATGAACAATTCT	AAATGCACCAAAGCCTAAATGAACAATTCTTGGAGCCAGGTTA	-0.106939	16.0999
	AAGCCTATCCAGAAGCCTGCTGGCCCCA	AAGCCTATCCAGAAGCCTGC	GCCAATAATAAAGCCTATCCAGAAGCCTGCTGGCCCCATAGGT	0.193797	20.765
	AAGCCTCAATCAGTGCAACCAGGCCCCG	AAGCCTCAATCAGTGCAACC	ATCGCGTCAGAAGCCTCAATCAGTGCAACCAGGCCCCGGGTTT	0.209787	19.7069
	AAGCCTGACGCACCGTAACCCGGCTGAC	AAGCCTGACGCACCGTAACC	AGCTGGCGCAAAGCCTGACGCACCGTAACCCGGCTGACGCCAA	-0.315404	14.6895
	AAGCCTGCTTCAGGTACTCACGGAAAGC	AAGCCTGCTTCAGGTACTCA	GCCTGACCGTAAGCCTGCTTCAGGTACTCACGGAAAGCGGCAA	1.01393	30.235
	AAGCCTGGCTGCTAAATCAGGGGGAATG	AAGCCTGGCTGCTAAATCAG	GCTGATGATTAAGCCTGGCTGCTAAATCAGGGGGAATGTAAGG	-1.62796	1.33046
	AAGCCTTCTGCGAACAATAACGGTAATC	AAGCCTTCTGCGAACAATAA	CATCAGCAAAAAGCCTTCTGCGAACAATAACGGTAATCCCCGG	-0.866076	9.39178
	AAGCCTTGCCAGGTTTTACCCGGAGAAA	AAGCCTTGCCAGGTTTTACC	TCCACCGATAAAGCCTTGCCAGGTTTTACCCGGAGAAACCTTC	-0.272094	15.4611
	AAGCCTTGCTGAATCAAATAAGGTTCCA	AAGCCTTGCTGAATCAAATA	ACGCTGCAAAAAGCCTTGCTGAATCAAATAAGGTTCCAGCACA	-0.0691351	17.0382
	AAGCGAACCAGAAAGAATGCCGGAGAAC	AAGCGAACCAGAAAGAATGC	AGATATAAGAAAGCGAACCAGAAAGAATGCCGGAGAACTTCAT	0.256159	21.608
	AAGCGAACCCGCAGTCCTGAAGGTGTCG	AAGCGAACCCGCAGTCCTGA	TTGCGAACACAAGCGAACCCGCAGTCCTGAAGGTGTCGGGCCG	0.998296	31.9071
	AAGCGAATCATGCCATCTCCTGGAAATA	AAGCGAATCATGCCATCTCC	TTGTTCAGATAAGCGAATCATGCCATCTCCTGGAAATATTTTC	1.14923	27.5588
	AAGCGAATGACAGAACCGTCCGGGCGAC	AAGCGAATGACAGAACCGTC	ATTACCATCGAAGCGAATGACAGAACCGTCCGGGCGACGAACA	-0.442437	13.0294
	AAGCGACCACAGCCAGCGCAAGGGGATA	AAGCGACCACAGCCAGCGCA	GCAGTGTTGCAAGCGACCACAGCCAGCGCAAGGGGATAACGTT	-1.43974	3.66681
	AAGCGACGCTGTTCATAACGCGGCGTAA	AAGCGACGCTGTTCATAACG	TACGGCATCGAAGCGACGCTGTTCATAACGCGGCGTAATACCG	0.770077	28.0787
	AAGCGACGGCTGCCAGCCCCTGGCTATT	AAGCGACGGCTGCCAGCCCC	GTGCAGGCAGAAGCGACGGCTGCCAGCCCCTGGCTATTGCAGG	-1.60165	1.9427
	AAGCGACGTACCAATAAAGCTGGCGATA	AAGCGACGTACCAATAAAGC	TGAACGACGAAAGCGACGTACCAATAAAGCTGGCGATACCAAA	2.21779	29.8624
	AAGCGACGTCGTTTAATGCCTGGCGCAT	AAGCGACGTCGTTTAATGCC	CGTCCACGAAAAGCGACGTCGTTTAATGCCTGGCGCATCGCGG	-1.29863	4.66371
	AAGCGAGAGAATCGCGCCTGCGGTGGAA	AAGCGAGAGAATCGCGCCTG	TACCCAGAGAAAGCGAGAGAATCGCGCCTGCGGTGGAACGCCC	0.226902	19.4321
	AAGCGAGATCCACAAGATAATGGCCACA	AAGCGAGATCCACAAGATAA	CGCCGAGAAAAAGCGAGATCCACAAGATAATGGCCACAGACAG	-0.788894	9.69982
	AAGCGAGCTTTCCGCGAGATGGGCTAAA	AAGCGAGCTTTCCGCGAGAT	AATTGCCGGAAAGCGAGCTTTCCGCGAGATGGGCTAAATGCAG	-0.405945	13.6959
	AAGCGAGGGCTTGAAGGAGAAGGGTTAT	AAGCGAGGGCTTGAAGGAGA	GCCCTCACCGAAGCGAGGGCTTGAAGGAGAAGGGTTATGATGC	1.35424	32.8853
	AAGCGAGGTTGTCTGACCGCTGGGTAAT	AAGCGAGGTTGTCTGACCGC	GATAACGCGTAAGCGAGGTTGTCTGACCGCTGGGTAATGTCAC	0.857011	23.6032
	AAGCGAGTAGCGCCTGGAGATGGGTGTC	AAGCGAGTAGCGCCTGGAGA	GCAGTTCATCAAGCGAGTAGCGCCTGGAGATGGGTGTCAGAAT	-0.2196	14.6939
	AAGCGATAGAGTTATTAGTACGGGTCTT	AAGCGATAGAGTTATTAGTA	ATATGGCTGGAAGCGATAGAGTTATTAGTACGGGTCTTAATAC	1.20119	30.9954
	AAGCGATCGGACGACCATCTCGGCTCCA	AAGCGATCGGACGACCATCT	CCTGATCGATAAGCGATCGGACGACCATCTCGGCTCCAGACAA	-0.570643	12.1477
	AAGCGATGTTAAAAACGAAGCGGTGTCG	AAGCGATGTTAAAAACGAAG	TTTTTTCCATAAGCGATGTTAAAAACGAAGCGGTGTCGCTGAC	-0.570839	12.097
	AAGCGATTAACGGTAACCGCCGGGACAG	AAGCGATTAACGGTAACCGC	TGAACCACACAAGCGATTAACGGTAACCGCCGGGACAGAGTGT	1.54895	31.72
	AAGCGATTCAGATCTTTAACTGGTTTCA	AAGCGATTCAGATCTTTAAC	CATCTCGCGCAAGCGATTCAGATCTTTAACTGGTTTCAGCAAA	-0.871138	8.93745
	AAGCGCAAACTTCATGTTACTGGTGCCG	AAGCGCAAACTTCATGTTAC	GCGCACCGTTAAGCGCAAACTTCATGTTACTGGTGCCGGAAGC	0.790752	22.7888
	AAGCGCAAAGAGACGTACTATGGAAAAC	AAGCGCAAAGAGACGTACTA	TTTATCATCTAAGCGCAAAGAGACGTACTATGGAAAACGCTAA	0.932132	26.5936
	AAGCGCAACCTGATTAACCAGGGTGAGC	AAGCGCAACCTGATTAACCA	GCAACACAATAAGCGCAACCTGATTAACCAGGGTGAGCGGAGA	0.227115	19.8062
	AAGCGCAATAAATATCCGGCAGGTTTCC	AAGCGCAATAAATATCCGGC	CGGATAAGATAAGCGCAATAAATATCCGGCAGGTTTCCCCACC	0.40387	21.913
	AAGCGCAGGTAATCACCCAGAGGATTAT	AAGCGCAGGTAATCACCCAG	AAGCGCAGCAAAGCGCAGGTAATCACCCAGAGGATTATTTTCT	-1.35444	3.73444
	AAGCGCATCACCGTGAATAATGGTCTTA	AAGCGCATCACCGTGAATAA	TAAGTTCGGCAAGCGCATCACCGTGAATAATGGTCTTAGCTTC	0.151336	19.8062
	AAGCGCCACAATGTGCACCATGGCGACG	AAGCGCCACAATGTGCACCA	CGGGGCTCATAAGCGCCACAATGTGCACCATGGCGACGGTGAG	-0.379014	13.073
	AAGCGCCATGAAGATTCATTCGGTCCAT	AAGCGCCATGAAGATTCATT	GCAGTACGGGAAGCGCCATGAAGATTCATTCGGTCCATCAACT	0.489926	23.3116
	AAGCGCCCATCGAGGCCGCCTGGCCCAT	AAGCGCCCATCGAGGCCGCC	GTCAGCAAGAAAGCGCCCATCGAGGCCGCCTGGCCCATACAGA	-1.60096	1.63128
	AAGCGCCGGACCTTTTTTGGCGGCGAAG	AAGCGCCGGACCTTTTTTGG	CCAGTGCCGAAAGCGCCGGACCTTTTTTGGCGGCGAAGGCTTC	0.107921	19.1283
	AAGCGCCTGGTTCGACATAAAGGTTGGT	AAGCGCCTGGTTCGACATAA	TGGCTCAGATAAGCGCCTGGTTCGACATAAAGGTTGGTAAAGT	1.05961	29.9916
	AAGCGCCTGTTCCCCATCGTGGGCAACA	AAGCGCCTGTTCCCCATCGT	CCAGAAGATCAAGCGCCTGTTCCCCATCGTGGGCAACAATCAC	-0.0241776	17.6423
	AAGCGCGCCAATGATGAAGCCGGTACTG	AAGCGCGCCAATGATGAAGC	CCATTAAGCCAAGCGCGCCAATGATGAAGCCGGTACTGGCGGG	-0.322211	14.8901
	AAGCGCGTAATCCGCCTATATGGCTGGC	AAGCGCGTAATCCGCCTATA	CTGGCCAACGAAGCGCGTAATCCGCCTATATGGCTGGCGAGTT	-0.0952162	17.2731
	AAGCGCTAGTTACATGCAAACGGAGTTT	AAGCGCTAGTTACATGCAAA	GAAATGGGATAAGCGCTAGTTACATGCAAACGGAGTTTTTTCT	0.965919	28.1084
	AAGCGCTATGCGCATCCTGGGGGTTCAT	AAGCGCTATGCGCATCCTGG	CCGCGAATATAAGCGCTATGCGCATCCTGGGGGTTCATCACCA	-1.42028	3.14703
	AAGCGCTGCCATATCGCAAGCGGCTTGT	AAGCGCTGCCATATCGCAAG	CAACATCCTCAAGCGCTGCCATATCGCAAGCGGCTTGTTGCCC	-0.478841	12.9699
	AAGCGGAAGCGGGATCTGAAAGGGCATG	AAGCGGAAGCGGGATCTGAA	CGATTTGCATAAGCGGAAGCGGGATCTGAAAGGGCATGACACG	-0.227302	16.6596
	AAGCGGACTGCAGAAAGATCGGGCTTCT	AAGCGGACTGCAGAAAGATC	GATTGCGCCAAAGCGGACTGCAGAAAGATCGGGCTTCTGTTCC	-1.57665	1.76956
	AAGCGGATATCCAGATTACCCGGCAGCT	AAGCGGATATCCAGATTACC	GAGCGGCACAAAGCGGATATCCAGATTACCCGGCAGCTGCCCG	0.40259	22.9582
	AAGCGGCATCACGGATACTACGGCCCGC	AAGCGGCATCACGGATACTA	TCCACCGGAGAAGCGGCATCACGGATACTACGGCCCGCGATAA	1.53896	35.1931
	AAGCGGCCATAAGCGGCTACCGGAGCCA	AAGCGGCCATAAGCGGCTAC	GTACGCGGGAAAGCGGCCATAAGCGGCTACCGGAGCCACCTGC	-0.34677	14.1268
	AAGCGGCCGTCAGATCGCCCCGGTCATC	AAGCGGCCGTCAGATCGCCC	GCTGTCACCGAAGCGGCCGTCAGATCGCCCCGGTCATCAAATT	-1.74628	0.019773
	AAGCGGCGACATCAGCGAACAGGAGAGA	AAGCGGCGACATCAGCGAAC	TGCTGTGCGAAAGCGGCGACATCAGCGAACAGGAGAGATATTG	0.600014	23.747
	AAGCGGCGAGCAAAGTTGAGCGGCAGCC	AAGCGGCGAGCAAAGTTGAG	TCCCGCAACAAAGCGGCGAGCAAAGTTGAGCGGCAGCCGCTCC	0.913154	25.375
	AAGCGGCGCAGCGCGGGTTCTGGCGTAC	AAGCGGCGCAGCGCGGGTTC	TGCCAGTTCAAAGCGGCGCAGCGCGGGTTCTGGCGTACCAGTG	-1.76225	0.199937
	AAGCGGCGCATCACCAGAAAGGGCAGGC	AAGCGGCGCATCACCAGAAA	GCAATACTTCAAGCGGCGCATCACCAGAAAGGGCAGGCGCTTC	-0.445739	13.7242
	AAGCGGCGGCGACCATTTTGAGGTTTCG	AAGCGGCGGCGACCATTTTG	ATCGCGCAGAAAGCGGCGGCGACCATTTTGAGGTTTCGCTGAC	-0.811272	9.47504
	AAGCGGCGTAGCTCGTCCAGTGGATAAT	AAGCGGCGTAGCTCGTCCAG	GTCTGGCCAGAAGCGGCGTAGCTCGTCCAGTGGATAATCCACA	-1.58923	1.84017
	AAGCGGCTCCGGTCCAAGATGGGTCAGC	AAGCGGCTCCGGTCCAAGAT	AATCGTCGCTAAGCGGCTCCGGTCCAAGATGGGTCAGCACATT	0.738684	23.7526
	AAGCGGGGTAAATGCCATCAGGGCGGCC	AAGCGGGGTAAATGCCATCA	CGTTTGCTGCAAGCGGGGTAAATGCCATCAGGGCGGCCGCCAG	-0.68151	10.5405
	AAGCGGTCACTTTTGCCGCATGGCGCGC	AAGCGGTCACTTTTGCCGCA	ATTGCCGGTAAAGCGGTCACTTTTGCCGCATGGCGCGCTTTCA	0.68731	24.5403
	AAGCGGTCATTGCGGAAATCAGGCATCC	AAGCGGTCATTGCGGAAATC	TTCATCAACAAAGCGGTCATTGCGGAAATCAGGCATCCAGCCA	-0.460076	12.6182
	AAGCGTACACGCCAGAAACCAGGACATA	AAGCGTACACGCCAGAAACC	TCTTCTTTCGAAGCGTACACGCCAGAAACCAGGACATACCACG	-0.906081	9.08265
	AAGCGTACGCCAGCAAAAGAAGGCATTA	AAGCGTACGCCAGCAAAAGA	ACCCATTTCGAAGCGTACGCCAGCAAAAGAAGGCATTAACCGC	0.276924	23.7335
	AAGCGTAGTACGCCACCGCCTGGCGGTA	AAGCGTAGTACGCCACCGCC	TGGCGGCAGGAAGCGTAGTACGCCACCGCCTGGCGGTAATCCA	-1.62623	1.37093
	AAGCGTAGTGCCAATAATTTCGGCTCCC	AAGCGTAGTGCCAATAATTT	TATAGCCAGAAAGCGTAGTGCCAATAATTTCGGCTCCCAGCTT	1.34974	34.547
	AAGCGTATCTTTAACGTTAGAGGCCACA	AAGCGTATCTTTAACGTTAG	TCAGACGGCTAAGCGTATCTTTAACGTTAGAGGCCACATAGTC	0.547695	23.5658
	AAGCGTCAGCAGCAGCTGCGAGGAGCCA	AAGCGTCAGCAGCAGCTGCG	AGCCATCCGAAAGCGTCAGCAGCAGCTGCGAGGAGCCAAAATA	-0.355633	14.3847
	AAGCGTCATACGATTGCAGCGGGAAAAA	AAGCGTCATACGATTGCAGC	AGTGCGGGTAAAGCGTCATACGATTGCAGCGGGAAAAATTGCA	0.413844	22.7387
	AAGCGTCCAGAAGTGCGGATCGGCAAGT	AAGCGTCCAGAAGTGCGGAT	CTGCACCGGAAAGCGTCCAGAAGTGCGGATCGGCAAGTGGAAT	-0.791763	9.84976
	AAGCGTCGCCGCTAACAATCAGGCCACG	AAGCGTCGCCGCTAACAATC	CCGTTGATGAAAGCGTCGCCGCTAACAATCAGGCCACGTACAG	-0.814491	10.173
	AAGCGTCGGTACAATTCCTCCGGCACCG	AAGCGTCGGTACAATTCCTC	TTGTGGAATTAAGCGTCGGTACAATTCCTCCGGCACCGGGCTT	0.149109	17.9037
	AAGCGTCTTTGTTGAACAACAGGCAAAT	AAGCGTCTTTGTTGAACAAC	AGGTGGTAGTAAGCGTCTTTGTTGAACAACAGGCAAATGTGAT	-1.35612	3.9106
	AAGCGTGATGACGCGCGGCGCGGCGTTG	AAGCGTGATGACGCGCGGCG	TGGCGGGAGAAAGCGTGATGACGCGCGGCGCGGCGTTGAGCCA	-0.762726	9.71711
	AAGCGTTCCATAATCAGCCTCGGTTAAT	AAGCGTTCCATAATCAGCCT	AACAATCAGTAAGCGTTCCATAATCAGCCTCGGTTAATGTGCT	-1.014	7.5632
	AAGCGTTGATGTCCGGCGCATGGTAGAT	AAGCGTTGATGTCCGGCGCA	CCGGTTGCAAAAGCGTTGATGTCCGGCGCATGGTAGATAGCCA	0.163511	20.4714
	AAGCGTTGGAAACGATGTCCTGGCCAGC	AAGCGTTGGAAACGATGTCC	GTGGTGCAGGAAGCGTTGGAAACGATGTCCTGGCCAGCATATT	0.263031	20.3061
	AAGCTAAGGAGAGGGTTATGGGGGATAT	AAGCTAAGGAGAGGGTTATG	ATATCTGTATAAGCTAAGGAGAGGGTTATGGGGGATATTATGC	-1.50967	2.95659
	AAGCTACCCGCGCAGTGCAGGGGATGCT	AAGCTACCCGCGCAGTGCAG	TTCACTCTTAAAGCTACCCGCGCAGTGCAGGGGATGCTCTTTA	-0.296756	14.6628
	AAGCTCATAACGGACGATCTCGGTGGAA	AAGCTCATAACGGACGATCT	GTGGGCCTGAAAGCTCATAACGGACGATCTCGGTGGAAAATAG	-1.44161	3.76409
	AAGCTCCATGGCCTGCTGTGTGGAGAGG	AAGCTCCATGGCCTGCTGTG	CATAGCCAAAAAGCTCCATGGCCTGCTGTGTGGAGAGGTGACG	-0.68449	10.6292
	AAGCTCCTGCTCAAGTTTTGCGGCTATC	AAGCTCCTGCTCAAGTTTTG	AGTGTTGACGAAGCTCCTGCTCAAGTTTTGCGGCTATCTCTTG	1.36291	29.4273
	AAGCTCGGCAATGTAGTTAGCGGTAGCT	AAGCTCGGCAATGTAGTTAG	ATTGCGCGCAAAGCTCGGCAATGTAGTTAGCGGTAGCTTCACC	0.456732	22.9526
	AAGCTCGTCGATTTCACCGATGGCTGGC	AAGCTCGTCGATTTCACCGA	CCTTCGGATCAAGCTCGTCGATTTCACCGATGGCTGGCAGGAA	1.79565	32.7831
	AAGCTCTAGTTCACCAATATTGGATTCT	AAGCTCTAGTTCACCAATAT	CCTGATACTCAAGCTCTAGTTCACCAATATTGGATTCTGACAG	-0.98649	7.75756
	AAGCTCTCGATGCTTGCTTCAGGGTTGC	AAGCTCTCGATGCTTGCTTC	CCGTTCCTGCAAGCTCTCGATGCTTGCTTCAGGGTTGCTTATT	0.34341	22.6083
	AAGCTGAACCAGATAGTTACTGGAGGTG	AAGCTGAACCAGATAGTTAC	TGGAGACGGGAAGCTGAACCAGATAGTTACTGGAGGTGATCAC	0.479114	24.6822
	AAGCTGAATGCAGGGCGTATTGGCGGGC	AAGCTGAATGCAGGGCGTAT	GCTGTTCATCAAGCTGAATGCAGGGCGTATTGGCGGGCTTGCC	0.684854	25.4963
	AAGCTGAGGCCAGAAGTCACAGGAAATC	AAGCTGAGGCCAGAAGTCAC	TCTCTTGTTCAAGCTGAGGCCAGAAGTCACAGGAAATCATCAA	-1.0369	7.16006
	AAGCTGCAGGACCATACTGACGGATCCC	AAGCTGCAGGACCATACTGA	ATAACGGCAGAAGCTGCAGGACCATACTGACGGATCCCGCCAA	1.41274	31.9476
	AAGCTGCGCCAAACGGATCGCGGCATTG	AAGCTGCGCCAAACGGATCG	CGACCACCGGAAGCTGCGCCAAACGGATCGCGGCATTGCAGTG	-0.904498	8.84803
	AAGCTGCGCCGGAAACTTATTGGCGTGA	AAGCTGCGCCGGAAACTTAT	GACCGCCGGAAAGCTGCGCCGGAAACTTATTGGCGTGAGCAGA	2.15157	32.5655
	AAGCTGCTCCGCATGACGCCAGGAGGCG	AAGCTGCTCCGCATGACGCC	ACAGTGCCGGAAGCTGCTCCGCATGACGCCAGGAGGCGATATC	0.0836087	19.8022
	AAGCTGCTGCTTTTCCCCATCGGATTCA	AAGCTGCTGCTTTTCCCCAT	GGTCGTTAGAAAGCTGCTGCTTTTCCCCATCGGATTCACGTTG	0.72423	24.4974
	AAGCTGCTTTTCGACCTCTGCGGTAAAA	AAGCTGCTTTTCGACCTCTG	CCAGCGTCAAAAGCTGCTTTTCGACCTCTGCGGTAAAACTCAC	0.0341268	18.3971
	AAGCTGGAACCAAGATAAGCCGGAATTT	AAGCTGGAACCAAGATAAGC	AATAAAGGCAAAGCTGGAACCAAGATAAGCCGGAATTTTCCCT	0.44757	22.9507
	AAGCTGGCCCAAAAGCTGATTGGTTTTG	AAGCTGGCCCAAAAGCTGAT	CTGCAAAGCAAAGCTGGCCCAAAAGCTGATTGGTTTTGCCTGA	1.29797	27.7874
	AAGCTGTCAACATTAACCTGCGGTTTCA	AAGCTGTCAACATTAACCTG	TTCGAGGCTGAAGCTGTCAACATTAACCTGCGGTTTCAGCCTG	-0.546516	12.7215
	AAGCTGTTGATACTGCGCATCGGTATAC	AAGCTGTTGATACTGCGCAT	TAACCGCCGCAAGCTGTTGATACTGCGCATCGGTATACGCCAG	1.23007	27.3686
	AAGCTTGCTCGAAACCTTCAGGGGAAGA	AAGCTTGCTCGAAACCTTCA	ATAATCGCGGAAGCTTGCTCGAAACCTTCAGGGGAAGAGAGGC	-0.428756	13.2148
	AAGCTTTAATAATGAGGTATTGGTTTTT	AAGCTTTAATAATGAGGTAT	GCGGAATGGCAAGCTTTAATAATGAGGTATTGGTTTTTTTGGC	0.807244	29.1488
	AAGGAAAACCATGAAAACACTGGTTGTG	AAGGAAAACCATGAAAACAC	CAATTATTACAAGGAAAACCATGAAAACACTGGTTGTGGCTCT	-0.612937	11.915
	AAGGAAAAGCGTATGAAAACGGGACCGT	AAGGAAAAGCGTATGAAAAC	TGAGATCCACAAGGAAAAGCGTATGAAAACGGGACCGTTAAAC	-0.691057	10.5376
	AAGGAAAATCCGTACCTTTTCGGCGGTG	AAGGAAAATCCGTACCTTTT	ACACGCCGAAAAGGAAAATCCGTACCTTTTCGGCGGTGGTCAT	-0.463124	15.5706
	AAGGAAATCTTTCGCCATGCCGGAAAGC	AAGGAAATCTTTCGCCATGC	CGGGATGAGAAAGGAAATCTTTCGCCATGCCGGAAAGCTCACC	0.59694	23.2416
	AAGGAACTGCAAGCCACGGTTGGTGTAT	AAGGAACTGCAAGCCACGGT	GAATCAGGTCAAGGAACTGCAAGCCACGGTTGGTGTATTTCTT	0.628429	25.9853
	AAGGAAGCCGTCATCCTGCAGGGCATCG	AAGGAAGCCGTCATCCTGCA	AAAGCTGAAAAAGGAAGCCGTCATCCTGCAGGGCATCGCTGGT	-1.09001	6.69654
	AAGGAAGGAGAAGGACAGCGTGGAAATT	AAGGAAGGAGAAGGACAGCG	TTACTGGGTTAAGGAAGGAGAAGGACAGCGTGGAAATTTACGA	-1.50046	2.63971
	AAGGAATGAACGTAAATGTTCGGGATAT	AAGGAATGAACGTAAATGTT	GTAAGTCATTAAGGAATGAACGTAAATGTTCGGGATATTCATA	-1.27461	4.75456
	AAGGAATGCCATGAGCGTCAAGGTGATG	AAGGAATGCCATGAGCGTCA	ATACTTTTGAAAGGAATGCCATGAGCGTCAAGGTGATGCCAGA	2.38761	33.2671
	AAGGAATTCCGCAAGATTTGAGGCTAAA	AAGGAATTCCGCAAGATTTG	TAAGTTGATTAAGGAATTCCGCAAGATTTGAGGCTAAATGCGT	0.561914	21.2297
	AAGGACAAAGTGCATCCCTATGGCCAGA	AAGGACAAAGTGCATCCCTA	TACCCATAGTAAGGACAAAGTGCATCCCTATGGCCAGACTCGG	0.965838	27.0596
	AAGGACCAGTGCTCCGACCGAGGGAGTG	AAGGACCAGTGCTCCGACCG	AGATGACAGGAAGGACCAGTGCTCCGACCGAGGGAGTGGTCGC	-1.39534	3.87634
	AAGGACCTGGGTCTGCATTACGGTTTTT	AAGGACCTGGGTCTGCATTA	GATGTTCAAAAAGGACCTGGGTCTGCATTACGGTTTTTCCTGT	1.69553	27.5363
	AAGGACGAGCGCGAGCAATGTGGGACGA	AAGGACGAGCGCGAGCAATG	AATTTGTGGCAAGGACGAGCGCGAGCAATGTGGGACGAAACGA	-0.0997995	15.9453
	AAGGACTCGTCACCCTCGTACGGAGTGT	AAGGACTCGTCACCCTCGTA	GCCAGCCAGGAAGGACTCGTCACCCTCGTACGGAGTGTAGTTT	-0.972584	7.96395
	AAGGAGAGATCAGATGAGTCAGGTAAGC	AAGGAGAGATCAGATGAGTC	AAAACGTCAAAAGGAGAGATCAGATGAGTCAGGTAAGCACTGA	-0.523922	12.1414
	AAGGAGAGTACCGTGCGTATAGGTATCG	AAGGAGAGTACCGTGCGTAT	TGAAAAAAATAAGGAGAGTACCGTGCGTATAGGTATCGATTTA	1.18472	32.7741
	AAGGAGATACTCGTTTGAAGTGGAAGCC	AAGGAGATACTCGTTTGAAG	GGCTTACCTAAAGGAGATACTCGTTTGAAGTGGAAGCCCTCCA	-1.5221	2.1419
	AAGGAGCGGCAATGTATTACGGGTTTGA	AAGGAGCGGCAATGTATTAC	ACATTAAAACAAGGAGCGGCAATGTATTACGGGTTTGATATTG	0.464848	23.3352
	AAGGAGTACTTTCAATGAGTTGGCTGAA	AAGGAGTACTTTCAATGAGT	TTATCGGAATAAGGAGTACTTTCAATGAGTTGGCTGAAAGAGG	-0.411486	14.6347
	AAGGAGTCATTATGGCTGGTTGGTTTGA	AAGGAGTCATTATGGCTGGT	AATTTCAATCAAGGAGTCATTATGGCTGGTTGGTTTGAACTCA	1.43788	33.4789
	AAGGAGTCTTTCGTAGAGGTGGGCGTTT	AAGGAGTCTTTCGTAGAGGT	CTTGTTGGGTAAGGAGTCTTTCGTAGAGGTGGGCGTTTTCTTC	0.683554	26.5889
	AAGGAGTTGTACACCGTGCCTGGTTTGA	AAGGAGTTGTACACCGTGCC	CCTTCGCATAAAGGAGTTGTACACCGTGCCTGGTTTGAAGATT	-1.73468	0.452496
	AAGGAGTTTTTGTATGAAGCCGGAAAAC	AAGGAGTTTTTGTATGAAGC	CGTAATTTGAAAGGAGTTTTTGTATGAAGCCGGAAAACAAACT	-1.00485	6.89539
	AAGGATAAAGAAAACAGCCCAGGCCAGA	AAGGATAAAGAAAACAGCCC	CCAGACCGCAAAGGATAAAGAAAACAGCCCAGGCCAGATTCAG	-0.349342	14.6236
	AAGGATAACGGCGATAATGCAGGCCACT	AAGGATAACGGCGATAATGC	GCGGCAAAGAAAGGATAACGGCGATAATGCAGGCCACTGCCGG	-1.76993	0.111537
	AAGGATAGGGAAGCATAGACAGGCAGTA	AAGGATAGGGAAGCATAGAC	AGTCGACCAGAAGGATAGGGAAGCATAGACAGGCAGTAATACT	-1.12527	6.45831
	AAGGATATAACGAGAAAAGTCGGTGTTG	AAGGATATAACGAGAAAAGT	TGATATCGGCAAGGATATAACGAGAAAAGTCGGTGTTGAGAAA	1.51394	30.875
	AAGGATCATCAACTTTTGCGCGGAGCCT	AAGGATCATCAACTTTTGCG	TTTTCAGGAAAAGGATCATCAACTTTTGCGCGGAGCCTGCGAA	-0.712395	10.492
	AAGGATCGTGACATAACGCCAGGCGGAG	AAGGATCGTGACATAACGCC	ATGGCAGATCAAGGATCGTGACATAACGCCAGGCGGAGTCACG	-0.145851	17.5899
	AAGGATCTGTAATAGCCCGGCGGTAATT	AAGGATCTGTAATAGCCCGG	CGAGGTTAGAAAGGATCTGTAATAGCCCGGCGGTAATTAGTGC	-0.618034	11.6034
	AAGGATGAATAGCGACGTGATGGCGACC	AAGGATGAATAGCGACGTGA	GCCTGATAAAAAGGATGAATAGCGACGTGATGGCGACCTGTGA	1.90746	27.3577
	AAGGATGAGTAACGGCAGACCGGTTACC	AAGGATGAGTAACGGCAGAC	CCAGTGGCGAAAGGATGAGTAACGGCAGACCGGTTACCATCCA	-1.55724	2.07099
	AAGGATGGCACTGGCACCAGCGGGATAG	AAGGATGGCACTGGCACCAG	GAATGGCATTAAGGATGGCACTGGCACCAGCGGGATAGGTGCC	-1.67496	1.129
	AAGGATGTGGCTAATGAGTCAGGACAGT	AAGGATGTGGCTAATGAGTC	TTTAGTTAGCAAGGATGTGGCTAATGAGTCAGGACAGTAAAGT	-0.702913	10.6185
	AAGGATTCAGACATCGTGATGGGCGTAA	AAGGATTCAGACATCGTGAT	TACTTTTGGCAAGGATTCAGACATCGTGATGGGCGTAAGAGCG	-0.1152	17.9941
	AAGGATTTGTGCAATCGGGTTGGCGATG	AAGGATTTGTGCAATCGGGT	GTGCCAGCGAAAGGATTTGTGCAATCGGGTTGGCGATGTTTTT	0.63857	22.7132
	AAGGCAACTGGCTTCTCAACAGGTGGTG	AAGGCAACTGGCTTCTCAAC	TTTGGGGGATAAGGCAACTGGCTTCTCAACAGGTGGTGTTGGT	-1.25603	4.96277
	AAGGCAAGTTCAGTGTTGGCGGGAGAAA	AAGGCAAGTTCAGTGTTGGC	CCCGGCGGCAAAGGCAAGTTCAGTGTTGGCGGGAGAAAGCGTG	0.581888	23.7627
	AAGGCAATTAGCGTGACGACAGGTACGG	AAGGCAATTAGCGTGACGAC	ACCCGTCATAAAGGCAATTAGCGTGACGACAGGTACGGTAAGC	0.605523	28.1623
	AAGGCACAGGCCAGAAGGTAGGGCAATG	AAGGCACAGGCCAGAAGGTA	CGCATTACAGAAGGCACAGGCCAGAAGGTAGGGCAATGTTAAA	-0.925439	8.31128
	AAGGCAGCGGAGTAACCTGCGGGGCCTG	AAGGCAGCGGAGTAACCTGC	AGCGCAACGGAAGGCAGCGGAGTAACCTGCGGGGCCTGCCCCA	-0.503314	14.5582
	AAGGCATAACGACCGCCTACCGGAATCG	AAGGCATAACGACCGCCTAC	CATATCCCGGAAGGCATAACGACCGCCTACCGGAATCGCGCGT	-0.953864	7.94336
	AAGGCATAAGAACCCGTTTATGGAGTCG	AAGGCATAAGAACCCGTTTA	ACTTACAACTAAGGCATAAGAACCCGTTTATGGAGTCGCTTAT	0.581852	23.7851
	AAGGCATATTTTCATCAACAAGGATTTT	AAGGCATATTTTCATCAACA	TCGCGGGCATAAGGCATATTTTCATCAACAAGGATTTTCACGT	-0.0534377	17.3336
	AAGGCATCAACTTCCAGTGTCGGTGAAC	AAGGCATCAACTTCCAGTGT	ATTCAGCACTAAGGCATCAACTTCCAGTGTCGGTGAACCGTTG	1.79692	35.1987
	AAGGCCAGACCAATAGCGATCGGCGCAA	AAGGCCAGACCAATAGCGAT	AATCAGGGTTAAGGCCAGACCAATAGCGATCGGCGCAAAACCT	-0.104263	16.0772
	AAGGCCATCGCCGCGATCCACGGCAAAC	AAGGCCATCGCCGCGATCCA	CTGCATGAAGAAGGCCATCGCCGCGATCCACGGCAAACCCGCC	-1.40285	3.87699
	AAGGCCATGTTGTCCGGCATTGGATCAA	AAGGCCATGTTGTCCGGCAT	CTGCTCACCAAAGGCCATGTTGTCCGGCATTGGATCAAGCGCA	-0.501837	13.1961
	AAGGCCCAGTTGCGTGTTATTGGTCACG	AAGGCCCAGTTGCGTGTTAT	AAGTAAACGTAAGGCCCAGTTGCGTGTTATTGGTCACGCTGAA	0.512801	23.211
	AAGGCCGACCAGTTGTTCCGTGGAAAGG	AAGGCCGACCAGTTGTTCCG	CCTGCCCGGAAAGGCCGACCAGTTGTTCCGTGGAAAGGTTGGT	-0.204019	15.8963
	AAGGCCGCTTTGCGATAAGCCGGGTTAG	AAGGCCGCTTTGCGATAAGC	CATCAGGGCAAAGGCCGCTTTGCGATAAGCCGGGTTAGTCACG	0.411348	22.6136
	AAGGCGAAATCTTTACCAGCAGGTTGCT	AAGGCGAAATCTTTACCAGC	TGAGCCAGCAAAGGCGAAATCTTTACCAGCAGGTTGCTTGAGG	1.14782	29.952
	AAGGCGAGGGGGAGGGTTTTAGGTCGTA	AAGGCGAGGGGGAGGGTTTT	AATTGCAGCAAAGGCGAGGGGGAGGGTTTTAGGTCGTAAACTT	-0.0632166	17.167
	AAGGCGCGAGGTTTTCCTTCAGGATCAA	AAGGCGCGAGGTTTTCCTTC	CTCAACAGGTAAGGCGCGAGGTTTTCCTTCAGGATCAACCGCG	0.539287	23.3237
	AAGGCGCGTAACAGATTTAGAGGTGCTT	AAGGCGCGTAACAGATTTAG	AGCCGCTTCAAAGGCGCGTAACAGATTTAGAGGTGCTTTTGCT	0.0232801	18.4079
	AAGGCGCTGTTTAAGCCCATCGGCAGAC	AAGGCGCTGTTTAAGCCCAT	AGACGGCCCAAAGGCGCTGTTTAAGCCCATCGGCAGACCCCAC	0.876513	26.7159
	AAGGCGGATTTTTTTGTTGTTGGTGCCA	AAGGCGGATTTTTTTGTTGT	TTGAGGACGAAAGGCGGATTTTTTTGTTGTTGGTGCCAAAGAC	1.28652	29.8237
	AAGGCGGTGATCCCAAGCCACGGGGCCT	AAGGCGGTGATCCCAAGCCA	CACCGACAAGAAGGCGGTGATCCCAAGCCACGGGGCCTGAAGG	-0.934365	7.91018
	AAGGCGTAAGGAGATAGCAATGGAATTA	AAGGCGTAAGGAGATAGCAA	ACCAGCTGTGAAGGCGTAAGGAGATAGCAATGGAATTAGTATT	1.86348	34.8027
	AAGGCGTACGCCGTTTCGCCAGGATCGG	AAGGCGTACGCCGTTTCGCC	CGCTTTCGTTAAGGCGTACGCCGTTTCGCCAGGATCGGCCACC	-1.51775	3.00869
	AAGGCGTAGCGCCAGTAAGCGGGCAAAA	AAGGCGTAGCGCCAGTAAGC	ATCCCAGCTTAAGGCGTAGCGCCAGTAAGCGGGCAAAAAAGCC	1.26264	28.5197
	AAGGCGTGCTCCGGGGTATACGGCAGCG	AAGGCGTGCTCCGGGGTATA	CCATAAGGTGAAGGCGTGCTCCGGGGTATACGGCAGCGATGAG	-0.572715	11.4658
	AAGGCGTTTTCCCAGGTTAGTGGCTCAA	AAGGCGTTTTCCCAGGTTAG	AACACCAAAGAAGGCGTTTTCCCAGGTTAGTGGCTCAATACTG	0.311566	20.8442
	AAGGCTCAGGCCGATAAGAATGGGGAGC	AAGGCTCAGGCCGATAAGAA	TGAACCCAGAAAGGCTCAGGCCGATAAGAATGGGGAGCAATTT	-0.319052	14.9045
	AAGGCTCTTCATCAGCACATAGGTAATA	AAGGCTCTTCATCAGCACAT	GCGTCATCCCAAGGCTCTTCATCAGCACATAGGTAATATTGCC	0.839389	25.7203
	AAGGCTGCATTAAATCGAGCGGGCGGAG	AAGGCTGCATTAAATCGAGC	TCCAGACGATAAGGCTGCATTAAATCGAGCGGGCGGAGTACGC	1.04229	29.2448
	AAGGCTGCCCTACCAGTTCATGGCGTTG	AAGGCTGCCCTACCAGTTCA	AACATGGAGTAAGGCTGCCCTACCAGTTCATGGCGTTGATAGC	1.13291	27.7363
	AAGGCTTAACAACGGTAGCAAGGTAATA	AAGGCTTAACAACGGTAGCA	GCAACGCCGGAAGGCTTAACAACGGTAGCAAGGTAATAAACGT	-0.747509	10.0746
	AAGGCTTTCGCCACATCGCCCGGCGTGG	AAGGCTTTCGCCACATCGCC	ACCGCCGCCAAAGGCTTTCGCCACATCGCCCGGCGTGGTGCAG	-1.13057	6.2145
	AAGGCTTTTTTATTTGCCGCAGGTTTTT	AAGGCTTTTTTATTTGCCGC	AGACAACGCAAAGGCTTTTTTATTTGCCGCAGGTTTTTGCAGT	-0.587986	11.9119
	AAGGGAAATTCCCTGACGTTCGGAAATA	AAGGGAAATTCCCTGACGTT	CCAGATAAGAAAGGGAAATTCCCTGACGTTCGGAAATATCAGC	0.0714216	17.9739
	AAGGGAATGTCGGCAATGGATGGTAACG	AAGGGAATGTCGGCAATGGA	AGCGTCATACAAGGGAATGTCGGCAATGGATGGTAACGCATTG	-1.43707	3.19927
	AAGGGAATTAATATTAGCCAGGGTAGTA	AAGGGAATTAATATTAGCCA	GCCGCCAATAAAGGGAATTAATATTAGCCAGGGTAGTAACATG	-0.0665424	18.2027
	AAGGGAGACAGACTGGCCTATGGATCTC	AAGGGAGACAGACTGGCCTA	CTGGCAACCAAAGGGAGACAGACTGGCCTATGGATCTCAATAC	-1.44036	3.19944
	AAGGGAGATTACACAGGCTAAGGAGGTG	AAGGGAGATTACACAGGCTA	AAGCCCGTGTAAGGGAGATTACACAGGCTAAGGAGGTGGTTCC	-0.42901	12.7155
	AAGGGAGTGACCATGAGAACAGGATGTG	AAGGGAGTGACCATGAGAAC	AGGTGTCACAAAGGGAGTGACCATGAGAACAGGATGTGAACCG	-0.622454	11.4809
	AAGGGCAAACAGCGGTTTCCCGGTATCA	AAGGGCAAACAGCGGTTTCC	GGCTGTCGACAAGGGCAAACAGCGGTTTCCCGGTATCAGCGTA	0.115	19.768
	AAGGGCAAAGATACGGATTAGGGTGCTG	AAGGGCAAAGATACGGATTA	GTAACTCATGAAGGGCAAAGATACGGATTAGGGTGCTGTCATC	-0.390859	13.6777
	AAGGGCAATACCTGACACGCTGGAACCC	AAGGGCAATACCTGACACGC	CCGTCATTTTAAGGGCAATACCTGACACGCTGGAACCCATATC	1.20873	33.5945
	AAGGGCAGGCGTAAAGTTGCTGGATCTT	AAGGGCAGGCGTAAAGTTGC	TTTCTCTTTAAAGGGCAGGCGTAAAGTTGCTGGATCTTCCGTT	0.920969	28.8953
	AAGGGCCGCTAACGCTTTGGCGGTTAAC	AAGGGCCGCTAACGCTTTGG	CGCCCTGCTCAAGGGCCGCTAACGCTTTGGCGGTTAACTCATC	-1.01597	7.26148
	AAGGGCGCGGACTCTTCAACTGGCACAT	AAGGGCGCGGACTCTTCAAC	GGCCTGGCGGAAGGGCGCGGACTCTTCAACTGGCACATCGGCA	-1.21638	5.12415
	AAGGGCGTAAGTCATGAATAAGGTTGTA	AAGGGCGTAAGTCATGAATA	TTTAAAGCGCAAGGGCGTAAGTCATGAATAAGGTTGTATTGCT	-0.799934	9.48917
	AAGGGCTGTGAGCACGACGGTGGTTTTC	AAGGGCTGTGAGCACGACGG	CGAGGAAGGGAAGGGCTGTGAGCACGACGGTGGTTTTCATCGT	-1.52581	3.20774
	AAGGGGAAAAATTATGAGTCAGGCTAAA	AAGGGGAAAAATTATGAGTC	ACCCTGTTGAAAGGGGAAAAATTATGAGTCAGGCTAAATCGAA	0.323452	22.8472
	AAGGGGAAGAAAGCCCATCACGGCCTTT	AAGGGGAAGAAAGCCCATCA	GCCAGTACCGAAGGGGAAGAAAGCCCATCACGGCCTTTCAGTG	-1.60835	1.15506
	AAGGGGATACACTTGCGATAAGGATAAA	AAGGGGATACACTTGCGATA	TACCTAACACAAGGGGATACACTTGCGATAAGGATAAAAGACC	0.0228641	17.8863
	AAGGGGCAATAGCTTTCACCAGGGGTAA	AAGGGGCAATAGCTTTCACC	CGATCGCTAAAAGGGGCAATAGCTTTCACCAGGGGTAATAACT	0.0296569	17.5794
	AAGGGGCCAGGGCTGAATGTGGGATTGC	AAGGGGCCAGGGCTGAATGT	GGCTCACCGGAAGGGGCCAGGGCTGAATGTGGGATTGCCAGTC	-0.227983	17.4398
	AAGGGGTAACATATGTCTGGAGGATTAG	AAGGGGTAACATATGTCTGG	CGCAAAAATTAAGGGGTAACATATGTCTGGAGGATTAGTTACA	-0.462139	12.6013
	AAGGGTAATACCGATAAACGTGGGGATG	AAGGGTAATACCGATAAACG	CAAATGTGAGAAGGGTAATACCGATAAACGTGGGGATGACGAG	-1.01167	7.56161
	AAGGGTATCATCCAGGTCAAAGGTGAGC	AAGGGTATCATCCAGGTCAA	GGTTATCGTAAAGGGTATCATCCAGGTCAAAGGTGAGCGCCGA	-1.33544	4.24984
	AAGGGTCATCCCGTGGCTACCGGAGCGA	AAGGGTCATCCCGTGGCTAC	CCAGTGAGTTAAGGGTCATCCCGTGGCTACCGGAGCGATCCTG	1.59582	31.7251
	AAGGGTCCCCAAAACTAATTCGGAAAAC	AAGGGTCCCCAAAACTAATT	GAAGCAGGGAAAGGGTCCCCAAAACTAATTCGGAAAACTCCCT	0.955254	26.8038
	AAGGGTGCCGGAGCGTAAACAGGTATCA	AAGGGTGCCGGAGCGTAAAC	TACCGGTATAAAGGGTGCCGGAGCGTAAACAGGTATCATCCAT	-0.522744	11.9315
	AAGGGTGTAGGGCACCGTATTGGCATTT	AAGGGTGTAGGGCACCGTAT	CCAACGCTCCAAGGGTGTAGGGCACCGTATTGGCATTTGCAAT	-1.42313	3.40703
	AAGGGTTGTTCCACATGCACCGGGCCGA	AAGGGTTGTTCCACATGCAC	GGCGCTGGTAAAGGGTTGTTCCACATGCACCGGGCCGAACGTC	-0.541582	12.5991
	AAGGGTTTCCATCACCGTCCAGGTACGC	AAGGGTTTCCATCACCGTCC	TAATAGAAATAAGGGTTTCCATCACCGTCCAGGTACGCAACGT	-1.54232	2.63879
	AAGGTAAAGCACATGCCAATTGGCAACG	AAGGTAAAGCACATGCCAAT	CAGACCGCTTAAGGTAAAGCACATGCCAATTGGCAACGACCAT	0.93702	25.4079
	AAGGTAAATGGCGAATGAGCCGGGTAAA	AAGGTAAATGGCGAATGAGC	ACCAGACGGGAAGGTAAATGGCGAATGAGCCGGGTAAAAATTT	1.39292	36.0155
	AAGGTAATATGTGGATGAAACGGACGAT	AAGGTAATATGTGGATGAAA	GTCGCGCAATAAGGTAATATGTGGATGAAACGGACGATTGCTT	1.39281	25.7523
	AAGGTAATTATCATGATCGATGGCGGTT	AAGGTAATTATCATGATCGA	GTTGAAACTCAAGGTAATTATCATGATCGATGGCGGTTTCCAG	-1.41835	3.21161
	AAGGTAATTTTCAGGTGATCGGGCACCT	AAGGTAATTTTCAGGTGATC	CACCACGCGGAAGGTAATTTTCAGGTGATCGGGCACCTGATCC	-0.922845	8.66317
	AAGGTACAGCCAAACGCCGGTGGGTTAG	AAGGTACAGCCAAACGCCGG	CAGATCAACAAAGGTACAGCCAAACGCCGGTGGGTTAGTGGTG	0.0469082	18.3295
	AAGGTACATAAACCGCCTTCAGGATGAC	AAGGTACATAAACCGCCTTC	ATCGGCGCGGAAGGTACATAAACCGCCTTCAGGATGACTTTCC	0.0429752	18.7777
	AAGGTACGAGGAAGCGGAACGGGCAAGG	AAGGTACGAGGAAGCGGAAC	CAGATAGTCAAAGGTACGAGGAAGCGGAACGGGCAAGGCAACG	-1.21308	4.72447
	AAGGTACTGTCAATGAAGCCAGGGTGTA	AAGGTACTGTCAATGAAGCC	GTCATAACAAAAGGTACTGTCAATGAAGCCAGGGTGTACGCTG	-0.519829	12.8555
	AAGGTAGAGGCATCAATACCCGGCACCG	AAGGTAGAGGCATCAATACC	TATGCCGTCAAAGGTAGAGGCATCAATACCCGGCACCGCAACT	-1.55747	2.04586
	AAGGTATAAACAGCCGCATTGGGATCTG	AAGGTATAAACAGCCGCATT	ATGCCCGGCAAAGGTATAAACAGCCGCATTGGGATCTGTCAGC	0.654114	26.4688
	AAGGTATCTTTGCCAGGTTCAGGCTTTC	AAGGTATCTTTGCCAGGTTC	ATGATATTGGAAGGTATCTTTGCCAGGTTCAGGCTTTCGCGGC	-1.63572	1.02166
	AAGGTCACCAGCCCGTAGCGCGGCAGCT	AAGGTCACCAGCCCGTAGCG	GCCCCAGGTAAAGGTCACCAGCCCGTAGCGCGGCAGCTCCATG	0.287525	21.7751
	AAGGTCACGTTATTTACTCATGGTATTG	AAGGTCACGTTATTTACTCA	AATACTCCAGAAGGTCACGTTATTTACTCATGGTATTGATATT	1.03426	29.1269
	AAGGTCACTTTCAGCGAATTGGGATCGC	AAGGTCACTTTCAGCGAATT	GTAAATGGTGAAGGTCACTTTCAGCGAATTGGGATCGCGCTGC	1.17944	30.2246
	AAGGTCAGTGCGCCATCGTCCGGGGCGA	AAGGTCAGTGCGCCATCGTC	CTCTGCGGCAAAGGTCAGTGCGCCATCGTCCGGGGCGATACGA	-1.30172	4.56658
	AAGGTCATAAGCCGGATTAAGGGTGATA	AAGGTCATAAGCCGGATTAA	AGAAACCAACAAGGTCATAAGCCGGATTAAGGGTGATAGTAGC	-0.565454	12.3801
	AAGGTCATCAGATACCAGAACGGAATCG	AAGGTCATCAGATACCAGAA	CCAGGGCAAAAAGGTCATCAGATACCAGAACGGAATCGCTGCC	-0.974205	7.94021
	AAGGTCCAGTGAAGTACCCTGGGCAAAG	AAGGTCCAGTGAAGTACCCT	GAGGATGGCTAAGGTCCAGTGAAGTACCCTGGGCAAAGAGTTT	1.8025	34.4475
	AAGGTCGCATAAGGCGCGCAAGGAATAG	AAGGTCGCATAAGGCGCGCA	GCGTGTTCCAAAGGTCGCATAAGGCGCGCAAGGAATAGAATTA	0.803897	22.6141
	AAGGTCGCCCTGCCCGGTCGTGGACGTA	AAGGTCGCCCTGCCCGGTCG	TGCTATCAGGAAGGTCGCCCTGCCCGGTCGTGGACGTAACCAC	-0.730739	11.1461
	AAGGTCGCCGAACCAGGAGCAGGCTGTG	AAGGTCGCCGAACCAGGAGC	TCCTTCCATGAAGGTCGCCGAACCAGGAGCAGGCTGTGGAGTA	-0.22649	15.4424
	AAGGTCGCGACTTTGAGTTTTGGCTTCT	AAGGTCGCGACTTTGAGTTT	GCGCGGCGGTAAGGTCGCGACTTTGAGTTTTGGCTTCTTCAAC	0.971264	27.7648
	AAGGTCTGAACGAAATCGCTCGGTTCCA	AAGGTCTGAACGAAATCGCT	ACGGCGTGAGAAGGTCTGAACGAAATCGCTCGGTTCCACGTTT	0.344485	21.7758
	AAGGTCTGAATAATCGGGCCGGGATCGG	AAGGTCTGAATAATCGGGCC	ATGGGAGAAAAAGGTCTGAATAATCGGGCCGGGATCGGCCATG	-0.0580916	16.2255
	AAGGTGACAAGAGTTATCATCGGGGGAA	AAGGTGACAAGAGTTATCAT	GATGGCGGAGAAGGTGACAAGAGTTATCATCGGGGGAAGTGCG	0.834841	25.3421
	AAGGTGACGTTTATGCAACGAGGGATAG	AAGGTGACGTTTATGCAACG	TCAGGAAATAAAGGTGACGTTTATGCAACGAGGGATAGTCTGG	0.317807	20.8846
	AAGGTGATAAAGCGAATACCTGGGCCGT	AAGGTGATAAAGCGAATACC	GCCCTGGAAAAAGGTGATAAAGCGAATACCTGGGCCGTCTACG	-1.70873	0.49208
	AAGGTGATTTCATTCACGCAAGGTTCCA	AAGGTGATTTCATTCACGCA	CAGACCATCGAAGGTGATTTCATTCACGCAAGGTTCCAGCGTG	0.638784	22.6868
	AAGGTGGCATCAGGTTTAATTGGCGTCA	AAGGTGGCATCAGGTTTAAT	CTGAGTCACAAAGGTGGCATCAGGTTTAATTGGCGTCACGGTT	0.815233	29.3582
	AAGGTGTGAGCCAGGCCCATCGGGCAGG	AAGGTGTGAGCCAGGCCCAT	AGCGGCCATAAAGGTGTGAGCCAGGCCCATCGGGCAGGCACAT	0.435832	24.2969
	AAGGTTAATGCCCTGAGCGACGGCATAG	AAGGTTAATGCCCTGAGCGA	CAACGTCGATAAGGTTAATGCCCTGAGCGACGGCATAGTCGAG	0.998234	26.7523
	AAGGTTACCGCCGTTAACCACGGTATCG	AAGGTTACCGCCGTTAACCA	ATTGCCCGTCAAGGTTACCGCCGTTAACCACGGTATCGATATG	-0.777563	9.24826
	AAGGTTATGTGTTCAATTTTTGGCGTAT	AAGGTTATGTGTTCAATTTT	GTTAACGGAGAAGGTTATGTGTTCAATTTTTGGCGTATTCGAT	-0.594462	11.1606
	AAGGTTCAGATTCCACGCTACGGGCTTT	AAGGTTCAGATTCCACGCTA	GTGATTTTGCAAGGTTCAGATTCCACGCTACGGGCTTTTTCAG	1.15979	27.9526
	AAGGTTCGAGAGTCGCAAGCAGGCTGAT	AAGGTTCGAGAGTCGCAAGC	ATCCATCAAAAAGGTTCGAGAGTCGCAAGCAGGCTGATGATCA	1.94206	28.956
	AAGGTTGCCGGTGGGTTCGTCGGCAAAC	AAGGTTGCCGGTGGGTTCGT	TCTGGCGGTCAAGGTTGCCGGTGGGTTCGTCGGCAAACAGCAC	0.913214	26.714
	AAGGTTTCATGCGCGCCGCCAGGTACCG	AAGGTTTCATGCGCGCCGCC	CAGCTCGCTTAAGGTTTCATGCGCGCCGCCAGGTACCGGCACT	-0.823162	11.0027
	AAGGTTTCCATTTGTCCCCACGGAATAA	AAGGTTTCCATTTGTCCCCA	ACCGGCGGTGAAGGTTTCCATTTGTCCCCACGGAATAAACACC	-0.443006	12.6556
	AAGGTTTCGAGGTCCACATCCGGTAGCA	AAGGTTTCGAGGTCCACATC	CTCATTCAGGAAGGTTTCGAGGTCCACATCCGGTAGCAGATTG	-0.278087	14.8353
	AAGGTTTGTGCTTCACTGAGAGGAGCCA	AAGGTTTGTGCTTCACTGAG	AACAGTGAGTAAGGTTTGTGCTTCACTGAGAGGAGCCAGCGGA	-0.130636	15.4865
	AAGGTTTTGCCACAGTTACCTGGGTGAG	AAGGTTTTGCCACAGTTACC	ATCAATCACAAAGGTTTTGCCACAGTTACCTGGGTGAGGTTGT	0.268533	21.3988
	AAGTAAAAGTCAGTTTGCTCAGGATATG	AAGTAAAAGTCAGTTTGCTC	TGATTACGTAAAGTAAAAGTCAGTTTGCTCAGGATATGTGTCG	0.977652	24.8129
	AAGTAACACCATCCATAACGGGGTGTAA	AAGTAACACCATCCATAACG	CCACCAGCGAAAGTAACACCATCCATAACGGGGTGTAACTGAG	1.52551	30.7333
	AAGTAACCGCCTTTCACTGCCGGACGGT	AAGTAACCGCCTTTCACTGC	TGGAACCGGGAAGTAACCGCCTTTCACTGCCGGACGGTGACCT	1.01421	30.5573
	AAGTAACTGTTCGGGTGTGACGGCGGGA	AAGTAACTGTTCGGGTGTGA	TTTGTAATTCAAGTAACTGTTCGGGTGTGACGGCGGGATACCC	-0.974346	8.03359
	AAGTAATCGGGTTGATCTTGCGGCCCCA	AAGTAATCGGGTTGATCTTG	GGCTGCGTTTAAGTAATCGGGTTGATCTTGCGGCCCCAGCGGT	0.471749	21.3725
	AAGTAATGGTGCCAATGCGCTGGGTACT	AAGTAATGGTGCCAATGCGC	TTAATCAGCGAAGTAATGGTGCCAATGCGCTGGGTACTGTCGG	0.47854	21.1678
	AAGTACCACCTGATTGACATCGGCAAAC	AAGTACCACCTGATTGACAT	TCAGGGCATCAAGTACCACCTGATTGACATCGGCAAACGTCAG	0.849898	26.5721
	AAGTACCAGGTGAGATGACCCGGCATAT	AAGTACCAGGTGAGATGACC	TTCTTCGCCGAAGTACCAGGTGAGATGACCCGGCATATAGCCA	0.081951	19.6683
	AAGTACCAGTGACCGGAAGCTGGTTGCG	AAGTACCAGTGACCGGAAGC	TTTGAGTGTAAAGTACCAGTGACCGGAAGCTGGTTGCGTGAAA	-1.27787	4.48804
	AAGTACCGTGCCGTTAAAATCGGCTCCC	AAGTACCGTGCCGTTAAAAT	CGCGCGTGCCAAGTACCGTGCCGTTAAAATCGGCTCCCACCAG	-1.24602	4.74946
	AAGTACCTAAACCAAATGCAGGGATAGC	AAGTACCTAAACCAAATGCA	TTCAGACGGAAAGTACCTAAACCAAATGCAGGGATAGCCATAA	-0.758918	10.0445
	AAGTACCTATAATTGATACGTGGCTAAA	AAGTACCTATAATTGATACG	CTCGACATGGAAGTACCTATAATTGATACGTGGCTAAAAAAAC	-1.01555	7.48066
	AAGTACGAACTTATTGATTCTGGACATA	AAGTACGAACTTATTGATTC	GACTGACTGTAAGTACGAACTTATTGATTCTGGACATACGTAA	-0.32418	13.5821
	AAGTACGCCAATACCCAACCAGGTTAAC	AAGTACGCCAATACCCAACC	CGACTAACCAAAGTACGCCAATACCCAACCAGGTTAACCAATA	-1.31949	4.53294
	AAGTACGCCAGATCACGCGACGGCAACG	AAGTACGCCAGATCACGCGA	ACCTTCCATAAAGTACGCCAGATCACGCGACGGCAACGTCTCA	-0.217446	15.3143
	AAGTACGTGAGTGCTACTGTTGGGCACA	AAGTACGTGAGTGCTACTGT	ACTCACGATTAAGTACGTGAGTGCTACTGTTGGGCACAACCCA	2.46578	34.2483
	AAGTACTGCCCAAGTAATTCAGGATCAG	AAGTACTGCCCAAGTAATTC	ACCGGAATTAAAGTACTGCCCAAGTAATTCAGGATCAGACAAC	-1.63895	1.30103
	AAGTAGAAGACCGAGGAAGTCGGTAAAA	AAGTAGAAGACCGAGGAAGT	GCGGCAATAAAAGTAGAAGACCGAGGAAGTCGGTAAAAAAGCC	0.452513	26.3591
	AAGTAGCACCAGATGCCCAACGGCACAC	AAGTAGCACCAGATGCCCAA	AGCAGTGGAAAAGTAGCACCAGATGCCCAACGGCACACCAATC	0.795271	25.6246
	AAGTAGCCGCTGCTTTTGGTGGGATCGA	AAGTAGCCGCTGCTTTTGGT	ATCGACGATCAAGTAGCCGCTGCTTTTGGTGGGATCGAGTACA	1.48776	34.6081
	AAGTAGGCTTCACGTTGAGCAGGGGTCG	AAGTAGGCTTCACGTTGAGC	GAAAGCGGCAAAGTAGGCTTCACGTTGAGCAGGGGTCGCACTC	1.36603	30.5476
	AAGTAGTGACGGTTTGGTGATGGCTTGA	AAGTAGTGACGGTTTGGTGA	TGCAACCGGCAAGTAGTGACGGTTTGGTGATGGCTTGATATTG	1.78667	33.651
[truncated: 43,011 more rows]

## Sheet: Guo SpCas9 Data
	sgRNA model input	sgRNA 20nt target site	sgRNA 43nt used for sequence length optimization	Input Score	Guo Z score
	AAAAAAACAGCGTAAACAGTGGGGTGAG	AAAAAAACAGCGTAAACAGT	AAAAGATCTGAAAAAAACAGCGTAAACAGTGGGGTGAGCGTGA	-0.658476	21.7199
	AAAAAAACCGGCATACGAAAGGGGGCAA	AAAAAAACCGGCATACGAAA	GGATATAAAGAAAAAAACCGGCATACGAAAGGGGGCAAGGTAA	-1.66345	11.5645
	AAAAAAGCACCGCAATTAGGCGGTGCTA	AAAAAAGCACCGCAATTAGG	CGCAAGGTAAAAAAAAGCACCGCAATTAGGCGGTGCTACATTA	-1.30775	11.9385
	AAAAAAGCCAGGTTAAGAATGGGAAAAC	AAAAAAGCCAGGTTAAGAAT	AATCTTCATGAAAAAAGCCAGGTTAAGAATGGGAAAACGCCGT	-1.71915	7.7325
	AAAAAAGCCTTTCATGTCGGCGGTGCCT	AAAAAAGCCTTTCATGTCGG	GGATAAACGCAAAAAAGCCTTTCATGTCGGCGGTGCCTAAGCC	-2.12237	2.82102
	AAAAAAGCGGGTGTGTTAGTGGGCAACT	AAAAAAGCGGGTGTGTTAGT	CATGTCCCCAAAAAAAGCGGGTGTGTTAGTGGGCAACTTCTCC	0.440334	34.064
	AAAAAATAAAAACGAACACCAGGACAAC	AAAAAATAAAAACGAACACC	AAAACGGTGCAAAAAATAAAAACGAACACCAGGACAACGGCTG	-0.598614	20.1615
	AAAAAATTCACCGTCTGACGCGGATAAA	AAAAAATTCACCGTCTGACG	TGTCGAATAGAAAAAATTCACCGTCTGACGCGGATAAATTGCA	-1.91313	5.14152
	AAAAACAAATACGGAGAAGAAGGCGGGC	AAAAACAAATACGGAGAAGA	GTCCGGCGAGAAAAACAAATACGGAGAAGAAGGCGGGCAAATG	-0.213686	27.7023
	AAAAACAGAAGGGTAAAAAATGGAATCA	AAAAACAGAAGGGTAAAAAA	TTAAGGTCAAAAAAACAGAAGGGTAAAAAATGGAATCACTGGC	-1.68703	8.30555
	AAAAACAGATTAAGTTTTGCCGGAGAGG	AAAAACAGATTAAGTTTTGC	GGTAATGTATAAAAACAGATTAAGTTTTGCCGGAGAGGGCCAC	-2.0665	3.93996
	AAAAACAGGTTGCTCGGTCCCGGCGACG	AAAAACAGGTTGCTCGGTCC	CTTTCCAGTAAAAAACAGGTTGCTCGGTCCCGGCGACGATCTC	-0.748996	18.4281
	AAAAACATCACCCGCACCTGTGGTATCT	AAAAACATCACCCGCACCTG	AAGCGCCGTGAAAAACATCACCCGCACCTGTGGTATCTACCAC	-1.99306	4.12261
	AAAAACATTCCCCTTCGCAATGGCATAT	AAAAACATTCCCCTTCGCAA	TCTGGAAGTTAAAAACATTCCCCTTCGCAATGGCATATAAAAA	-1.50788	8.65048
	AAAAACCACCCAGTGTATAAGGGTGTTC	AAAAACCACCCAGTGTATAA	TACAAACACCAAAAACCACCCAGTGTATAAGGGTGTTCAGCAC	-1.14734	19.377
	AAAAACCAGACCGAAAAGCAAGGTAACC	AAAAACCAGACCGAAAAGCA	CGGTGGTTAAAAAAACCAGACCGAAAAGCAAGGTAACCAGTAA	-1.95629	3.84312
	AAAAACCCGCCCTGTGCTTCCGGTATGT	AAAAACCCGCCCTGTGCTTC	CCAGCGGCTAAAAAACCCGCCCTGTGCTTCCGGTATGTCAATT	0.341645	31.8397
	AAAAACCGTGCTTCATATTGAGGTCTGG	AAAAACCGTGCTTCATATTG	AGTTGAGTATAAAAACCGTGCTTCATATTGAGGTCTGGCGCGT	-0.675933	19.0987
	AAAAACGAACACCAGGACAACGGCTGCC	AAAAACGAACACCAGGACAA	TGCAAAAAATAAAAACGAACACCAGGACAACGGCTGCCACCAT	-1.3057	11.682
	AAAAACGATGAGTCTTAACCTGGTAAGT	AAAAACGATGAGTCTTAACC	AACGAGTAGCAAAAACGATGAGTCTTAACCTGGTAAGTGAACA	-1.01479	15.9195
	AAAAACGCTTCGGCATAGTTTGGCGCGG	AAAAACGCTTCGGCATAGTT	GACGCGGCCTAAAAACGCTTCGGCATAGTTTGGCGCGGGTACA	-2.17933	0.386076
	AAAAACTGGCGGCGTGTAGCGGGCACTC	AAAAACTGGCGGCGTGTAGC	GTTTTCAGGCAAAAACTGGCGGCGTGTAGCGGGCACTCCACCG	-0.817392	15.5271
	AAAAACTTCCAACTGCCGGAGGGTGATG	AAAAACTTCCAACTGCCGGA	ATACTTCTGCAAAAACTTCCAACTGCCGGAGGGTGATGTGCAT	-1.60557	9.04917
	AAAAAGATCTTCAGCGCTAACGGAACAC	AAAAAGATCTTCAGCGCTAA	CAGAGCCATCAAAAAGATCTTCAGCGCTAACGGAACACGACTT	-1.79552	7.58528
	AAAAAGCCATTTTCACTTGAGGGTTATG	AAAAAGCCATTTTCACTTGA	ACACAACATAAAAAAGCCATTTTCACTTGAGGGTTATGTATGA	0.260039	34.2866
	AAAAAGCGAATTACCTGTCGTGGCACCG	AAAAAGCGAATTACCTGTCG	CTCGTCGTTTAAAAAGCGAATTACCTGTCGTGGCACCGCGCCA	-1.4587	10.5358
	AAAAAGCGCTAAATGGCGCGCGGTTGGC	AAAAAGCGCTAAATGGCGCG	TCAAGACGTAAAAAAGCGCTAAATGGCGCGCGGTTGGCCTGAT	-1.00361	17.5051
	AAAAAGGGAGAATGTCATAGCGGGATAT	AAAAAGGGAGAATGTCATAG	ATTTGTCACCAAAAAGGGAGAATGTCATAGCGGGATATCTGTC	-1.36065	11.4539
	AAAAAGGTGAAAAGTAGTTATGGTAAAT	AAAAAGGTGAAAAGTAGTTA	TTGACGCACAAAAAAGGTGAAAAGTAGTTATGGTAAATGTTCG	-1.42311	11.5582
	AAAAAGTGACTTAGCTAACGAGGCTCCA	AAAAAGTGACTTAGCTAACG	CCACCAGAGGAAAAAGTGACTTAGCTAACGAGGCTCCACCCTG	-0.578817	21.892
	AAAAAGTGAGGGTGACTACATGGATAAA	AAAAAGTGAGGGTGACTACA	ATGTTGTCACAAAAAGTGAGGGTGACTACATGGATAAACTACT	-1.56686	8.61934
	AAAAATAATTTCGCCTTCGTAGGAGCCA	AAAAATAATTTCGCCTTCGT	CTTCTCCCGCAAAAATAATTTCGCCTTCGTAGGAGCCATGGGG	-0.708972	23.0663
	AAAAATACGCACGGTCAGGTCGGTAGCA	AAAAATACGCACGGTCAGGT	GCGGTGCGCCAAAAATACGCACGGTCAGGTCGGTAGCAAGAAA	-1.20571	13.9306
	AAAAATAGACCAAATGACGTGGGGAAGT	AAAAATAGACCAAATGACGT	AAGCACTCTCAAAAATAGACCAAATGACGTGGGGAAGTTGCCC	-0.203943	25.5541
	AAAAATAGCAAGCCGATTTCAGGATGCC	AAAAATAGCAAGCCGATTTC	AGGAAGAATGAAAAATAGCAAGCCGATTTCAGGATGCCCGGCA	-1.38541	10.5533
	AAAAATATGCCGACAGGTGATGGAAATG	AAAAATATGCCGACAGGTGA	ATCAGCCCTTAAAAATATGCCGACAGGTGATGGAAATGCAGAT	-2.29148	0.198173
	AAAAATCAACAAATGATCGAGGGCATCG	AAAAATCAACAAATGATCGA	CCGGAGGACCAAAAATCAACAAATGATCGAGGGCATCGCCGCG	0.432039	28.8191
	AAAAATCATCTTGCACCTCCTGGCAGCC	AAAAATCATCTTGCACCTCC	TGTCGACGGAAAAAATCATCTTGCACCTCCTGGCAGCCGTTGA	0.551135	27.503
	AAAAATCCACTTAAGAAGGTAGGTGTTA	AAAAATCCACTTAAGAAGGT	GCAGTAAATAAAAAATCCACTTAAGAAGGTAGGTGTTACATGT	0.246819	31.6928
	AAAAATCTTCATGCTGGCAACGGCGGCA	AAAAATCTTCATGCTGGCAA	CACTGCCAGCAAAAATCTTCATGCTGGCAACGGCGGCAATCAA	-1.60547	11.1984
	AAAAATGAAGCCGCTAATGGCGGCGAAA	AAAAATGAAGCCGCTAATGG	CCAGAGCCACAAAAATGAAGCCGCTAATGGCGGCGAAAATCAG	-2.28679	0.450238
	AAAAATGCAATCCCTGCTCGCGGGCTGA	AAAAATGCAATCCCTGCTCG	CCTGCAGCATAAAAATGCAATCCCTGCTCGCGGGCTGAATGAA	-0.359954	23.8876
	AAAAATGGCCAGTACGAACCAGGCTGCC	AAAAATGGCCAGTACGAACC	CTTCTTTGACAAAAATGGCCAGTACGAACCAGGCTGCCACCGC	-1.41713	10.5842
	AAAAATTACCCGGTCAGCGACGGTTCGT	AAAAATTACCCGGTCAGCGA	CACGATCCATAAAAATTACCCGGTCAGCGACGGTTCGTGCAAA	-1.27717	11.9106
	AAAAATTCCCTCGTCATCTCCGGGCTGA	AAAAATTCCCTCGTCATCTC	CTGGCTTTGTAAAAATTCCCTCGTCATCTCCGGGCTGAGTAAA	0.0358069	19.6797
	AAAACAAAAGGCAAGAGAGCTGGTTTCG	AAAACAAAAGGCAAGAGAGC	AAACCAGATCAAAACAAAAGGCAAGAGAGCTGGTTTCGACACA	0.533046	29.4376
	AAAACAAAGCCCTTCGATATCGGCGGTC	AAAACAAAGCCCTTCGATAT	CGTCACGAATAAAACAAAGCCCTTCGATATCGGCGGTCATTTG	0.443421	34.6852
	AAAACAATGGTGGAAGTGTACGGTGCGG	AAAACAATGGTGGAAGTGTA	ACGTACCAGGAAAACAATGGTGGAAGTGTACGGTGCGGAGTTA	-1.07226	14.764
	AAAACACATTACGTCCGGCATGGGTTTT	AAAACACATTACGTCCGGCA	TGCCCAATCAAAAACACATTACGTCCGGCATGGGTTTTATGCA	-2.16103	2.32922
	AAAACACATTATGAATGATGAGGATTGT	AAAACACATTATGAATGATG	GCGAACGGTGAAAACACATTATGAATGATGAGGATTGTCATGG	-0.0999418	23.981
	AAAACACGTTCTAAGGTTTCTGGATTGA	AAAACACGTTCTAAGGTTTC	CACCACGCGTAAAACACGTTCTAAGGTTTCTGGATTGAAGCGA	1.15732	29.4768
	AAAACAGCCTGCCAAATGTTTGGCGAAA	AAAACAGCCTGCCAAATGTT	CTGCGTTTGCAAAACAGCCTGCCAAATGTTTGGCGAAAATACA	-0.624722	20.2686
	AAAACAGGAAGGCAGAGGTGGGGCAGCG	AAAACAGGAAGGCAGAGGTG	TTTCACAACAAAAACAGGAAGGCAGAGGTGGGGCAGCGAATAC	-1.76399	6.22748
	AAAACATACGAACGCGGCGACGGAATCC	AAAACATACGAACGCGGCGA	GGATCTACAGAAAACATACGAACGCGGCGACGGAATCCCATTC	0.641663	24.2574
	AAAACATCCTCAATCAGATCTGGCGGTA	AAAACATCCTCAATCAGATC	CACCCGACGCAAAACATCCTCAATCAGATCTGGCGGTACACCC	-2.00178	4.04526
	AAAACATCCTTCGAGAGGGACGGTTACC	AAAACATCCTTCGAGAGGGA	CGGATACTGAAAAACATCCTTCGAGAGGGACGGTTACCATGAA	-1.94371	3.81974
	AAAACATTAATTTCGGTTTCGGGTGACT	AAAACATTAATTTCGGTTTC	TTGGGTTCATAAAACATTAATTTCGGTTTCGGGTGACTTTAAT	-0.451706	22.6419
	AAAACATTGTGACAACCAGGTGGCGTAA	AAAACATTGTGACAACCAGG	CGGGCAGCATAAAACATTGTGACAACCAGGTGGCGTAATATCC	-1.9463	4.88523
	AAAACCAAAGTCAAAATACCAGGCTACG	AAAACCAAAGTCAAAATACC	CAAAACCCGCAAAACCAAAGTCAAAATACCAGGCTACGACGCT	-1.02799	15.5171
	AAAACCAAATTTCACTAGCGCGGCATCA	AAAACCAAATTTCACTAGCG	GGCCTACCGGAAAACCAAATTTCACTAGCGCGGCATCAATGTG	0.410476	33.4222
	AAAACCAACACCGCTCAAATAGGTGTTC	AAAACCAACACCGCTCAAAT	CACCACTTTCAAAACCAACACCGCTCAAATAGGTGTTCGCTTC	0.890277	34.445
	AAAACCAACGTTTACCGAACGGGTTAAT	AAAACCAACGTTTACCGAAC	CGCCGCCGGAAAAACCAACGTTTACCGAACGGGTTAATAAATC	-0.641355	20.6367
	AAAACCACCGTACGCCGCTGCGGATTTA	AAAACCACCGTACGCCGCTG	AGCGCAAAGAAAAACCACCGTACGCCGCTGCGGATTTACCGTC	-0.78856	19.876
	AAAACCACTGACAGTAAGCAGGGCGTTT	AAAACCACTGACAGTAAGCA	CAAAATCGGTAAAACCACTGACAGTAAGCAGGGCGTTTTCAAC	0.41735	29.8771
	AAAACCACTTTATCGAACGCCGGAACCA	AAAACCACTTTATCGAACGC	CGGACAAGAGAAAACCACTTTATCGAACGCCGGAACCATCTGA	0.383882	32.9833
	AAAACCAGAAAGTGTGATCCTGGCGAGA	AAAACCAGAAAGTGTGATCC	TTCTCTTTAAAAAACCAGAAAGTGTGATCCTGGCGAGAATAAG	-1.13112	12.8178
	AAAACCAGTTAAGGATTGCAGGGGGTAA	AAAACCAGTTAAGGATTGCA	CGAACTTCATAAAACCAGTTAAGGATTGCAGGGGGTAATGGCG	-0.484543	19.6034
	AAAACCATCCACGATTTCCATGGCATTT	AAAACCATCCACGATTTCCA	CATGGCGGTGAAAACCATCCACGATTTCCATGGCATTTTTATC	-0.866009	17.9405
	AAAACCATCGGCATGGGCTTTGGTAGTG	AAAACCATCGGCATGGGCTT	CAAACGCATCAAAACCATCGGCATGGGCTTTGGTAGTGCGGTT	-1.04042	18.0231
	AAAACCCCTTAGTAATTAACCGGCAGCC	AAAACCCCTTAGTAATTAAC	GATCCACGTAAAAACCCCTTAGTAATTAACCGGCAGCCGTTTC	0.665822	37.0576
	AAAACCGATGAGTAAATTCCTGGACCGG	AAAACCGATGAGTAAATTCC	CCCACAGGAGAAAACCGATGAGTAAATTCCTGGACCGGTTTCG	-1.44703	11.0498
	AAAACCGCAAACCGCCGGAACGGAAGCC	AAAACCGCAAACCGCCGGAA	CACCGCCGATAAAACCGCAAACCGCCGGAACGGAAGCCACAAA	-2.19539	1.22201
	AAAACCGCCCATCCCCAAAATGGTGTTC	AAAACCGCCCATCCCCAAAA	CAACATCAATAAAACCGCCCATCCCCAAAATGGTGTTCAGGAA	-0.508161	17.4479
	AAAACCGGTGCCATAGGCGCTGGTGTTA	AAAACCGGTGCCATAGGCGC	TGGTCACGGTAAAACCGGTGCCATAGGCGCTGGTGTTATTTTC	1.09572	36.0199
	AAAACCTGATCTTTGTTGGCCGGGTTCA	AAAACCTGATCTTTGTTGGC	GATCAATGGTAAAACCTGATCTTTGTTGGCCGGGTTCATTAAA	1.35882	30.9135
	AAAACCTTTGCACCGCACGCGGGCCTCC	AAAACCTTTGCACCGCACGC	GATCAAACAGAAAACCTTTGCACCGCACGCGGGCCTCCTCAGG	-1.17949	12.6855
	AAAACCTTTTTCGACATAATAGGTTTTG	AAAACCTTTTTCGACATAAT	CAATCCGTTCAAAACCTTTTTCGACATAATAGGTTTTGATAAT	-0.549433	23.127
	AAAACGAACGGCGTGTGCAATGGCGCGA	AAAACGAACGGCGTGTGCAA	TCTGGCACTCAAAACGAACGGCGTGTGCAATGGCGCGACAAAT	0.167041	31.0364
	AAAACGACGTAAAATATTATCGGGCAAA	AAAACGACGTAAAATATTAT	GTCCACCGCCAAAACGACGTAAAATATTATCGGGCAAATTGGT	-0.784883	18.3235
	AAAACGAGCCTGACATACCGAGGTTGGA	AAAACGAGCCTGACATACCG	CTTCAACAGGAAAACGAGCCTGACATACCGAGGTTGGAGACAG	0.0300161	27.9728
	AAAACGATAAATAACGTATTGGGATGTT	AAAACGATAAATAACGTATT	AATTGCCATAAAAACGATAAATAACGTATTGGGATGTTGATTA	-1.61421	10.5162
	AAAACGATGGTGAAAGTCGTAGGCCAGC	AAAACGATGGTGAAAGTCGT	TATCGAGCGCAAAACGATGGTGAAAGTCGTAGGCCAGCACCTT	-1.61276	8.86363
	AAAACGCAAAACGATTGATGCGGATGAT	AAAACGCAAAACGATTGATG	GCCCGTTCATAAAACGCAAAACGATTGATGCGGATGATGTCAG	0.618169	33.4017
	AAAACGCAGGCTCAGCGCCTGGGTATCG	AAAACGCAGGCTCAGCGCCT	GTAGATCCTGAAAACGCAGGCTCAGCGCCTGGGTATCGAGTTG	-0.40136	22.2237
	AAAACGCCACAACTTGTTGATGGCCTGC	AAAACGCCACAACTTGTTGA	GTTCGGCGGTAAAACGCCACAACTTGTTGATGGCCTGCTGCAT	-0.022014	26.8434
	AAAACGCGCCACACGCTCCTGGGCACAA	AAAACGCGCCACACGCTCCT	TGCGCGGATCAAAACGCGCCACACGCTCCTGGGCACAATCCAC	0.891295	35.362
	AAAACGCGCCTCTGACCAGACGGAGAAA	AAAACGCGCCTCTGACCAGA	CCATTCCGCTAAAACGCGCCTCTGACCAGACGGAGAAATCAGC	0.698621	34.5947
	AAAACGCGCCTGAATAATTTCGGTTGAG	AAAACGCGCCTGAATAATTT	CAGAGGCGAGAAAACGCGCCTGAATAATTTCGGTTGAGAGATG	0.772515	37.2812
	AAAACGCTAAGGAAGCTCGATGGAAAGC	AAAACGCTAAGGAAGCTCGA	TCTGGCAGGCAAAACGCTAAGGAAGCTCGATGGAAAGCAAACG	0.524482	24.9876
	AAAACGGATCTTCAGGTACAGGGACCTC	AAAACGGATCTTCAGGTACA	AGTCTGAAGGAAAACGGATCTTCAGGTACAGGGACCTCATAAT	-0.783799	19.3407
	AAAACGGCGCAGATAAATCACGGACGAT	AAAACGGCGCAGATAAATCA	AATTCGGCGTAAAACGGCGCAGATAAATCACGGACGATCAAAC	0.483447	32.6008
	AAAACGGGAACCATACTGCGTGGCAAGT	AAAACGGGAACCATACTGCG	CGCAAGGGGTAAAACGGGAACCATACTGCGTGGCAAGTCGTTG	0.462162	28.9459
	AAAACGGGGAGTAATTACGCTGGCGAGG	AAAACGGGGAGTAATTACGC	GACCAATATCAAAACGGGGAGTAATTACGCTGGCGAGGCTTGG	1.68118	43.5484
	AAAACGGTATTCAAACATCGCGGAGGCG	AAAACGGTATTCAAACATCG	CATTGCCACCAAAACGGTATTCAAACATCGCGGAGGCGACGCT	0.0875584	29.3128
	AAAACGTAACGTTCATTATCAGGTGAAG	AAAACGTAACGTTCATTATC	GGTATAAGCAAAAACGTAACGTTCATTATCAGGTGAAGATTGA	0.665262	29.4128
	AAAACGTATTACGTGTTTGATGGACAAT	AAAACGTATTACGTGTTTGA	TCTTTAGTTGAAAACGTATTACGTGTTTGATGGACAATTGTGG	0.506565	27.3651
	AAAACGTCATCGGGAACGCAAGGATAGC	AAAACGTCATCGGGAACGCA	CGGTGAGCAAAAAACGTCATCGGGAACGCAAGGATAGCCATGA	-1.18739	13.1286
	AAAACGTGACAACGTCACTGAGGCAATC	AAAACGTGACAACGTCACTG	CAGCTAGTTGAAAACGTGACAACGTCACTGAGGCAATCATGAA	-2.30667	0.478799
	AAAACGTGACCAGTTTTCACCGGTAGAA	AAAACGTGACCAGTTTTCAC	TAAAACGGAAAAAACGTGACCAGTTTTCACCGGTAGAAAACAT	-2.08237	2.99927
	AAAACGTTCATGGTACTCCTCGGCTTGA	AAAACGTTCATGGTACTCCT	CGCGGGATTAAAAACGTTCATGGTACTCCTCGGCTTGATGCAC	0.604701	31.4403
	AAAACTACAAATCAAAAAGCGGGACATG	AAAACTACAAATCAAAAAGC	AAACCAGGGCAAAACTACAAATCAAAAAGCGGGACATGGGCTA	0.934371	36.5995
	AAAACTATGTGTGGAATTGTTGGCGCGA	AAAACTATGTGTGGAATTGT	ATCGGAATCAAAAACTATGTGTGGAATTGTTGGCGCGATCGCG	0.189239	25.7716
	AAAACTCCTTTCGAATCAGGAGGCCATT	AAAACTCCTTTCGAATCAGG	GCGCCATAAGAAAACTCCTTTCGAATCAGGAGGCCATTGTAAC	-0.719228	18.0616
	AAAACTCGCCTTTGTCTTTCTGGAAATA	AAAACTCGCCTTTGTCTTTC	CTCTTGGCGAAAAACTCGCCTTTGTCTTTCTGGAAATAGATTT	-0.823745	22.0997
	AAAACTCGTAAGGCATTTAGCGGTGGTA	AAAACTCGTAAGGCATTTAG	TGCGGCATCAAAAACTCGTAAGGCATTTAGCGGTGGTAATCGT	0.269287	28.9484
	AAAACTGCAGGAAAATAGTATGGTGCGG	AAAACTGCAGGAAAATAGTA	TACAGTGAGAAAAACTGCAGGAAAATAGTATGGTGCGGAACAA	-1.07645	17.6828
	AAAACTGCTTCGCTTCCTGATGGGTAAA	AAAACTGCTTCGCTTCCTGA	CGGCAATCAAAAAACTGCTTCGCTTCCTGATGGGTAAATGCCA	0.60489	35.7623
	AAAACTGCTTTGTAAATCTGCGGCGTTG	AAAACTGCTTTGTAAATCTG	GCAAAGTCAGAAAACTGCTTTGTAAATCTGCGGCGTTGCTGCC	-1.84972	5.80987
	AAAACTGGCCATCGCCGCAACGGCTTTG	AAAACTGGCCATCGCCGCAA	TAATGCGGAAAAAACTGGCCATCGCCGCAACGGCTTTGCCGCT	-2.10698	3.26007
	AAAACTGGGTCGCCAACTCCGGGTGATC	AAAACTGGGTCGCCAACTCC	CCGTAAAGTAAAAACTGGGTCGCCAACTCCGGGTGATCCATCA	0.108732	25.4807
	AAAACTTATCAGCAGAGCGCAGGTTACT	AAAACTTATCAGCAGAGCGC	CATGGGCGGAAAAACTTATCAGCAGAGCGCAGGTTACTGGCGT	-0.978141	16.0602
	AAAACTTATCTTCCCAACCACGGCTGTG	AAAACTTATCTTCCCAACCA	AAATGGAAACAAAACTTATCTTCCCAACCACGGCTGTGGATTG	-0.859768	17.7747
	AAAACTTCCCGTGACGTAAGAGGCTTTA	AAAACTTCCCGTGACGTAAG	CCAAATCGATAAAACTTCCCGTGACGTAAGAGGCTTTATCACT	-0.0643603	28.1192
	AAAACTTCCGGCGATTTATGCGGTGTCG	AAAACTTCCGGCGATTTATG	GATCAGGTTGAAAACTTCCGGCGATTTATGCGGTGTCGCAGGC	0.114697	30.5753
	AAAACTTTTTGAATTCTTCCGGGATTTT	AAAACTTTTTGAATTCTTCC	TCATCACCAAAAAACTTTTTGAATTCTTCCGGGATTTTCTGTC	-1.50962	8.79426
	AAAAGAAAAACTCAGGGCGCGGGCAACG	AAAAGAAAAACTCAGGGCGC	GGGGAAAATCAAAAGAAAAACTCAGGGCGCGGGCAACGGCGTT	-0.45945	27.5351
	AAAAGAAGGTTTCCTGATAATGGAACAG	AAAAGAAGGTTTCCTGATAA	GAGCGCCAGAAAAAGAAGGTTTCCTGATAATGGAACAGCGTCG	-0.423969	25.5354
	AAAAGAATCCGCGCAGCCAACGGCATCG	AAAAGAATCCGCGCAGCCAA	TTTCACGAACAAAAGAATCCGCGCAGCCAACGGCATCGCGCGC	-0.657778	20.2248
	AAAAGAATGCGTGTACTCAGCGGCAGTT	AAAAGAATGCGTGTACTCAG	GCTCAGACCTAAAAGAATGCGTGTACTCAGCGGCAGTTGCTGC	-1.0239	16.3067
	AAAAGACAACAACAGAAATGAGGATCAG	AAAAGACAACAACAGAAATG	AACTGGTTATAAAAGACAACAACAGAAATGAGGATCAGTACCA	0.0130147	28.6733
	AAAAGACAGGATTGGGTAAATGGCAAAG	AAAAGACAGGATTGGGTAAA	ACAACATTTCAAAAGACAGGATTGGGTAAATGGCAAAGGTATC	-0.411443	22.074
	AAAAGACTCTGCTTCTTCGCGGGTGGCA	AAAAGACTCTGCTTCTTCGC	GTTTGGTCATAAAAGACTCTGCTTCTTCGCGGGTGGCAAAAAA	1.03666	36.8108
	AAAAGAGAAGGAGGAGAACCGGGTGACA	AAAAGAGAAGGAGGAGAACC	ACACAATAAGAAAAGAGAAGGAGGAGAACCGGGTGACAGAACC	-1.11425	14.0947
	AAAAGAGAATACCAGATAACTGGAGGAG	AAAAGAGAATACCAGATAAC	AATTGACAATAAAAGAGAATACCAGATAACTGGAGGAGGTTAT	-2.00235	4.26991
	AAAAGAGATGCAATCATTGACGGGAGTA	AAAAGAGATGCAATCATTGA	GTTAGCAGAGAAAAGAGATGCAATCATTGACGGGAGTAAAGAT	-1.80254	5.49093
	AAAAGAGCCACGAACAACATTGGAAAAA	AAAAGAGCCACGAACAACAT	AGCAGGCATGAAAAGAGCCACGAACAACATTGGAAAAATTGGC	-1.70607	6.52805
	AAAAGAGGCGCGCAGTGTGCCGGTTACG	AAAAGAGGCGCGCAGTGTGC	TATATGGCGCAAAAGAGGCGCGCAGTGTGCCGGTTACGCCTAA	0.152858	34.3256
	AAAAGCAATCACCGCGATTATGGCGTAA	AAAAGCAATCACCGCGATTA	CCAGAGAGGAAAAAGCAATCACCGCGATTATGGCGTAATCAAT	0.726284	34.469
	AAAAGCACAGGAGAGCATTATGGGGCAA	AAAAGCACAGGAGAGCATTA	GATTCATGCCAAAAGCACAGGAGAGCATTATGGGGCAACAAAA	0.559992	36.0714
	AAAAGCCATCGCTAAACCCACGGCTAAC	AAAAGCCATCGCTAAACCCA	GCGAATCAACAAAAGCCATCGCTAAACCCACGGCTAACCCGGC	-1.3145	12.6763
	AAAAGCGAGGAAACGCAGGCAGGCATTA	AAAAGCGAGGAAACGCAGGC	GCGTTTCACCAAAAGCGAGGAAACGCAGGCAGGCATTACGCAG	-1.14697	15.1892
	AAAAGCGATGAATGCCAGTGCGGCAAGA	AAAAGCGATGAATGCCAGTG	CCTGTGCCTGAAAAGCGATGAATGCCAGTGCGGCAAGAAGTGT	-1.78853	7.0031
	AAAAGCGATGTTCTGTTCCACGGTCATA	AAAAGCGATGTTCTGTTCCA	GTTTCAGGCCAAAAGCGATGTTCTGTTCCACGGTCATATGCGG	-0.880348	17.6002
	AAAAGCGCCTATGCGCACACTGGTTTTC	AAAAGCGCCTATGCGCACAC	CGTCGATTTCAAAAGCGCCTATGCGCACACTGGTTTTCATCTT	-1.31215	13.6714
	AAAAGCGCGAATTCACTTCCGGGTCCTG	AAAAGCGCGAATTCACTTCC	TCGTAGATATAAAAGCGCGAATTCACTTCCGGGTCCTGTAAGA	-0.283923	26.9255
	AAAAGCGGAAAACGAGAGACCGGCCAGC	AAAAGCGGAAAACGAGAGAC	CCTGTGCAGCAAAAGCGGAAAACGAGAGACCGGCCAGCGGCAG	-1.89407	6.386
	AAAAGCGGCCAACAATAGCCAGGCGAGT	AAAAGCGGCCAACAATAGCC	TAGAGATATAAAAAGCGGCCAACAATAGCCAGGCGAGTAAATT	-1.15875	11.9674
	AAAAGCGGTATACAGCACGTCGGTGACA	AAAAGCGGTATACAGCACGT	ATCGCAGAATAAAAGCGGTATACAGCACGTCGGTGACATCCTG	0.637473	37.14
	AAAAGCGGTCACATCGGCGATGGCGACA	AAAAGCGGTCACATCGGCGA	TATAGATACCAAAAGCGGTCACATCGGCGATGGCGACAATAAG	0.435087	33.796
	AAAAGCGTAATCTTCAAACCAGGCACGG	AAAAGCGTAATCTTCAAACC	TGGTTGCTGCAAAAGCGTAATCTTCAAACCAGGCACGGTGTAC	-0.317508	26.8193
	AAAAGCTCCTTAGAATATGTGGGCGTTA	AAAAGCTCCTTAGAATATGT	GGTGCTCATAAAAAGCTCCTTAGAATATGTGGGCGTTACCGTT	1.44479	39.7145
	AAAAGGAAAACGTCAGGAATGGGGGATA	AAAAGGAAAACGTCAGGAAT	ACGAACGGATAAAAGGAAAACGTCAGGAATGGGGGATACTATG	-1.09321	15.3395
	AAAAGGAGCCTGATAATGAAAGGGTTTG	AAAAGGAGCCTGATAATGAA	TTTTGAGTGGAAAAGGAGCCTGATAATGAAAGGGTTTGTTTGA	-0.95646	15.6391
	AAAAGGATGAACTATGAAATCGGGCCGC	AAAAGGATGAACTATGAAAT	GTCAGATTGAAAAAGGATGAACTATGAAATCGGGCCGCTTTAT	-1.69745	7.76476
	AAAAGGCAACACTATGACATCGGAAAAC	AAAAGGCAACACTATGACAT	ATTGATAACAAAAAGGCAACACTATGACATCGGAAAACCCGTT	0.143041	28.6649
	AAAAGGCACAGCCAGCATCAGGGCCAGG	AAAAGGCACAGCCAGCATCA	CCTGCGGTGCAAAAGGCACAGCCAGCATCAGGGCCAGGCTAAA	1.17686	31.9161
	AAAAGGCTGGTCAAGTGTTTTGGCACGA	AAAAGGCTGGTCAAGTGTTT	GGTAAAGCATAAAAGGCTGGTCAAGTGTTTTGGCACGATCAAC	-0.55255	20.1747
	AAAAGGGAGAATGTCATAGCGGGATATC	AAAAGGGAGAATGTCATAGC	TTTGTCACCAAAAAGGGAGAATGTCATAGCGGGATATCTGTCG	0.929228	36.3679
	AAAAGGTTACGGGAAATAAGAGGTTATT	AAAAGGTTACGGGAAATAAG	TTACCCCATCAAAAGGTTACGGGAAATAAGAGGTTATTATGGG	-1.2821	12.3482
	AAAAGTAACGCCTGCATAAGTGGTCCTC	AAAAGTAACGCCTGCATAAG	CTGCTGTTCTAAAAGTAACGCCTGCATAAGTGGTCCTCATGTG	-1.63241	8.0212
	AAAAGTAAGATGAGGAGCGAAGGCATGA	AAAAGTAAGATGAGGAGCGA	TTGTCTGTAGAAAAGTAAGATGAGGAGCGAAGGCATGAAACCA	1.35424	35.7329
	AAAAGTAATTTTAGATTCGCAGGATGCG	AAAAGTAATTTTAGATTCGC	CACCATCAATAAAAGTAATTTTAGATTCGCAGGATGCGGTTGA	0.488198	25.8875
	AAAAGTTCCTCAAACGGAATGGGACGCA	AAAAGTTCCTCAAACGGAAT	TATGCGCGTCAAAAGTTCCTCAAACGGAATGGGACGCATAATA	-0.250621	24.7969
	AAAAGTTGTTCAAGTAATGACGGTTCCG	AAAAGTTGTTCAAGTAATGA	GAGTTTCGGCAAAAGTTGTTCAAGTAATGACGGTTCCGCCAGC	-0.89306	17.3227
	AAAATAAATCCGGTTGTTGACGGATCGC	AAAATAAATCCGGTTGTTGA	CAGCAGCAGCAAAATAAATCCGGTTGTTGACGGATCGCCATAG	0.907407	29.2312
	AAAATAAGCAGTAGTGTCGTTGGTTTCA	AAAATAAGCAGTAGTGTCGT	GAAAAAAGTGAAAATAAGCAGTAGTGTCGTTGGTTTCATGGAT	0.151627	30.6188
	AAAATAATCAAAAACAGCGTCGGCATCC	AAAATAATCAAAAACAGCGT	GCTGGAAAGTAAAATAATCAAAAACAGCGTCGGCATCCCCGAC	0.901925	35.1705
	AAAATAATCAGCCGATTAACCGGGATCT	AAAATAATCAGCCGATTAAC	CAGCGCCTCAAAAATAATCAGCCGATTAACCGGGATCTCACAC	-2.22777	0.979624
	AAAATAGAATCGGCCCCAGCAGGTTTCC	AAAATAGAATCGGCCCCAGC	TAAACGGCGAAAAATAGAATCGGCCCCAGCAGGTTTCCCTGGC	0.736459	32.5887
	AAAATAGCTATACACCAGACTGGATGAA	AAAATAGCTATACACCAGAC	GCGCAACGGCAAAATAGCTATACACCAGACTGGATGAAGTAAA	-2.14373	3.11272
	AAAATAGTGGTGCCAAGTTGTGGAAGTT	AAAATAGTGGTGCCAAGTTG	CATCTGGGTGAAAATAGTGGTGCCAAGTTGTGGAAGTTTGCTT	-1.66351	8.63061
	AAAATATAGGGAGTATGCGGTGGTTGCT	AAAATATAGGGAGTATGCGG	TCGGAGCGCGAAAATATAGGGAGTATGCGGTGGTTGCTGAAAA	-0.218536	28.0838
	AAAATATCGACGGCTGAATGCGGGGTGT	AAAATATCGACGGCTGAATG	ATCCTTAACAAAAATATCGACGGCTGAATGCGGGGTGTAATCG	-1.13295	14.2392
	AAAATATGCAGTGATAATTGTGGTGGAT	AAAATATGCAGTGATAATTG	TACCAATGTCAAAATATGCAGTGATAATTGTGGTGGATGATTT	-2.19008	0.627583
	AAAATATGCCGTCTTTACGTCGGAAGCC	AAAATATGCCGTCTTTACGT	CAAAAATTGTAAAATATGCCGTCTTTACGTCGGAAGCCGACGC	-1.73245	7.73192
	AAAATCACATCGCCGGAGGTTGGCGTAT	AAAATCACATCGCCGGAGGT	CTGACCATTAAAAATCACATCGCCGGAGGTTGGCGTATCCAGC	-2.25535	0.860187
	AAAATCACGCAGCAGCCAGACGGTAAAA	AAAATCACGCAGCAGCCAGA	GCCAGATAGCAAAATCACGCAGCAGCCAGACGGTAAAACTCGC	0.0537412	36.3997
	AAAATCAGAATCGCGCCCCACGGATTGC	AAAATCAGAATCGCGCCCCA	CGAGCCGATTAAAATCAGAATCGCGCCCCACGGATTGCCGCTT	-1.60663	8.93904
	AAAATCAGCCCCAGGGTAAGGGGTACAA	AAAATCAGCCCCAGGGTAAG	AGCCAGCAAAAAAATCAGCCCCAGGGTAAGGGGTACAAATAAA	0.33932	30.4691
	AAAATCAGCCGACAGAATTGAGGGGGCA	AAAATCAGCCGACAGAATTG	CCAGGCGGGCAAAATCAGCCGACAGAATTGAGGGGGCAATCAA	0.593114	32.5935
	AAAATCAGCGCACCCATCGGTGGCATGA	AAAATCAGCGCACCCATCGG	CACCGCCAGAAAAATCAGCGCACCCATCGGTGGCATGATCACT	-2.21278	0.84393
	AAAATCATACCAGTCGACGACGGCACCA	AAAATCATACCAGTCGACGA	CATAGAGTAAAAAATCATACCAGTCGACGACGGCACCAGCGAA	0.917696	30.0714
	AAAATCATATTTTGCGCACTGGGAATAA	AAAATCATATTTTGCGCACT	GCGAGCCAATAAAATCATATTTTGCGCACTGGGAATAAAACCC	-1.03606	16.3048
	AAAATCATCTCGTCCAGTTCCGGATGCG	AAAATCATCTCGTCCAGTTC	GCCGCCGGAGAAAATCATCTCGTCCAGTTCCGGATGCGCAGCA	0.829228	34.2765
	AAAATCATCTTTGTGTGATTTGGTCGAC	AAAATCATCTTTGTGTGATT	CAAGATAACCAAAATCATCTTTGTGTGATTTGGTCGACGATTT	-0.281652	26.2771
	AAAATCATTGGCCATTGTGGCGGTGTCT	AAAATCATTGGCCATTGTGG	GTATCAGGTCAAAATCATTGGCCATTGTGGCGGTGTCTGATTC	-1.54782	10.2233
	AAAATCCAGCTCGCCGAGATAGGAAAAA	AAAATCCAGCTCGCCGAGAT	CGTAGTGACCAAAATCCAGCTCGCCGAGATAGGAAAAACCAAA	-1.78766	7.25115
	AAAATCCCAGGTCATGTCATCGGCAAAT	AAAATCCCAGGTCATGTCAT	CGTTGCTGATAAAATCCCAGGTCATGTCATCGGCAAATCCGGG	-1.39362	11.4098
	AAAATCCCAGTCAGTGTAAACGGGCGGC	AAAATCCCAGTCAGTGTAAA	CTCGCTGCAAAAAATCCCAGTCAGTGTAAACGGGCGGCATTGT	-1.07386	13.8539
	AAAATCCGGGAAAAAGAAAGTGGCGTAT	AAAATCCGGGAAAAAGAAAG	ACATAACGTAAAAATCCGGGAAAAAGAAAGTGGCGTATTGTGC	-1.60203	9.1098
	AAAATCCGTTTCGAGGGATAAGGTCTGG	AAAATCCGTTTCGAGGGATA	CGCGCAGAGAAAAATCCGTTTCGAGGGATAAGGTCTGGCGCGC	-0.277982	23.7417
	AAAATCGACCTGCGGCAGCGGGGCGACC	AAAATCGACCTGCGGCAGCG	TAATCACCGGAAAATCGACCTGCGGCAGCGGGGCGACCGGCAG	-0.82416	27.2205
	AAAATCGAGCATCATTGCCCCGGCCCAA	AAAATCGAGCATCATTGCCC	CATTGCCGAGAAAATCGAGCATCATTGCCCCGGCCCAAATCGT	-0.909453	16.3587
	AAAATCGAGCGCCTTTTCAATGGCGGCG	AAAATCGAGCGCCTTTTCAA	TAGCGCGCAGAAAATCGAGCGCCTTTTCAATGGCGGCGGGCAA	0.532481	31.4559
	AAAATCGATGGGTTTGAAAATGGCGTTG	AAAATCGATGGGTTTGAAAA	GCGTTTGCTGAAAATCGATGGGTTTGAAAATGGCGTTGCTGGC	-0.486408	21.4622
	AAAATCGCCCGGCGAAGAGACGGGGAAA	AAAATCGCCCGGCGAAGAGA	GCACCGATTCAAAATCGCCCGGCGAAGAGACGGGGAAACCGAC	0.188764	31.1736
	AAAATCGCTTCGGCGTCGACGGGATAAC	AAAATCGCTTCGGCGTCGAC	CTCGCATAACAAAATCGCTTCGGCGTCGACGGGATAACCGGCA	-0.259708	23.4384
	AAAATCTGGCGTGCGGATTTCGGCGGCT	AAAATCTGGCGTGCGGATTT	CAGATACTGGAAAATCTGGCGTGCGGATTTCGGCGGCTTATTC	0.37655	36.0551
	AAAATCTTCGGCAATGCGCGTGGCATAG	AAAATCTTCGGCAATGCGCG	CACGATCGCGAAAATCTTCGGCAATGCGCGTGGCATAGGCGGC	-0.760769	18.8642
	AAAATCTTTCAGGGCTTGTGCGGTCAAA	AAAATCTTTCAGGGCTTGTG	AGCGTGCAGTAAAATCTTTCAGGGCTTGTGCGGTCAAATCGTC	-0.239424	25.0527
	AAAATCTTTTTCACCGAAGCAGGCGATG	AAAATCTTTTTCACCGAAGC	CCAGTTGCTGAAAATCTTTTTCACCGAAGCAGGCGATGTCCGG	-1.28119	12.6429
	AAAATGACCCCGGCTAGACCGGGGTGCG	AAAATGACCCCGGCTAGACC	AAGCCACTAAAAAATGACCCCGGCTAGACCGGGGTGCGCGAAT	-1.30994	11.5811
	AAAATGAGCGTATAGAGCAGCGGCGTTA	AAAATGAGCGTATAGAGCAG	GGCGTGAAGGAAAATGAGCGTATAGAGCAGCGGCGTTAACGGA	-1.66613	11.7881
	AAAATGAGGAGAGGTAATGTTGGATCTG	AAAATGAGGAGAGGTAATGT	CGCGAAGCTGAAAATGAGGAGAGGTAATGTTGGATCTGTTTGC	0.318595	34.553
	AAAATGAGTGATGCGCCCGCCGGTTTGC	AAAATGAGTGATGCGCCCGC	TGCTGGAGACAAAATGAGTGATGCGCCCGCCGGTTTGCTGCCA	0.402484	39.611
	AAAATGATACAGCGAATTTCCGGCCGGT	AAAATGATACAGCGAATTTC	CGGTGCGCGCAAAATGATACAGCGAATTTCCGGCCGGTTGAGA	0.0912717	27.9618
	AAAATGCAGGGAATTCGGGCTGGCAATA	AAAATGCAGGGAATTCGGGC	GTGTCTGGGAAAAATGCAGGGAATTCGGGCTGGCAATATACAC	-0.310801	21.0937
	AAAATGCGATAGCGCATGGACGGTACGA	AAAATGCGATAGCGCATGGA	AAAGAGAAGGAAAATGCGATAGCGCATGGACGGTACGACCCCA	-0.740969	18.0854
	AAAATGCGCGCCATTGTGCACGGTTGAG	AAAATGCGCGCCATTGTGCA	CAGGCAGCGGAAAATGCGCGCCATTGTGCACGGTTGAGATGGC	1.37001	34.362
	AAAATGCTGTGCATTGGCAGCGGAAGTT	AAAATGCTGTGCATTGGCAG	TGCTGGCAGCAAAATGCTGTGCATTGGCAGCGGAAGTTCCATT	-1.10279	15.5303
	AAAATGCTTTTCACTCCAGCGGGCGATA	AAAATGCTTTTCACTCCAGC	GTTCCAGACGAAAATGCTTTTCACTCCAGCGGGCGATAGGGTA	0.305474	35.0595
	AAAATGGCACATGTAACTTGTGGAAAAA	AAAATGGCACATGTAACTTG	TGGAAGCAATAAAATGGCACATGTAACTTGTGGAAAAACTCAA	-0.408951	22.9953
	AAAATGGCTCAGGCAGCGACAGGGAGTC	AAAATGGCTCAGGCAGCGAC	TCTGGCCGAGAAAATGGCTCAGGCAGCGACAGGGAGTCGCTTA	-0.634914	21.6911
	AAAATGGTAGCCGCCCTGTTTGGTTGCC	AAAATGGTAGCCGCCCTGTT	CTTTCAGGTCAAAATGGTAGCCGCCCTGTTTGGTTGCCAGCCA	-1.58411	9.13595
	AAAATGGTGGCAATCGCAGTCGGACCCG	AAAATGGTGGCAATCGCAGT	ATCGGCATTGAAAATGGTGGCAATCGCAGTCGGACCCGGATGC	0.921817	35.8991
	AAAATTGATCGCCGCATTCGCGGAAGTT	AAAATTGATCGCCGCATTCG	AAATAACGTAAAAATTGATCGCCGCATTCGCGGAAGTTTTTAT	0.844613	30.9875
	AAAATTGCAGGGGATTGAGAAGGTAACA	AAAATTGCAGGGGATTGAGA	ACTAACGGTAAAAATTGCAGGGGATTGAGAAGGTAACATGTGA	-1.90624	4.8898
	AAAATTGCCCAAATCAAGCCCGGTCAGT	AAAATTGCCCAAATCAAGCC	ACCTGTCATCAAAATTGCCCAAATCAAGCCCGGTCAGTTCCGA	-0.305632	22.9671
	AAAATTTATGACCATTGCACTGGAACTT	AAAATTTATGACCATTGCAC	AAGGTAAGTAAAAATTTATGACCATTGCACTGGAACTTCAACA	-1.99598	4.44332
	AAAATTTCCGCCCTGCGTAATGGGGGCC	AAAATTTCCGCCCTGCGTAA	CATAACGGGCAAAATTTCCGCCCTGCGTAATGGGGGCCACCAG	-0.665188	21.758
	AAAATTTCTTTGTTCATCGCGGGCTTTT	AAAATTTCTTTGTTCATCGC	AACTACAGCCAAAATTTCTTTGTTCATCGCGGGCTTTTCACCT	0.202843	29.1409
	AAAATTTGCGATGTGCCAGCAGGTGCGT	AAAATTTGCGATGTGCCAGC	CTTCCCAGCAAAAATTTGCGATGTGCCAGCAGGTGCGTCAGAA	0.728953	32.4922
	AAAATTTGCTGGATGATAATCGGCGCAA	AAAATTTGCTGGATGATAAT	GATGGTGTCGAAAATTTGCTGGATGATAATCGGCGCAAGACCG	1.55683	35.4397
	AAAATTTTCACTGGTGCATCAGGGAATA	AAAATTTTCACTGGTGCATC	GGCGTCAAGGAAAATTTTCACTGGTGCATCAGGGAATACCACC	-1.44735	8.38324
	AAAATTTTCGTCCGCGCTGGTGGGTGAC	AAAATTTTCGTCCGCGCTGG	CCTCTACGACAAAATTTTCGTCCGCGCTGGTGGGTGACAACAG	-1.92567	5.07199
	AAACAAAATTGTGGTTACAGAGGTATCA	AAACAAAATTGTGGTTACAG	TAAGATAATTAAACAAAATTGTGGTTACAGAGGTATCAGTGAG	-2.01554	3.61426
	AAACAAACACAACACGCACCCGGAATGA	AAACAAACACAACACGCACC	ACTTGCATAAAAACAAACACAACACGCACCCGGAATGATGAAA	-0.428259	23.5476
	AAACAAACCGCCCGCGCCGTTGGTTTCC	AAACAAACCGCCCGCGCCGT	GCAGACCTTTAAACAAACCGCCCGCGCCGTTGGTTTCCTGACC	-1.35388	11.7333
	AAACAAACTGGAGACTGTCATGGAAAAC	AAACAAACTGGAGACTGTCA	GTTTTAACTGAAACAAACTGGAGACTGTCATGGAAAACCTGAA	0.81887	35.6011
	AAACAAACTTTGATGCGTTTTGGTCTGG	AAACAAACTTTGATGCGTTT	GCTCGTAGACAAACAAACTTTGATGCGTTTTGGTCTGGATCAG	0.708728	29.1746
	AAACAAAGGCGTAATCACGCGGGCTACC	AAACAAAGGCGTAATCACGC	CTTTGTGGGAAAACAAAGGCGTAATCACGCGGGCTACCTATGA	0.94732	37.0564
	AAACAAAGTGCATGTTCAGGTGGTTTTT	AAACAAAGTGCATGTTCAGG	TCGACGTTAGAAACAAAGTGCATGTTCAGGTGGTTTTTGTACG	-1.69697	3.83169
	AAACAACACCAGCCAAGTGAAGGTCATC	AAACAACACCAGCCAAGTGA	CGATAACCACAAACAACACCAGCCAAGTGAAGGTCATCAGCCA	0.503874	31.772
	AAACAACCCTTCCGCCCGTGCGGTTTCC	AAACAACCCTTCCGCCCGTG	GCTCTTCTTTAAACAACCCTTCCGCCCGTGCGGTTTCCAGATC	-1.84423	4.42688
	AAACAACCGGTGCCTGTCGCTGGAGCGT	AAACAACCGGTGCCTGTCGC	CGTAATTGTTAAACAACCGGTGCCTGTCGCTGGAGCGTCATCG	0.831915	30.8888
	AAACAACGTTTGCTGTGTGACGGGCTGC	AAACAACGTTTGCTGTGTGA	AACCTAACTCAAACAACGTTTGCTGTGTGACGGGCTGCTTTTT	1.13304	35.8757
	AAACAAGAAGCCACGCGCTTCGGTGCCG	AAACAAGAAGCCACGCGCTT	CCGGAGCGCCAAACAAGAAGCCACGCGCTTCGGTGCCGACAAC	0.612122	27.0356
	AAACAAGATCGCGACAAATTTGGTGTAA	AAACAAGATCGCGACAAATT	TGGCAACCACAAACAAGATCGCGACAAATTTGGTGTAAAACGC	0.709976	32.5
	AAACAAGCCTAACGTCCATGTGGTATCT	AAACAAGCCTAACGTCCATG	TTGCCGTACCAAACAAGCCTAACGTCCATGTGGTATCTGATTT	-0.387023	24.759
	AAACAAGGAGCAATCCATGCAGGTCAGC	AAACAAGGAGCAATCCATGC	GACAATGTCGAAACAAGGAGCAATCCATGCAGGTCAGCAGAAG	0.293132	23.3887
	AAACAAGGGAAGTAAGGTGAGGGCGAGA	AAACAAGGGAAGTAAGGTGA	CGGCAACAGCAAACAAGGGAAGTAAGGTGAGGGCGAGAAAAAT	0.487602	34.8122
	AAACAATACTGCAGGTAGAATGGTCTTC	AAACAATACTGCAGGTAGAA	CGAAAGCGGCAAACAATACTGCAGGTAGAATGGTCTTCATTTT	0.839701	27.7572
	AAACAATGCCGCGACATGCGCGGCATTA	AAACAATGCCGCGACATGCG	TCTTCCATGAAAACAATGCCGCGACATGCGCGGCATTATGTAG	-0.320595	27.5815
	AAACAATGGCAGACCAACGCAGGCGTGA	AAACAATGGCAGACCAACGC	TTTGCCCGGCAAACAATGGCAGACCAACGCAGGCGTGAACCTT	0.309703	28.9276
	AAACAATGTGGTATTTACTTTGGTTCGT	AAACAATGTGGTATTTACTT	TAAGGAGCAGAAACAATGTGGTATTTACTTTGGTTCGTCGGCA	0.544313	33.5063
	AAACAATTTGCGGGAGCTTTGGGCGAGC	AAACAATTTGCGGGAGCTTT	ACGGTGTACCAAACAATTTGCGGGAGCTTTGGGCGAGCAGTTG	0.582852	34.0556
	AAACACAAAAAGATACAGGCTGGAATTA	AAACACAAAAAGATACAGGC	TAGCGCAGCGAAACACAAAAAGATACAGGCTGGAATTAACGCC	-1.57597	7.80797
	AAACACAATACTTTTGGGATTGGTGAGA	AAACACAATACTTTTGGGAT	GCGCCGCCAGAAACACAATACTTTTGGGATTGGTGAGATTCAC	0.551828	34.3889
	AAACACAGAGCGCATCAGGATGGTTGTT	AAACACAGAGCGCATCAGGA	GTCAGGCCAGAAACACAGAGCGCATCAGGATGGTTGTTAAATA	-0.292001	27.7824
	AAACACCACGCTTTTTCCTTCGGCAGCC	AAACACCACGCTTTTTCCTT	CACTGGAGATAAACACCACGCTTTTTCCTTCGGCAGCCAGCTC	0.612978	31.4609
	AAACACCAGTCAGCACCATCAGGATGAT	AAACACCAGTCAGCACCATC	TCTGCAAAGCAAACACCAGTCAGCACCATCAGGATGATTGCGA	-0.819489	19.6162
	AAACACCAGTTCGCCATTGCTGGAGGAA	AAACACCAGTTCGCCATTGC	CGTAGCGTTTAAACACCAGTTCGCCATTGCTGGAGGAATCTTC	-0.858898	17.9085
	AAACACCCAGCTCACGCACGCGGCGCGC	AAACACCCAGCTCACGCACG	AGTTCGCAGTAAACACCCAGCTCACGCACGCGGCGCGCAACCA	-1.21735	17.1587
	AAACACCCGCAACCTTTGCCAGGCGCGA	AAACACCCGCAACCTTTGCC	AAAACAAGCGAAACACCCGCAACCTTTGCCAGGCGCGACTTTT	-1.17157	15.5692
	AAACACCGACAGATTCACGAAGGTAAAC	AAACACCGACAGATTCACGA	AGAAATGATTAAACACCGACAGATTCACGAAGGTAAACGCCAC	0.36864	30.2232
	AAACACTGAGCAGAGCGCGGCGGACTGG	AAACACTGAGCAGAGCGCGG	GCTTTGTCAGAAACACTGAGCAGAGCGCGGCGGACTGGACGAC	-0.361536	26.8488
	AAACAGACATAACAACATTCGGGGTGAA	AAACAGACATAACAACATTC	TCTACACTGCAAACAGACATAACAACATTCGGGGTGAATATGA	0.680568	32.4977
	AAACAGACGCAGTCCTTGCACGGTAGGA	AAACAGACGCAGTCCTTGCA	GCACTTCTTCAAACAGACGCAGTCCTTGCACGGTAGGATGTAA	-0.0996407	24.2311
	AAACAGACTCATGTTGACCTTGGTTGTA	AAACAGACTCATGTTGACCT	CGATAACGGGAAACAGACTCATGTTGACCTTGGTTGTAAAGAG	1.20389	37.1897
	AAACAGAGTTATGGCACTTTGGGGCGGG	AAACAGAGTTATGGCACTTT	CAAAATAAGGAAACAGAGTTATGGCACTTTGGGGCGGGCGTTT	0.778076	36.3138
	AAACAGCACAGGGAGGCAGTCGGCAGTC	AAACAGCACAGGGAGGCAGT	CTCGATTGCAAAACAGCACAGGGAGGCAGTCGGCAGTCATCAC	0.419082	34.149
	AAACAGCAGGCCAGTAATGGTGGCGACG	AAACAGCAGGCCAGTAATGG	AGGTCACATAAAACAGCAGGCCAGTAATGGTGGCGACGGAGGC	-2.2865	1.58659
	AAACAGCCCCATTCCGCGCAGGGCGCTC	AAACAGCCCCATTCCGCGCA	CGTTCGTCATAAACAGCCCCATTCCGCGCAGGGCGCTCCACAG	0.416103	35.3393
	AAACAGCGACGCATTGGCAAAGGTGATC	AAACAGCGACGCATTGGCAA	AGAACGCGCCAAACAGCGACGCATTGGCAAAGGTGATCAAAAA	0.0578996	30.9976
	AAACAGCGATTTATGTCCGTTGGAGCCA	AAACAGCGATTTATGTCCGT	CATAACCCATAAACAGCGATTTATGTCCGTTGGAGCCATCTTT	0.583911	26.144
	AAACAGCGCCAGTACAATGGCGGTCGCC	AAACAGCGCCAGTACAATGG	GAAAGCCAACAAACAGCGCCAGTACAATGGCGGTCGCCAGTTT	0.114304	29.7795
	AAACAGCGCGTGGAAATCCAGGGTGCCG	AAACAGCGCGTGGAAATCCA	GCAGCTGTTCAAACAGCGCGTGGAAATCCAGGGTGCCGCTGCC	-0.950939	16.2171
	AAACAGCGTATTGGGTTCGATGGTCAGT	AAACAGCGTATTGGGTTCGA	GTCGCGAACCAAACAGCGTATTGGGTTCGATGGTCAGTTGATA	1.27201	39.515
	AAACAGCTTCATTGCAGGCCGGGCATGC	AAACAGCTTCATTGCAGGCC	GCATTAATTCAAACAGCTTCATTGCAGGCCGGGCATGCATGCC	0.0797111	30.3619
	AAACAGGAATCCCGACATGGCGGACAAA	AAACAGGAATCCCGACATGG	AGACGTATAAAAACAGGAATCCCGACATGGCGGACAAAAAGCT	-1.09822	15.7664
	AAACAGGCCGCAAAAGTCCGCGGCCAGT	AAACAGGCCGCAAAAGTCCG	CGGTCATCAGAAACAGGCCGCAAAAGTCCGCGGCCAGTTCCAG	-2.12973	1.80388
	AAACAGGCGGCCCAGTACTGCGGCCAGG	AAACAGGCGGCCCAGTACTG	TGCCGGTCCAAAACAGGCGGCCCAGTACTGCGGCCAGGAGAAC	-1.08439	16.7453
	AAACAGGGCGTCACGGTGCAGGGCAGCC	AAACAGGGCGTCACGGTGCA	ACGTGCCCCGAAACAGGGCGTCACGGTGCAGGGCAGCCCCCAC	-2.25935	0.580915
	AAACAGGTAAAAGTGTTCAGCGGTGTCG	AAACAGGTAAAAGTGTTCAG	CCTGAATCACAAACAGGTAAAAGTGTTCAGCGGTGTCGAGAAA	-1.25251	12.9623
	AAACAGTACGCGAAGAGAGCAGGTTAAA	AAACAGTACGCGAAGAGAGC	ACGTTGCCAAAAACAGTACGCGAAGAGAGCAGGTTAAAATGCT	-0.421832	28.4114
	AAACAGTGCTTCAAACAAAATGGCGAAG	AAACAGTGCTTCAAACAAAA	CCGTCAGAATAAACAGTGCTTCAAACAAAATGGCGAAGTGATA	-0.53276	20.1833
	AAACAGTGGCCCATACACGCGGGTCGCG	AAACAGTGGCCCATACACGC	AACCGGCTGTAAACAGTGGCCCATACACGCGGGTCGCGAACTG	0.80257	34.0884
	AAACAGTGGTGTGAACATCTCGGTGGGA	AAACAGTGGTGTGAACATCT	GGGCGATAACAAACAGTGGTGTGAACATCTCGGTGGGAACGCC	0.743321	35.5232
	AAACAGTTGTAAAGTACGTGTGGTCTTT	AAACAGTTGTAAAGTACGTG	CCAGCGTCAGAAACAGTTGTAAAGTACGTGTGGTCTTTTCAAC	-1.72778	7.31972
	AAACATCAACGCTCCCCATCAGGCGGCA	AAACATCAACGCTCCCCATC	GAATACGATTAAACATCAACGCTCCCCATCAGGCGGCAATGAC	-1.56255	11.471
	AAACATCATCACCCGGCCTTTGGCGAAG	AAACATCATCACCCGGCCTT	GGCCGTTGGCAAACATCATCACCCGGCCTTTGGCGAAGCTATC	-0.559191	21.3943
	AAACATCATCGTCGTTAATGCGGATAAT	AAACATCATCGTCGTTAATG	CCGAGGCGGAAAACATCATCGTCGTTAATGCGGATAATGCGAG	-0.520059	19.6024
	AAACATCATGGAACTGTATCTGGACACC	AAACATCATGGAACTGTATC	CTGTAAAAGGAAACATCATGGAACTGTATCTGGACACCGCTAA	-1.08738	14.7595
	AAACATCCTGCGGGACGCGCAGGCCCAT	AAACATCCTGCGGGACGCGC	CCGATCAGCGAAACATCCTGCGGGACGCGCAGGCCCATTTCAT	-1.89245	4.93937
	AAACATCGGAAGCCTGAATGCGGATACG	AAACATCGGAAGCCTGAATG	AAAACCAGAGAAACATCGGAAGCCTGAATGCGGATACGTAGCG	-1.27252	13.0277
	AAACATGCTGGGATAGAGACAGGCAAAA	AAACATGCTGGGATAGAGAC	CGCGCGAATTAAACATGCTGGGATAGAGACAGGCAAAAACCAT	-1.54849	9.26867
	AAACATGGACGAACTCAGACTGGTACTA	AAACATGGACGAACTCAGAC	CACCGGTGACAAACATGGACGAACTCAGACTGGTACTAATGAC	-0.733105	25.0786
	AAACATTGGTACGAAAATGGGGGCGAGA	AAACATTGGTACGAAAATGG	CAAGTAGCATAAACATTGGTACGAAAATGGGGGCGAGAATCGA	-1.89207	4.83431
	AAACCAAAGGCGAAGAATCATGGAAACC	AAACCAAAGGCGAAGAATCA	AGCGGAAAACAAACCAAAGGCGAAGAATCATGGAAACCAATAT	-0.0699421	33.1058
	AAACCAACCAGAATGAAGAGCGGCAGTA	AAACCAACCAGAATGAAGAG	ATCTGCAATAAAACCAACCAGAATGAAGAGCGGCAGTAGCATT	-0.235089	26.5245
	AAACCAATGGATGAAACAAACGGTGAAA	AAACCAATGGATGAAACAAA	CTGGGTTAATAAACCAATGGATGAAACAAACGGTGAAAATGGA	0.602795	37.1788
	AAACCACCATGTCTGAAGGCTGGAACAT	AAACCACCATGTCTGAAGGC	TTTCTGGAGTAAACCACCATGTCTGAAGGCTGGAACATTGCCG	-0.812099	17.7915
	AAACCACCCGCAACAGGTTCCGGTATGG	AAACCACCCGCAACAGGTTC	CGCCACCAACAAACCACCCGCAACAGGTTCCGGTATGGTGTAT	-0.0857242	28.3336
	AAACCACTGATAACCATCATCGGCCAAC	AAACCACTGATAACCATCAT	CCTGCTCAACAAACCACTGATAACCATCATCGGCCAACATTTG	-2.30231	0.454632
	AAACCAGAACACGCTGTCCCTGGAAGTC	AAACCAGAACACGCTGTCCC	GGGTAGAAATAAACCAGAACACGCTGTCCCTGGAAGTCGGTCA	-0.0375179	28.9214
	AAACCAGACCACGTATTCCACGGAGGAG	AAACCAGACCACGTATTCCA	GAAAACCTAAAAACCAGACCACGTATTCCACGGAGGAGTGCAA	-0.318037	23.532
	AAACCAGCTCGTGAACCATGTGGCGGCT	AAACCAGCTCGTGAACCATG	CGCAGGTTAGAAACCAGCTCGTGAACCATGTGGCGGCTGCCGT	0.57515	35.9898
	AAACCAGCTGATCTGCGCCGCGGGTTCA	AAACCAGCTGATCTGCGCCG	ATGGCGTGTCAAACCAGCTGATCTGCGCCGCGGGTTCATTCAA	-0.694621	21.5695
	AAACCAGGCGCGAAACAGCCCGGATTGT	AAACCAGGCGCGAAACAGCC	CAATGCGTACAAACCAGGCGCGAAACAGCCCGGATTGTTCGAC	-1.86157	7.35581
	AAACCAGGCGGTCCAGGCGGCGGAAAGC	AAACCAGGCGGTCCAGGCGG	ATTGTCAGGCAAACCAGGCGGTCCAGGCGGCGGAAAGCGGCAT	-1.84711	10.4871
	AAACCAGGCTGATTTCGCCATGGCTAAT	AAACCAGGCTGATTTCGCCA	AGCGTATTTAAAACCAGGCTGATTTCGCCATGGCTAATACCTG	-0.357123	25.721
	AAACCAGTAACGCATCACACTGGCGTTA	AAACCAGTAACGCATCACAC	AGGGTTCCTCAAACCAGTAACGCATCACACTGGCGTTATTGTC	-2.02045	3.99003
	AAACCAGTGAACCGCCGGTCAGGAAGGA	AAACCAGTGAACCGCCGGTC	CAGGCTGCTTAAACCAGTGAACCGCCGGTCAGGAAGGAAAAGA	-2.37431	0.287164
	AAACCAGTGCGGTAGATTTGAGGATCAC	AAACCAGTGCGGTAGATTTG	CCGAGTAACGAAACCAGTGCGGTAGATTTGAGGATCACCTGCC	0.841218	39.2155
	AAACCATAGCAACATTGCTATGGACATA	AAACCATAGCAACATTGCTA	GCGTACTTAAAAACCATAGCAACATTGCTATGGACATACAGAT	-0.303549	25.4629
	AAACCATATAGATGACAGAAGGGCCATA	AAACCATATAGATGACAGAA	ATCAGTTCTGAAACCATATAGATGACAGAAGGGCCATACACCA	-0.148203	30.4742
	AAACCCCGGAGAAGTCCAGCTGGCGGCA	AAACCCCGGAGAAGTCCAGC	TAAAGGCGGGAAACCCCGGAGAAGTCCAGCTGGCGGCAACGGC	0.0109548	28.0883
	AAACCCGCACTGCACTGCGCCGGATTTC	AAACCCGCACTGCACTGCGC	CAGGCGTACAAAACCCGCACTGCACTGCGCCGGATTTCGCATA	-1.53374	8.36103
	AAACCCGGACCCGCGAGGTGCGGCATGA	AAACCCGGACCCGCGAGGTG	AAGTGCTGGAAAACCCGGACCCGCGAGGTGCGGCATGAAACAG	-0.909768	18.2392
	AAACCGACCCATGAGTAATCTGGCCGCG	AAACCGACCCATGAGTAATC	TATTAACGAGAAACCGACCCATGAGTAATCTGGCCGCGATGCT	-0.747341	21.8996
	AAACCGATATTGGCGCGCTCCGGAAAAC	AAACCGATATTGGCGCGCTC	CACTTGCATAAAACCGATATTGGCGCGCTCCGGAAAACGCTCG	0.777971	41.7249
	AAACCGCCCTGATCGATTAACGGTTTCA	AAACCGCCCTGATCGATTAA	GATACGTGATAAACCGCCCTGATCGATTAACGGTTTCAGTGCC	-0.356129	24.5438
	AAACCGCCCTGTTTATCGACAGGGGTAA	AAACCGCCCTGTTTATCGAC	CGCTTCTTTTAAACCGCCCTGTTTATCGACAGGGGTAAAGAAC	-0.131642	26.6426
	AAACCGCGCCGCTTACCACCAGGGCCAG	AAACCGCGCCGCTTACCACC	TTAGCCGCCCAAACCGCGCCGCTTACCACCAGGGCCAGCATCG	-1.56236	9.47519
	AAACCGCTGTCCCTGCCCATCGGGCTCA	AAACCGCTGTCCCTGCCCAT	TGGAGGGAATAAACCGCTGTCCCTGCCCATCGGGCTCACTGGT	0.306971	28.4193
	AAACCGGAATATACTCAATCAGGCGACC	AAACCGGAATATACTCAATC	AAGGTGACGGAAACCGGAATATACTCAATCAGGCGACCAAAGC	-0.329612	22.8813
	AAACCGGGACCGCCCATAGATGGACCAC	AAACCGGGACCGCCCATAGA	TGGCAGGCGAAAACCGGGACCGCCCATAGATGGACCACCAGAG	-0.242965	28.1283
	AAACCGGTGCGGCAGCCCATTGGCGAGA	AAACCGGTGCGGCAGCCCAT	ACTCATATAAAAACCGGTGCGGCAGCCCATTGGCGAGATATCG	-0.0224234	28.6601
	AAACCGTAAGAATAGCAATACGGGTCGG	AAACCGTAAGAATAGCAATA	CGACGATTAGAAACCGTAAGAATAGCAATACGGGTCGGGATAA	0.770316	39.0642
	AAACCGTCCACGTCTTTGTCCGGATGAA	AAACCGTCCACGTCTTTGTC	GTAAGGATGGAAACCGTCCACGTCTTTGTCCGGATGAATACGT	-0.383817	27.3469
	AAACCTAACCAGCGATTGACAGGATTAG	AAACCTAACCAGCGATTGAC	TCCTCCCAATAAACCTAACCAGCGATTGACAGGATTAGCCAAA	-1.71339	8.05663
	AAACCTCTTTACCATACAGACGGCGGGT	AAACCTCTTTACCATACAGA	GGGCGATGGTAAACCTCTTTACCATACAGACGGCGGGTTTCCG	1.31088	32.451
	AAACCTGAGACAGCTCCCATTGGGCGTG	AAACCTGAGACAGCTCCCAT	AATCAGGAACAAACCTGAGACAGCTCCCATTGGGCGTGGTTTA	-0.686138	20.1787
	AAACCTTAGACATAGCGTTGAGGTAGAG	AAACCTTAGACATAGCGTTG	CAACATCATCAAACCTTAGACATAGCGTTGAGGTAGAGAAACG	1.45791	40.6327
	AAACCTTCGGTACTGTGCTCTGGATCAG	AAACCTTCGGTACTGTGCTC	GGCATCGAGAAAACCTTCGGTACTGTGCTCTGGATCAGGCTGC	0.554732	28.6243
	AAACCTTGCTCCGCACCACACGGATCTT	AAACCTTGCTCCGCACCACA	ACGCCCGGAGAAACCTTGCTCCGCACCACACGGATCTTCTGCA	0.495531	33.7797
	AAACCTTTCATCAGTTCCTCAGGAACAC	AAACCTTTCATCAGTTCCTC	AGGCTGACCAAAACCTTTCATCAGTTCCTCAGGAACACGCGAA	-0.442843	21.6559
	AAACCTTTTCTGTGGTGCGACGGCGCAC	AAACCTTTTCTGTGGTGCGA	CATTTGCGTTAAACCTTTTCTGTGGTGCGACGGCGCACGGGGA	1.38379	37.7356
	AAACGAACCCAGCGCGTTAGCGGCATCT	AAACGAACCCAGCGCGTTAG	GAGCATTAATAAACGAACCCAGCGCGTTAGCGGCATCTGCCGG	0.659894	29.2721
	AAACGAAGAGAATGTCACGCAGGACCGC	AAACGAAGAGAATGTCACGC	ATTTGCCCGTAAACGAAGAGAATGTCACGCAGGACCGCGAACA	0.997877	32.2339
	AAACGAATCGCCTCTGGCAATGGTTTTT	AAACGAATCGCCTCTGGCAA	AGCATGGGCAAAACGAATCGCCTCTGGCAATGGTTTTTCTTCC	0.181044	29.3668
	AAACGACCACCTTCAACGTTAGGTGGGA	AAACGACCACCTTCAACGTT	CCATGAGACAAAACGACCACCTTCAACGTTAGGTGGGAACACC	1.16338	32.9729
	AAACGACCCAATCCCTGCACCGGCAATA	AAACGACCCAATCCCTGCAC	TGCCGACGATAAACGACCCAATCCCTGCACCGGCAATAATCAC	-0.479338	24.3091
	AAACGACGAATGCTGTCGGGTGGTCACA	AAACGACGAATGCTGTCGGG	AAACAATAGCAAACGACGAATGCTGTCGGGTGGTCACAACGGG	-2.04028	3.57485
	AAACGACTTATGTGCATAACCGGGGTTA	AAACGACTTATGTGCATAAC	CCAGATAGTAAAACGACTTATGTGCATAACCGGGGTTATCAAT	-1.48451	10.3136
	AAACGAGTGAATCAAGGTTGAGGGCGGT	AAACGAGTGAATCAAGGTTG	TCCAGTTCAGAAACGAGTGAATCAAGGTTGAGGGCGGTAGCGT	-1.18259	15.9976
	AAACGATAAGCGCAGGTCATTGGCAGCC	AAACGATAAGCGCAGGTCAT	TTCCGCCAGCAAACGATAAGCGCAGGTCATTGGCAGCCATTCG	-0.0381052	29.2208
	AAACGATAATGAACGGTAACGGGTTCTT	AAACGATAATGAACGGTAAC	ATACCAGTAAAAACGATAATGAACGGTAACGGGTTCTTGCCTT	-1.25868	14.1399
	AAACGATCAGACATTAACTGCGGTCCAT	AAACGATCAGACATTAACTG	CAGCTCTTTTAAACGATCAGACATTAACTGCGGTCCATCCGGC	0.306397	30.4405
	AAACGCAAACACCAGCGAATGGGTAAAC	AAACGCAAACACCAGCGAAT	GCGGGACAACAAACGCAAACACCAGCGAATGGGTAAACCCGCG	0.673201	36.9192
	AAACGCACCATGTCAACAATCGGCGTCG	AAACGCACCATGTCAACAAT	TGCCGGGGAGAAACGCACCATGTCAACAATCGGCGTCGTCGCG	1.16765	37.3461
	AAACGCAGGGAGACTCCCCATGGCAAGA	AAACGCAGGGAGACTCCCCA	CGTTGGGCCTAAACGCAGGGAGACTCCCCATGGCAAGAAAAAC	-0.604284	16.9743
	AAACGCAGTCTCTTATTTAAGGGTGCAA	AAACGCAGTCTCTTATTTAA	GGCTATGCGGAAACGCAGTCTCTTATTTAAGGGTGCAATGATG	0.489939	31.4571
	AAACGCATACTGAATACGGCGGGAAAGT	AAACGCATACTGAATACGGC	CATTATCAGGAAACGCATACTGAATACGGCGGGAAAGTTCGCC	-1.44257	10.7957
	AAACGCATCATCCGGCTGGTAGGATTGT	AAACGCATCATCCGGCTGGT	GAGTTGGGCAAAACGCATCATCCGGCTGGTAGGATTGTTGGCG	0.326232	31.3271
	AAACGCATCCTTTCAATCAGCGGGTTAG	AAACGCATCCTTTCAATCAG	GATCCCCAGGAAACGCATCCTTTCAATCAGCGGGTTAGATTTG	-1.7373	8.70609
	AAACGCCCCCCCGTTTCACCAGGCACAA	AAACGCCCCCCCGTTTCACC	TGAAGGATTTAAACGCCCCCCCGTTTCACCAGGCACAACCGGG	-0.664904	20.1419
	AAACGCGCAGTGCGGCATTAGGGATCAT	AAACGCGCAGTGCGGCATTA	GGCGAAGCAGAAACGCGCAGTGCGGCATTAGGGATCATCCCCA	0.142065	29.9877
	AAACGCGCCCAAACGTAAACAGGGTGAG	AAACGCGCCCAAACGTAAAC	GTCGGATTTCAAACGCGCCCAAACGTAAACAGGGTGAGGCATC	-0.454605	23.0905
	AAACGCGTATTCCAGCGAAACGGAAAGT	AAACGCGTATTCCAGCGAAA	CCTGCCACTCAAACGCGTATTCCAGCGAAACGGAAAGTCCGTT	-1.03142	21.2313
	AAACGCGTGTTAAATCCATACGGCTGTT	AAACGCGTGTTAAATCCATA	TTCGCCTTCAAAACGCGTGTTAAATCCATACGGCTGTTGGTTC	-0.596196	20.9209
	AAACGCTATTTGCCCACCTGCGGCACCT	AAACGCTATTTGCCCACCTG	TACCGAGGTTAAACGCTATTTGCCCACCTGCGGCACCTAATAA	-1.97594	3.9912
	AAACGCTCACGCTCGCTTTGCGGCGTTG	AAACGCTCACGCTCGCTTTG	CATCAGATAGAAACGCTCACGCTCGCTTTGCGGCGTTGGCAAC	1.17876	30.7642
	AAACGCTCCAGTTCAGGGAAAGGTAAAT	AAACGCTCCAGTTCAGGGAA	GTAGCATCAGAAACGCTCCAGTTCAGGGAAAGGTAAATGACCG	-2.18695	1.38299
	AAACGGAGGATAGGAGGCTTCGGTAGCA	AAACGGAGGATAGGAGGCTT	CAATCGATTCAAACGGAGGATAGGAGGCTTCGGTAGCAAAACG	-0.221641	27.6576
	AAACGGCAAATCCTGTACTCCGGCACGA	AAACGGCAAATCCTGTACTC	CAGCAAGCGTAAACGGCAAATCCTGTACTCCGGCACGAAAACG	0.979002	33.1911
	AAACGGCATATGCCATGCGATGGCGGCA	AAACGGCATATGCCATGCGA	GATCGTCATCAAACGGCATATGCCATGCGATGGCGGCAGCCTC	0.627432	32.5476
	AAACGGCCAAGATGAGTATCCGGCAGCT	AAACGGCCAAGATGAGTATC	AAATTGCAGTAAACGGCCAAGATGAGTATCCGGCAGCTCGCCA	0.863151	38.9788
	AAACGGCGCATTGCCTGAACCGGTCGTG	AAACGGCGCATTGCCTGAAC	CAAACGCATAAAACGGCGCATTGCCTGAACCGGTCGTGACTGC	-2.20261	1.45646
	AAACGGCTGACCAGTTCGGTCGGGTGAT	AAACGGCTGACCAGTTCGGT	GCCACCGAGAAAACGGCTGACCAGTTCGGTCGGGTGATGGCAT	0.061133	26.8456
	AAACGGCTTCATGGTCCAGATGGTGACC	AAACGGCTTCATGGTCCAGA	ATAACGCTTTAAACGGCTTCATGGTCCAGATGGTGACCAGCAC	1.3096	32.7782
	AAACGGGAAGGAGAGCACGTTGGTCGGC	AAACGGGAAGGAGAGCACGT	GCGGCACTTCAAACGGGAAGGAGAGCACGTTGGTCGGCTTATC	0.747931	33.7905
	AAACGGGACCAAATGAATATCGGTTACC	AAACGGGACCAAATGAATAT	AACGTGTCTCAAACGGGACCAAATGAATATCGGTTACCGTCGC	0.670676	38.2763
	AAACGGGATCAGCCCGAAAATGGTGCCG	AAACGGGATCAGCCCGAAAA	AGCCTACTAAAAACGGGATCAGCCCGAAAATGGTGCCGACACC	-1.39364	11.2741
	AAACGGGCTAAGTTGCTGTGTGGCCAGT	AAACGGGCTAAGTTGCTGTG	GGCGCACTTCAAACGGGCTAAGTTGCTGTGTGGCCAGTGATTT	-1.13293	12.9825
	AAACGGGCTTAATGACTTATCGGCACGC	AAACGGGCTTAATGACTTAT	CCCGGATTTCAAACGGGCTTAATGACTTATCGGCACGCACGCA	0.791182	27.3659
	AAACGGTACCGCCGAGAGACAGGATGTA	AAACGGTACCGCCGAGAGAC	ATAGGGACGAAAACGGTACCGCCGAGAGACAGGATGTAATCAA	0.775309	33.2067
	AAACGGTGCCGGTCCAAAACAGGCGGCC	AAACGGTGCCGGTCCAAAAC	ACATCGGCAAAAACGGTGCCGGTCCAAAACAGGCGGCCCAGTA	-0.673278	21.6027
	AAACGGTTTATCGCGCAGAACGGTCGTC	AAACGGTTTATCGCGCAGAA	TGCGATCGTAAAACGGTTTATCGCGCAGAACGGTCGTCATGAT	1.30064	30.8036
	AAACGTAGACATCTCTTTGTCGGCTTTC	AAACGTAGACATCTCTTTGT	GCTCAATTTCAAACGTAGACATCTCTTTGTCGGCTTTCAGCTT	0.914587	31.5976
	AAACGTATTCGGGATACCATCGGCTTCA	AAACGTATTCGGGATACCAT	GCCCTGGGACAAACGTATTCGGGATACCATCGGCTTCAGGTTC	0.840798	33.6096
	AAACGTCAATCATCGACCAGCGGCCTAC	AAACGTCAATCATCGACCAG	GCGATAACGAAAACGTCAATCATCGACCAGCGGCCTACAAACT	-0.778547	20.197
	AAACGTCATCTCGCTCGTGCAGGCGCAA	AAACGTCATCTCGCTCGTGC	ACGGCCTGTAAAACGTCATCTCGCTCGTGCAGGCGCAAATCAA	-0.12537	25.5776
	AAACGTCTTTCCGCTGGCTTCGGTCACG	AAACGTCTTTCCGCTGGCTT	AGTTGATGGTAAACGTCTTTCCGCTGGCTTCGGTCACGCTGTA	-0.747376	19.151
	AAACGTTGCAGCCCTGCAGTCGGACGCG	AAACGTTGCAGCCCTGCAGT	CAGATAACGCAAACGTTGCAGCCCTGCAGTCGGACGCGCCTGA	0.514244	34.6887
	AAACGTTTCGGGCTCGGGGTCGGGGTCA	AAACGTTTCGGGCTCGGGGT	AGGCAGAAGGAAACGTTTCGGGCTCGGGGTCGGGGTCACTACC	-1.96746	5.00305
	AAACGTTTGAATACCTCTTCAGGATCGA	AAACGTTTGAATACCTCTTC	TACACCTTTGAAACGTTTGAATACCTCTTCAGGATCGAGCGTA	1.01118	35.1703
	AAACTAAAGCAGATATCGGTAGGGACGT	AAACTAAAGCAGATATCGGT	AAGCCCGGTGAAACTAAAGCAGATATCGGTAGGGACGTTGGCG	1.31766	35.7552
	AAACTCAAACCAGGTCAGCGTGGCAATA	AAACTCAAACCAGGTCAGCG	GCACACGGCGAAACTCAAACCAGGTCAGCGTGGCAATAAACAG	-1.1714	14.4873
	AAACTCACCGCTCTGCATTCCGGCAGGA	AAACTCACCGCTCTGCATTC	GCAACCATTTAAACTCACCGCTCTGCATTCCGGCAGGAATATC	0.601923	31.5857
	AAACTCACCGGGGCGATAAGCGGCAGCG	AAACTCACCGGGGCGATAAG	CAGCAGGAAGAAACTCACCGGGGCGATAAGCGGCAGCGCAATC	1.28413	35.651
	AAACTCACTGGCGATGATTTTGGCGCTG	AAACTCACTGGCGATGATTT	CGTCGGCAAGAAACTCACTGGCGATGATTTTGGCGCTGCGGAA	1.83768	41.1422
	AAACTCAGTACGTAATGACATGGTATCT	AAACTCAGTACGTAATGACA	CGAACAAAACAAACTCAGTACGTAATGACATGGTATCTCTCGC	0.214379	30.3448
	AAACTCATCAAATGCCGATTTGGCAAAA	AAACTCATCAAATGCCGATT	CGGGAGTAGAAAACTCATCAAATGCCGATTTGGCAAAACGCGG	-0.244046	29.7713
	AAACTCATCGTTCAGAGTGCAGGAACCT	AAACTCATCGTTCAGAGTGC	TCACCGCGCCAAACTCATCGTTCAGAGTGCAGGAACCTTCGCA	0.756054	35.3551
	AAACTCCACCGCGTCTTCACGGGCGCTA	AAACTCCACCGCGTCTTCAC	GCTTGGCGAAAAACTCCACCGCGTCTTCACGGGCGCTACAGGT	-0.935684	17.3555
	AAACTCCAGCCGTGGAAAACGGGTTAAA	AAACTCCAGCCGTGGAAAAC	GCGCGCCGATAAACTCCAGCCGTGGAAAACGGGTTAAATTATG	-0.892889	17.6849
	AAACTCCCCATTCGCCGCGATGGATGCA	AAACTCCCCATTCGCCGCGA	GAAACAAAGAAAACTCCCCATTCGCCGCGATGGATGCAATGCT	-0.137499	25.6421
	AAACTCCGCGACAATAGACTTGGGAAGC	AAACTCCGCGACAATAGACT	GTCACTGCTTAAACTCCGCGACAATAGACTTGGGAAGCGCACG	-0.00118616	31.2908
	AAACTCGAGGCAATATTTACAGGCATTA	AAACTCGAGGCAATATTTAC	AAATTTCGACAAACTCGAGGCAATATTTACAGGCATTATCCAG	1.12711	34.843
	AAACTCGCCTGGCTAAGTTGTGGTTGTA	AAACTCGCCTGGCTAAGTTG	CAGGTTTTCAAAACTCGCCTGGCTAAGTTGTGGTTGTAACGTG	-0.357529	25.2717
	AAACTCGGTCATAAACCACCCGGCTTCA	AAACTCGGTCATAAACCACC	GCTGACGACCAAACTCGGTCATAAACCACCCGGCTTCAATCGC	-0.292978	26.1852
	AAACTCGTACTCGTTCCAGTTGGTAAGA	AAACTCGTACTCGTTCCAGT	CGTCACGGTCAAACTCGTACTCGTTCCAGTTGGTAAGAGTGAA	0.926831	33.1003
	AAACTCTAAGCAGTAAGGAATGGCGCGA	AAACTCTAAGCAGTAAGGAA	GTCTCATAGCAAACTCTAAGCAGTAAGGAATGGCGCGAAGTGT	0.900004	32.4155
	AAACTCTCTTCTGGCACAACCGGAGTCA	AAACTCTCTTCTGGCACAAC	CGGATGGACAAAACTCTCTTCTGGCACAACCGGAGTCAGACCG	-1.03073	14.6946
	AAACTGATATCCTCCAGCTTGGGCTTAT	AAACTGATATCCTCCAGCTT	ACGTAGCGTAAAACTGATATCCTCCAGCTTGGGCTTATGGCGT	1.35083	34.2102
	AAACTGCCCCGTCTGCTCAATGGCGTAG	AAACTGCCCCGTCTGCTCAA	AACGACCTGAAAACTGCCCCGTCTGCTCAATGGCGTAGATGTC	1.28982	38.3139
	AAACTGCCGACGGAAAACGCGGGAGAAG	AAACTGCCGACGGAAAACGC	GAGTGCGATCAAACTGCCGACGGAAAACGCGGGAGAAGGTCTG	-0.0902371	30.6984
	AAACTGCGCCCGGCAAGTTCCGGGCGAT	AAACTGCGCCCGGCAAGTTC	CATCGCCTCGAAACTGCGCCCGGCAAGTTCCGGGCGATGAGCG	0.144521	29.0012
	AAACTGCGTCACCAACATTTGGGTTTTA	AAACTGCGTCACCAACATTT	GCAGCGTTTCAAACTGCGTCACCAACATTTGGGTTTTAAAGAA	0.616024	31.4837
	AAACTGGATAGATAACTACATGGCTTTT	AAACTGGATAGATAACTACA	AATAAAACCGAAACTGGATAGATAACTACATGGCTTTTGCCTC	0.464056	31.9782
	AAACTGGCGCGCTCACGAGTAGGTAGAA	AAACTGGCGCGCTCACGAGT	CGTCAGGATTAAACTGGCGCGCTCACGAGTAGGTAGAATATTT	-1.08331	14.9869
	AAACTGGCTGATGCGCTGAATGGTCAAA	AAACTGGCTGATGCGCTGAA	GCGAATCAATAAACTGGCTGATGCGCTGAATGGTCAAAATATG	-1.41423	12.0123
	AAACTGGTGATCAAGACCGTTGGGCCAT	AAACTGGTGATCAAGACCGT	TTGCTCATCGAAACTGGTGATCAAGACCGTTGGGCCATGATTT	-0.567137	22.7206
	AAACTGGTGGTAAGAATAGTTGGTAAGT	AAACTGGTGGTAAGAATAGT	ACCGGTTTCAAAACTGGTGGTAAGAATAGTTGGTAAGTTGAAA	0.477877	28.3042
	AAACTGTCGATTCTTCGCGCAGGAACGG	AAACTGTCGATTCTTCGCGC	TTTTTGCCGCAAACTGTCGATTCTTCGCGCAGGAACGGTCCCC	-0.792113	18.8345
	AAACTGTGGCGGTGTTTTTTCGGCAAAG	AAACTGTGGCGGTGTTTTTT	CGTGGTAGAGAAACTGTGGCGGTGTTTTTTCGGCAAAGGAAAT	-0.307037	23.7941
	AAACTTACTGGAATCTTCGAGGGTAATA	AAACTTACTGGAATCTTCGA	CAAAACTTTTAAACTTACTGGAATCTTCGAGGGTAATATTTCC	-0.634396	22.3292
	AAACTTCACCAGATGACTGTTGGCCTGG	AAACTTCACCAGATGACTGT	GCTTACCGAGAAACTTCACCAGATGACTGTTGGCCTGGCCGTC	-0.0904581	32.0541
	AAACTTCGCAGCCCAACTGATGGAACTG	AAACTTCGCAGCCCAACTGA	TGCAGACCGAAAACTTCGCAGCCCAACTGATGGAACTGACGAT	-0.544075	22.664
	AAACTTCTGCACCGTGACCGAGGAACAG	AAACTTCTGCACCGTGACCG	TGACCTTCGTAAACTTCTGCACCGTGACCGAGGAACAGCTTAC	-0.580486	18.5647
	AAACTTGCGCGCGTAGCTGTTGGTCTGT	AAACTTGCGCGCGTAGCTGT	AGTTCATCAGAAACTTGCGCGCGTAGCTGTTGGTCTGTGGAGT	1.11168	34.7111
	AAACTTTCACGCTGTAACGCAGGCAGAA	AAACTTTCACGCTGTAACGC	GGTGCTCGTTAAACTTTCACGCTGTAACGCAGGCAGAAAGCGT	0.345176	30.7155
	AAACTTTCATGGCAACGTTCGGGGCGTG	AAACTTTCATGGCAACGTTC	AATTAGCACGAAACTTTCATGGCAACGTTCGGGGCGTGCCGGT	1.21616	32.7713
	AAACTTTCCATACTCTGCAGGGGCAACA	AAACTTTCCATACTCTGCAG	CACCAAAAGAAAACTTTCCATACTCTGCAGGGGCAACATCTAA	-1.92838	4.44876
	AAACTTTCTTGCTGATAAACGGGTCGTG	AAACTTTCTTGCTGATAAAC	CAGAGCTGCAAAACTTTCTTGCTGATAAACGGGTCGTGGCAGT	-0.405953	21.5488
	AAACTTTTTCCGGCATTCATTGGCCCCA	AAACTTTTTCCGGCATTCAT	CCGATCAATAAAACTTTTTCCGGCATTCATTGGCCCCACGGTA	0.0784736	29.7694
	AAAGAAAATAATGCCAAACAAGGTGACG	AAAGAAAATAATGCCAAACA	GCTGAATCTGAAAGAAAATAATGCCAAACAAGGTGACGTTGAT	0.096527	27.6034
	AAAGAAAGCTGGGGAGAAACAGGCGGCA	AAAGAAAGCTGGGGAGAAAC	GCCGAAAGTAAAAGAAAGCTGGGGAGAAACAGGCGGCAGTACG	-1.03926	14.7104
	AAAGAAATATTCAGAAAGTACGGCAAAA	AAAGAAATATTCAGAAAGTA	CTGGGGCGCTAAAGAAATATTCAGAAAGTACGGCAAAACATTC	0.169389	29.4645
	AAAGAAATCAAGAAATGACTTGGCGATT	AAAGAAATCAAGAAATGACT	TCATCGCCGTAAAGAAATCAAGAAATGACTTGGCGATTAAAAT	1.02146	38.2338
	AAAGAAATGCTCGTTGTCGATGGTGTCG	AAAGAAATGCTCGTTGTCGA	TCTTACGCACAAAGAAATGCTCGTTGTCGATGGTGTCGGTCAT	-0.911006	20.6713
	AAAGAACGGCGAGGCCACGTCGGTGGCG	AAAGAACGGCGAGGCCACGT	TGATCGGCGTAAAGAACGGCGAGGCCACGTCGGTGGCGATCAT	0.628701	31.3495
	AAAGAAGAAAGCGCCATTGCCGGTATAT	AAAGAAGAAAGCGCCATTGC	TTTCATCTTTAAAGAAGAAAGCGCCATTGCCGGTATATTCCGG	-0.325464	24.5313
	AAAGAAGGAAAATACAGCAATGGAAAAA	AAAGAAGGAAAATACAGCAA	TGAAAGTAAAAAAGAAGGAAAATACAGCAATGGAAAAAATTTT	-2.28751	0.554412
	AAAGAAGTAAGTCTTAATTGAGGATGAA	AAAGAAGTAAGTCTTAATTG	GACCGTCGCCAAAGAAGTAAGTCTTAATTGAGGATGAAAATGT	0.735539	25.0242
	AAAGAATATGCGCCACACGCAGGCTGTT	AAAGAATATGCGCCACACGC	GGGTTGTGGTAAAGAATATGCGCCACACGCAGGCTGTTGGTGA	0.553591	29.3409
	AAAGAATGCCAGGTTGAACGTGGGTGGA	AAAGAATGCCAGGTTGAACG	TGCTGGCAAAAAAGAATGCCAGGTTGAACGTGGGTGGAGTTGC	0.664573	38.1184
	AAAGACAAATAAGGGGCACAAGGAAAAA	AAAGACAAATAAGGGGCACA	AGAGCGGAAGAAAGACAAATAAGGGGCACAAGGAAAAAGGATT	0.525651	35.3179
	AAAGACAGGCGACCTTTTCAAGGAATAG	AAAGACAGGCGACCTTTTCA	TAGCAGATCAAAAGACAGGCGACCTTTTCAAGGAATAGCATGA	-0.729419	20.215
	AAAGACATCCGCCATTGAACTGGCTTTG	AAAGACATCCGCCATTGAAC	GATACTTTTTAAAGACATCCGCCATTGAACTGGCTTTGCCGCA	-2.26941	0.571672
	AAAGACATCGCTGGAGGCATCGGATACG	AAAGACATCGCTGGAGGCAT	CTATCAGCGCAAAGACATCGCTGGAGGCATCGGATACGGTCAG	-1.09916	14.0594
	AAAGACATTTCCGAGCAACACGGAAGAG	AAAGACATTTCCGAGCAACA	CTTCCCGTTGAAAGACATTTCCGAGCAACACGGAAGAGATTTG	0.673699	32.7586
	AAAGACCAGCGCGACGTGGTTGGCTATC	AAAGACCAGCGCGACGTGGT	TCACTTCAATAAAGACCAGCGCGACGTGGTTGGCTATCCAACC	-0.561886	21.9054
	AAAGACCAGCGTTAAACTCCAGGTTTGT	AAAGACCAGCGTTAAACTCC	GACTGCTTAAAAAGACCAGCGTTAAACTCCAGGTTTGTACGCT	0.0793299	28.811
	AAAGACCTTCTCTCGCAGACCGGTTAAT	AAAGACCTTCTCTCGCAGAC	TAGAGACGAGAAAGACCTTCTCTCGCAGACCGGTTAATGCTTC	-0.558176	17.8647
	AAAGACGCGCAGTAAGTGAATGGAAGAA	AAAGACGCGCAGTAAGTGAA	TCGCATCCATAAAGACGCGCAGTAAGTGAATGGAAGAAATTGC	0.618493	28.6829
	AAAGACGCTGGCCTGTAGCGCGGTGTCA	AAAGACGCTGGCCTGTAGCG	GCTGATCGTCAAAGACGCTGGCCTGTAGCGCGGTGTCAAACTG	0.664721	34.371
	AAAGACGGGCTTAGCAGTGATGGTTATC	AAAGACGGGCTTAGCAGTGA	TGCCAGCTTAAAAGACGGGCTTAGCAGTGATGGTTATCCGCCA	0.0282233	29.1413
	AAAGACGGTTACGCGTTTCACGGGATTT	AAAGACGGTTACGCGTTTCA	CCACGAGCGGAAAGACGGTTACGCGTTTCACGGGATTTCACAG	-0.866886	20.0182
	AAAGACGTAGAGCCACATCGAGGATGTG	AAAGACGTAGAGCCACATCG	TGCTGTGAGAAAAGACGTAGAGCCACATCGAGGATGTGTTGGC	-0.382619	21.3862
	AAAGACGTGCTCCCAGCCCCAGGCGAAA	AAAGACGTGCTCCCAGCCCC	CCATAACGGTAAAGACGTGCTCCCAGCCCCAGGCGAAAGTCAG	-0.129232	26.0129
	AAAGACTACGGGTACACGAGCGGACTGG	AAAGACTACGGGTACACGAG	CTTTCAGCTTAAAGACTACGGGTACACGAGCGGACTGGCCTGC	-1.78484	8.49656
	AAAGACTCACTGATTCGGTAGGGCGCAG	AAAGACTCACTGATTCGGTA	ATTTGTTGGTAAAGACTCACTGATTCGGTAGGGCGCAGAATGG	1.08381	28.8061
	AAAGACTGAGGAAACGGCCACGGCTGAG	AAAGACTGAGGAAACGGCCA	CGCGGTCATTAAAGACTGAGGAAACGGCCACGGCTGAGAAGTC	-0.246991	20.5142
	AAAGAGAAATACTATCATGACGGACAAA	AAAGAGAAATACTATCATGA	CAAGCTGTTTAAAGAGAAATACTATCATGACGGACAAATTGAC	0.905115	35.766
	AAAGAGACATCGTTAACGCCAGGTCCGC	AAAGAGACATCGTTAACGCC	GCGTAAAGTAAAAGAGACATCGTTAACGCCAGGTCCGCAGAGA	-0.408395	22.6374
	AAAGAGAGGTAGGGACTTAACGGCATGA	AAAGAGAGGTAGGGACTTAA	GTTACCGGCAAAAGAGAGGTAGGGACTTAACGGCATGATGGTG	1.0068	33.001
	AAAGAGATCGCTGATGGTATCGGTGTGA	AAAGAGATCGCTGATGGTAT	ACAGCACATCAAAGAGATCGCTGATGGTATCGGTGTGAGCGTC	0.830738	35.2997
	AAAGAGCACTTTTTTGGCCCCGGCGGCA	AAAGAGCACTTTTTTGGCCC	CAGGATGTGAAAAGAGCACTTTTTTGGCCCCGGCGGCAATATG	0.154238	30.928
	AAAGAGCCTGCTGGTGACGTGGGTTTTC	AAAGAGCCTGCTGGTGACGT	ACCATGCGCAAAAGAGCCTGCTGGTGACGTGGGTTTTCCCAAC	-1.82814	5.73954
	AAAGAGGGATATCTTCCGGACGGTCGCG	AAAGAGGGATATCTTCCGGA	TGTTTTGCTAAAAGAGGGATATCTTCCGGACGGTCGCGTAGCG	0.646454	30.9425
	AAAGAGGTGTGCCGTGGTAAAGGAACGT	AAAGAGGTGTGCCGTGGTAA	ATAATCATGCAAAGAGGTGTGCCGTGGTAAAGGAACGTAAAAC	-0.750944	18.5913
	AAAGAGTGCGCCAGTCACGATGGGCGTG	AAAGAGTGCGCCAGTCACGA	AGAAATAGAGAAAGAGTGCGCCAGTCACGATGGGCGTGAAAGG	0.806936	32.8147
	AAAGATAAAAGGAAATCGCATGGCAAGT	AAAGATAAAAGGAAATCGCA	TTACGTGTCGAAAGATAAAAGGAAATCGCATGGCAAGTATTTC	0.685479	32.4038
	AAAGATAACGACACCAGGCATGGCGAAT	AAAGATAACGACACCAGGCA	CCATATGGGCAAAGATAACGACACCAGGCATGGCGAATAAACA	-1.314	13.1338
	AAAGATAATCACCAACGTATCGGGCATT	AAAGATAATCACCAACGTAT	TAGCAACAAAAAAGATAATCACCAACGTATCGGGCATTGCCCA	0.278267	31.6246
	AAAGATACGAAAGCGCACAACGGCATCG	AAAGATACGAAAGCGCACAA	TATCATCTTTAAAGATACGAAAGCGCACAACGGCATCGGCATG	-0.400845	22.7655
	AAAGATAGAGATAGCCCCGCCGGAAAGC	AAAGATAGAGATAGCCCCGC	CGGGTTTACCAAAGATAGAGATAGCCCCGCCGGAAAGCTGTTC	-0.0664747	28.0932
	AAAGATAGCGAGTTGTTTCTCGGTTGCG	AAAGATAGCGAGTTGTTTCT	AAAAGGTATTAAAGATAGCGAGTTGTTTCTCGGTTGCGCCACA	1.19031	38.1127
	AAAGATATGACGGTGTGGGCGGGTGTAA	AAAGATATGACGGTGTGGGC	CCATTTCAGTAAAGATATGACGGTGTGGGCGGGTGTAAAAATC	0.462602	35.2878
	AAAGATCAACCGCCGCCTGGAGGTTTAG	AAAGATCAACCGCCGCCTGG	TCAACTTCCCAAAGATCAACCGCCGCCTGGAGGTTTAGCCAAA	-0.84249	18.9568
	AAAGATCGCAAGCGATGATGCGGCCTTT	AAAGATCGCAAGCGATGATG	TCCATAGGTAAAAGATCGCAAGCGATGATGCGGCCTTTGCCGC	-1.12178	17.0903
	AAAGATCGTCACCGGCAGGTTGGCGATC	AAAGATCGTCACCGGCAGGT	TCGCAAACTTAAAGATCGTCACCGGCAGGTTGGCGATCGGCTG	0.404249	33.8106
	AAAGATGATCCGCTAACTCTTGGCCCAG	AAAGATGATCCGCTAACTCT	ATGGTTTCAAAAAGATGATCCGCTAACTCTTGGCCCAGAGAAC	1.90814	38.6355
	AAAGATGATGTCACAGCCGCAGGCCTGG	AAAGATGATGTCACAGCCGC	GGCGAGAATCAAAGATGATGTCACAGCCGCAGGCCTGGGCGAT	0.946541	31.5273
	AAAGATGCCTTCCGGGATTTCGGAGAAG	AAAGATGCCTTCCGGGATTT	TTTTCTTACCAAAGATGCCTTCCGGGATTTCGGAGAAGAAAAT	1.14987	33.8331
	AAAGATGGCATTCAATTGTTCGGCATCT	AAAGATGGCATTCAATTGTT	GGGCAGCCCGAAAGATGGCATTCAATTGTTCGGCATCTGGCGC	0.178176	25.9328
	AAAGATTATGAGACAGTCTATGGCTACC	AAAGATTATGAGACAGTCTA	CCTGTTCGACAAAGATTATGAGACAGTCTATGGCTACCAAACT	0.60537	29.2799
	AAAGATTATTGCGTCAGAACCGGCAAAC	AAAGATTATTGCGTCAGAAC	TATTACCGTTAAAGATTATTGCGTCAGAACCGGCAAACCCGAA	0.710372	32.7269
	AAAGATTCCAGTTCATCACGAGGCAAAT	AAAGATTCCAGTTCATCACG	TGCACTGGCGAAAGATTCCAGTTCATCACGAGGCAAATCCAGT	-0.342269	21.916
	AAAGATTCGCGATCCTGTGGCGGTATAA	AAAGATTCGCGATCCTGTGG	CTCGGCGAGTAAAGATTCGCGATCCTGTGGCGGTATAAATGAT	-1.79037	7.06481
	AAAGCAACTTTTCAGCCTGACGGCGACT	AAAGCAACTTTTCAGCCTGA	ATGACGTCCAAAAGCAACTTTTCAGCCTGACGGCGACTCATTG	0.640235	31.3074
	AAAGCAATGGGTTGATTAGCAGGCAATG	AAAGCAATGGGTTGATTAGC	CAACTTCGTCAAAGCAATGGGTTGATTAGCAGGCAATGAAAGG	0.582627	30.5944
	AAAGCACAATATCAGCGCTGCGGTTCAT	AAAGCACAATATCAGCGCTG	TTGGCATCAGAAAGCACAATATCAGCGCTGCGGTTCATGGCGT	1.03358	39.7739
	AAAGCAGACCAAACAGCGGTTGGAATAA	AAAGCAGACCAAACAGCGGT	AGTTTGTCAGAAAGCAGACCAAACAGCGGTTGGAATAATAGCG	-1.85837	7.75865
	AAAGCAGGAAAGAATATAGGTGGGCAAT	AAAGCAGGAAAGAATATAGG	CCAGAGATGCAAAGCAGGAAAGAATATAGGTGGGCAATTTACC	-1.51293	9.38658
	AAAGCAGGACAGACCACCCGCGGTCTGC	AAAGCAGGACAGACCACCCG	GCGGCACAAAAAAGCAGGACAGACCACCCGCGGTCTGCGCCAG	-0.525605	28.5623
	AAAGCAGGAGTGGAAAAATGTGGCAGAC	AAAGCAGGAGTGGAAAAATG	CTGACCATTAAAAGCAGGAGTGGAAAAATGTGGCAGACCGAAC	-0.0172401	28.6366
	AAAGCAGGTTGGGAGTCGTCAGGGTGCA	AAAGCAGGTTGGGAGTCGTC	GAATCATAAAAAAGCAGGTTGGGAGTCGTCAGGGTGCAGCACG	0.509937	38.527
	AAAGCATACGCCGAGCGCCAGGGCAGCG	AAAGCATACGCCGAGCGCCA	CGGGGAGAATAAAGCATACGCCGAGCGCCAGGGCAGCGGTACG	0.0819166	27.879
	AAAGCATCAACCCAATGAAAAGGGGTGA	AAAGCATCAACCCAATGAAA	TCCCATCAACAAAGCATCAACCCAATGAAAAGGGGTGAAATGC	0.527251	29.6724
	AAAGCATCCACAATAGAAGAAGGATGCC	AAAGCATCCACAATAGAAGA	TAATCATTGTAAAGCATCCACAATAGAAGAAGGATGCCGCAGG	-0.0182814	27.8795
	AAAGCATTCGCAAATGCTGTTGGGCAAA	AAAGCATTCGCAAATGCTGT	TACAAGCCGGAAAGCATTCGCAAATGCTGTTGGGCAAAATCGA	-0.641113	20.6593
	AAAGCATTCTCCCGCCTGCGGGGAGAAT	AAAGCATTCTCCCGCCTGCG	AGCGATCGCTAAAGCATTCTCCCGCCTGCGGGGAGAATGCCAG	-1.59029	9.59349
	AAAGCATTTGCCATAGAAAGTGGCATAT	AAAGCATTTGCCATAGAAAG	CGCTTTTTCAAAAGCATTTGCCATAGAAAGTGGCATATCGGAG	-1.94626	4.28021
	AAAGCCAGATAGAGTAATGCCGGCACAA	AAAGCCAGATAGAGTAATGC	GGCATAGTTAAAAGCCAGATAGAGTAATGCCGGCACAATCATC	1.02207	32.7167
	AAAGCCAGTAACCAGCCACTGGGTGTCA	AAAGCCAGTAACCAGCCACT	GCTGGCGGTTAAAGCCAGTAACCAGCCACTGGGTGTCATCGTC	1.87313	41.0784
	AAAGCCATAGTGACTCCTTACGGACAAT	AAAGCCATAGTGACTCCTTA	AATGGTTGTCAAAGCCATAGTGACTCCTTACGGACAATAGACA	-2.12646	2.18279
	AAAGCCCACCGCCCACCAACAGGTTAAA	AAAGCCCACCGCCCACCAAC	TGTTCGATGGAAAGCCCACCGCCCACCAACAGGTTAAAGCCCA	-0.52896	19.8768
	AAAGCCCATCGCCAGCGCTTCGGCTTTC	AAAGCCCATCGCCAGCGCTT	CAGCATGGGTAAAGCCCATCGCCAGCGCTTCGGCTTTCATTTC	0.576705	33.7939
	AAAGCCCGAAAGCAAAATTCCGGTGTTC	AAAGCCCGAAAGCAAAATTC	TCTCTGGCGGAAAGCCCGAAAGCAAAATTCCGGTGTTCATCCC	-1.22345	13.4233
	AAAGCCCGATGGTCAGCATCAGGCGGGA	AAAGCCCGATGGTCAGCATC	ACCAAAAAACAAAGCCCGATGGTCAGCATCAGGCGGGATGAAG	0.82967	37.6729
	AAAGCCCGGCAGCACGCGTCTGGAGGAG	AAAGCCCGGCAGCACGCGTC	GGCTTAAGGTAAAGCCCGGCAGCACGCGTCTGGAGGAGACAGC	-1.35791	11.2304
	AAAGCCCGGCCAGCCCGCTGCGGTGGGC	AAAGCCCGGCCAGCCCGCTG	AGGCCGGGAAAAAGCCCGGCCAGCCCGCTGCGGTGGGCAAAGA	-2.0132	4.10886
	AAAGCCCTGGCAGATAACCTTGGTGTTT	AAAGCCCTGGCAGATAACCT	GGCTACCGGTAAAGCCCTGGCAGATAACCTTGGTGTTTTTATC	0.183728	26.8573
	AAAGCCCTGTGTATATATCAAGGCCAAC	AAAGCCCTGTGTATATATCA	AGCAATAACAAAAGCCCTGTGTATATATCAAGGCCAACAAATA	-2.25653	1.12118
	AAAGCCGACCGCAGGAATGGCGGCGAGG	AAAGCCGACCGCAGGAATGG	ACACCATCGCAAAGCCGACCGCAGGAATGGCGGCGAGGATCAT	-1.45317	11.5285
	AAAGCCGCCCTGATCGCCATAGGCACTT	AAAGCCGCCCTGATCGCCAT	GAGCCAGCACAAAGCCGCCCTGATCGCCATAGGCACTTAACAC	-0.0099697	29.5264
	AAAGCCGCGTAGAGGCTCGGGGGGTTAA	AAAGCCGCGTAGAGGCTCGG	TTTACTGCCAAAAGCCGCGTAGAGGCTCGGGGGGTTAATACCA	-0.676942	19.7078
	AAAGCCTAAACTTTCGTACAGGGCAATG	AAAGCCTAAACTTTCGTACA	TCGCCTCGTTAAAGCCTAAACTTTCGTACAGGGCAATGGCGGC	0.208387	28.4689
	AAAGCCTGCACCGTAAAATTTGGGTGTA	AAAGCCTGCACCGTAAAATT	TGAAAGTAACAAAGCCTGCACCGTAAAATTTGGGTGTATCTTC	-1.45339	11.4388
	AAAGCCTGCCGACCAGGCCTGGGTGGAG	AAAGCCTGCCGACCAGGCCT	CGTTTAACTGAAAGCCTGCCGACCAGGCCTGGGTGGAGATAAG	-1.73234	7.13687
	AAAGCCTTACTGGTATAAGCCGGCATGG	AAAGCCTTACTGGTATAAGC	ATCGATAACTAAAGCCTTACTGGTATAAGCCGGCATGGAGGTC	-0.128468	29.9793
	AAAGCCTTCGAACGCGCCTTCGGTAATA	AAAGCCTTCGAACGCGCCTT	AAATGGCCTGAAAGCCTTCGAACGCGCCTTCGGTAATAATCAC	-0.859038	17.7783
	AAAGCCTTCGGTCAGCAGTGGGGTATCC	AAAGCCTTCGGTCAGCAGTG	GTTTATAGCTAAAGCCTTCGGTCAGCAGTGGGGTATCCGGCAT	-0.70821	18.6583
	AAAGCCTTGCTCCTGCAACGCGGCGACG	AAAGCCTTGCTCCTGCAACG	TAATATTGTCAAAGCCTTGCTCCTGCAACGCGGCGACGATTTC	0.219686	32.1447
	AAAGCCTTGTTGATTCTTCAGGGAAGCT	AAAGCCTTGTTGATTCTTCA	CCGGCAGGCTAAAGCCTTGTTGATTCTTCAGGGAAGCTGACAT	1.26879	32.5193
	AAAGCCTTTGTGAATATTGATGGTGAGC	AAAGCCTTTGTGAATATTGA	TAAACGCGGTAAAGCCTTTGTGAATATTGATGGTGAGCACCTT	0.0981256	25.7137
	AAAGCCTTTTTCAGCACCTGCGGAATGT	AAAGCCTTTTTCAGCACCTG	CGCCAGCCAGAAAGCCTTTTTCAGCACCTGCGGAATGTCTTCC	-0.81564	15.1657
	AAAGCGAAATACCAGCACGCTGGTCAGC	AAAGCGAAATACCAGCACGC	CACCAACATCAAAGCGAAATACCAGCACGCTGGTCAGCGGGAA	-0.15444	27.173
	AAAGCGACGGTTAACAGAAGCGGATAAT	AAAGCGACGGTTAACAGAAG	CGAACAGAGAAAAGCGACGGTTAACAGAAGCGGATAATTATCA	-1.53253	12.6473
	AAAGCGAGCTTTCCGCGAGATGGGCTAA	AAAGCGAGCTTTCCGCGAGA	AAATTGCCGGAAAGCGAGCTTTCCGCGAGATGGGCTAAATGCA	-0.180764	31.4014
	AAAGCGATGCGTGCTGAGTGCGGATTAA	AAAGCGATGCGTGCTGAGTG	GGGGCCGAGAAAAGCGATGCGTGCTGAGTGCGGATTAATTTTA	0.0167137	29.1344
	AAAGCGCATCATCAAGGATGAGGATTTC	AAAGCGCATCATCAAGGATG	TCCACCGCCGAAAGCGCATCATCAAGGATGAGGATTTCCGCGT	-1.14702	17.4429
	AAAGCGCGCGTCACGCGTCCAGGGGGAT	AAAGCGCGCGTCACGCGTCC	CGTCAGCGCTAAAGCGCGCGTCACGCGTCCAGGGGGATTCGGT	-2.40462	0.196922
	AAAGCGCGTTCCTGCTCTTCCGGCGTCG	AAAGCGCGTTCCTGCTCTTC	CTGGGCAACAAAAGCGCGTTCCTGCTCTTCCGGCGTCGAAAAG	0.762077	26.2024
	AAAGCGGCAGATATTTGAAAGGGAAACC	AAAGCGGCAGATATTTGAAA	GATGACCGGCAAAGCGGCAGATATTTGAAAGGGAAACCGCGAT	-0.068988	27.3454
	AAAGCGTGACGCAACACATGCGGTGACA	AAAGCGTGACGCAACACATG	ATGAGTGGCAAAAGCGTGACGCAACACATGCGGTGACAGCTTT	1.2203	39.3242
	AAAGCGTGGCGAGATCGTAGCGGCTGTG	AAAGCGTGGCGAGATCGTAG	TTGACCTGACAAAGCGTGGCGAGATCGTAGCGGCTGTGATGAC	1.23524	34.2771
	AAAGCGTTCTACGGGATGCGTGGACGAA	AAAGCGTTCTACGGGATGCG	TGCTGAAAGAAAAGCGTTCTACGGGATGCGTGGACGAAGGCAT	0.792429	31.0352
	AAAGCGTTCTTTGTCCTGTAAGGCTACA	AAAGCGTTCTTTGTCCTGTA	TTTCACCGTCAAAGCGTTCTTTGTCCTGTAAGGCTACAGTTAC	-0.940325	16.9773
	AAAGCGTTGCCAGTCCTTTGCGGGCATT	AAAGCGTTGCCAGTCCTTTG	CCGCCGATACAAAGCGTTGCCAGTCCTTTGCGGGCATTACGTT	-0.310047	24.5166
	AAAGCGTTGTTGCTGCTCACGGGCATCC	AAAGCGTTGTTGCTGCTCAC	TATCTTGTTCAAAGCGTTGTTGCTGCTCACGGGCATCCGTCAA	0.102812	27.4297
	AAAGCTATGGGTTTTCTTTCCGGTAAGC	AAAGCTATGGGTTTTCTTTC	AATAAGGATTAAAGCTATGGGTTTTCTTTCCGGTAAGCGCATT	0.501863	30.6526
	AAAGCTGATAATCATCCTCATGGTGGAA	AAAGCTGATAATCATCCTCA	ATGGTGCTGCAAAGCTGATAATCATCCTCATGGTGGAACTCTT	-0.00196308	32.2046
	AAAGCTGATCTCTTCGACATCGGCCAGC	AAAGCTGATCTCTTCGACAT	GGAAGAAGTTAAAGCTGATCTCTTCGACATCGGCCAGCACTTC	0.267119	32.9288
	AAAGCTGCTGTTCTGCCATTCGGGACAT	AAAGCTGCTGTTCTGCCATT	CCATGTATATAAAGCTGCTGTTCTGCCATTCGGGACATCACGT	0.170999	32.6106
	AAAGCTTATTGTCGGCGGTACGGATCAA	AAAGCTTATTGTCGGCGGTA	ATCCCGGTATAAAGCTTATTGTCGGCGGTACGGATCAAGTAAA	-0.204026	23.2501
	AAAGCTTCATGAAATCACGACGGTTAAT	AAAGCTTCATGAAATCACGA	AATGCTGCACAAAGCTTCATGAAATCACGACGGTTAATGCCGT	0.487785	27.4712
	AAAGCTTGCAGCCAATACAGAGGCTTTC	AAAGCTTGCAGCCAATACAG	ACCACGGCGCAAAGCTTGCAGCCAATACAGAGGCTTTCGTTGA	-1.75915	6.7762
	AAAGCTTTCGCGTTCATCGAGGGCGTTG	AAAGCTTTCGCGTTCATCGA	GCATGTTAGAAAAGCTTTCGCGTTCATCGAGGGCGTTGGCCTG	0.0783735	26.7365
	AAAGGAAAACGTCAGGAATGGGGGATAC	AAAGGAAAACGTCAGGAATG	CGAACGGATAAAAGGAAAACGTCAGGAATGGGGGATACTATGC	-2.03513	4.07405
	AAAGGAATCTTCCGTTGCCGAGGCTTCA	AAAGGAATCTTCCGTTGCCG	ATCCTTCAGCAAAGGAATCTTCCGTTGCCGAGGCTTCATGTCC	-1.62876	7.91255
	AAAGGAATTGCCTCCAGCTCCGGCGAAT	AAAGGAATTGCCTCCAGCTC	TTCTGTCAGTAAAGGAATTGCCTCCAGCTCCGGCGAATGCACA	-0.943328	16.7769
	AAAGGAATTTTGCTAAGCGGCGGTAAAC	AAAGGAATTTTGCTAAGCGG	ACGTAAAATTAAAGGAATTTTGCTAAGCGGCGGTAAACCCATC	-0.557928	23.3738
	AAAGGAGAGGACGATGGTTGCGGTAAGA	AAAGGAGAGGACGATGGTTG	TCTGGTCCCTAAAGGAGAGGACGATGGTTGCGGTAAGAAGTGC	0.384614	35.0835
	AAAGGAGATACCTAAATAAACGGGATTA	AAAGGAGATACCTAAATAAA	TTAAGACGGCAAAGGAGATACCTAAATAAACGGGATTACCATA	-2.11908	2.37101
	AAAGGAGCCTGATAATGAAAGGGTTTGT	AAAGGAGCCTGATAATGAAA	TTTGAGTGGAAAAGGAGCCTGATAATGAAAGGGTTTGTTTGAC	0.387972	32.7819
	AAAGGAGCTCATCCTGATTATGGTTTCA	AAAGGAGCTCATCCTGATTA	GGATTGGTCAAAAGGAGCTCATCCTGATTATGGTTTCATCATT	0.145466	28.4149
	AAAGGATAAATCGCCGTGTCTGGATCAA	AAAGGATAAATCGCCGTGTC	CTTCGGGGGGAAAGGATAAATCGCCGTGTCTGGATCAAACATT	0.696726	31.8469
	AAAGGATGAACTATGAAATCGGGCCGCT	AAAGGATGAACTATGAAATC	TCAGATTGAAAAAGGATGAACTATGAAATCGGGCCGCTTTATT	-0.687384	21.4879
	AAAGGATGGAATCGACGGCAAGGACATA	AAAGGATGGAATCGACGGCA	CCGACAATACAAAGGATGGAATCGACGGCAAGGACATACTCAA	-0.801642	18.8369
	AAAGGATTGTAGTTTGAAAAGGGTTCGG	AAAGGATTGTAGTTTGAAAA	TGACGCTTAAAAAGGATTGTAGTTTGAAAAGGGTTCGGCAATT	0.162474	34.0373
	AAAGGCAATCATCGGTGCCAGGGTAAAG	AAAGGCAATCATCGGTGCCA	GCAGCGAGGTAAAGGCAATCATCGGTGCCAGGGTAAAGATGAC	-0.13232	24.4465
	AAAGGCACACCACAATGAAGAGGACAAA	AAAGGCACACCACAATGAAG	GTCGCCAGAAAAAGGCACACCACAATGAAGAGGACAAAACAGC	-2.07228	3.48827
	AAAGGCCACTCGCGCGTCGCTGGCACAA	AAAGGCCACTCGCGCGTCGC	TCACGCCACCAAAGGCCACTCGCGCGTCGCTGGCACAATAACC	0.708296	30.2042
	AAAGGCCATAATCAGAACATCGGCGGGC	AAAGGCCATAATCAGAACAT	CCTGGAAACCAAAGGCCATAATCAGAACATCGGCGGGCAATTC	0.711744	33.5551
	AAAGGCGAAAAACGCCGCGATGGTGGCC	AAAGGCGAAAAACGCCGCGA	TGATCCATGCAAAGGCGAAAAACGCCGCGATGGTGGCCAGGCT	-1.39034	12.0558
	AAAGGCGGAGTTACGCAAATAGGCCCAC	AAAGGCGGAGTTACGCAAAT	CATCTTTCTTAAAGGCGGAGTTACGCAAATAGGCCCACAGCAC	0.506193	30.9111
	AAAGGCGTCCGGGAAATAAACGGTGTGT	AAAGGCGTCCGGGAAATAAA	TTTGTGTCAGAAAGGCGTCCGGGAAATAAACGGTGTGTTGGGC	0.29194	28.7759
	AAAGGCTAACGGGTGATCCGGGGCGATA	AAAGGCTAACGGGTGATCCG	GTTCCGGCACAAAGGCTAACGGGTGATCCGGGGCGATAGCAAA	0.424405	39.3481
	AAAGGCTGCTTTTGCTATTCCGGCGCTG	AAAGGCTGCTTTTGCTATTC	AGTCGCTGATAAAGGCTGCTTTTGCTATTCCGGCGCTGTAGAC	-0.111488	27.0826
	AAAGGCTGTGCAAAGAGCCGTGGTGAGC	AAAGGCTGTGCAAAGAGCCG	CAGCAGAGATAAAGGCTGTGCAAAGAGCCGTGGTGAGCGCCAG	-1.73513	7.3673
	AAAGGCTTCGGCTAAACGGTCGGCAAGC	AAAGGCTTCGGCTAAACGGT	GATACTCCGCAAAGGCTTCGGCTAAACGGTCGGCAAGCGCTTT	1.54273	34.2297
	AAAGGCTTGCTGGTAGCGCGCGGTCAGC	AAAGGCTTGCTGGTAGCGCG	CCATCGCCTGAAAGGCTTGCTGGTAGCGCGCGGTCAGCGATGT	1.0071	34.0111
	AAAGGCTTTGCTGAAATGAAAGGAGTCG	AAAGGCTTTGCTGAAATGAA	ATTTATGTTTAAAGGCTTTGCTGAAATGAAAGGAGTCGAAGAA	-0.386597	22.8686
	AAAGGGCTTTACGAACGAAGGGGTAGTA	AAAGGGCTTTACGAACGAAG	TCGAGCTGGAAAAGGGCTTTACGAACGAAGGGGTAGTACATGA	-1.14189	16.2918
	AAAGGGGGAGTGCAACGCTCAGGCTGTG	AAAGGGGGAGTGCAACGCTC	GTCACCAGAAAAAGGGGGAGTGCAACGCTCAGGCTGTGAGCAA	1.10479	33.1083
	AAAGGGTTAATCTGTGCAACAGGTGACA	AAAGGGTTAATCTGTGCAAC	ACGAGAAACCAAAGGGTTAATCTGTGCAACAGGTGACATCCCC	-0.740406	20.6668
	AAAGGTAAACACGGCACCAATGGGGGCC	AAAGGTAAACACGGCACCAA	CCAGGGCAATAAAGGTAAACACGGCACCAATGGGGGCCATCGC	0.933632	39.8039
	AAAGGTAAACAGCGTTTCATCGGCATCA	AAAGGTAAACAGCGTTTCAT	TGAATGAGTCAAAGGTAAACAGCGTTTCATCGGCATCAAAGAA	-0.0942569	30.0318
	AAAGGTACAGGAGGAAAATCAGGCTGAT	AAAGGTACAGGAGGAAAATC	TCCTGAACGAAAAGGTACAGGAGGAAAATCAGGCTGATACATC	0.0788546	29.1798
	AAAGGTACGAGGAAGCGGAACGGGCAAG	AAAGGTACGAGGAAGCGGAA	GCAGATAGTCAAAGGTACGAGGAAGCGGAACGGGCAAGGCAAC	-2.13869	2.4696
	AAAGGTCAACGCTTGCAGCCAGGCGGTG	AAAGGTCAACGCTTGCAGCC	CCCGGTAACCAAAGGTCAACGCTTGCAGCCAGGCGGTGCCGTC	-2.1012	2.30512
	AAAGGTCACCCACTGCGTTAAGGGCTGA	AAAGGTCACCCACTGCGTTA	CAAGCATCACAAAGGTCACCCACTGCGTTAAGGGCTGACCATC	0.734397	33.5659
	AAAGGTCAGGGTGATCTGCACGGTACCC	AAAGGTCAGGGTGATCTGCA	TACCAGACTCAAAGGTCAGGGTGATCTGCACGGTACCCGTGGA	-1.43697	10.7657
	AAAGGTCCAGTCGCCCAGTCTGGCGATA	AAAGGTCCAGTCGCCCAGTC	CCCGTTCATCAAAGGTCCAGTCGCCCAGTCTGGCGATAGGGGC	-1.21779	13.4706
	AAAGGTGTCGCCGATCTGAATGGTGCCG	AAAGGTGTCGCCGATCTGAA	CACCCTGGGTAAAGGTGTCGCCGATCTGAATGGTGCCGTGGTT	-2.02463	4.3443
	AAAGGTTTTAGCATGCAGGCTGGCTCCG	AAAGGTTTTAGCATGCAGGC	CATCGATGCTAAAGGTTTTAGCATGCAGGCTGGCTCCGGAATT	-0.610352	20.7082
	AAAGTAAGGCAATCATAATGTGGTACTG	AAAGTAAGGCAATCATAATG	CTGATAGCACAAAGTAAGGCAATCATAATGTGGTACTGACGAC	0.393905	32.4295
	AAAGTAATTCGCCAGCACCGTGGCGTTA	AAAGTAATTCGCCAGCACCG	CGCTGATGGCAAAGTAATTCGCCAGCACCGTGGCGTTATCAAC	-0.766179	17.309
	AAAGTAATTTTTGAAGGTTCGGGTCAGA	AAAGTAATTTTTGAAGGTTC	GCGGAACATCAAAGTAATTTTTGAAGGTTCGGGTCAGAGTTTG	1.07777	36.5827
	AAAGTACCTAAACCAAATGCAGGGATAG	AAAGTACCTAAACCAAATGC	TTTCAGACGGAAAGTACCTAAACCAAATGCAGGGATAGCCATA	0.129754	33.8243
	AAAGTACGCCCGCACACACCAGGTGACA	AAAGTACGCCCGCACACACC	GCCGCATAAAAAAGTACGCCCGCACACACCAGGTGACACAGCA	0.0429046	25.8504
	AAAGTACTGGTAGAGGTTCCAGGTAAAA	AAAGTACTGGTAGAGGTTCC	CCAGTTCACAAAAGTACTGGTAGAGGTTCCAGGTAAAAGAATC	1.19512	39.0799
	AAAGTAGGGTGAGAGTATGCTGGCAAGA	AAAGTAGGGTGAGAGTATGC	TTTATGAGATAAAGTAGGGTGAGAGTATGCTGGCAAGAGGTAA	-0.411327	27.6565
	AAAGTATCATGGCAATGAGCGGGCCGCT	AAAGTATCATGGCAATGAGC	GGCATGATGAAAAGTATCATGGCAATGAGCGGGCCGCTGATCG	-1.10982	14.6378
	AAAGTATGGAACGTTGCGGCTGGGTGAG	AAAGTATGGAACGTTGCGGC	ATAGCGAGGGAAAGTATGGAACGTTGCGGCTGGGTGAGTCAGG	-0.909676	18.3342
	AAAGTCAGCGGAATATTATCCGGCACCT	AAAGTCAGCGGAATATTATC	CGCAAGGTATAAAGTCAGCGGAATATTATCCGGCACCTGCTGG	-0.736857	22.5152
	AAAGTCATCTTGCTATAACAAGGCTTGC	AAAGTCATCTTGCTATAACA	ATAAATGGTAAAAGTCATCTTGCTATAACAAGGCTTGCAGTGG	-0.685122	22.9152
	AAAGTCATGTGATAACAAAGGGGTGAAC	AAAGTCATGTGATAACAAAG	ACTATGCTCAAAAGTCATGTGATAACAAAGGGGTGAACTATGG	-1.61374	9.01709
	AAAGTCGATCACGCGTTCCGGGGTGATT	AAAGTCGATCACGCGTTCCG	AATTACCGCTAAAGTCGATCACGCGTTCCGGGGTGATTTCCAG	0.153625	31.1187
	AAAGTCGCGACACAAGCAACAGGTAGTG	AAAGTCGCGACACAAGCAAC	ACCAAGCAGTAAAGTCGCGACACAAGCAACAGGTAGTGAATAT	-0.304259	28.5541
	AAAGTCGGGGTGATTTTGCAAGGTTCAG	AAAGTCGGGGTGATTTTGCA	CTCTTCAGTGAAAGTCGGGGTGATTTTGCAAGGTTCAGATTCC	-1.51389	9.38559
	AAAGTCTCGTCGCCACAGCGCGGCAGCT	AAAGTCTCGTCGCCACAGCG	TTTTGCCGAAAAAGTCTCGTCGCCACAGCGCGGCAGCTGCCAG	-1.67276	8.21039
	AAAGTCTGGCTTTGGTTAACAGGAGAAA	AAAGTCTGGCTTTGGTTAAC	GGCGACGCCAAAAGTCTGGCTTTGGTTAACAGGAGAAAGCCCC	0.0407147	26.922
	AAAGTGAAAGTGTCAGAAAGCGGCGTAA	AAAGTGAAAGTGTCAGAAAG	CCAATCTGCAAAAGTGAAAGTGTCAGAAAGCGGCGTAAACCAG	-1.31426	12.2463
	AAAGTGAATCAAGATGCCCCCGGCGGTT	AAAGTGAATCAAGATGCCCC	ACTTTCACAGAAAGTGAATCAAGATGCCCCCGGCGGTTCACCT	-0.0596583	28.2818
	AAAGTGACATGGCGGGCCTCCGGGATGC	AAAGTGACATGGCGGGCCTC	TAATGTCGTTAAAGTGACATGGCGGGCCTCCGGGATGCGTATG	-0.423522	28.3935
	AAAGTGATGCTGATTAATATTGGTCGTT	AAAGTGATGCTGATTAATAT	GCACAAGGAGAAAGTGATGCTGATTAATATTGGTCGTTTGTTA	0.56667	31.2587
	AAAGTGATTTATCAGCCCACTGGCCAGC	AAAGTGATTTATCAGCCCAC	CCACCATCGCAAAGTGATTTATCAGCCCACTGGCCAGCAACAA	0.871306	34.1943
	AAAGTGCATAGCGTCGCAATGGGAACCG	AAAGTGCATAGCGTCGCAAT	ACTCTTCGGCAAAGTGCATAGCGTCGCAATGGGAACCGCCGTT	0.629074	41.6944
	AAAGTTAGTACCGAACAGCCAGGCTTTA	AAAGTTAGTACCGAACAGCC	ACGCGTAGTTAAAGTTAGTACCGAACAGCCAGGCTTTACCTTC	-1.92683	3.90114
	AAAGTTCAGAATGTTCAAAACGGTACGC	AAAGTTCAGAATGTTCAAAA	CGCCAAGCACAAAGTTCAGAATGTTCAAAACGGTACGCATAAA	0.466255	35.9877
	AAAGTTCATACGTACAACGTTGGCACCC	AAAGTTCATACGTACAACGT	AGCCGTGAGAAAAGTTCATACGTACAACGTTGGCACCCGCCGC	1.49679	30.2738
	AAAGTTCATGACAAAAATGGCGGCGATA	AAAGTTCATGACAAAAATGG	TTAAAAGATAAAAGTTCATGACAAAAATGGCGGCGATAATCGA	-1.57697	8.94715
	AAAGTTCCATTCATTATTCCTGGTGAAT	AAAGTTCCATTCATTATTCC	AATTGGGTCAAAAGTTCCATTCATTATTCCTGGTGAATCGGTT	0.116632	30.0036
	AAAGTTCGGATCGTAATAGTTGGCAAAA	AAAGTTCGGATCGTAATAGT	AGAAGCCCATAAAGTTCGGATCGTAATAGTTGGCAAAAGAGAA	0.0153823	31.6975
	AAAGTTGCTCGCCCGTCGCCAGGAGATG	AAAGTTGCTCGCCCGTCGCC	CGTTGCAGGCAAAGTTGCTCGCCCGTCGCCAGGAGATGTTCGC	-1.16156	12.9685
	AAAGTTGGCCGCTTCAATACCGGCTTTG	AAAGTTGGCCGCTTCAATAC	TGCAGAATGGAAAGTTGGCCGCTTCAATACCGGCTTTGGTCAG	0.00876589	28.4655
	AAAGTTTCAACCAGAACGAACGGCAGTT	AAAGTTTCAACCAGAACGAA	CAACAGCAAGAAAGTTTCAACCAGAACGAACGGCAGTTCGAAA	0.335676	22.6529
	AAAGTTTGTGTCGTGTAGTTCGGTGCCG	AAAGTTTGTGTCGTGTAGTT	CAATGCGGGCAAAGTTTGTGTCGTGTAGTTCGGTGCCGTCAGT	0.924241	35.3879
	AAAGTTTTCATGGAAAGCGGTGGTGAGC	AAAGTTTTCATGGAAAGCGG	CGCCTTCACCAAAGTTTTCATGGAAAGCGGTGGTGAGCGACAT	-2.11237	3.04376
	AAAGTTTTGGTTAGTTTTTTCGGTGATG	AAAGTTTTGGTTAGTTTTTT	AGTGTCATTCAAAGTTTTGGTTAGTTTTTTCGGTGATGCGACC	-0.63747	23.8794
	AAAGTTTTTCGTTGATCGCCAGGCGATA	AAAGTTTTTCGTTGATCGCC	TATAGTCGTCAAAGTTTTTCGTTGATCGCCAGGCGATAAACCC	-0.898106	17.3808
	AAATAAAAAGTGATACAGCGCGGTCAGA	AAATAAAAAGTGATACAGCG	TAAGGGGTACAAATAAAAAGTGATACAGCGCGGTCAGAGCAAA	-0.764628	19.3185
	AAATAAACATGGCTGACGTATGGGTGGG	AAATAAACATGGCTGACGTA	CAGCGATCGCAAATAAACATGGCTGACGTATGGGTGGGCTGAT	0.348722	29.118
	AAATAAAGCATAGACAGATATGGAAGCT	AAATAAAGCATAGACAGATA	GGTTGCCAGCAAATAAAGCATAGACAGATATGGAAGCTCCAGA	1.16335	34.5304
	AAATAAAGCGAAGCGCCATGAGGCTGCG	AAATAAAGCGAAGCGCCATG	TTCCATCGGTAAATAAAGCGAAGCGCCATGAGGCTGCGCATTC	0.897047	33.206
	AAATAAATATAGCGTCAGTCCGGTCAGC	AAATAAATATAGCGTCAGTC	CCGCGGCGAGAAATAAATATAGCGTCAGTCCGGTCAGCGCCTT	-0.32215	24.508
	AAATAAATCATCGGCGTCTTTGGCCTTA	AAATAAATCATCGGCGTCTT	CTAATTTATCAAATAAATCATCGGCGTCTTTGGCCTTATGAAC	-1.72133	7.2271
	AAATAACAAAATTTGCCAGTTGGTGACC	AAATAACAAAATTTGCCAGT	CGGTTAAGCCAAATAACAAAATTTGCCAGTTGGTGACCTCTCT	0.82896	31.4533
	AAATAACCGCCAATCAGTTTTGGTAAGA	AAATAACCGCCAATCAGTTT	GTCGGTATCGAAATAACCGCCAATCAGTTTTGGTAAGATCCCG	0.764713	32.4957
	AAATAACCGCTAATGACGCTCGGGTAAT	AAATAACCGCTAATGACGCT	GTTTTTACCTAAATAACCGCTAATGACGCTCGGGTAATCTTTA	0.310285	31.6231
	AAATAACCTTTCCCCTTGAGCGGCGCGA	AAATAACCTTTCCCCTTGAG	GTGAAAAACGAAATAACCTTTCCCCTTGAGCGGCGCGAGCTCG	-1.97002	5.02149
	AAATAACTGGCACTGACAGGCGGCTTTT	AAATAACTGGCACTGACAGG	GGTTTAATCAAAATAACTGGCACTGACAGGCGGCTTTTCAGGT	-1.21669	14.342
	AAATAAGAAACCGTGCTTGGCGGCTACT	AAATAAGAAACCGTGCTTGG	CGCAGTCCTGAAATAAGAAACCGTGCTTGGCGGCTACTCCGCC	-0.273155	26.819
	AAATAAGCGAAGTCTCCTTGTGGCGGGT	AAATAAGCGAAGTCTCCTTG	AGAACCGGGAAAATAAGCGAAGTCTCCTTGTGGCGGGTTTTTA	0.300963	30.0898
	AAATAATAAGATCAGGAGAACGGGGATG	AAATAATAAGATCAGGAGAA	GCAGTGATAGAAATAATAAGATCAGGAGAACGGGGATGAACTT	0.484664	32.9037
	AAATAATGATTGGGATATACAGGTACGC	AAATAATGATTGGGATATAC	TTCACAATCAAAATAATGATTGGGATATACAGGTACGCGTAGA	0.903467	39.9464
	AAATAATGTACGAGTTTGACTGGAGTTC	AAATAATGTACGAGTTTGAC	CATGGGGGGCAAATAATGTACGAGTTTGACTGGAGTTCCATTG	-0.163917	23.6772
	AAATAATTCTCAAGGAGAAGCGGATGAA	AAATAATTCTCAAGGAGAAG	ACCCGCGAAAAAATAATTCTCAAGGAGAAGCGGATGAAACAGT	-0.145508	29.8169
	AAATAATTGGCGACCATTGTGGGTAAAC	AAATAATTGGCGACCATTGT	ACCCTCCGGTAAATAATTGGCGACCATTGTGGGTAAACCGATC	-0.0646643	26.119
	AAATAATTTTCGGCGTCATAGGGAGCGA	AAATAATTTTCGGCGTCATA	GTCATAATCAAAATAATTTTCGGCGTCATAGGGAGCGATCCAG	1.08119	32.4505
	AAATACAACCCAAGTGCGGTAGGGAAAT	AAATACAACCCAAGTGCGGT	CAGGTAATTAAAATACAACCCAAGTGCGGTAGGGAAATAGGGA	-1.88304	5.36638
	AAATACATTGATATACAGCCCGGTCATA	AAATACATTGATATACAGCC	ACCGCAAGCCAAATACATTGATATACAGCCCGGTCATAATGAG	-1.59606	8.36207
	AAATACCAGATGCAGGCCGCTGGTGGTG	AAATACCAGATGCAGGCCGC	CCGCCGCTTTAAATACCAGATGCAGGCCGCTGGTGGTGCCCAC	0.595807	34.0549
	AAATACCAGGTTAACGGAGAAGGTTATG	AAATACCAGGTTAACGGAGA	AACAAGCAACAAATACCAGGTTAACGGAGAAGGTTATGTGTTC	-0.321104	23.6469
	AAATACCCGCAATCACAATGAGGACGAC	AAATACCCGCAATCACAATG	ACATTCAGCAAAATACCCGCAATCACAATGAGGACGACGTTGT	0.114249	28.6047
	AAATACCTCTTTTTGCACGATGGCATCG	AAATACCTCTTTTTGCACGA	CTACTGGACCAAATACCTCTTTTTGCACGATGGCATCGTCCTG	1.14431	32.6271
	AAATACGACCGCGTGCTTTCAGGCGGAA	AAATACGACCGCGTGCTTTC	TCAAAACGCAAAATACGACCGCGTGCTTTCAGGCGGAAATCGC	0.236781	31.9437
	AAATACGCGCAGCGGGTTGCGGGTATAT	AAATACGCGCAGCGGGTTGC	AATCGAGTTCAAATACGCGCAGCGGGTTGCGGGTATATTCAAT	-0.288667	28.121
	AAATACTCAAATTCACCTTTCGGACTTA	AAATACTCAAATTCACCTTT	ATCAATCTGTAAATACTCAAATTCACCTTTCGGACTTAAACAA	0.218121	33.9978
	AAATACTTCCGCCAGCGAGTGGGTATTT	AAATACTTCCGCCAGCGAGT	CGCTGTTGATAAATACTTCCGCCAGCGAGTGGGTATTTATCAA	0.564254	36.5455
	AAATACTTTGAATACCAGCACGGATAAT	AAATACTTTGAATACCAGCA	TGACCACGAGAAATACTTTGAATACCAGCACGGATAATCTCTG	-2.2033	1.69655
	AAATAGAGGTAGGAATAAAATGGCAAAA	AAATAGAGGTAGGAATAAAA	ATTTTCCAATAAATAGAGGTAGGAATAAAATGGCAAAAATGAG	-0.822008	17.7534
	AAATAGAGTGCGGCGGAGTGTGGAGAGC	AAATAGAGTGCGGCGGAGTG	CCAGCAGCGCAAATAGAGTGCGGCGGAGTGTGGAGAGCATGGT	-1.68367	6.22305
	AAATAGCAGTTATCGTACCAGGGCTTAC	AAATAGCAGTTATCGTACCA	AAAATTATAGAAATAGCAGTTATCGTACCAGGGCTTACCTTTA	1.01061	36.1113
	AAATAGCGAAAAATGTTGGGGGGTAATC	AAATAGCGAAAAATGTTGGG	CCAGTTTTTCAAATAGCGAAAAATGTTGGGGGGTAATCCCGAC	-0.370665	24.1199
	AAATAGCGTTACGCCTGCAAGGGCACCA	AAATAGCGTTACGCCTGCAA	CGGGAATAGAAAATAGCGTTACGCCTGCAAGGGCACCAACTAA	0.370239	36.463
	AAATAGCTGGCTTTCATTTCTGGCGGCG	AAATAGCTGGCTTTCATTTC	CTGGGCGGAAAAATAGCTGGCTTTCATTTCTGGCGGCGCAATA	-1.07485	15.5513
	AAATAGGCACGGATCACGTCCGGGTTAT	AAATAGGCACGGATCACGTC	TGCCTCACCTAAATAGGCACGGATCACGTCCGGGTTATTACGG	-0.027319	27.9186
	AAATAGGTATCGTAATTTTTCGGTCCGA	AAATAGGTATCGTAATTTTT	CACCACCGCAAAATAGGTATCGTAATTTTTCGGTCCGACGTGC	-0.0995196	22.9192
	AAATAGGTGGAAAGTTCCATCGGGCAGC	AAATAGGTGGAAAGTTCCAT	GTTAATGCGAAAATAGGTGGAAAGTTCCATCGGGCAGCGCACG	0.428669	35.4774
	AAATAGTAAAAACCGCTGCGTGGGGCAG	AAATAGTAAAAACCGCTGCG	GCCTTGCGCAAAATAGTAAAAACCGCTGCGTGGGGCAGATGTG	-0.870729	17.7999
	AAATAGTGAATCGCCTGAGCGGGCATCA	AAATAGTGAATCGCCTGAGC	CGACAACATAAAATAGTGAATCGCCTGAGCGGGCATCAATAAC	1.18368	35.6147
	AAATAGTTATACGGTACATCCGGGTCTA	AAATAGTTATACGGTACATC	ATTGTGCGGGAAATAGTTATACGGTACATCCGGGTCTAGTCCG	1.93535	43.1758
	AAATAGTTGAGATTGAAAAACGGCGTAT	AAATAGTTGAGATTGAAAAA	TGCTAAAGCAAAATAGTTGAGATTGAAAAACGGCGTATAGGTA	-1.6191	10.2025
	AAATAGTTTTACCGATATAGCGGTCAAG	AAATAGTTTTACCGATATAG	ATGGTGGTGAAAATAGTTTTACCGATATAGCGGTCAAGTACGC	0.468651	27.7119
	AAATATCCAATCCGGGTAGACGGGTAAT	AAATATCCAATCCGGGTAGA	TCAGGACATGAAATATCCAATCCGGGTAGACGGGTAATGATTC	1.00428	31.9213
	AAATATCCCGCCGTGCTCCTCGGCAGCG	AAATATCCCGCCGTGCTCCT	ATTTGCCACAAAATATCCCGCCGTGCTCCTCGGCAGCGCTTCC	0.590625	36.1315
	AAATATCCTGTGGGATGTTCAGGCCTCG	AAATATCCTGTGGGATGTTC	CTGATAAGCGAAATATCCTGTGGGATGTTCAGGCCTCGTTCAT	-0.144472	28.3027
	AAATATCCTTCATCCCATAATGGGTGAT	AAATATCCTTCATCCCATAA	GCCCACCGATAAATATCCTTCATCCCATAATGGGTGATATTTC	-2.22551	1.06517
	AAATATCTCGCCTTCTTCAATGGCCAGA	AAATATCTCGCCTTCTTCAA	CCATGATGACAAATATCTCGCCTTCTTCAATGGCCAGACTGGC	-1.70209	6.77764
	AAATATGGAAATCGGGGGTAAGGGATGC	AAATATGGAAATCGGGGGTA	ATGGAAAAAGAAATATGGAAATCGGGGGTAAGGGATGCAAATA	-0.931169	16.7427
	AAATATTCACCGAACTTATTTGGAATTA	AAATATTCACCGAACTTATT	GGATGGTGTTAAATATTCACCGAACTTATTTGGAATTAATTGC	-1.55537	10.1088
	AAATATTCCCCACCGCAACAAGGATTTT	AAATATTCCCCACCGCAACA	GCAATACCGGAAATATTCCCCACCGCAACAAGGATTTTCTCCT	-0.591182	24.1583
	AAATATTCCGCGCGCATTAACGGATGAC	AAATATTCCGCGCGCATTAA	CAAAGAAAGCAAATATTCCGCGCGCATTAACGGATGACGCAGC	-0.58777	21.43
	AAATATTCGGTATCAGGTAGCGGCGGTA	AAATATTCGGTATCAGGTAG	ATAGCACAGCAAATATTCGGTATCAGGTAGCGGCGGTAAGCCA	-1.82504	5.88973
	AAATATTGAGCGAGAAATTATGGAAATT	AAATATTGAGCGAGAAATTA	AAGCCCTACAAAATATTGAGCGAGAAATTATGGAAATTGCATC	1.65276	32.2399
	AAATATTTCCTGATAGCTATCGGTATCA	AAATATTTCCTGATAGCTAT	GTGGCTGAGCAAATATTTCCTGATAGCTATCGGTATCAGGAAC	0.789237	38.2215
	AAATCAAACCAAGCAGCATTTGGGCATC	AAATCAAACCAAGCAGCATT	CCGTTGGCGTAAATCAAACCAAGCAGCATTTGGGCATCGACGG	0.277987	30.0635
	AAATCAACACAGCTGAGAAGCGGATTCG	AAATCAACACAGCTGAGAAG	ACCACCACGAAAATCAACACAGCTGAGAAGCGGATTCGTTCCG	-2.15424	2.72202
	AAATCAACATGAAATGCCGCTGGCTCCT	AAATCAACATGAAATGCCGC	CGCCGCCAGTAAATCAACATGAAATGCCGCTGGCTCCTGCGCC	-0.0458219	30.7902
	AAATCAAGAGGACAACATTATGGGTATT	AAATCAAGAGGACAACATTA	CTGAACGCAGAAATCAAGAGGACAACATTATGGGTATTTTTTC	0.704745	31.42
[truncated: 39,652 more rows]

## Sheet: Unique Guo SpCas9 Data
	sgRNA model input	sgRNA 20nt target site	Guo Z score
[truncated: 7,821 more rows]

[truncated: 2 more sheets: Citrobacter TevSpCas9 Data, KatG Fragment TevSpCas9 Data]
