# Supplementary material for: A generalizable Cas9/sgRNA prediction model using machine transfer learning with small high-quality datasets
Source: Nat Commun. 2023 Sep 7;14:5514. doi: 10.1038/s41467-023-41143-7 (PMC10485023; doi:10.1038/s41467-023-41143-7)
Supplement: Supplementary file 13 — Dataset_9 [file 41467_2023_41143_MOESM13_ESM.xlsx]

## Sheet: Sheet1
Sequence_ID	sequence	Start	Stop	Strand
Cit_1	ATACCACGCGCTTTTTCTTC	23	42	+
Cit_2	CTTCCGGCGCGTTATCAATC	39	58	+
Cit_3	TATCAATCTGGTCGAATGCG	51	70	+
Cit_4	ATCAATCTGGTCGAATGCGC	52	71	+
Cit_5	TGCGCGGGCAGCACCGCCGT	67	86	+
Cit_6	CAGTACGGTAGTGATTGCAG	97	116	+
Cit_7	ACCGTGGTCAACGTGGCCGA	133	152	+
Cit_8	ATGGTGCCGACGTTAACGTG	152	171	+
Cit_9	ACTATAGCGCTCTCCCCTTA	218	237	+
Cit_10	CTCCCCTTATGGAGAGAGCA	229	248	+
Cit_11	TCCCCTTATGGAGAGAGCAC	230	249	+
Cit_12	GGACTTAGGTTTTAATCCTG	251	270	+
Cit_13	ATCCTGTGGATTACTTACCA	265	284	+
Cit_14	TCCTGTGGATTACTTACCAC	266	285	+
Cit_15	CTTACCACGGGCTTCGATTA	278	297	+
Cit_16	ACGGCCTGAGCAACGTTGCT	297	316	+
Cit_17	TCGGTGCATCATCATACTTC	316	335	+
Cit_18	ATCATACTTCAGGAATTCCA	326	345	+
Cit_19	GGTGTATGATGCGCGACCTT	347	366	+
Cit_20	GATTTTAACGCCAGTCACTT	428	447	+
Cit_21	CGCGCAGCATACCGCGACGA	460	479	+
Cit_22	GCATACCGCGACGACGGCTC	466	485	+
Cit_23	TCTACCTCAACCTTCATGAT	525	544	+
Cit_24	CAGTTTAAACGCCAGTTCCG	605	624	+
Cit_25	GGTAAGAACCGAAGTGCAGA	640	659	+
Cit_26	CGGATACCGATGTCAACAAC	660	679	+
Cit_27	ACAACCGGATAACCAGCCAG	675	694	+
Cit_28	CAACCGGATAACCAGCCAGC	676	695	+
Cit_29	GGCCTGCTTTCAGCTGCTCC	697	716	+
Cit_30	GAACTCGTAGCCTTTCGGGT	782	801	+
Cit_31	TAGCCTTTCGGGTTGGAACC	789	808	+
Cit_32	GGGTTGGAACCCGGCTCCAG	798	817	+
Cit_33	CGCATGTTTACCTTCGATAT	872	891	+
Cit_34	CTTTCGCGCGAATCGCTTCA	898	917	+
Cit_35	GAGGTGCAGCTCACCCATAC	992	1011	+
Cit_36	CTCACCCATACCGGCGATAA	1001	1020	+
Cit_37	CCATACCGGCGATAATGGTC	1006	1025	+
Cit_38	ATTCTTCGTCAGTCCATACG	1033	1052	+
Cit_39	TCAGTCCATACGCGGAAAGA	1041	1060	+
Cit_40	CAGTCCATACGCGGAAAGAC	1042	1061	+
Cit_41	GGTTTTCGGCTCAACAGCAA	1118	1137	+
Cit_42	TCAACAGCAATGGAGATTAC	1128	1147	+
Cit_43	CAGGGAATTCCATACGCTCC	1153	1172	+
Cit_44	TCCATACGCTCCAGGATGAT	1161	1180	+
Cit_45	TCCAGGATGATCGGATGATC	1170	1189	+
Cit_46	TCGGATGATCCGGATCGCAC	1180	1199	+
Cit_47	CGGATGATCCGGATCGCACA	1181	1200	+
Cit_48	ATCGCACAGGGTATCACCCG	1193	1212	+
Cit_49	CACCCGTGGTAACGTCTTTC	1207	1226	+
Cit_50	ACGACCGAAACGCTCACGTG	1304	1323	+
Cit_51	ACGCTCACGTGCGGATTTCA	1313	1332	+
Cit_52	TAACCACACCGGAGTACACG	1360	1379	+
Cit_53	ACCGGAGTACACGCGGAAGA	1367	1386	+
Cit_54	AGTACACGCGGAAGAAGGTC	1372	1391	+
Cit_55	AAGGTCAGGTTACCCACGAA	1386	1405	+
Cit_56	AGGTCAGGTTACCCACGAAC	1387	1406	+
Cit_57	CAGGTTACCCACGAACGGGT	1391	1410	+
Cit_58	TTGAATGCCAGTGCAGAGAA	1422	1441	+
Cit_59	TCGCTAGCGTGACGCTCAGC	1452	1471	+
Cit_60	AACACCTTTGTTCTTAAATG	1565	1584	+
Cit_61	GTTCTTAAATGCGGAACCAC	1574	1593	+
Cit_62	CTCTTCAGACGCTTCCGCTG	1694	1713	+
Cit_63	CTTCCGCTGCGGACTCGATC	1705	1724	+
Cit_64	CTGCGGACTCGATCAGGTTC	1711	1730	+
Cit_65	GCCAGTTCCTGCATGTCAGC	1746	1765	+
Cit_66	CCAGTTCCTGCATGTCAGCC	1747	1766	+
Cit_67	GTCAGCCGGGATGTCTTCAT	1760	1779	+
Cit_68	CGGGATGTCTTCATAGGTGA	1766	1785	+
Cit_69	ATCTGCTTCATTCCAGTTGA	1799	1818	+
Cit_70	TCGCCAGCTGCAGCGGAACA	1873	1892	+
Cit_71	TGATCTGACCAACAACTTTC	1915	1934	+
Cit_72	TCAGGAAGTTCGCGCCCATG	1933	1952	+
Cit_73	CGCACCATCAAGAACACGCA	2063	2082	+
Cit_74	CATGGAACGTTCTACTTCGA	2081	2100	+
Cit_75	TCGATGATGTTTACGCGATG	2127	2146	+
Cit_76	CCAGAATGCAGTAGTCGCTG	2174	2193	+
Cit_77	AGTAGTCGCTGCGGAAGTGA	2183	2202	+
Cit_78	GTAGAACAGAATACGTTCGG	2291	2310	+
Cit_79	CAGAATACGTTCGGTGGTAG	2297	2316	+
Cit_80	TTCGGTGGTAGTGGTTTTAC	2306	2325	+
Cit_81	GATGTTACGATAGCGTGCGA	2351	2370	+
Cit_82	ATGTTACGATAGCGTGCGAT	2352	2371	+
Cit_83	GCTTACTCGAAGCGCCCGCC	2443	2462	+
Cit_84	CCTGGTGACTAAAATTCCGA	2461	2480	+
Cit_85	CTGGTGACTAAAATTCCGAA	2462	2481	+
Cit_86	AATTCCGAAGGGATTACCAA	2473	2492	+
Cit_87	CATCAGTGAGTTCGTTCGCC	2578	2597	+
Cit_88	GCATTGCCAGAGCATTACGA	2653	2672	+
Cit_89	GCCAGAGCATTACGACGGAC	2658	2677	+
Cit_90	GAGCATTACGACGGACCGGA	2662	2681	+
Cit_91	AAGTAGAACCACCAACGCGG	2704	2723	+
Cit_92	AGTAGAACCACCAACGCGGC	2705	2724	+
Cit_93	CGGGACTTAACTTCGACAGT	2724	2743	+
Cit_94	ATTTACCAGAACGCTGAGCC	2788	2807	+
Cit_95	TTTACCAGAACGCTGAGCCA	2789	2808	+
Cit_96	ACTTGGAGCGAGCCTGCTTA	3079	3098	+
Cit_97	GCAGTCAAGCGCACCACGAA	3116	3135	+
Cit_98	CAAGCGCACCACGAACGGTG	3121	3140	+
Cit_99	TGTGGTAACGAACACCCGGA	3139	3158	+
Cit_100	GGTCTTTTACACGACCGCCA	3160	3179	+
Cit_101	ACGGCATACTTTACGCAGTG	3266	3285	+
Cit_102	ACTTTACGCAGTGCGGAGTT	3273	3292	+
Cit_103	AAACGACCTCATACAATATG	3472	3491	+
Cit_104	GAGGACGCCGAATTTTAGGG	3491	3510	+
Cit_105	ATTTTAGGGCGGTGTCGAAA	3502	3521	+
Cit_106	ACAACGATCGCGCCGTCACC	3538	3557	+
Cit_107	CGCGCCGTCACCAGGCCAAC	3546	3565	+
Cit_108	CCGTCACCAGGCCAACTGGC	3550	3569	+
Cit_109	GAGCGTCAATGTCTTCTTGC	3651	3670	+
Cit_110	AGCGTCAATGTCTTCTTGCA	3652	3671	+
Cit_111	GTCTTCTTGCAGGGCGTATA	3661	3680	+
Cit_112	TTGCAGGGCGTATACGGTTA	3667	3686	+
Cit_113	TGCAGGGCGTATACGGTTAT	3668	3687	+
Cit_114	GCAGGGCGTATACGGTTATG	3669	3688	+
Cit_115	CAGGGCGTATACGGTTATGG	3670	3689	+
Cit_116	GGGCATTACGCAGCGTTTCA	3690	3709	+
Cit_117	TACGCAGCGTTTCAAGGTAG	3696	3715	+
Cit_118	AAGGTAGCGGCTGCCTTCTA	3709	3728	+
Cit_119	GTAGCGGCTGCCTTCTATGG	3712	3731	+
Cit_120	CGCAAGTAAACGCAGCAAAG	3775	3794	+
Cit_121	ACGCAGCAAAGAGGAGAAGT	3784	3803	+
Cit_122	GAGGAGAAGTCGGAATGCCA	3794	3813	+
Cit_123	AGTCGGAATGCCACGGCGAG	3801	3820	+
Cit_124	CATGCGAACCTCAGAATCTC	3838	3857	+
Cit_125	ATCTCAGGATAACGTCGTAA	3853	3872	+
Cit_126	CGTCGTAACGGCCAAGCTCA	3865	3884	+
Cit_127	AGCTCACGGCGCAGCGCTTC	3879	3898	+
Cit_128	ACCGCGTTCGCGCAGCGAAG	3947	3966	+
Cit_129	ATACAGCGCCAGCAGTTTAA	3995	4014	+
Cit_130	TCGCGCGCCAGCACCACGCC	4029	4048	+
Cit_131	TCGCCAATAAAAAAGACGCC	4083	4102	+
Cit_132	CGACCCGATGCGCTGCCGTG	4152	4171	+
Cit_133	TGCGCTGCCGTGCGGCGCCG	4160	4179	+
Cit_134	CGGCGCCGAGGAAAAAACAA	4172	4191	+
Cit_135	GAACTGCACCACCCGATCGC	4210	4229	+
Cit_136	CACCCGATCGCAGGTCAGCG	4219	4238	+
Cit_137	GAGACCGCTTAGCGTAAAGC	4258	4277	+
Cit_138	AGACCGCTTAGCGTAAAGCC	4259	4278	+
Cit_139	CGTAAAGCCGGGCTGAAGAT	4270	4289	+
Cit_140	AAAGCCGGGCTGAAGATTGG	4273	4292	+
Cit_141	CAGCCCCAGCCGTCCCGCTT	4300	4319	+
Cit_142	CTGACAATTCAGCTGTTGCC	4384	4403	+
Cit_143	AACCAGATCGACCTCATCGC	4411	4430	+
Cit_144	AGATCGACCTCATCGCTGGC	4415	4434	+
Cit_145	GACCTCATCGCTGGCCGGCG	4420	4439	+
Cit_146	CGCTGGCCGGCGAGGTGAGC	4428	4447	+
Cit_147	GGCCGGCGAGGTGAGCTGGT	4432	4451	+
Cit_148	AAAAGACGCTGCTCAGCGTG	4479	4498	+
Cit_149	GGCCTTCCTCAATCACTGCC	4500	4519	+
Cit_150	GCCTTCCTCAATCACTGCCC	4501	4520	+
Cit_151	GCAACGCGCTGCTCGCCTGC	4530	4549	+
Cit_152	CAACGCGCTGCTCGCCTGCT	4531	4550	+
Cit_153	GCCTGCTGGGTGCCATAAGC	4544	4563	+
Cit_154	AGCCGGACCCGTCACCATGA	4561	4580	+
Cit_155	GGAAGTCGCCGCTTTTGAAC	4610	4629	+
Cit_156	TTTTGAACTGGCGAATATAG	4622	4641	+
Cit_157	CTGGCGAATATAGAGGTACA	4629	4648	+
Cit_158	ATAGAGGTACACGGTGTGCT	4638	4657	+
Cit_159	CGGTGTGCTTGGAGATATTC	4649	4668	+
Cit_160	CGAAAATACCTTTCTCGTAC	4706	4725	+
Cit_161	CGTACAGGTTCAGCACGATC	4721	4740	+
Cit_162	CAGCACGATCTGGCGATTCT	4731	4750	+
Cit_163	GTTGTTAGAGACGTTACGAT	4755	4774	+
Cit_164	ATCGGCGTTCACCTCTTCAA	4773	4792	+
Cit_165	CAATGGTGAACTCCAGCGTC	4790	4809	+
Cit_166	AATGGTGAACTCCAGCGTCT	4791	4810	+
Cit_167	CACCAGATCTTCCACAGACG	4815	4834	+
Cit_168	TTAACCGCCGATCCCACTTC	4843	4862	+
Cit_169	GATCCCACTTCCGGCGTTTC	4852	4871	+
Cit_170	CCCACTTCCGGCGTTTCCGG	4855	4874	+
Cit_171	CGGCGTTTCCGGCGGAATAA	4863	4882	+
Cit_172	GTGTTCATGATTTGCGAGAA	4885	4904	+
Cit_173	TTTGCGAGAACGGCACATCA	4895	4914	+
Cit_174	GGTTCATGTTGATGCACAGC	4916	4935	+
Cit_175	GCGATGCTCACGATTGCGAA	4947	4966	+
Cit_176	TCAGAACGCCGCTTTTCGCA	4988	5007	+
Cit_177	CAGAACGCCGCTTTTCGCAC	4989	5008	+
Cit_178	TGACACGCTGCTATCCGCAC	5025	5044	+
Cit_179	CGTGCAGCATACGTAACGCA	5054	5073	+
Cit_180	CAGCATACGTAACGCAAGGT	5058	5077	+
Cit_181	CGTAACGCAAGGTCGGTAAT	5065	5084	+
Cit_182	ACGCCCCGTGTGTTCGCCAT	5100	5119	+
Cit_183	GCCATTGGCGATGCGAATAG	5115	5134	+
Cit_184	AGTGCAATACGATTTCACAG	5159	5178	+
Cit_185	GTGCAATACGATTTCACAGT	5160	5179	+
Cit_186	ATCCAGCAAATCTAATTCAC	5265	5284	+
Cit_187	ATCTAATTCACTGGTTTCGT	5274	5293	+
Cit_188	GAGCCTGTCGTTATGTTTTC	5338	5357	+
Cit_189	AGCCTGTCGTTATGTTTTCA	5339	5358	+
Cit_190	TGTCGTTATGTTTTCAGGGC	5343	5362	+
Cit_191	GGGCAGGCTCAGTAAATATG	5359	5378	+
Cit_192	AGGCTCAGTAAATATGCGGA	5363	5382	+
Cit_193	GGATGGTTAAATTAATACAG	5380	5399	+
Cit_194	TGGTTAAATTAATACAGTGG	5383	5402	+
Cit_195	TTTCCACAACTAATTATATC	5412	5431	+
Cit_196	AAAAAAACCGCCGCTCTGTT	5443	5462	+
Cit_197	AAAACCGCCGCTCTGTTCGG	5446	5465	+
Cit_198	ACCGCCGCTCTGTTCGGCGG	5449	5468	+
Cit_199	CTTTTATTTTTTAGCAGCAT	5479	5498	+
Cit_200	TTATTTTTTAGCAGCATCGG	5482	5501	+
Cit_201	TTTAGCAGCATCGGCGGCTT	5488	5507	+
Cit_202	TTTGGCGTCAGCTTTTGCCG	5506	5525	+
Cit_203	TCAGCTTTTGCCGCGGCTTC	5513	5532	+
Cit_204	TCTGGCTTCGCATCCGCTTT	5531	5550	+
Cit_205	TTCGCATCCGCTTTCGGCGC	5537	5556	+
Cit_206	TTCTACGTCGAATACCAGCG	5575	5594	+
Cit_207	AATACCAGCGTGGAGTTAGC	5585	5604	+
Cit_208	ATACCAGCGTGGAGTTAGCC	5586	5605	+
Cit_209	GTGGAGTTAGCCGGGATACC	5594	5613	+
Cit_210	AGCCGGGATACCCGGAACGC	5602	5621	+
Cit_211	GTTTTGCCGTATGCCAGATC	5624	5643	+
Cit_212	TTGCCGTATGCCAGATCCGG	5627	5646	+
Cit_213	CGCCTTTCTTAATGTTCTTC	5670	5689	+
Cit_214	TTCAGGCCTTCAGTCCAGCC	5687	5706	+
Cit_215	CCGGAATCACGCCGTCCAGA	5706	5725	+
Cit_216	AATCACGCCGTCCAGACGGA	5710	5729	+
Cit_217	CCGTCCAGACGGAAGGAGAG	5717	5736	+
Cit_218	GGAAGGAGAGCGGTTCGCCG	5727	5746	+
Cit_219	GAAGGAGAGCGGTTCGCCGC	5728	5747	+
Cit_220	GAGCGGTTCGCCGCGGGTGT	5734	5753	+
Cit_221	CAAACTCTTTACCGTCGATC	5763	5782	+
Cit_222	AAACTCTTTACCGTCGATCA	5764	5783	+
Cit_223	GCCTTTGTAGTTCACCACTA	5788	5807	+
Cit_224	ACTACGGTGTCGCTGTCTTT	5804	5823	+
Cit_225	GCTGTCTTTCGGCGCTTCGC	5815	5834	+
Cit_226	TTTCGGCGCTTCGCCGGTAC	5821	5840	+
Cit_227	CTTTCTCTACTTTATACAGC	5844	5863	+
Cit_228	ATACAGCAGGCCAGTAGAAG	5857	5876	+
Cit_229	GGTTTTCACATCTTTCTCTT	5878	5897	+
Cit_230	TCTCTTTGGCGAACTTATCG	5892	5911	+
Cit_231	ATCGCGGTACTCTTTACCTT	5908	5927	+
Cit_232	TTTTTCCATCTTCGCCTGAG	5950	5969	+
Cit_233	CGCGCGCTTCAAACGCCTGC	5982	6001	+
Cit_234	GCGCGCTTCAAACGCCTGCA	5983	6002	+
Cit_235	GCAGGGTCTGTTCGATTTCC	6000	6019	+
Cit_236	GTCAGTCAGTTTGCTCTTGT	6022	6041	+
Cit_237	TCTTGTCGGCAAACGCGTCC	6036	6055	+
Cit_238	CTGATCGTCATTTTTAAACG	6169	6188	+
Cit_239	CGCGGCCTTACTGTCCGCCG	6187	6206	+
Cit_240	TTACTGTCCGCCGCGGCAGC	6194	6213	+
Cit_241	TTTCGCCGCTTCAGCAGCGA	6217	6236	+
Cit_242	GCTTCAGCAGCGAAGGTCAT	6224	6243	+
Cit_243	CTTCAGCAGCGAAGGTCATC	6225	6244	+
Cit_244	TTCAGCAGCGAAGGTCATCG	6226	6245	+
Cit_245	CATCGGGGCGTGCAGCGCAA	6241	6260	+
Cit_246	GTGCAGCGCAACGGCCATCG	6250	6269	+
Cit_247	CATCGTGGTTGCCAGCAGCG	6265	6284	+
Cit_248	TGATTTCATCCATATCTCCA	6298	6317	+
Cit_249	TTCATCCATATCTCCAGGGC	6302	6321	+
Cit_250	TCATCCATATCTCCAGGGCC	6303	6322	+
Cit_251	CATCCATATCTCCAGGGCCG	6304	6323	+
Cit_252	GGCCGGGGCATCTCGCCCCG	6319	6338	+
Cit_253	TTGTTGAACAAATCAACATA	6375	6394	+
Cit_254	CTTTTTGTTTAAATTAGTTT	6428	6447	+
Cit_255	TGTTTAAATTAGTTTCGGCG	6433	6452	+
Cit_256	GTTTAAATTAGTTTCGGCGA	6434	6453	+
Cit_257	TAGTTTCGGCGAGGGAGAAC	6442	6461	+
Cit_258	AGTTTCGGCGAGGGAGAACA	6443	6462	+
Cit_259	AGTAGAATCCGCCGCAACCC	6487	6506	+
Cit_260	GCAACCCAGGACAATCAATG	6500	6519	+
Cit_261	ATCAATGAGGTGCATCATGC	6513	6532	+
Cit_262	CATCATGCAGGATACCACAA	6525	6544	+
Cit_263	TACCACAATGGAAGCGCGTC	6537	6556	+
Cit_264	GGAAGCGCGTCTGGCCGAGC	6546	6565	+
Cit_265	GGCCGAGCTGGAAAGTCGTC	6558	6577	+
Cit_266	GGAAAGTCGTCTGGCTTTTC	6567	6586	+
Cit_267	TTTTCAGGAGATCACCATTG	6582	6601	+
Cit_268	CATTGAGGAGCTCAACGCGA	6597	6616	+
Cit_269	GACGGTCACCGCCCATGAGA	6615	6634	+
Cit_270	CACCGCCCATGAGATGGAAA	6621	6640	+
Cit_271	CGATCATCTGCGTCTGCTGA	6654	6673	+
Cit_272	TCTGCTGACGGAGAAACTTA	6666	6685	+
Cit_273	GCCGTCTAACATCGCCTCAC	6696	6715	+
Cit_274	GTCTAACATCGCCTCACAGG	6699	6718	+
Cit_275	CTATTGAGACGTAAAAAAAG	6741	6760	+
Cit_276	TATTGAGACGTAAAAAAAGC	6742	6761	+
Cit_277	ACAGAGCAAATAATACCCTA	6795	6814	+
Cit_278	ATGGATTTCAAGTCACAGCA	6814	6833	+
Cit_279	GATTTCAAGTCACAGCAAGG	6817	6836	+
Cit_280	GGCGGCAAGCTTGAGAAATC	6835	6854	+
Cit_281	AATCCGGTCACATAGATACC	6851	6870	+
Cit_282	ATCCGGTCACATAGATACCT	6852	6871	+
Cit_283	CACATAGATACCTGGGTGAC	6859	6878	+
Cit_284	ACATAGATACCTGGGTGACC	6860	6879	+
Cit_285	CGACAGCGTCGCCAACGCCG	6886	6905	+
Cit_286	CAGCGTCGCCAACGCCGCGG	6889	6908	+
Cit_287	GTCGCCAACGCCGCGGTGGC	6893	6912	+
Cit_288	CGCGGTGGCTGGAAAGACGA	6904	6923	+
Cit_289	GCGGTGGCTGGAAAGACGAC	6905	6924	+
Cit_290	GGAAAGACGACGGGTATTAG	6914	6933	+
Cit_291	AGCAGCCTTCGCCGCCGTGC	6974	6993	+
Cit_292	CGCCGCCGTGCTGGTGACCG	6983	7002	+
Cit_293	CGTGCTGGTGACCGTGGTCA	6989	7008	+
Cit_294	CGCAGCAGCCGTCGTGACCG	7022	7041	+
Cit_295	CGTGACCGTGGTCATGATCG	7034	7053	+
Cit_296	CGTGGTCATGATCGTGGTCG	7040	7059	+
Cit_297	GGCCGTGCGCGCCGTGAACG	7061	7080	+
Cit_298	GCCGTGAGCCAGCTCTTCTT	7083	7102	+
Cit_299	GCTCTTCTTCGGTCGCTTCG	7094	7113	+
Cit_300	GATTCTGACCTGCCAGCATG	7145	7164	+
Cit_301	AACGTGATCGTCTTCCACTT	7182	7201	+
Cit_302	TCCACTTCGGTAATTTCTAC	7195	7214	+
Cit_303	TCGGTAATTTCTACCGGCAC	7201	7220	+
Cit_304	TTTCTACCGGCACCGGACCC	7208	7227	+
Cit_305	TACCGGCACCGGACCCTGGT	7212	7231	+
Cit_306	GACCCTGGTCGGTTTCCGCC	7223	7242	+
Cit_307	ACGCCCATAAAGACGTCTTT	7273	7292	+
Cit_308	CTTTAGGCACGCGCTGCACC	7289	7308	+
Cit_309	CGCCGACGTCATGACCTTCC	7367	7386	+
Cit_310	GCCGACGTCATGACCTTCCA	7368	7387	+
Cit_311	GACGTCATGACCTTCCAGGG	7371	7390	+
Cit_312	CGGTTTCCAGACCAGAGATC	7391	7410	+
Cit_313	GGTTTCCAGACCAGAGATCA	7392	7411	+
Cit_314	GACCAGAGATCAGGGAACCG	7400	7419	+
Cit_315	TCAGGGAACCGTGGCCGTGC	7409	7428	+
Cit_316	TGGCCGTGCAGGTAGTCCAG	7420	7439	+
Cit_317	TTCATGATATCTCCTGAGCG	7528	7547	+
Cit_318	TCATGATATCTCCTGAGCGT	7529	7548	+
Cit_319	CCTGAGCGTGGGAAAATTGC	7540	7559	+
Cit_320	CCCTTTAGCTTAAAAAATCT	7595	7614	+
Cit_321	CCTTTAGCTTAAAAAATCTC	7596	7615	+
Cit_322	CTTTAGCTTAAAAAATCTCG	7597	7616	+
Cit_323	CTCGGGGCATATCGCTAGTC	7613	7632	+
Cit_324	TCGCCAGCGAATCCTGCGCC	7758	7777	+
Cit_325	CAGCGAATCCTGCGCCTGGC	7762	7781	+
Cit_326	CGAATCCTGCGCCTGGCAGG	7765	7784	+
Cit_327	GAATCCTGCGCCTGGCAGGA	7766	7785	+
Cit_328	GCAGGAGGGACATTTTGCCC	7780	7799	+
Cit_329	CCCCGGCAATAAAACGTTTA	7797	7816	+
Cit_330	AATCTCCTCCAGCTCGCGTC	7897	7916	+
Cit_331	CAGCTCGCGTCTGGCCTCTC	7906	7925	+
Cit_332	CGCGTCTGGCCTCTCTGGCG	7911	7930	+
Cit_333	GCGTCTGGCCTCTCTGGCGC	7912	7931	+
Cit_334	GCGGGATATTTGTACCGTAT	7930	7949	+
Cit_335	TGTACCGTATCGGCGTGCAT	7940	7959	+
Cit_336	ACTGCGCCCGCTGCGCCTGA	8007	8026	+
Cit_337	CTGCGCCCGCTGCGCCTGAT	8008	8027	+
Cit_338	TGCGCCCGCTGCGCCTGATG	8009	8028	+
Cit_339	GCGCCCGCTGCGCCTGATGG	8010	8029	+
Cit_340	ACGCCCCAGCTCCAGCGCAC	8059	8078	+
Cit_341	CAGCTCCAGCGCACTGGAGA	8065	8084	+
Cit_342	GCGCACTGGAGAAGGTTTCG	8073	8092	+
Cit_343	CGCACTGGAGAAGGTTTCGC	8074	8093	+
Cit_344	CGCCCGCCTGTAATAACTCA	8109	8128	+
Cit_345	GCCCGCCTGTAATAACTCAT	8110	8129	+
Cit_346	CTTCCACACGTCCACGCGCC	8133	8152	+
Cit_347	TTCCACACGTCCACGCGCCC	8134	8153	+
Cit_348	CGGGCAAGAATATGCAGATG	8153	8172	+
Cit_349	GCAGATGCGGAAAATGCTGC	8166	8185	+
Cit_350	ACCAGCTTCATCGTATCTTC	8198	8217	+
Cit_351	CCAGCTTCATCGTATCTTCC	8199	8218	+
Cit_352	CGTATCTTCCGGGTCGTTAC	8209	8228	+
Cit_353	ACAGGTAATAACGATCGATT	8227	8246	+
Cit_354	TTCGGCCGCCTCTGCTCCCG	8245	8264	+
Cit_355	TATAGCCATATTTACGCATC	8310	8329	+
Cit_356	GCTGATGTCGCGCTCAAGCA	8341	8360	+
Cit_357	CACGGTGATGCGCATCCTGT	8359	8378	+
Cit_358	AACCCCACCACAATGACCTG	8420	8439	+
Cit_359	GGTTTGTCGTCATCAACCCA	8441	8460	+
Cit_360	GGTTTTTCATCCGCCTCATC	8462	8481	+
Cit_361	CCTCATCCGGACCATTAAAC	8475	8494	+
Cit_362	CATCCGGACCATTAAACTGG	8478	8497	+
Cit_363	ATCCGGACCATTAAACTGGC	8479	8498	+
Cit_364	GACCATTAAACTGGCGGGAC	8484	8503	+
Cit_365	TCGATAAGCTTCATCAGCAT	8513	8532	+
Cit_366	AAGCTTCATCAGCATCGGCG	8518	8537	+
Cit_367	GGTCATCATCGACAGCGTGA	8539	8558	+
Cit_368	CAAAAGCGAACTCCCCACCC	8628	8647	+
Cit_369	GCATTCTCTCTGAGCTACGC	8670	8689	+
Cit_370	AGCACGCTCGCCACCACCCA	8747	8766	+
Cit_371	TCGCCACCACCCACGGCAGA	8754	8773	+
Cit_372	CGCCACCACCCACGGCAGAT	8755	8774	+
Cit_373	CAGATTCAGCGACATCCCCA	8791	8810	+
Cit_374	CCGAGCAGCAGTCCCTTAAA	8828	8847	+
Cit_375	CAGTCCCTTAAACGGATCGA	8836	8855	+
Cit_376	CGATGGACGTCTCCAGCTCG	8853	8872	+
Cit_377	GCTCTCCGCCAGCAGCACGC	8884	8903	+
Cit_378	CAGCGCATCCATAAACAAAG	8938	8957	+
Cit_379	CCCTAATACCAGCAGCAGCG	8962	8981	+
Cit_380	TAATACCAGCAGCAGCGTGG	8965	8984	+
Cit_381	TACCAGCAGCAGCGTGGCGG	8968	8987	+
Cit_382	GGTAAATACCTCGCGCACGC	8989	9008	+
Cit_383	AAATACCTCGCGCACGCCGG	8992	9011	+
Cit_384	TACCTCGCGCACGCCGGAGG	8995	9014	+
Cit_385	CGCCGGAGGCGGCAATAAAG	9006	9025	+
Cit_386	GCGGCAATAAAGCGGAACAC	9014	9033	+
Cit_387	AGCGGAACACCGGACGCAGC	9024	9043	+
Cit_388	GCGTCCGCCAATCAGCATCA	9049	9068	+
Cit_389	GCCAATCAGCATCACGGCAA	9055	9074	+
Cit_390	CCAGTCGAAATGTTCGTCAG	9103	9122	+
Cit_391	GAAATGTTCGTCAGCGGAAC	9109	9128	+
Cit_392	TCAGCGGAACCGGCCAGCAG	9119	9138	+
Cit_393	AGCGGCACCAGCGCCAGCGC	9137	9156	+
Cit_394	GCGGCACCAGCGCCAGCGCA	9138	9157	+
Cit_395	TAAGTCCTGAAACAGCAGTA	9169	9188	+
Cit_396	TACGGAAAAGCCAAGCTGCC	9187	9206	+
Cit_397	CAAGCTGCCCGGACTCGCTA	9198	9217	+
Cit_398	CATTAATTGCAGCGCCATCG	9238	9257	+
Cit_399	TTGCAGCGCCATCGCGGTTG	9244	9263	+
Cit_400	CGCCATCGCGGTTGAGGACA	9250	9269	+
Cit_401	GCCGACCACCCCCGCCTGCC	9286	9305	+
Cit_402	ACCAGTCAGTATCAGCAATC	9313	9332	+
Cit_403	CGAAGCTGCCAGAGCTTCGC	9392	9411	+
Cit_404	GCTTCGCCGGATTCAGCTCC	9405	9424	+
Cit_405	CGCCCAGCTCAGAAAAATGC	9453	9472	+
Cit_406	CTGATAAATCCCAGCCCCCA	9491	9510	+
Cit_407	TGATAAATCCCAGCCCCCAC	9492	9511	+
Cit_408	TCCCAGCCCCCACGGGCCGA	9499	9518	+
Cit_409	ATACCGCGCCGATACCGAGC	9546	9565	+
Cit_410	TACCGCGCCGATACCGAGCC	9547	9566	+
Cit_411	CGCGCCGATACCGAGCCGGG	9550	9569	+
Cit_412	ATACCGAGCCGGGAGGCCAG	9557	9576	+
Cit_413	AAATCAGAACCTTCCATCAG	9626	9645	+
Cit_414	CTTCCATCAGCGGCCTCCCA	9636	9655	+
Cit_415	TTCCATCAGCGGCCTCCCAC	9637	9656	+
Cit_416	CAGCGGCCTCCCACGGGTAC	9643	9662	+
Cit_417	GGCCTCCCACGGGTACAGGC	9647	9666	+
Cit_418	GCCTCCCACGGGTACAGGCT	9648	9667	+
Cit_419	CTCCTGCGCGCTCTGCCGTC	9708	9727	+
Cit_420	CTGGCCCAGTAAATCACGAT	9727	9746	+
Cit_421	TTGGACTCAGCCAGTGCATC	9746	9765	+
Cit_422	CATGCCTGCCGTCAGCTCAA	9771	9790	+
Cit_423	ATGCCTGCCGTCAGCTCAAA	9772	9791	+
Cit_424	GGCCGCAGAATATCGCTCAT	9793	9812	+
Cit_425	GAATATCGCTCATCGGATAG	9800	9819	+
Cit_426	GTTCAGCGCGTCATAACGAT	9822	9841	+
Cit_427	TCATAACGATAGGCGCTTTC	9832	9851	+
Cit_428	ATAGGCGCTTTCCGGTTCGC	9840	9859	+
Cit_429	GGCGCTTTCCGGTTCGCCGG	9843	9862	+
Cit_430	CCCGCCAGCTGATTTCCCCC	9889	9908	+
Cit_431	CTGATTTCCCCCCGGCCCGC	9897	9916	+
Cit_432	CCGGCCCGCTGGCAAAGCCG	9908	9927	+
Cit_433	AGCCATTCTTTCAGCAGCGC	9946	9965	+
Cit_434	GCCATTCTTTCAGCAGCGCC	9947	9966	+
Cit_435	GGGCAGCTATAAGTGTATAA	9967	9986	+
Cit_436	CACAGCAGCGCCTGCTCACG	10018	10037	+
Cit_437	GGAATATCGATAAAAAAATC	10039	10058	+
Cit_438	CGTAACGTTGCTGAGCTGCA	10086	10105	+
Cit_439	ACGTTGCTGAGCTGCATGGC	10090	10109	+
Cit_440	TGGCCGGCTTAAGCAGCACC	10106	10125	+
Cit_441	TACAGCAGCAACACCTTTGT	10162	10181	+
Cit_442	TTTGTGTAGAGTTATTGTTT	10221	10240	+
Cit_443	TTGTGTAGAGTTATTGTTTT	10222	10241	+
Cit_444	TTTGGGCTACCATTGCGCCC	10239	10258	+
Cit_445	GCTACCATTGCGCCCCGGTG	10244	10263	+
Cit_446	CTACCATTGCGCCCCGGTGC	10245	10264	+
Cit_447	ATCATAATGATAAATTAACA	10289	10308	+
Cit_448	ATTAACATGGTCAGAACATA	10302	10321	+
Cit_449	CGTCCTGCTGGACAATGCCA	10372	10391	+
Cit_450	TGCCACGGCCACCATTAATC	10387	10406	+
Cit_451	GCCACGGCCACCATTAATCC	10388	10407	+
Cit_452	CATTAATCCGGGCCAGAAAG	10399	10418	+
Cit_453	ATTAATCCGGGCCAGAAAGT	10400	10419	+
Cit_454	TCCGGGCCAGAAAGTGGGCC	10405	10424	+
Cit_455	GGGCCAGAAAGTGGGCCTGG	10408	10427	+
Cit_456	GGCCAGAAAGTGGGCCTGGT	10409	10428	+
Cit_457	GTGGGCCTGGTGGGCAAGAA	10418	10437	+
Cit_458	CTGGTGGGCAAGAACGGCTG	10424	10443	+
Cit_459	CTGCGGAAAGTCTACCCTGC	10441	10460	+
Cit_460	AATGAACTCAGCGCCGATGC	10475	10494	+
Cit_461	GAACTCAGCGCCGATGCTGG	10478	10497	+
Cit_462	GCTGGTGGTTTTTCCTTCCC	10493	10512	+
Cit_463	GTTTTTCCTTCCCCGGAAAC	10500	10519	+
Cit_464	CTTCCCCGGAAACTGGCAGC	10507	10526	+
Cit_465	CCGGAAACTGGCAGCTGGCG	10512	10531	+
Cit_466	CGGAAACTGGCAGCTGGCGT	10513	10532	+
Cit_467	GCAGCTGGCGTGGGTCAACC	10522	10541	+
Cit_468	CGCCCTGCCCCAGCCAGCGC	10552	10571	+
Cit_469	GCGCTGGAGTACGTCATTGA	10568	10587	+
Cit_470	CGACCGCGAGTATCGCCAGC	10591	10610	+
Cit_471	CATGCTATCGCCACTATTCA	10652	10671	+
Cit_472	CGCCACTATTCACGGCAAGC	10660	10679	+
Cit_473	AGCTGGACGCCATCGACGCC	10677	10696	+
Cit_474	CGCGCCGCCAGCCTGCTGCA	10712	10731	+
Cit_475	GCGCCGCCAGCCTGCTGCAC	10713	10732	+
Cit_476	GCCAGCCTGCTGCACGGGCT	10718	10737	+
Cit_477	CCAGCCTGCTGCACGGGCTC	10719	10738	+
Cit_478	CAACGAACAGCTTGCACGCC	10747	10766	+
Cit_479	CGCCCGGTCAGCGACTTTTC	10763	10782	+
Cit_480	CCGGTCAGCGACTTTTCCGG	10766	10785	+
Cit_481	TCAGCGACTTTTCCGGCGGC	10770	10789	+
Cit_482	GCGACTTTTCCGGCGGCTGG	10773	10792	+
Cit_483	CTGGCGGATGCGCCTTAACC	10789	10808	+
Cit_484	CAACCACCTCGATCTTGATG	10861	10880	+
Cit_485	TCGATCTTGATGCGGTTATC	10869	10888	+
Cit_486	TCTTGATGCGGTTATCTGGC	10873	10892	+
Cit_487	TGACCGCGACTTCCTCGACC	10942	10961	+
Cit_488	CCGCGACTTCCTCGACCCGG	10945	10964	+
Cit_489	CAGACGATGTTCGAGTACAC	10994	11013	+
Cit_490	CACCCGTCTTGCCCAGCAGC	11047	11066	+
Cit_491	GGCGATGTATGAAAGCCAGC	11068	11087	+
Cit_492	CAAAGCCACTAAAGCGAAGC	11134	11153	+
Cit_493	GCAGAGCCGCATTAAGATGC	11158	11177	+
Cit_494	CATTAAGATGCTGGAGCGTA	11167	11186	+
Cit_495	GCGTATGGAGCTGATTGCCC	11182	11201	+
Cit_496	CCACTTCAGCTTCCGCCCGC	11224	11243	+
Cit_497	GCCAAATCCGCTGCTGAAAA	11254	11273	+
Cit_498	TCCGCTGCTGAAAATGGAAA	11260	11279	+
Cit_499	AAAATGGAAAAGGTGAGCGC	11270	11289	+
Cit_500	GAAAAGGTGAGCGCAGGCTA	11276	11295	+
Cit_501	TGAGCGCAGGCTATGGCGAG	11283	11302	+
Cit_502	CGACGCCATCAAGCTGAATC	11314	11333	+
Cit_503	ATCAAGCTGAATCTGGTGCC	11321	11340	+
Cit_504	CTGGTGCCCGGTTCGCGCAT	11333	11352	+
Cit_505	GGTTCGCGCATTGGCCTGCT	11342	11361	+
Cit_506	GTTCGCGCATTGGCCTGCTC	11343	11362	+
Cit_507	ATTGGCCTGCTCGGGCGCAA	11351	11370	+
Cit_508	CTGCTCGGGCGCAACGGCGC	11357	11376	+
Cit_509	ATCAACGCTGATCAAACTGC	11383	11402	+
Cit_510	AACGCTGATCAAACTGCTGG	11386	11405	+
Cit_511	ACGCTGATCAAACTGCTGGC	11387	11406	+
Cit_512	CAAACTGCTGGCGGGCGAAC	11395	11414	+
Cit_513	GGCGAACTGGCGCCGCTCAG	11408	11427	+
Cit_514	GCGCCGCTCAGCGGCGAAAT	11417	11436	+
Cit_515	GCTCAGCGGCGAAATTGGCC	11422	11441	+
Cit_516	GGCGAAATTGGCCTGGCGAA	11429	11448	+
Cit_517	CTGGCGAAAGGCATCAAGCT	11441	11460	+
Cit_518	CGCCGTTGCAGCACCTGTCG	11508	11527	+
Cit_519	GTTGCAGCACCTGTCGCGGC	11512	11531	+
Cit_520	CCTGTCGCGGCTGGCGCCGC	11521	11540	+
Cit_521	GCGGCTGGCGCCGCAGGAGC	11527	11546	+
Cit_522	CAAAAGCTGCGCGATTACCT	11552	11571	+
Cit_523	AAGCTGCGCGATTACCTCGG	11555	11574	+
Cit_524	CGCGATTACCTCGGCGGTTT	11561	11580	+
Cit_525	CCTCGGCGGTTTTGGCTTCC	11569	11588	+
Cit_526	CTCGGCGGTTTTGGCTTCCA	11570	11589	+
Cit_527	TTTTGGCTTCCAGGGCGATA	11578	11597	+
Cit_528	CCAGGGCGATAAGGTGACAG	11587	11606	+
Cit_529	GAGGAGACACGACGCTTCTC	11606	11625	+
Cit_530	GAGACACGACGCTTCTCCGG	11609	11628	+
Cit_531	CGGCGGCGAAAAAGCCCGTC	11626	11645	+
Cit_532	CGAAAAAGCCCGTCTGGTGC	11632	11651	+
Cit_533	TGGTGCTGGCGCTGATCGTC	11646	11665	+
Cit_534	TCTCGATCTTGATATGCGCC	11710	11729	+
Cit_535	GAAGCGCTGATCGAATTCGA	11741	11760	+
Cit_536	GATCGAATTCGAAGGCGCGC	11749	11768	+
Cit_537	CGAATTCGAAGGCGCGCTGG	11752	11771	+
Cit_538	ATTCGAAGGCGCGCTGGTGG	11755	11774	+
Cit_539	CACCACCGACGATCTCTACC	11806	11825	+
Cit_540	CGCAAAGTCGAACCGTTTGA	11837	11856	+
Cit_541	CGAACCGTTTGACGGCGATC	11845	11864	+
Cit_542	ATCTGGAAGATTACCAGCAG	11862	11881	+
Cit_543	GCTGAGCGACGTGCAGAAGC	11884	11903	+
Cit_544	AGAGAACGCCAACAGCGCGC	11932	11951	+
Cit_545	ACGCCAACAGCGCGCAGGCG	11937	11956	+
Cit_546	AGATCAGAAGCGCCGCGAAG	11962	11981	+
Cit_547	GCGCAAAGAGATCGCCCGTC	12010	12029	+
Cit_548	GCTGAACGCGCAGTTAGCGC	12049	12068	+
Cit_549	GAACGCGCAGTTAGCGCAGG	12052	12071	+
Cit_550	AGCGCAGGCGGAAGAAAAAC	12064	12083	+
Cit_551	GCGCAGGCGGAAGAAAAACT	12065	12084	+
Cit_552	GTACGACCCTGCCCGCAAAG	12100	12119	+
Cit_553	GACCGACTGTCTGCAACAGC	12127	12146	+
Cit_554	CAGCAGGCCAGCGCCAAAGC	12143	12162	+
Cit_555	AGCAGGCCAGCGCCAAAGCC	12144	12163	+
Cit_556	GGCCAGCGCCAAAGCCGGGC	12148	12167	+
Cit_557	CAGCGCCAAAGCCGGGCTGG	12151	12170	+
Cit_558	CGGGCTGGAGGAATGCGAGA	12163	12182	+
Cit_559	TGGAGGAATGCGAGATGGCC	12168	12187	+
Cit_560	GGAATGCGAGATGGCCTGGC	12172	12191	+
Cit_561	GATGGCCTGGCTGGAAGCTC	12181	12200	+
Cit_562	GGAGCAGCTTGAGCAGATGC	12202	12221	+
Cit_563	GATGCTGGCCGACTAATTTC	12217	12236	+
Cit_564	AAGCATCTTCATGACCTTTA	12289	12308	+
Cit_565	TTCATGACCTTTATGGAGAA	12296	12315	+
Cit_566	TCATGACCTTTATGGAGAAA	12297	12316	+
Cit_567	GAAAGGGAACATTGCCCGCA	12313	12332	+
Cit_568	AGGGAACATTGCCCGCACGG	12316	12335	+
Cit_569	TGCCCGCACGGCGGAAGCGC	12325	12344	+
Cit_570	GCGGAAGCGCTGGATATCAG	12335	12354	+
Cit_571	TCATCGCGCGTTACATACGC	12367	12386	+
Cit_572	TGCCCGCTGTTCGTTCATAA	12404	12423	+
Cit_573	GCCCGCTGTTCGTTCATAAA	12405	12424	+
Cit_574	GCGCAACCTTATTCCCCAGC	12427	12446	+
Cit_575	CAACCTTATTCCCCAGCCGG	12430	12449	+
Cit_576	TTATTCCCCAGCCGGCGGCC	12435	12454	+
Cit_577	GCCGGCGGCCTGGACGCTGC	12445	12464	+
Cit_578	GACGCTGCTGGAGTATTGTC	12457	12476	+
Cit_579	TCAGGAAATCACCCAGCTTA	12475	12494	+
Cit_580	ATCACCCAGCTTATGGAGCG	12482	12501	+
Cit_581	TCACCCAGCTTATGGAGCGC	12483	12502	+
Cit_582	CCAGCTTATGGAGCGCGGGC	12487	12506	+
Cit_583	TATGGAGCGCGGGCTGGAAG	12493	12512	+
Cit_584	GCTGGAAGAGGCGCGCAAAA	12505	12524	+
Cit_585	GGAAGAGGCGCGCAAAACGG	12508	12527	+
Cit_586	GAAGAGGCGCGCAAAACGGC	12509	12528	+
Cit_587	GCGCGCAAAACGGCGGGCGT	12515	12534	+
Cit_588	CAAAACGGCGGGCGTCGGTC	12520	12539	+
Cit_589	AAAACGGCGGGCGTCGGTCA	12521	12540	+
Cit_590	CGGCGGGCGTCGGTCAGGGA	12525	12544	+
Cit_591	GGTCAGGGACGGCTACGCAT	12536	12555	+
Cit_592	CACGCTCTACTCGCTAACGC	12559	12578	+
Cit_593	GACCGTGCCGCATCTGATTA	12583	12602	+
Cit_594	ACCGTGCCGCATCTGATTAT	12584	12603	+
Cit_595	CCGTGCCGCATCTGATTATG	12585	12604	+
Cit_596	TGATTATGGGGATGAAGCTG	12597	12616	+
Cit_597	GAAGCTGCGGCGTCCCGATC	12610	12629	+
Cit_598	GCGGCGTCCCGATCTGGAAC	12616	12635	+
Cit_599	TCTGGAACTGGATCTGACGA	12628	12647	+
Cit_600	CTGGAACTGGATCTGACGAT	12629	12648	+
Cit_601	CTACTTTCAAAGCTCGAAGA	12665	12684	+
Cit_602	AAAGCTCGAAGAAGGCACGC	12673	12692	+
Cit_603	CGCCATTTTGATCTCTATTT	12697	12716	+
Cit_604	CGATATCGATCGTAACAGTC	12724	12743	+
Cit_605	TTATCTCGCCGCGCCGTCAA	12775	12794	+
Cit_606	CGCGCCGTCAACGGCCGCGC	12784	12803	+
Cit_607	CGATCAGAAATTTGTCTCGC	12841	12860	+
Cit_608	TCAGAAATTTGTCTCGCTGG	12844	12863	+
Cit_609	AAATTTGTCTCGCTGGCGGA	12848	12867	+
Cit_610	GAAGGCTTCGCCACCTACGC	12866	12885	+
Cit_611	CGCCACCTACGCCGGTTTCC	12874	12893	+
Cit_612	CAGGAAGCCTTTCACATCGC	12893	12912	+
Cit_613	TCACATCGCCGGTTTTGAGC	12904	12923	+
Cit_614	TATATTCTCAATGCTCAGCC	12949	12968	+
Cit_615	CTCAATGCTCAGCCTGGTGC	12955	12974	+
Cit_616	AATGCTCAGCCTGGTGCAGG	12958	12977	+
Cit_617	ATGCTCAGCCTGGTGCAGGC	12959	12978	+
Cit_618	AGCCTGGTGCAGGCGGGCGT	12965	12984	+
Cit_619	CGTCGGTTTTACCCTGATGC	12982	13001	+
Cit_620	GTCGGTTTTACCCTGATGCC	12983	13002	+
Cit_621	TCGGTTTTACCCTGATGCCG	12984	13003	+
Cit_622	TTCCGTGCAGTTGCTGAAGC	13030	13049	+
Cit_623	CGAGCGCGACCCGAATCTGC	13105	13124	+
Cit_624	CTGCTGGCGCTCGCCGCCGA	13121	13140	+
Cit_625	TGGCGCTCGCCGCCGAAGGT	13125	13144	+
Cit_626	GAACAGCAGCACCTGATTGC	13165	13184	+
Cit_627	AGCAGCACCTGATTGCCGGA	13169	13188	+
Cit_628	CGACGCTAACGCGTCTTATC	13192	13211	+
Cit_629	TTATCCGGCCTACGAGGTCG	13207	13226	+
Cit_630	TCGCGGTTTACACAATTTGT	13224	13243	+
Cit_631	CCCGATAAGCGCAGCGCCAT	13247	13266	+
Cit_632	CCGATAAGCGCAGCGCCATC	13248	13267	+
Cit_633	GGCAGTCGCACTATGCCCGC	13269	13288	+
Cit_634	CAGGCGTTTCGCCAGATGTA	13288	13307	+
Cit_635	AATCGACTCGCCTTCCCACG	13339	13358	+
Cit_636	CCCACGCGGCCTGTCGCGTC	13353	13372	+
Cit_637	CGCGGCCTGTCGCGTCAGGC	13357	13376	+
Cit_638	CAGGCAGGTCAACACTCCGC	13372	13391	+
Cit_639	AGGCAGGTCAACACTCCGCC	13373	13392	+
Cit_640	CAGGTCAACACTCCGCCGGG	13376	13395	+
Cit_641	CCGCGCCTCGCGCTCGTTAG	13414	13433	+
Cit_642	GACCGCCTCCTGCCAGCGCA	13441	13460	+
Cit_643	CATATTCATCGCCAGATCGT	13471	13490	+
Cit_644	AGATCGTCGGCAATGCGCTC	13484	13503	+
Cit_645	CCGCTGAGATAAGCACAGCG	13532	13551	+
Cit_646	CGCTGAGATAAGCACAGCGC	13533	13552	+
Cit_647	GCCGCCGCCAGCGTTTGTGC	13580	13599	+
Cit_648	GCCAGCAGTTCGCAGTGCGA	13607	13626	+
Cit_649	CGCCATCGCCTCATCGCTTC	13693	13712	+
Cit_650	GGCAATCACGATCTGCGTTT	13714	13733	+
Cit_651	CGATCTGCGTTTCGGCATTG	13722	13741	+
Cit_652	GCGATCAGCGCCTCCACCTG	13769	13788	+
Cit_653	GCCGTCAGACCGTAGCCGTG	13811	13830	+
Cit_654	CCGTCAGACCGTAGCCGTGC	13812	13831	+
Cit_655	GTTCCATCAAATCGCCGCGC	13842	13861	+
Cit_656	TTCCATCAAATCGCCGCGCA	13843	13862	+
Cit_657	GGCGACCAGCTTCAGCGCGT	13864	13883	+
Cit_658	GTCGGCAAAATCCAGCACGC	13882	13901	+
Cit_659	ACGCCGGCGATCACCGCCGC	13898	13917	+
Cit_660	GGCGATCACCGCCGCTGGCC	13903	13922	+
Cit_661	CTGGCCAGGCGCCAATAGAA	13917	13936	+
Cit_662	GAAAGGCCGCTGACGATATC	13934	13953	+
Cit_663	ACGCATAAGCTCACGCGCCC	13969	13988	+
Cit_664	GCAAACAAAGCTGTACCGCC	14007	14026	+
Cit_665	CAAACAAAGCTGTACCGCCC	14008	14027	+
Cit_666	CCGGGTATGTTGTAACGCCT	14026	14045	+
Cit_667	CGGGTATGTTGTAACGCCTC	14027	14046	+
Cit_668	GGGTATGTTGTAACGCCTCG	14028	14047	+
Cit_669	GGTATGTTGTAACGCCTCGG	14029	14048	+
Cit_670	GTAACGCCTCGGGGGAATCC	14037	14056	+
Cit_671	GCCTGCGCCAGCTCGCTTCC	14090	14109	+
Cit_672	GCGCCAGCTCGCTTCCCGGC	14094	14113	+
Cit_673	GGCAGGTTTTGCAGCATCCC	14111	14130	+
Cit_674	GGATGCTGCGTTCCCTGTCC	14132	14151	+
Cit_675	CTGCGTTCCCTGTCCCGGAA	14137	14156	+
Cit_676	ATTTACGCCTCCCTGCCCCA	14174	14193	+
Cit_677	TTTACGCCTCCCTGCCCCAC	14175	14194	+
Cit_678	CACGGGTCGCTTACCAGACG	14192	14211	+
Cit_679	TACCAGACGCGGCCCCCGCG	14203	14222	+
Cit_680	CGTCGCGCAGCCATTCATTA	14244	14263	+
Cit_681	GTCGCGCAGCCATTCATTAA	14245	14264	+
Cit_682	TTAAGGGCAAACGCGCCGTG	14261	14280	+
Cit_683	TTTCCACCTGCGTATCCGCC	14286	14305	+
Cit_684	TCCAGCGCATCACGCGATAA	14342	14361	+
Cit_685	GCATCACGCGATAACGGCTG	14348	14367	+
Cit_686	GCTGCGGCGCGCGAATCAGC	14364	14383	+
Cit_687	GGTCCAGATCGCTTGCCGCG	14385	14404	+
Cit_688	TCGCTTGCCGCGTGGATCAC	14393	14412	+
Cit_689	CGCGTGGATCACCGGAACCC	14401	14420	+
Cit_690	CAGCGCGTAGCCCGCGCTGC	14428	14447	+
Cit_691	CCGGTAATACCCCACGTCCA	14447	14466	+
Cit_692	AGTAATAACGCCACCTGAAC	14486	14505	+
Cit_693	AATAACGCCACCTGAACCGG	14489	14508	+
Cit_694	AACCGGTGGCTGCGAAATAA	14503	14522	+
Cit_695	ACCGGTGGCTGCGAAATAAA	14504	14523	+
Cit_696	GGCGAGCGCAACAGCGCCTG	14525	14544	+
Cit_697	TGTGGCGCCACCAGCGACTC	14543	14562	+
Cit_698	GTGGCGCCACCAGCGACTCT	14544	14563	+
Cit_699	TGGCGCCACCAGCGACTCTG	14545	14564	+
Cit_700	CAGACCCGAACAACCGTATC	14570	14589	+
Cit_701	TAGCCCAGCCAGCCGCCCGC	14595	14614	+
Cit_702	CTTCATGCCGCGCACGCCGA	14623	14642	+
Cit_703	TTCATGCCGCGCACGCCGAC	14624	14643	+
Cit_704	ACATCACGCCGCACGACCAC	14666	14685	+
Cit_705	CACGCCGCACGACCACCGGC	14670	14689	+
Cit_706	CCGCACGACCACCGGCAGGC	14674	14693	+
Cit_707	TGAAGCCAGATAAGATCGTG	14753	14772	+
Cit_708	GAAGCCAGATAAGATCGTGC	14754	14773	+
Cit_709	ATCGTGCGGGCGTAATGTTG	14767	14786	+
Cit_710	GGTCATGTTTTACATTCCTG	14788	14807	+
Cit_711	GAGGTCAGCGAGATAAACAG	14807	14826	+
Cit_712	AGATAAACAGCGGCAGCGAC	14817	14836	+
Cit_713	GCGGCAGCGACAGGATACAC	14826	14845	+
Cit_714	GACCGAGCTTAACAGCAGCA	14848	14867	+
Cit_715	AGCAGCACGGCTTCTGCATC	14861	14880	+
Cit_716	CCGGCGACTGTACGCCGAAG	14880	14899	+
Cit_717	CAGAGCAATCATCAGAATCG	14935	14954	+
Cit_718	GAAAATCAGCACGATGCCCC	14983	15002	+
Cit_719	ACGATGCCCCAGGCAATCGC	14993	15012	+
Cit_720	TGCCCCAGGCAATCGCAGGC	14997	15016	+
Cit_721	CGCAGGCTGGATCAGCAGTT	15010	15029	+
Cit_722	GATCAGCAGTTTGGCGATAG	15019	15038	+
Cit_723	CAGCAGTTTGGCGATAGTGG	15022	15041	+
Cit_724	TAGTATTAATCTGCAGCTTA	15054	15073	+
Cit_725	AGTATTAATCTGCAGCTTAC	15055	15074	+
Cit_726	TCTGCAGCTTACGGGCAGAG	15063	15082	+
Cit_727	ACGGGCAGAGAGGATCACCC	15073	15092	+
Cit_728	CAGAGAGGATCACCCCGGTC	15078	15097	+
Cit_729	CACCCCGGTCAGGAACAGCG	15088	15107	+
Cit_730	CCCGGTCAGGAACAGCGCGG	15091	15110	+
Cit_731	GGTCAGGAACAGCGCGGCGG	15094	15113	+
Cit_732	GCGGTCGCAGCCAGCCCCAG	15113	15132	+
Cit_733	GATTGCCGCCAGTACCAGTT	15139	15158	+
Cit_734	ATTGCCGCCAGTACCAGTTC	15140	15159	+
Cit_735	GGGCATTTTGATGCCGATAG	15160	15179	+
Cit_736	GAGAGAATCACTCCCAGCAG	15182	15201	+
Cit_737	AGCAGCGGCCCCATCACAAT	15197	15216	+
Cit_738	ATCGAGCGCCACATCAGCAC	15227	15246	+
Cit_739	CACCGGCAGCATCGACAGCG	15244	15263	+
Cit_740	CAGCATCGACAGCGTGGAGC	15250	15269	+
Cit_741	GGAGCCGGAATTGCCGCCTT	15265	15284	+
Cit_742	TTTCACGTTCCAGAATCAGC	15297	15316	+
Cit_743	TCCAGAATCAGCAGGCAGAA	15305	15324	+
Cit_744	CGTCATCAGCACCGAACCGC	15328	15347	+
Cit_745	CAGCACCGAACCGCAGGCAA	15334	15353	+
Cit_746	CGAACCGCAGGCAATGGAAA	15340	15359	+
Cit_747	GCAGGCAATGGAAACGGCGA	15346	15365	+
Cit_748	GGAAACGGCGACGGAAAGCG	15355	15374	+
Cit_749	AACGGCGACGGAAAGCGAGG	15358	15377	+
Cit_750	CTTCGCCCAAGACGCTGCCA	15387	15406	+
Cit_751	CCCAAGACGCTGCCAAGGAT	15392	15411	+
Cit_752	AGACGCTGCCAAGGATCGGC	15396	15415	+
Cit_753	AGGCCCAGCGCCGCATAGTT	15416	15435	+
Cit_754	CGCATAGTTCGGCAGCGCGA	15427	15446	+
Cit_755	AGTTCGGCAGCGCGACGGTC	15432	15451	+
Cit_756	GTTCGGCAGCGCGACGGTCA	15433	15452	+
Cit_757	CGCGACGGTCAGGGTCAGCA	15442	15461	+
Cit_758	GACGGTCAGGGTCAGCACGG	15445	15464	+
Cit_759	GTCAGCACGGCGGCGTCCTG	15455	15474	+
Cit_760	CGGCGATTTTTTAAATACGC	15475	15494	+
Cit_761	CAGAAAATAGATTGCCGCGT	15502	15521	+
Cit_762	AGCGTCAGCACCAGAATCAG	15539	15558	+
Cit_763	CTGCGCGACGATACCCGTCC	15565	15584	+
Cit_764	TGCGCGACGATACCCGTCCA	15566	15585	+
Cit_765	TACCGTCGCGCTGAACAGCG	15595	15614	+
Cit_766	GTCGCGCTGAACAGCGCGGC	15599	15618	+
Cit_767	CCATGACGAAAATGTTGAGC	15633	15652	+
Cit_768	CATGACGAAAATGTTGAGCA	15634	15653	+
Cit_769	ATTCTTGTTATCAACCATTC	15661	15680	+
Cit_770	ATCAACCATTCTGGCCTTCC	15670	15689	+
Cit_771	AGCAACATGATGACGAAAAT	15704	15723	+
Cit_772	AATGAAGAAAAAAGTTAGCA	15768	15787	+
Cit_773	ACGCGATGATTATTATTTTT	15791	15810	+
Cit_774	TTATTATTTTTCGGATGCAG	15800	15819	+
Cit_775	TTCGGATGCAGCGGCCCGCG	15809	15828	+
Cit_776	TCGGATGCAGCGGCCCGCGC	15810	15829	+
Cit_777	GGGCGCAGCGAGTACGCCCA	15830	15849	+
Cit_778	CGCCCACGGAGCCGAACATT	15844	15863	+
Cit_779	CACGGAGCCGAACATTCGGC	15848	15867	+
Cit_780	CGCGTACAAGCGCAGAACTG	15904	15923	+
Cit_781	GTACAAGCGCAGAACTGCGG	15907	15926	+
Cit_782	GGCGGTTGTCAGCGCCCAGA	15925	15944	+
Cit_783	CCCAGACGGTTTTTCAGCGT	15939	15958	+
Cit_784	CCAGACGGTTTTTCAGCGTC	15940	15959	+
Cit_785	TCGGGTCCTGACGAGCGTCG	15958	15977	+
Cit_786	GTCCTGACGAGCGTCGTGGA	15962	15981	+
Cit_787	GTGGATGGCCTGTTGCAGCG	15977	15996	+
Cit_788	GATGGCCTGTTGCAGCGTGG	15980	15999	+
Cit_789	CACCAGCGTCAGATCGTGTG	16004	16023	+
Cit_790	AGCGTCAGATCGTGTGCGGA	16008	16027	+
Cit_791	GCGTCAGATCGTGTGCGGAA	16009	16028	+
Cit_792	CGTCAGATCGTGTGCGGAAG	16010	16029	+
Cit_793	TCGTGTGCGGAAGGGGCGTC	16017	16036	+
Cit_794	ATTGCTGATGTCCAGCAGTT	16040	16059	+
Cit_795	CTGCTGATGTCATACGCCAT	16086	16105	+
Cit_796	CTGATGTCATACGCCATCGG	16089	16108	+
Cit_797	GTCATACGCCATCGGCGGAA	16094	16113	+
Cit_798	CAGTTTTTCCAGCGACTCAA	16124	16143	+
Cit_799	CCAGCGACTCAACGGTGCGC	16132	16151	+
Cit_800	CAGCGACTCAACGGTGCGCA	16133	16152	+
Cit_801	GGTGCGCAGGGTAATGCGCG	16145	16164	+
Cit_802	GCGCAGGGTAATGCGCGCGG	16148	16167	+
Cit_803	CGGACTCTTTCCCCATCGCA	16168	16187	+
Cit_804	CAGCACGCCTTTGTCGTTAA	16193	16212	+
Cit_805	CTTTGTCGTTAAAGGCGATC	16201	16220	+
Cit_806	TGTCGTTAAAGGCGATCAGG	16204	16223	+
Cit_807	GTTAAAGGCGATCAGGCGGT	16208	16227	+
Cit_808	AGGCGATCAGGCGGTTGGCC	16213	16232	+
Cit_809	GCCGTGCGCCAGAAACGCGC	16238	16257	+
Cit_810	CCGACAATCAGTCCAATCAC	16272	16291	+
Cit_811	CAATCAGTCCAATCACCGGA	16276	16295	+
Cit_812	ATGGCCCGCCAGACGTGCGT	16295	16314	+
Cit_813	CCGCCGCGCCAGCCAGCGCC	16327	16346	+
Cit_814	CTTCACGACGACCATACGCC	16366	16385	+
Cit_815	CGACGACCATACGCCTGGCT	16371	16390	+
Cit_816	ACGTCGATCACCGCCACGAT	16395	16414	+
Cit_817	CGTCGATCACCGCCACGATC	16396	16415	+
Cit_818	CGCCACGATCGGGCGCTTCA	16406	16425	+
Cit_819	CGGGCGCTTCACGGCGTTAT	16415	16434	+
Cit_820	CTTCACGGCGTTATCGGCAT	16421	16440	+
Cit_821	CACGGCGTTATCGGCATCGG	16424	16443	+
Cit_822	GTTATCGGCATCGGCGGCAA	16430	16449	+
Cit_823	CCAGCGTCCAGCCTTCAAGC	16471	16490	+
Cit_824	ACTTCCCCTTTCGCCGCGCG	16497	16516	+
Cit_825	CTTCCCCTTTCGCCGCGCGC	16498	16517	+
Cit_826	CTTTCGCCGCGCGCGGGAAA	16504	16523	+
Cit_827	CGCGCGCGGGAAATGGTTAT	16511	16530	+
Cit_828	GGGAAATGGTTATTGGCGTC	16518	16537	+
Cit_829	GTTATTGGCGTCAGGCACCA	16526	16545	+
Cit_830	CTCACCGTCTGCCGCCTGTA	16577	16596	+
Cit_831	CCGTCTGCCGCCTGTACGGA	16581	16600	+
Cit_832	CGTCTGCCGCCTGTACGGAC	16582	16601	+
Cit_833	CCCGCCAGACGTTTAGCGTT	16611	16630	+
Cit_834	CCGCCAGACGTTTAGCGTTC	16612	16631	+
Cit_835	CGCCAGACGTTTAGCGTTCG	16613	16632	+
Cit_836	TTTGCAGCCAGAGTTCGCCA	16642	16661	+
Cit_837	TTACTCATCATTTCACCTCC	16674	16693	+
Cit_838	TACTCATCATTTCACCTCCC	16675	16694	+
Cit_839	AAAAAGCGCGTTAATCTGTT	16699	16718	+
Cit_840	CGCGTTAATCTGTTCGGCAT	16705	16724	+
Cit_841	GTTCGGCATCGGCCTGTTTG	16716	16735	+
Cit_842	TTCGGCATCGGCCTGTTTGC	16717	16736	+
Cit_843	CCTGTTTGCGGGTGTCGAAA	16728	16747	+
Cit_844	CTGTTTGCGGGTGTCGAAAC	16729	16748	+
Cit_845	GAGATACCAGTCATAGTTGT	16762	16781	+
Cit_846	TTGTCGGTGCGATGCTGCGC	16778	16797	+
Cit_847	CGTCCACTAACGCATCGACC	16854	16873	+
Cit_848	ACGCATCGACCAGGCCGCTG	16863	16882	+
Cit_849	GCGGTAACGAACTTCGCCGC	16882	16901	+
Cit_850	CCGGTCATGCTCCAGATAAA	16901	16920	+
Cit_851	CGGTCATGCTCCAGATAAAC	16902	16921	+
Cit_852	TCCAGATAAACGGGCGATCG	16911	16930	+
Cit_853	CCAGATAAACGGGCGATCGC	16912	16931	+
Cit_854	GGAGTCGTACTCTTCAATCC	16933	16952	+
Cit_855	GCTTCCTGTTCGATGACCTG	16955	16974	+
Cit_856	CTTCCTGTTCGATGACCTGC	16956	16975	+
Cit_857	TCAGACCGAGACGCGCTTCG	16983	17002	+
Cit_858	CAGACCGAGACGCGCTTCGC	16984	17003	+
Cit_859	GCGCTTCGCGGGTGACAATC	16995	17014	+
Cit_860	CAGGTAGCTGCACAACGCCG	17014	17033	+
Cit_861	GCTGCACAACGCCGCGGCGA	17020	17039	+
Cit_862	CATCCCGCCGAAGCAGCCAA	17044	17063	+
Cit_863	CCCGCGACAATGCCGACCAC	17069	17088	+
Cit_864	CCGCGACAATGCCGACCACC	17070	17089	+
Cit_865	CGCGACAATGCCGACCACCG	17071	17090	+
Cit_866	GACAATCGCCGCGTGAATAT	17110	17129	+
Cit_867	CGGCAATCGCCGCCAGACCG	17130	17149	+
Cit_868	AATCGCCGCCAGACCGAGGT	17134	17153	+
Cit_869	GACCGAGGTTGGCTTCCTGC	17145	17164	+
Cit_870	TTCCTGCAGGCGCACGCCGC	17158	17177	+
Cit_871	GGCGCACGCCGCCGGTTTCG	17166	17185	+
Cit_872	TTTCGAGGCTTAACACCGCC	17181	17200	+
Cit_873	TTCGAGGCTTAACACCGCCT	17182	17201	+
Cit_874	AGGCTTAACACCGCCTGGGT	17186	17205	+
Cit_875	CCTGGGTCGGAATGCCGTTA	17199	17218	+
Cit_876	CTCCAGCGCCGCCGCCATTT	17239	17258	+
Cit_877	CGCCGCCGCCATTTTGGCGC	17245	17264	+
Cit_878	CTTCGCCCATGCTGCCGCCC	17271	17290	+
Cit_879	TCAATCGCCACGACCACCGC	17303	17322	+
Cit_880	CACCGCCGGTTTGCCGTTAA	17317	17336	+
Cit_881	TTTGCCGTTAATGGTGCCTT	17326	17345	+
Cit_882	ACCATACCGTCATCAGCCTG	17354	17373	+
Cit_883	ATGCCCTGCGCGCCCAGCCA	17381	17400	+
Cit_884	GGCGACATGACGCCTTCAAA	17402	17421	+
Cit_885	GCGACATGACGCCTTCAAAC	17403	17422	+
Cit_886	CAAACGGGTCGAGCAGTTCG	17418	17437	+
Cit_887	GATACGAATACGCGCCACGC	17540	17559	+
Cit_888	ATACGAATACGCGCCACGCC	17541	17560	+
Cit_889	TACGAATACGCGCCACGCCG	17542	17561	+
Cit_890	ACGAATACGCGCCACGCCGG	17543	17562	+
Cit_891	GGTTGCGCCAAAGTCGTGAA	17564	17583	+
Cit_892	TGAATGGTCAGTTTGCCCGC	17580	17599	+
Cit_893	TGGTCAGTTTGCCCGCAGGC	17584	17603	+
Cit_894	GGCTGCTCACCGTTTGCAGA	17605	17624	+
Cit_895	GGCTGAACAGCGCTTCCCAG	17626	17645	+
Cit_896	ACAGCGCTTCCCAGCGGCTG	17632	17651	+
Cit_897	GCGGCTGTTATCGACAGAAG	17651	17670	+
Cit_898	GACAGAAGTGGTGATATCAA	17663	17682	+
Cit_899	TGATATCAATGGTTAACGAC	17674	17693	+
Cit_900	CAATGGTTAACGACTGGCTC	17680	17699	+
Cit_901	GGTTAACGACTGGCTCTGGT	17684	17703	+
Cit_902	TAACGACTGGCTCTGGTCGG	17687	17706	+
Cit_903	GAATAACACCTCCATATCCC	17711	17730	+
Cit_904	TGCCAGCGCTTTGCCGCTTA	17747	17766	+
Cit_905	GCGCTTTGCCGCTTACGGTG	17752	17771	+
Cit_906	TTTGCCGCTTACGGTGCGGC	17756	17775	+
Cit_907	CCGCTTACGGTGCGGCTGGC	17760	17779	+
Cit_908	TACGGTGCGGCTGGCCGGTA	17765	17784	+
Cit_909	ATCCTCTTAATACATTAATT	17810	17829	+
Cit_910	TCCTCTTAATACATTAATTA	17811	17830	+
Cit_911	GCGATCGAGAAACAGCGTCG	17843	17862	+
Cit_912	AGCAGATCCGCCGCGCCGCC	17868	17887	+
Cit_913	ATCCGCCGCGCCGCCCGGCG	17873	17892	+
Cit_914	CATTGAGCATCAGCATCTCC	17896	17915	+
Cit_915	TCAGCATCTCCCGGTCCAGC	17905	17924	+
Cit_916	TCCAGCGCTCGCTGTCCTGC	17928	17947	+
Cit_917	CGCCTTCGCGTAATACCGCG	17962	17981	+
Cit_918	GCCTTCGCGTAATACCGCGC	17963	17982	+
Cit_919	GCGTAATACCGCGCGGGCGC	17969	17988	+
Cit_920	CGCCGGACTGCATCGCCTCC	17986	18005	+
Cit_921	CGCCTCCAGGCCATCCAGTC	17999	18018	+
Cit_922	CCAGGCCATCCAGTCCGGCG	18004	18023	+
Cit_923	CAGGCCATCCAGTCCGGCGC	18005	18024	+
Cit_924	TCCGGCGCGGGAGAGCACGC	18017	18036	+
Cit_925	GCGGGAGAGCACGCAGGTAT	18023	18042	+
Cit_926	CACGCAGGTATCGGTCAGCG	18032	18051	+
Cit_927	TCTCGTTGCTGCCGTTCAGT	18091	18110	+
Cit_928	TCAGTCGGCTCAGCCGTAGC	18106	18125	+
Cit_929	CAGTCGGCTCAGCCGTAGCC	18107	18126	+
Cit_930	AGTCGGCTCAGCCGTAGCCG	18108	18127	+
Cit_931	AGCGCCTGCTGCAAGATGTG	18132	18151	+
Cit_932	CTGCGCCTCTTCCCGCGCGC	18164	18183	+
Cit_933	TGCGCCTCTTCCCGCGCGCC	18165	18184	+
Cit_934	CGCCGGGAACGCGATAGCGA	18181	18200	+
Cit_935	GCCGGGAACGCGATAGCGAT	18182	18201	+
Cit_936	GGGAACGCGATAGCGATGGG	18185	18204	+
Cit_937	AGCCCTTTACTGAAGATCTT	18213	18232	+
Cit_938	TTTACTGAAGATCTTCGGCG	18218	18237	+
Cit_939	ATCTTCGGCGCGGCGTCATC	18228	18247	+
Cit_940	ATCCGGTAGCTTCGCCAGCG	18245	18264	+
Cit_941	CGGTAGCTTCGCCAGCGCGG	18248	18267	+
Cit_942	TAGCTTCGCCAGCGCGGCGG	18251	18270	+
Cit_943	TGTTCGCCACCTGCTGCGCC	18274	18293	+
Cit_944	CGCCACCTGCTGCGCCTGGC	18278	18297	+
Cit_945	GGTTCCGCCGAGCATCGCCA	18299	18318	+
Cit_946	CCAGCGCCCAGATTGCGCCC	18337	18356	+
Cit_947	GCGCCCAGATTGCGCCCCGG	18340	18359	+
Cit_948	CGCCCAGATTGCGCCCCGGT	18341	18360	+
Cit_949	TTCGCGACCGAGCCGCCCTA	18404	18423	+
Cit_950	TGTCTGAGCGCGATATCTGC	18429	18448	+
Cit_951	CTGCTGCGCCAGCGCCTGAA	18464	18483	+
Cit_952	TGCGCCAGCGCCTGAAAGGT	18468	18487	+
Cit_953	GCGCCTGAAAGGTCGGAGTC	18475	18494	+
Cit_954	GAAAGGTCGGAGTCAGGCTG	18481	18500	+
Cit_955	AAAGGTCGGAGTCAGGCTGT	18482	18501	+
Cit_956	GGTCGGAGTCAGGCTGTGGG	18485	18504	+
Cit_957	TCAGCGCAAGCGATAAATCG	18517	18536	+
Cit_958	CCCCCGACTGTCCACCAGAC	18551	18570	+
Cit_959	CCCCGACTGTCCACCAGACC	18552	18571	+
Cit_960	CTGTCCACCAGACCGGGTTT	18558	18577	+
Cit_961	TGTCCACCAGACCGGGTTTC	18559	18578	+
Cit_962	CTCGTCAATCAGACACTGCG	18593	18612	+
Cit_963	GTCAATCAGACACTGCGTGG	18596	18615	+
Cit_964	GGCGGTTCGCGCCAGCCATT	18614	18633	+
Cit_965	CCGCCTTCAACCTGAATCCG	18639	18658	+
Cit_966	AGAAGTCTCATTACCAGCTC	18663	18682	+
Cit_967	TACCAGCTCCGGAATTTTGC	18674	18693	+
Cit_968	CAGCTCCGGAATTTTGCAGG	18677	18696	+
Cit_969	AGCTCCGGAATTTTGCAGGT	18678	18697	+
Cit_970	AGGTGGGTTGTAAAGACCGC	18694	18713	+
Cit_971	CCACGCTACCTGCCGCCAGC	18735	18754	+
Cit_972	CACGCTACCTGCCGCCAGCA	18736	18755	+
Cit_973	TACCTGCCGCCAGCAGGGAA	18741	18760	+
Cit_974	ACCTGCCGCCAGCAGGGAAC	18742	18761	+
Cit_975	TGCCGCCAGCAGGGAACGGG	18745	18764	+
Cit_976	CAGCAGGGAACGGGTGGCGT	18751	18770	+
Cit_977	CGACGAATACCGATGTCTTC	18776	18795	+
Cit_978	CGGATAGACCACTTTGCCGC	18796	18815	+
Cit_979	CCGCAGCGCCGCCACGCGAT	18820	18839	+
Cit_980	CGCGATTGGCGTCTACGCCG	18834	18853	+
Cit_981	GTCTACGCCGAGGCCGATAT	18844	18863	+
Cit_982	CCATCGCGCGACGTTCTTCA	18888	18907	+
Cit_983	CAAGGCTTTCCGCACGATAG	18906	18925	+
Cit_984	GAGGTAAGCGATTCCTTCTT	18925	18944	+
Cit_985	TTCCTTCTTCGGTGAGCACG	18936	18955	+
Cit_986	TCCTTCTTCGGTGAGCACGT	18937	18956	+
Cit_987	TCATCGCCGTAAATCATCAC	18965	18984	+
Cit_988	TAAATCATCACCGGCGCGAG	18974	18993	+
Cit_989	CACCGGCGCGAGCGGCATTC	18982	19001	+
Cit_990	CGGCGCGAGCGGCATTCCGG	18985	19004	+
Cit_991	CGCATCCAGTTTCTCAACGA	19024	19043	+
Cit_992	TCCAGTTTCTCAACGAAGGT	19028	19047	+
Cit_993	AGGTCGGCTTCACGCCTGCC	19044	19063	+
Cit_994	CGGCTTCACGCCTGCCTGGA	19048	19067	+
Cit_995	AGTTTTTTACCGCGCTGCAT	19091	19110	+
Cit_996	GTTTTTTACCGCGCTGCATC	19092	19111	+
Cit_997	TTACCGCGCTGCATCGGGTC	19097	19116	+
Cit_998	TTCAGTGATCATGTTCAGCC	19120	19139	+
Cit_999	GTGATCATGTTCAGCCAGGC	19124	19143	+
Cit_1000	CATGTTCAGCCAGGCTGGCG	19129	19148	+
Cit_1001	GTGGCATGACGACGTCCGTG	19148	19167	+
Cit_1002	TGGCATGACGACGTCCGTGC	19149	19168	+
Cit_1003	TGCGGGTCGTGACCCATGTT	19166	19185	+
Cit_1004	GTTCGGCGCGCCGCCGAAGC	19183	19202	+
Cit_1005	CGAAGCCGGACAGACGACCG	19197	19216	+
Cit_1006	GAAGCCGGACAGACGACCGC	19198	19217	+
Cit_1007	GGACAGACGACCGCGGGTAA	19204	19223	+
Cit_1008	ACGACCGCGGGTAACGGTAG	19210	19229	+
Cit_1009	TAAACATATCTACCGCGTAC	19269	19288	+
Cit_1010	CCGCGTACTGGCCTGCCAGC	19281	19300	+
Cit_1011	CTGGCCTGCCAGCTGGCAGA	19288	19307	+
Cit_1012	CTGCCAGCTGGCAGAAGGCG	19293	19312	+
Cit_1013	GAAGGCGCGGTTAGAGCGCA	19306	19325	+
Cit_1014	GTTAGAGCGCATGGAGCCGT	19315	19334	+
Cit_1015	GCGCATGGAGCCGTCGGCGC	19321	19340	+
Cit_1016	GCGCCGGTAAAGAACACGTC	19337	19356	+
Cit_1017	CGGTAAAGAACACGTCAGGA	19341	19360	+
Cit_1018	GGTAAAGAACACGTCAGGAC	19342	19361	+
Cit_1019	ACCCAGCCGCTCTCAATCGC	19418	19437	+
Cit_1020	CCCAGCCGCTCTCAATCGCC	19419	19438	+
Cit_1021	TCAATCGCCGGGATCAGCGT	19430	19449	+
Cit_1022	CAATCGCCGGGATCAGCGTC	19431	19450	+
Cit_1023	GCCGGGATCAGCGTCGGGTG	19436	19455	+
Cit_1024	CCGGGATCAGCGTCGGGTGC	19437	19456	+
Cit_1025	TCAGCGTCGGGTGCGGGTTC	19443	19462	+
Cit_1026	CAGCGTCGGGTGCGGGTTCA	19444	19463	+
Cit_1027	TCCGAGCTGTTCGCCGTAAG	19495	19514	+
Cit_1028	CCGAGCTGTTCGCCGTAAGT	19496	19515	+
Cit_1029	AGTGGGCAGCAGCAGCTCAA	19513	19532	+
Cit_1030	GGGCAGCAGCAGCTCAATGG	19516	19535	+
Cit_1031	CAGCAGCAGCTCAATGGCGG	19519	19538	+
Cit_1032	CGGTGTTGAAGCCGATACCG	19539	19558	+
Cit_1033	TTCCGCATAGATGCCTTTAA	19582	19601	+
Cit_1034	TAATGGCCATCATCGCCATC	19599	19618	+
Cit_1035	GGATGTGTTCCTGTTTGATC	19620	19639	+
Cit_1036	TGTTCCTGTTTGATCAGGCG	19625	19644	+
Cit_1037	GTTCCTGTTTGATCAGGCGC	19626	19645	+
Cit_1038	GTTTGATCAGGCGCGGGTCG	19632	19651	+
Cit_1039	TTTGATCAGGCGCGGGTCGC	19633	19652	+
Cit_1040	GGCGCGGGTCGCGGGTAAAC	19641	19660	+
Cit_1041	GCGCGGGTCGCGGGTAAACA	19642	19661	+
Cit_1042	CGCGGGTCGCGGGTAAACAG	19643	19662	+
Cit_1043	AACAGGGGTTCGATAAAGAA	19658	19677	+
Cit_1044	ACGTAATCAATCCACGACCC	19697	19716	+
Cit_1045	GACCCCGGAATATCAACGCG	19712	19731	+
Cit_1046	GCGCGATGACGATGCCGTCA	19770	19789	+
Cit_1047	GATGACGATGCCGTCATGGA	19774	19793	+
Cit_1048	GCTGCCGCTTCGACCAGCGC	19796	19815	+
Cit_1049	CTGCCGCTTCGACCAGCGCC	19797	19816	+
Cit_1050	TGCCGCTTCGACCAGCGCCG	19798	19817	+
Cit_1051	GACCAGCGCCGGGGTATCTT	19807	19826	+
Cit_1052	GCCGGGGTATCTTCGGTACT	19814	19833	+
Cit_1053	GGTATCTTCGGTACTCGGCC	19819	19838	+
Cit_1054	CGGTACTCGGCCCGGTGTAG	19827	19846	+
Cit_1055	CGGTGTAGAGGTTGCCTTTA	19839	19858	+
Cit_1056	GTAGAGGTTGCCTTTACGGT	19843	19862	+
Cit_1057	TTTACGGTCGGCTTTATAGC	19855	19874	+
Cit_1058	CCGGCAATCAGCGCCACGTT	19874	19893	+
Cit_1059	TCGGAGCCAGATCGACATAC	19893	19912	+
Cit_1060	GAGCCAGATCGACATACAGG	19896	19915	+
Cit_1061	AGCCAGATCGACATACAGGC	19897	19916	+
Cit_1062	GCGGGAATAGAGTTCGATGT	19915	19934	+
Cit_1063	GAGTTCGATGTAGGTGTGAA	19924	19943	+
Cit_1064	GAATGGCGCCGATTTCCAGC	19941	19960	+
Cit_1065	CCAGCAGTTGCGAAATGCGC	19971	19990	+
Cit_1066	GTTGCGAAATGCGCAGGCTC	19977	19996	+
Cit_1067	TTGCGAAATGCGCAGGCTCT	19978	19997	+
Cit_1068	AGAAAGAGAAGTCCAGCTTG	20007	20026	+
Cit_1069	GAAAGAGAAGTCCAGCTTGC	20008	20027	+
Cit_1070	AGATATCCAGATGCTCGCTG	20046	20065	+
Cit_1071	TGCTCGCTGCGGCCAACGCT	20057	20076	+
Cit_1072	CGCTTGGCATGATCATGTGC	20073	20092	+
Cit_1073	GTGCAGGTCATGCACTTTTT	20089	20108	+
Cit_1074	TGCAGGTCATGCACTTTTTC	20090	20109	+
Cit_1075	GATTCACTTCAGCCAGCATG	20112	20131	+
Cit_1076	ATTCACTTCAGCCAGCATGC	20113	20132	+
Cit_1077	CAGCATGCGGGACAGAAAAT	20125	20144	+
Cit_1078	ACAGAAAATCGGCCTGCTTC	20136	20155	+
Cit_1079	TCTAATACCACCCAGTCACC	20168	20187	+
Cit_1080	GATCAGTTTTTCCAGCATCG	20194	20213	+
Cit_1081	GTTTTTCCAGCATCGCGGTC	20199	20218	+
Cit_1082	CAGCATCGCGGTCAGGTCTG	20206	20225	+
Cit_1083	ATCGCGGTCAGGTCTGCGGT	20210	20229	+
Cit_1084	GGCAGAACCTTGCCCTGCAC	20231	20250	+
Cit_1085	AACCTTGCCCTGCACCGGTA	20236	20255	+
Cit_1086	CCTGCACCGGTACGGAAGCC	20244	20263	+
Cit_1087	AGCCAGGCGCCGCTGCTTCT	20260	20279	+
Cit_1088	GGCGCCGCTGCTTCTCGGTG	20265	20284	+
Cit_1089	GCCGCTGCTTCTCGGTGCGG	20268	20287	+
Cit_1090	CCGCTGCTTCTCGGTGCGGC	20269	20288	+
Cit_1091	CGGGTATTCCAGACGCGTGC	20288	20307	+
Cit_1092	TCATTTTGATTGCTTAACAC	20352	20371	+
Cit_1093	ACTGGATAGAGTGTGCGCCC	20370	20389	+
Cit_1094	AAGTCATCAATTAAGCGTAG	20398	20417	+
Cit_1095	TCATCAATTAAGCGTAGAGG	20401	20420	+
Cit_1096	GTTAGCCTGAGAGTAATAAT	20427	20446	+
Cit_1097	AGCCTGAGAGTAATAATTGG	20430	20449	+
Cit_1098	TGGAGGAACAATTTGTGATC	20447	20466	+
Cit_1099	CTGTTCCCGCCGCAAATCGC	20475	20494	+
Cit_1100	TGTTCCCGCCGCAAATCGCC	20476	20495	+
Cit_1101	CCGCAAATCGCCGGGTGCGA	20484	20503	+
Cit_1102	GACGGATTTTTTCATCAACA	20502	20521	+
Cit_1103	GATTTTTTCATCAACATGGC	20506	20525	+
Cit_1104	TCAACATGGCAGGCAAGTGA	20516	20535	+
Cit_1105	GCAAGTGACGGTATAGTAGT	20528	20547	+
Cit_1106	CGCGAGTTTCGCCCAATGCG	20627	20646	+
Cit_1107	TGCCGCGACTGATCCGCCGC	20679	20698	+
Cit_1108	GCCGCGACTGATCCGCCGCA	20680	20699	+
Cit_1109	GGGTAAATGTCGACGCCCAC	20700	20719	+
Cit_1110	ATGTCGACGCCCACTGGCAG	20706	20725	+
Cit_1111	CGACGCCCACTGGCAGCGGC	20710	20729	+
Cit_1112	CAGCGGCTGGAGCTGCCCGA	20723	20742	+
Cit_1113	CGACGGCGACTTTGTCGATC	20740	20759	+
Cit_1114	GCGACTTTGTCGATCTGGCC	20745	20764	+
Cit_1115	CTGGAGCGAAGACCCCATGC	20764	20783	+
Cit_1116	TGCAGGCGCAGCATAAACCA	20781	20800	+
Cit_1117	GGCGCAGCATAAACCACGGC	20785	20804	+
Cit_1118	GCAGCATAAACCACGGCTGG	20788	20807	+
Cit_1119	CCACGGCTGGTGGTGTTTCA	20798	20817	+
Cit_1120	GCTGGTGGTGTTTCACGGAC	20803	20822	+
Cit_1121	GTGGTGTTTCACGGACTGGA	20807	20826	+
Cit_1122	CTGAACAGCCCGTATGCGCA	20834	20853	+
Cit_1123	TGCGCATGGCCTGATTGAAG	20848	20867	+
Cit_1124	ATTGAAGCGGCGCAGAAGCG	20861	20880	+
Cit_1125	AAGCGGCGCAGAAGCGCGGC	20865	20884	+
Cit_1126	GGCGCAGAAGCGCGGCTGGC	20869	20888	+
Cit_1127	GCGCAGAAGCGCGGCTGGCT	20870	20889	+
Cit_1128	CGCAGAAGCGCGGCTGGCTG	20871	20890	+
Cit_1129	GCAGAAGCGCGGCTGGCTGG	20872	20891	+
Cit_1130	GAAGCGCGGCTGGCTGGGGG	20875	20894	+
Cit_1131	ATGCATTTTCGCGGCTGCAG	20900	20919	+
Cit_1132	ATGAACCGCATTTATCACTC	20936	20955	+
Cit_1133	CACTCCGGCGAAACCGAAGA	20951	20970	+
Cit_1134	GCGAAACCGAAGACGGCAGC	20958	20977	+
Cit_1135	ACGGCAGCTGGTTTCTACAC	20970	20989	+
Cit_1136	GCTGGTTTCTACACTGGCTG	20976	20995	+
Cit_1137	CACTGGCTGCGGCGCGAGTT	20987	21006	+
Cit_1138	GTTCGGCAACGCGCCGACCG	21004	21023	+
Cit_1139	CGGCAACGCGCCGACCGCGG	21007	21026	+
Cit_1140	CAACGCGCCGACCGCGGCGG	21010	21029	+
Cit_1141	AACGCGCCGACCGCGGCGGT	21011	21030	+
Cit_1142	GCGGCGGTGGGCTATTCGTT	21023	21042	+
Cit_1143	GCGGTGGGCTATTCGTTAGG	21026	21045	+
Cit_1144	TTCGTTAGGCGGTAATATGC	21037	21056	+
Cit_1145	TAATATGCTGGCCTGCCTGC	21049	21068	+
Cit_1146	GCCTGCCTGCTGGCGAAAGA	21059	21078	+
Cit_1147	CCTGCCTGCTGGCGAAAGAA	21060	21079	+
Cit_1148	AGAAGGGAAAGATATCCCGC	21076	21095	+
Cit_1149	GAAAGATATCCCGCTGGATG	21082	21101	+
Cit_1150	AGATATCCCGCTGGATGCGG	21085	21104	+
Cit_1151	AGTTTCCGCGCCCTTCGTGC	21112	21131	+
Cit_1152	GGAAGCGTGCAGTTACCATA	21133	21152	+
Cit_1153	TGCAGTTACCATATGGAAAA	21140	21159	+
Cit_1154	CTATTTGCTGAATTTATTGA	21184	21203	+
Cit_1155	GGCGAACGCCTCGCGCAAAC	21205	21224	+
Cit_1156	GAACGCCTCGCGCAAACTGG	21208	21227	+
Cit_1157	CGCAAACTGGCGGCCTATCC	21218	21237	+
Cit_1158	CGGATCGCTGCCAATCGATC	21238	21257	+
Cit_1159	CTGATCACCGCGAAAATTCA	21302	21321	+
Cit_1160	GCGCCATGCCGTTGCTGAAC	21360	21379	+
Cit_1161	CGCAGAAGAATTGCCGCCGC	21451	21470	+
Cit_1162	GCAGGTTGAGTATCAGCTAA	21469	21488	+
Cit_1163	GAGTATCAGCTAACGGAACA	21476	21495	+
Cit_1164	TATCAGCTAACGGAACACGG	21479	21498	+
Cit_1165	AACGGAACACGGCGGACACG	21487	21506	+
Cit_1166	ACGGAACACGGCGGACACGT	21488	21507	+
Cit_1167	GGCGGACACGTGGGCTTTAT	21497	21516	+
Cit_1168	GGACACGTGGGCTTTATCGG	21500	21519	+
Cit_1169	CGGCGGCACGCTGCGCCGCC	21517	21536	+
Cit_1170	CGCTGCGCCGCCCGGAGATG	21525	21544	+
Cit_1171	GCGCCGCCCGGAGATGTGGC	21529	21548	+
Cit_1172	TGGAATCGCGCATCCCCAAT	21549	21568	+
Cit_1173	GCATCCCCAATTGGCTGACA	21558	21577	+
Cit_1174	CAATTGGCTGACAAGGTATC	21565	21584	+
Cit_1175	TTGGCTGACAAGGTATCTGG	21568	21587	+
Cit_1176	GCTTAACGATGATCGTTCCC	21590	21609	+
Cit_1177	AACGATGATCGTTCCCTGGC	21594	21613	+
Cit_1178	GGACATTTCGCCCGAGACGC	21615	21634	+
Cit_1179	GAAAGTTTTGTCTTGCGCGA	21649	21668	+
Cit_1180	TTGCGCGAAGGCACCGATTA	21661	21680	+
Cit_1181	TGAACGCTCACTTGAGCAAA	21690	21709	+
Cit_1182	GTCAAACGTCAATTACAGAG	21721	21740	+
Cit_1183	ACAGAGCGGAGAAGCCGTGC	21735	21754	+
Cit_1184	GCGGAGAAGCCGTGCTGGTC	21740	21759	+
Cit_1185	CTGGTCTGAGTTGCACGAAA	21759	21778	+
Cit_1186	CGCGAATAACCCTGCGCTTC	21808	21827	+
Cit_1187	TAATAAGACCAATCTTTTGA	21841	21860	+
Cit_1188	TGCCAAACATCCGGTGATTG	21876	21895	+
Cit_1189	CATCCGGTGATTGCGGTAAC	21883	21902	+
Cit_1190	GCTAAACCTGCGCGCAGCCG	21963	21982	+
Cit_1191	AAACCTGCGCGCAGCCGAGG	21966	21985	+
Cit_1192	CTGCGCGCAGCCGAGGTGGA	21970	21989	+
Cit_1193	TTTTCATCGCTATACCCGTC	21999	22018	+
Cit_1194	TCGCTATACCCGTCCGGAAA	22005	22024	+
Cit_1195	TACCCGTCCGGAAATGGATA	22011	22030	+
Cit_1196	AATGGATATGGCGATCCGCA	22023	22042	+
Cit_1197	ATCCGCAAGGCCCGCGACGC	22036	22055	+
Cit_1198	TCCGCAAGGCCCGCGACGCC	22037	22056	+
Cit_1199	GCAAGGCCCGCGACGCCGGG	22040	22059	+
Cit_1200	GGGCGGCACATCAGCTATTT	22057	22076	+
Cit_1201	GGCCCTGAAGCTAACGACTT	22078	22097	+
Cit_1202	AGCTAACGACTTCGGTCTGC	22086	22105	+
Cit_1203	GAACAGACCTTCATTGAATA	22108	22127	+
Cit_1204	AACAGACCTTCATTGAATAC	22109	22128	+
Cit_1205	CTTCATTGAATACGGGCAGA	22116	22135	+
Cit_1206	TTCATTGAATACGGGCAGAC	22117	22136	+
Cit_1207	GAATACGGGCAGACGGGCAA	22123	22142	+
Cit_1208	CCTACGACGAAGCCGTGCCG	22169	22188	+
Cit_1209	CGAAGCCGTGCCGTGGAATC	22176	22195	+
Cit_1210	GTGCCGTGGAATCAGGTGCC	22183	22202	+
Cit_1211	TGCCCGGAACGTTTACCCCC	22199	22218	+
Cit_1212	TACCCCCTGGCAGCCGCTGC	22212	22231	+
Cit_1213	ACCGACGTGCTATTTTATGA	22240	22259	+
Cit_1214	CTATTTTATGAAGGACTGCA	22249	22268	+
Cit_1215	TTTTATGAAGGACTGCACGG	22252	22271	+
Cit_1216	TTTATGAAGGACTGCACGGC	22253	22272	+
Cit_1217	TTATGAAGGACTGCACGGCG	22254	22273	+
Cit_1218	TGAAGGACTGCACGGCGGGG	22257	22276	+
Cit_1219	CGCGCGCCATGTCGATTTGC	22299	22318	+
Cit_1220	CGCCATGTCGATTTGCTGGT	22303	22322	+
Cit_1221	GCCATGTCGATTTGCTGGTC	22304	22323	+
Cit_1222	CCATGTCGATTTGCTGGTCG	22305	22324	+
Cit_1223	TGTCGATTTGCTGGTCGGGG	22308	22327	+
Cit_1224	GGTGGTGCCTATCGTCAACC	22326	22345	+
Cit_1225	TGCCTATCGTCAACCTGGAG	22331	22350	+
Cit_1226	CGAGCGCGGCCACTCCCGCG	22380	22399	+
Cit_1227	GCGCGGCCACTCCCGCGAGG	22383	22402	+
Cit_1228	CCACTCCCGCGAGGCGGTAA	22389	22408	+
Cit_1229	CGAGGCGGTAATGGACTCCG	22398	22417	+
Cit_1230	GGACTCCGTGGTGCGCTCAA	22410	22429	+
Cit_1231	TAACTTCCAGCGCGTGCCGA	22479	22498	+
Cit_1232	CTTCCAGCGCGTGCCGACGG	22482	22501	+
Cit_1233	TCCAACCCGTTCGCCGCTCG	22510	22529	+
Cit_1234	CGCTCGCGGTATTCCATCGC	22524	22543	+
Cit_1235	ATCGCTGGATGAAAGTTTCG	22539	22558	+
Cit_1236	TGGAAGGCATCGATTTTCCC	22580	22599	+
Cit_1237	CATCGATTTTCCCTGGCTGC	22587	22606	+
Cit_1238	CTGGCTGCTGGCGATGCTGC	22599	22618	+
Cit_1239	TGGCTGCTGGCGATGCTGCA	22600	22619	+
Cit_1240	GGCTGCTGGCGATGCTGCAG	22601	22620	+
Cit_1241	TATTTCCCACATCAATACGC	22629	22648	+
Cit_1242	TTCCCACATCAATACGCTGG	22632	22651	+
Cit_1243	CATCAATACGCTGGTGGTGC	22638	22657	+
Cit_1244	ATCAATACGCTGGTGGTGCC	22639	22658	+
Cit_1245	AATACGCTGGTGGTGCCGGG	22642	22661	+
Cit_1246	GGTGGTGCCGGGCGGTAAAA	22650	22669	+
Cit_1247	GTGGTGCCGGGCGGTAAAAT	22651	22670	+
Cit_1248	GCCGGGCGGTAAAATGGGCC	22656	22675	+
Cit_1249	CGGTAAAATGGGCCTGGCGA	22662	22681	+
Cit_1250	GGAGCTGATTATGCTGCCGC	22683	22702	+
Cit_1251	TTATGCTGCCGCTGGTGCAA	22691	22710	+
Cit_1252	GCCGCTGGTGCAACGGCTGA	22698	22717	+
Cit_1253	CTGGTGCAACGGCTGATGGA	22702	22721	+
Cit_1254	TGGTGCAACGGCTGATGGAA	22703	22722	+
Cit_1255	GAAGGGAAGAAGATCAAGTA	22720	22739	+
Cit_1256	AGATAACGCCTTCTCCAGCC	22755	22774	+
Cit_1257	CGCCTTCTCCAGCCCGGAAC	22761	22780	+
Cit_1258	CCGGAACAGGCTACAAACGT	22774	22793	+
Cit_1259	AACAGGCTACAAACGTAGGC	22778	22797	+
Cit_1260	ACAGGCTACAAACGTAGGCC	22779	22798	+
Cit_1261	AAGCGCCCCCGGCAGTGTGC	22808	22827	+
Cit_1262	GCCCCCGGCAGTGTGCCGGA	22812	22831	+
Cit_1263	CCCGGCAGTGTGCCGGATGG	22815	22834	+
Cit_1264	GGATGGCGGCTAACGCCTTA	22829	22848	+
Cit_1265	CCGCAATCACCTCATACGAG	22876	22895	+
Cit_1266	CGCAATCACCTCATACGAGT	22877	22896	+
Cit_1267	CACCGAGCAATACTTCTCCG	22931	22950	+
Cit_1268	ATCGACCGCCCGCGCCACTG	22958	22977	+
Cit_1269	GCGCCACTGCGGCATCTTTC	22969	22988	+
Cit_1270	CGATGAAATGCAGATTGATA	23005	23024	+
Cit_1271	GATGAAATGCAGATTGATAT	23006	23025	+
Cit_1272	TTGATATGGGTGAACAGACG	23019	23038	+
Cit_1273	CGCTTCTTCGCGACGTTCAG	23042	23061	+
Cit_1274	GGTCAGCTTCACTTCGCAGT	23063	23082	+
Cit_1275	CGCAGTTGGTCACATCCTGA	23077	23096	+
Cit_1276	CTGACGGCCTTTTTGCAGAA	23093	23112	+
Cit_1277	CAGAATGGAAACCACGTCAA	23108	23127	+
Cit_1278	AATGGCGCTGCAACCGCCAG	23126	23145	+
Cit_1279	GCCATTAACACCATTTCCAT	23148	23167	+
Cit_1280	CCATTAACACCATTTCCATC	23149	23168	+
Cit_1281	TAACACCATTTCCATCGGGC	23153	23172	+
Cit_1282	AACACCATTTCCATCGGGCT	23154	23173	+
Cit_1283	ACACCATTTCCATCGGGCTG	23155	23174	+
Cit_1284	CACCATTTCCATCGGGCTGG	23156	23175	+
Cit_1285	CGCCTGAGTTGCCGTCCATC	23185	23204	+
Cit_1286	AGTTGCCGTCCATCAGGATC	23191	23210	+
Cit_1287	GTCCATCAGGATCTGGTGCC	23198	23217	+
Cit_1288	GCCCGGAAGCCGACTCGCCG	23215	23234	+
Cit_1289	GGAAGCCGACTCGCCGAGGA	23219	23238	+
Cit_1290	GCCCGCGACAAATCTCGCAA	23318	23337	+
Cit_1291	GCGACAAATCTCGCAACGGA	23322	23341	+
Cit_1292	CTAAAACAGACGAGATGCTA	23398	23417	+
Cit_1293	TTGACGTACTGTGTATGCAC	23425	23444	+
Cit_1294	TGCACAGGATTTCATATTAA	23440	23459	+
Cit_1295	CGTTATTGACAGCCTCTTCC	23470	23489	+
Cit_1296	GTTATTGACAGCCTCTTCCC	23471	23490	+
Cit_1297	GACAGCCTCTTCCCGGGAAG	23477	23496	+
Cit_1298	ACAGCCTCTTCCCGGGAAGC	23478	23497	+
Cit_1299	TTTTGCAACCCCAGAGACAG	23509	23528	+
Cit_1300	CCAGAGACAGCGGTGTTTTC	23519	23538	+
Cit_1301	ACAGCGGTGTTTTCTGGCTC	23525	23544	+
Cit_1302	CTGGAGACAGCTTATAACAG	23544	23563	+
Cit_1303	TAACAGAGGATAATCGCGCA	23558	23577	+
Cit_1304	GGATAATCGCGCATGGTGCT	23565	23584	+
Cit_1305	GAAGAGCACGCTGATTCACC	23654	23673	+
Cit_1306	AAGAGCACGCTGATTCACCA	23655	23674	+
Cit_1307	ACGTTGTATTACATCGTGAA	23691	23710	+
Cit_1308	GTATTACATCGTGAAAGGCT	23696	23715	+
Cit_1309	AGCAGTGTTGATTAAAGATG	23720	23739	+
Cit_1310	GTGTTGATTAAAGATGAGGA	23724	23743	+
Cit_1311	TGTTGATTAAAGATGAGGAA	23725	23744	+
Cit_1312	GATCCTTTCTTATCTGAATC	23756	23775	+
Cit_1313	ATCCTTTCTTATCTGAATCA	23757	23776	+
Cit_1314	GGGCCTGTTTGAAGAAGGCC	23798	23817	+
Cit_1315	AGCTAAAACAGCATGTGAAG	23840	23859	+
Cit_1316	TAAAACAGCATGTGAAGTGG	23843	23862	+
Cit_1317	GAAGTTCCGTCAGCTGATCC	23879	23898	+
Cit_1318	TCAGCTGATCCAGGTCAACC	23888	23907	+
Cit_1319	GATGCGCCTCTCTTCCCAGA	23918	23937	+
Cit_1320	CCAGATGGCCCGCCGCCTGC	23933	23952	+
Cit_1321	CAGGTCACCTCAGAAAAAGT	23952	23971	+
Cit_1322	CTCAGAAAAAGTCGGCAATC	23960	23979	+
Cit_1323	CTGGCTTTCCTTGACGTGAC	23979	23998	+
Cit_1324	TGGCTTTCCTTGACGTGACC	23980	23999	+
Cit_1325	CGCCCAGACGCTGCTGAATC	24008	24027	+
Cit_1326	GCTGAATCTGGCGAAACAGC	24020	24039	+
Cit_1327	GCCGGATGCCATGACCCACC	24038	24057	+
Cit_1328	GATGCCATGACCCACCCGGA	24042	24061	+
Cit_1329	GCAGATCAAAATCACGCGCC	24068	24087	+
Cit_1330	AAAATCACGCGCCAGGAGAT	24075	24094	+
Cit_1331	CAGGAGATTGGTCAGATCGT	24087	24106	+
Cit_1332	GGCTGCTCCCGCGAAACCGT	24108	24127	+
Cit_1333	TGGTCGTATTCTGAAGATGC	24128	24147	+
Cit_1334	CAAAACCTGATCTCCGCGCA	24156	24175	+
Cit_1335	GGTAAGACCATCGTCGTTTA	24177	24196	+
Cit_1336	ACGGCACGCGTTAATCCCGT	24196	24215	+
Cit_1337	CGCGTTAATCCCGTCGGAAA	24202	24221	+
Cit_1338	TCGGAAACGGCGCGTTACCC	24215	24234	+
Cit_1339	CCGTTTTTGTTTTACCGATG	24245	24264	+
Cit_1340	GCGCAGACTGATTTATCACC	24267	24286	+
Cit_1341	CTACGCACTCCGTCAGACGC	24297	24316	+
Cit_1342	GCTGGTGCTGTGTTTGCCCG	24315	24334	+
Cit_1343	GCTGATCGACCAGCTCCATC	24348	24367	+
Cit_1344	CTGATCGACCAGCTCCATCT	24349	24368	+
Cit_1345	CCCGCCTGCTGCAATATTGC	24391	24410	+
Cit_1346	CCGCCTGCTGCAATATTGCC	24392	24411	+
Cit_1347	TTCTTCAAACGCCTGATAAT	24436	24455	+
Cit_1348	ATCGGCGCGTCGCTGTTCGC	24454	24473	+
Cit_1349	TCTGATCATGCAGCTGCTGC	24483	24502	+
Cit_1350	GCAGCTGCTGCTGGCCCGCA	24492	24511	+
Cit_1351	ACTGTCCTGACGCTTATCCT	24535	24554	+
Cit_1352	GCTTATCCTCGGCGTCACCG	24546	24565	+
Cit_1353	CGCGATTTTTACCCTCAGTC	24615	24634	+
Cit_1354	GATTTTTACCCTCAGTCTGG	24618	24637	+
Cit_1355	ATTTTTACCCTCAGTCTGGC	24619	24638	+
Cit_1356	TTTTTACCCTCAGTCTGGCG	24620	24639	+
Cit_1357	CAGTCTGGCGGGGAATATGC	24630	24649	+
Cit_1358	TGGCGGGGAATATGCCGGTC	24635	24654	+
Cit_1359	GGCGGGGAATATGCCGGTCT	24636	24655	+
Cit_1360	GCCGCTGCTGATCTATGCGC	24660	24679	+
Cit_1361	CCGCTGCTGATCTATGCGCT	24661	24680	+
Cit_1362	TCTATGCGCTGGGCACGCTA	24671	24690	+
Cit_1363	GCGCTGGGCACGCTATGGTA	24676	24695	+
Cit_1364	CGCTGGGCACGCTATGGTAC	24677	24696	+
Cit_1365	TATGGTACGGGCTGTTTAAC	24689	24708	+
Cit_1366	ACGGGCTGTTTAACTGGTTC	24695	24714	+
Cit_1367	TGTTTAACTGGTTCTGGTTC	24701	24720	+
Cit_1368	ACTGGTTCTGGTTCTGGCTG	24707	24726	+
Cit_1369	GAGCCTGCTGTATCGTGAAC	24756	24775	+
Cit_1370	GCTGACTCAGCACGCCGATC	24807	24826	+
Cit_1371	AAAAGCCCTGCCCCCGCTAC	24831	24850	+
Cit_1372	ACTGGCGCGCCAGCAGAAAG	24849	24868	+
Cit_1373	TCAGCAGATGCACATGCTGT	24894	24913	+
Cit_1374	ATCGCAATAATGATTACAAG	24920	24939	+
Cit_1375	GCGGATGCTGCGCGCCTTTC	24939	24958	+
Cit_1376	GATGCTGCGCGCCTTTCAGG	24942	24961	+
Cit_1377	GCGCGCCTTTCAGGAGGCGC	24948	24967	+
Cit_1378	TCAGGAGGCGCTGGATTTGC	24957	24976	+
Cit_1379	GGATTTGCAGGAGCATATCT	24969	24988	+
Cit_1380	CTCGGTCAGCCTGCACCAGC	24987	25006	+
Cit_1381	CAGCCTGCACCAGCCGGAAG	24993	25012	+
Cit_1382	GGAAGAGGTGCAAAAGCTGG	25008	25027	+
Cit_1383	GCTGGTGGAACGCAGCCATG	25023	25042	+
Cit_1384	GGAACGCAGCCATGCGGAGC	25029	25048	+
Cit_1385	ATGCGGAGCAGGTGATTCGC	25040	25059	+
Cit_1386	AAACCGTCGCCGCGCGCCTG	25070	25089	+
Cit_1387	AACCGTCGCCGCGCGCCTGC	25071	25090	+
Cit_1388	CGCCGCGCGCCTGCGGGTGC	25077	25096	+
Cit_1389	CGCGCGCCTGCGGGTGCTGG	25080	25099	+
Cit_1390	TGTACCACCGCCTGCCCACG	25112	25131	+
Cit_1391	TTCACCATGCAAAAGCAGAT	25135	25154	+
Cit_1392	GCAAAAGCAGATTGGCGCGC	25143	25162	+
Cit_1393	AAAAATTGCGAATCAGCATC	25167	25186	+
Cit_1394	CAGCATCCGGACAACCCCGT	25180	25199	+
Cit_1395	CCGTCGGTCAGTTCTGTTAC	25196	25215	+
Cit_1396	GCTCTATCGCCGCGATCTGA	25260	25279	+
Cit_1397	TTATCTTTCCCTGAAATCAC	25326	25345	+
Cit_1398	TCACCGGCGCTGCGCAACGC	25342	25361	+
Cit_1399	GTTAAGCATCGCCAGCCTGA	25380	25399	+
Cit_1400	TTAAGCATCGCCAGCCTGAT	25381	25400	+
Cit_1401	TAAGCATCGCCAGCCTGATG	25382	25401	+
Cit_1402	TGCATCTGCCGAAACCTTAC	25412	25431	+
Cit_1403	GTGCTGTTTGTCACCCAGAA	25447	25466	+
Cit_1404	TTTGTCACCCAGAACGGTTA	25453	25472	+
Cit_1405	CGTATCCTGCACCGTTCAGC	25489	25508	+
Cit_1406	GCACCGTTCAGCCGGTACGC	25497	25516	+
Cit_1407	CCGTTCAGCCGGTACGCTGG	25500	25519	+
Cit_1408	CGTTCAGCCGGTACGCTGGC	25501	25520	+
Cit_1409	CTGGCGGGACTGATTGTCGC	25516	25535	+
Cit_1410	GACGCTGCACTTCCATATTC	25542	25561	+
Cit_1411	CTGCACTTCCATATTCCGGA	25546	25565	+
Cit_1412	TGCACTTCCATATTCCGGAA	25547	25566	+
Cit_1413	GCTGATGCTGTTTATCACGC	25581	25600	+
Cit_1414	CTGATCATCCGTAAAAACTA	25612	25631	+
Cit_1415	TCATCCGTAAAAACTACGGC	25616	25635	+
Cit_1416	CATCCGTAAAAACTACGGCT	25617	25636	+
Cit_1417	AAACTACGGCTGGGCGACGG	25626	25645	+
Cit_1418	GACGGTGGGATTCACCGTGA	25641	25660	+
Cit_1419	GGTGGGATTCACCGTGACGG	25644	25663	+
Cit_1420	CTGCAATTGTTAACCCTGAA	25675	25694	+
Cit_1421	GCGAACAGTTCATCATCCCG	25697	25716	+
Cit_1422	CGGTTTGTCGATACGATCAT	25717	25736	+
Cit_1423	ATCGGCTGCCTGATCGCCTT	25735	25754	+
Cit_1424	GGCTGCCTGATCGCCTTTGG	25738	25757	+
Cit_1425	TCGCCTTTGGCGGCACCGTC	25748	25767	+
Cit_1426	TTGGCGGCACCGTCTGGCTA	25754	25773	+
Cit_1427	CCGTCTGGCTATGGCCGCAG	25763	25782	+
Cit_1428	AAAAAACGCCCACGACGCGC	25803	25822	+
Cit_1429	AAACGCCCACGACGCGCTGG	25806	25825	+
Cit_1430	CGCCCACGACGCGCTGGAGG	25809	25828	+
Cit_1431	CGACGCGCTGGAGGCGGACC	25815	25834	+
Cit_1432	CGCGCTGGAGGCGGACCAGG	25818	25837	+
Cit_1433	GATCCTCAGCGACGATCCGC	25851	25870	+
Cit_1434	CGATCCGCAGGCGACGCCGC	25863	25882	+
Cit_1435	CGCTGGCCTACCAACGAATG	25880	25899	+
Cit_1436	GCTGGCCTACCAACGAATGC	25881	25900	+
Cit_1437	CCAACGAATGCGGGTCAACC	25890	25909	+
Cit_1438	GCTGTTTAACTCGCTCAATC	25923	25942	+
Cit_1439	CTCGCTCAATCAGGCGATGC	25932	25951	+
Cit_1440	AATCAGGCGATGCAGGAACC	25939	25958	+
Cit_1441	GGGCTTTAATAGCCACTATC	25959	25978	+
Cit_1442	ATCTGGAAGATATGAAGCTA	25976	25995	+
Cit_1443	TCTGGAAGATATGAAGCTAT	25977	25996	+
Cit_1444	TATTAACGCCATGACCACCC	26028	26047	+
Cit_1445	CGAGCATACAATGCTGACGA	26055	26074	+
Cit_1446	TACAATGCTGACGAAGGAGC	26061	26080	+
Cit_1447	TGACGAAGGAGCTGGCGCAG	26069	26088	+
Cit_1448	CGCTTCAGCGCTGCCAGCAG	26114	26133	+
Cit_1449	TCAGCGCTGCCAGCAGCGGC	26118	26137	+
Cit_1450	CAGCAGCGGCTGGAGTATGA	26128	26147	+
Cit_1451	GCGGCTGGAGTATGACGGAC	26133	26152	+
Cit_1452	CGGCTGGAGTATGACGGACC	26134	26153	+
Cit_1453	GTATGACGGACCGGGAAGTT	26142	26161	+
Cit_1454	TATGACGGACCGGGAAGTTC	26143	26162	+
Cit_1455	ATGACGGACCGGGAAGTTCG	26144	26163	+
Cit_1456	TGACGGACCGGGAAGTTCGG	26145	26164	+
Cit_1457	TTCGGGGGATGTGAATATTC	26160	26179	+
Cit_1458	TGTGAATATTCTGGAAGCGC	26169	26188	+
Cit_1459	GCGCCGGAGATGCTCTCCCA	26185	26204	+
Cit_1460	CGCCGGAGATGCTCTCCCAC	26186	26205	+
Cit_1461	CTCTCGAACAACATCTGCAG	26219	26238	+
Cit_1462	TCTCGAACAACATCTGCAGC	26220	26239	+
Cit_1463	ACAACATCTGCAGCGGGTGC	26226	26245	+
Cit_1464	CAACATCTGCAGCGGGTGCT	26227	26246	+
Cit_1465	CACCATGCACACCATTTCGT	26259	26278	+
Cit_1466	CATGCACACCATTTCGTCGG	26262	26281	+
Cit_1467	ACACCATTTCGTCGGTGGCC	26267	26286	+
Cit_1468	CGTCGGTGGCCTGGCGCCAG	26276	26295	+
Cit_1469	TGGCGCCAGCGGCCGCACCA	26287	26306	+
Cit_1470	GGCGCCAGCGGCCGCACCAC	26288	26307	+
Cit_1471	AGCGGCCGCACCACGGGATC	26294	26313	+
Cit_1472	ACGGGATCTGGCTCAGCCGT	26306	26325	+
Cit_1473	TCTGGCTCAGCCGTCGGCTG	26312	26331	+
Cit_1474	CTGGCTCAGCCGTCGGCTGC	26313	26332	+
Cit_1475	TCAGCCGTCGGCTGCGGGAC	26318	26337	+
Cit_1476	CGTCGGCTGCGGGACAGGAA	26323	26342	+
Cit_1477	TGCGGGACAGGAAAGGTTAG	26330	26349	+
Cit_1478	ATCCAGACTTATACTCCCGT	26359	26378	+
Cit_1479	CTGATAAGCGCAGCGCCATC	26383	26402	+
Cit_1480	GCCATCAGGCTGAACAACGC	26397	26416	+
Cit_1481	TCAGGCTGAACAACGCCGGA	26401	26420	+
Cit_1482	GGCTGAACAACGCCGGATGG	26404	26423	+
Cit_1483	GATGGCGGCGTTGCCTTATC	26419	26438	+
Cit_1484	CTGATAAGCATAGCGCCATC	26471	26490	+
Cit_1485	GGCTGAACTGTGCCGTATAG	26492	26511	+
Cit_1486	TATAGCGGCGTTGCCTTATC	26507	26526	+
Cit_1487	CTGTTAAGCGTAGCGCCATC	26559	26578	+
Cit_1488	GCCATCAGGCTGAACAGTGC	26573	26592	+
Cit_1489	TCAGGCTGAACAGTGCCGGA	26577	26596	+
Cit_1490	GGCTGAACAGTGCCGGATGG	26580	26599	+
Cit_1491	GATGGCGGAGTTGCCTTACC	26595	26614	+
Cit_1492	GAGTTGCCTTACCCGGCCTA	26602	26621	+
Cit_1493	GCCTCGTCCACCACCAGCGA	26680	26699	+
Cit_1494	CCTCGTCCACCACCAGCGAC	26681	26700	+
Cit_1495	CTCGTCCACCACCAGCGACG	26682	26701	+
Cit_1496	GGGGCAAAGCGCATAACGTC	26701	26720	+
Cit_1497	AAAGCGCATAACGTCAGGTC	26706	26725	+
Cit_1498	CATGATCCCCGCCTTCGCTG	26739	26758	+
Cit_1499	CCGCCTTCGCTGCGGCATAC	26747	26766	+
Cit_1500	CGCGCCCGCCCCTTATACTG	26776	26795	+
Cit_1501	TGCCGCGAATATCGCTAAAC	26828	26847	+
Cit_1502	CGTTAATCTGTTGCAGATGC	26861	26880	+
Cit_1503	TGTACGCCGTCTAATACCGC	26905	26924	+
Cit_1504	CGCCGCCTCCGCCACCGCGC	26946	26965	+
Cit_1505	TCCGCCACCGCGCAGGCCAG	26953	26972	+
Cit_1506	CCGCCACCGCGCAGGCCAGC	26954	26973	+
Cit_1507	GGCCAGCGGGTTGCCGCCGT	26967	26986	+
Cit_1508	CAGCGGGTTGCCGCCGTAGG	26970	26989	+
Cit_1509	CGACCCCACGTGAAACGCTG	27000	27019	+
Cit_1510	GAAACGCTGAGGCAATCTCC	27011	27030	+
Cit_1511	AAACGCTGAGGCAATCTCCC	27012	27031	+
Cit_1512	CGCTGAGGCAATCTCCCGGG	27015	27034	+
Cit_1513	GTGGTCAGCACCGCGCTTAT	27034	27053	+
Cit_1514	TGGTCAGCACCGCGCTTATC	27035	27054	+
Cit_1515	GCCGCCCAGCGCTTTCGCGC	27063	27082	+
Cit_1516	TTCGCGCTGGTCAGAATGTC	27076	27095	+
Cit_1517	CATATAGGCAAACAGATCGC	27114	27133	+
Cit_1518	ACACCAGCAGCGCCTGATGC	27167	27186	+
Cit_1519	CGCAGCCCCTGCAAAAACGC	27202	27221	+
Cit_1520	ACGCCGCCTTCACCCTGAAC	27238	27257	+
Cit_1521	CGGCTCCACCACCACCGCGC	27258	27277	+
Cit_1522	CCACCACCACCGCGCAGGTG	27263	27282	+
Cit_1523	GTCGTCCATAACCGCTTTCA	27285	27304	+
Cit_1524	CCATAACCGCTTTCACGGCA	27290	27309	+
Cit_1525	GGAGATCGTTAAACGGTACG	27311	27330	+
Cit_1526	GGTACGTGGATGATATCCGC	27325	27344	+
Cit_1527	TGGATGATATCCGCCGGTTT	27331	27350	+
Cit_1528	CGGTTTTGGCCCGAAGCCGT	27345	27364	+
Cit_1529	CCGAAGCCGTCGGAGTATTT	27355	27374	+
Cit_1530	AGCCGTCGGAGTATTTCGGC	27359	27378	+
Cit_1531	GTATTTCGGCTGGCCACCTA	27369	27388	+
Cit_1532	CGGCTGGCCACCTACGGTGA	27375	27394	+
Cit_1533	AAACAGCGAACGCCCATGAA	27399	27418	+
Cit_1534	ATTGTGAAAAGCGATAATTT	27423	27442	+
Cit_1535	GAATGGACTATGACGCACGC	27450	27469	+
Cit_1536	CGTTTCGTTCGCTTCCGTAC	27498	27517	+
Cit_1537	GTTCATAAACAGCACCCGCT	27522	27541	+
Cit_1538	AAACAGCACCCGCTCGGCGA	27528	27547	+
Cit_1539	CAGCACCCGCTCGGCGAAGG	27531	27550	+
Cit_1540	TTACGTCCCAGACGCAGCGC	27565	27584	+
Cit_1541	CAGACGCAGCGCCGGTTCGT	27573	27592	+
Cit_1542	TTCGTTGGTGAATACGTTGC	27588	27607	+
Cit_1543	TATGCCACAGCGTTTCCCCC	27611	27630	+
Cit_1544	ATGCCACAGCGTTTCCCCCT	27612	27631	+
Cit_1545	TTCAGCGCCGCTACCAGCGC	27637	27656	+
Cit_1546	GCGCCGCTACCAGCGCCGGA	27641	27660	+
Cit_1547	TGCCCTGCTGATCCCAGACC	27716	27735	+
Cit_1548	CGGCTACCATTGCCTTTCAC	27736	27755	+
Cit_1549	TTCACCGGAATGAACTCTGC	27751	27770	+
Cit_1550	AACTCTGCCGGTGCATAAAC	27763	27782	+
Cit_1551	TGGCAGAATAACTTCATCAA	27783	27802	+
Cit_1552	TAACTTCATCAAAGGTTGCC	27791	27810	+
Cit_1553	AACTTCATCAAAGGTTGCCC	27792	27811	+
Cit_1554	AAATGGCAACCACAAATCAG	27909	27928	+
Cit_1555	CAACCACAAATCAGCGGTTG	27915	27934	+
Cit_1556	TGCTCGCTGAGAATGCTTTC	27962	27981	+
Cit_1557	GCTCGCTGAGAATGCTTTCC	27963	27982	+
Cit_1558	AATTTCCTCGCTTTCGCTCC	28033	28052	+
Cit_1559	TTTCGCTCCAGGCAGTCACC	28044	28063	+
Cit_1560	GGCAGTCACCTGGAAGCAGT	28054	28073	+
Cit_1561	GCAGTCACCTGGAAGCAGTC	28055	28074	+
Cit_1562	CTGGAAGCAGTCGGGCAGCG	28063	28082	+
Cit_1563	GAAGCAGTCGGGCAGCGTGG	28066	28085	+
Cit_1564	AAGCAGTCGGGCAGCGTGGC	28067	28086	+
Cit_1565	CGACGATCAGAGAGTGATAG	28092	28111	+
Cit_1566	GACGATCAGAGAGTGATAGC	28093	28112	+
Cit_1567	CAGAGAGTGATAGCGGGTAA	28099	28118	+
Cit_1568	TGATAGCGGGTAACGGTTAA	28106	28125	+
Cit_1569	GATAGCGGGTAACGGTTAAC	28107	28126	+
Cit_1570	GAAAGACGCCCTGTCCGTTA	28143	28162	+
Cit_1571	AGACGCCCTGTCCGTTATGG	28146	28165	+
Cit_1572	GCCCTGTCCGTTATGGCGGA	28150	28169	+
Cit_1573	CCCTGTCCGTTATGGCGGAT	28151	28170	+
Cit_1574	TTTCCCGTGCATTACCTTCG	28180	28199	+
Cit_1575	CGTGCATTACCTTCGCGGCG	28185	28204	+
Cit_1576	TACCTTCGCGGCGCGGACGA	28192	28211	+
Cit_1577	GCGGACGATGGACGCGCCAA	28204	28223	+
Cit_1578	GCGCCATCGCCTGATGCCCC	28230	28249	+
Cit_1579	CCCAGGCAAACCCCCAGCAT	28247	28266	+
Cit_1580	CCCCAGCATCGGCACCCGTC	28258	28277	+
Cit_1581	TCGGCACCCGTCCGGCGTAG	28266	28285	+
Cit_1582	AATCACCGCCAGCGAAATCC	28291	28310	+
Cit_1583	CAGCGAAATCCCGGCCTCAT	28300	28319	+
Cit_1584	AGCGAAATCCCGGCCTCATC	28301	28320	+
Cit_1585	CCCGGCCTCATCGGGCGTAC	28309	28328	+
Cit_1586	CCGGCCTCATCGGGCGTACA	28310	28329	+
Cit_1587	CGGCCTCATCGGGCGTACAG	28311	28330	+
Cit_1588	CTCATCGGGCGTACAGGGGC	28315	28334	+
Cit_1589	TCATCGGGCGTACAGGGGCC	28316	28335	+
Cit_1590	GGCGAGATGACGATTTTTTG	28337	28356	+
Cit_1591	CGCCAAGCTCGCAAAAATAC	28419	28438	+
Cit_1592	GCTCGCAAAAATACTGGTAC	28425	28444	+
Cit_1593	AAAATACTGGTACAGGTTCC	28432	28451	+
Cit_1594	AATCGTAGTTATCGATAAGC	28461	28480	+
Cit_1595	GTTATCGATAAGCAGGATCA	28468	28487	+
Cit_1596	GCTATTCTACTCAGTTTCCC	28514	28533	+
Cit_1597	TTTACGAAATATCGCCTGCA	28550	28569	+
Cit_1598	ATATCGCCTGCAAGGCGCTG	28558	28577	+
Cit_1599	GCCCATCGCCCCTTCCTGAT	28583	28602	+
Cit_1600	CTACCGAAATGTCATTCCAG	28621	28640	+
Cit_1601	AGTGGAGCAAATAGCCAGCG	28639	28658	+
Cit_1602	ATGCCGCTGCCGAGACGAAA	28695	28714	+
Cit_1603	TCTCGCAATAGTAGTGCGCC	28732	28751	+
Cit_1604	CCAGATAGCCCTCTTCTTCC	28786	28805	+
Cit_1605	CTTCTTCCAGGTCCTGCATC	28798	28817	+
Cit_1606	TTCTTCCAGGTCCTGCATCA	28799	28818	+
Cit_1607	ATTGCCCTCTTTTTCGATGT	28823	28842	+
Cit_1608	CTTTTTCGATGTAGGCGAAA	28831	28850	+
Cit_1609	TGTAGGCGAAATGGCAGAAT	28840	28859	+
Cit_1610	GTAGGCGAAATGGCAGAATC	28841	28860	+
Cit_1611	CCGCCCAGTCGAACACGTCC	28900	28919	+
Cit_1612	CGAACACGTCCTGGTAGAGC	28909	28928	+
Cit_1613	CTGGTAGAGCTGGCGATGAA	28919	28938	+
Cit_1614	GCTGGCGATGAATGGCGCAC	28927	28946	+
Cit_1615	CGATGAATGGCGCACAGGTG	28932	28951	+
Cit_1616	TGAGGCAAACCTCGTTTGAG	28950	28969	+
Cit_1617	TTTGAGCGGCCCCAGTTCAA	28964	28983	+
Cit_1618	TGCCGCCTGCGCCAGCCGTT	29015	29034	+
Cit_1619	CCTGCGCCAGCCGTTCGGCC	29020	29039	+
Cit_1620	GCGCCAGCCGTTCGGCCTGG	29023	29042	+
Cit_1621	CGGCCTGGCGGATCGACAAT	29035	29054	+
Cit_1622	TTGCGCATCACGTTCAGACC	29058	29077	+
Cit_1623	GTTCAGACCAGGATAGAGAT	29069	29088	+
Cit_1624	TTCAGACCAGGATAGAGATA	29070	29089	+
Cit_1625	TTTAGCGCTCATAGTGCCTC	29111	29130	+
Cit_1626	AAGACGCGCCAGCGCCTCTT	29142	29161	+
Cit_1627	TCGGCGCTTAACGTCACCAG	29161	29180	+
Cit_1628	CGGCGCTTAACGTCACCAGC	29162	29181	+
Cit_1629	TGTCGACGCCTTCGAGCCGA	29186	29205	+
Cit_1630	GACGCCTTCGAGCCGACGGC	29190	29209	+
Cit_1631	CTTCGAGCCGACGGCTGGCC	29195	29214	+
Cit_1632	CCGACGGCTGGCCTGGAAGT	29202	29221	+
Cit_1633	TTCGCTGCTGCTCCCAGAGA	29228	29247	+
Cit_1634	TCGCTGCTGCTCCCAGAGAC	29229	29248	+
Cit_1635	GAGACGGGATTTTTGTCTGT	29244	29263	+
Cit_1636	CAAGTATAAGCAGCAAAACG	29311	29330	+
Cit_1637	GCAGCAAAACGCGGTTACGC	29320	29339	+
Cit_1638	CAGCAAAACGCGGTTACGCA	29321	29340	+
Cit_1639	CAAAACGCGGTTACGCAGGG	29324	29343	+
Cit_1640	AAAACGCGGTTACGCAGGGC	29325	29344	+
Cit_1641	GCAGGGCGGGAAAACTGACG	29338	29357	+
Cit_1642	GCGGACGTGAACCGTCCGCG	29357	29376	+
Cit_1643	CGGACGTGAACCGTCCGCGC	29358	29377	+
Cit_1644	GTCCGCGCGGGAATGTCTTA	29370	29389	+
Cit_1645	GTCTTATGGCAGCACTTTCG	29384	29403	+
Cit_1646	ATGGCAGCACTTTCGCGGAG	29389	29408	+
Cit_1647	TTCGCGGAGAGGATAACGAC	29400	29419	+
Cit_1648	AGGATAACGACCGGTTTTGA	29409	29428	+
Cit_1649	TCTGGTACGGACCGACATCG	29437	29456	+
Cit_1650	CTGGTACGGACCGACATCGT	29438	29457	+
Cit_1651	TACGGACCGACATCGTGGGT	29442	29461	+
Cit_1652	TTTCACAACTTTACCAAATA	29498	29517	+
Cit_1653	CGGCGTAGCCAAAGTCGCGC	29518	29537	+
Cit_1654	AGCCAAAGTCGCGCTGGCCG	29524	29543	+
Cit_1655	AGTCGCGCTGGCCGTGGTCG	29530	29549	+
Cit_1656	GCGCTGGCCGTGGTCGAGGA	29534	29553	+
Cit_1657	GTGGTCGAGGAAGGCGTTGT	29543	29562	+
Cit_1658	GGTCGCGCTGTCTTTATCTG	29588	29607	+
Cit_1659	TGCGGTACGCGCCATCGCGA	29606	29625	+
Cit_1660	GCGCCATCGCGATGGTGCCG	29614	29633	+
Cit_1661	CGCCATCGCGATGGTGCCGC	29615	29634	+
Cit_1662	TGGTGCCGCGGGTGTTACGC	29626	29645	+
Cit_1663	GGTGTTACGCAGGCCGTTGT	29636	29655	+
Cit_1664	TCGGCTTCGTTTTTGATCGG	29655	29674	+
Cit_1665	CGGCTTCGTTTTTGATCGGC	29656	29675	+
Cit_1666	TCGTTTTTGATCGGCGGGTT	29661	29680	+
Cit_1667	GCTCGGTGAAGCCGCCGCCC	29701	29720	+
Cit_1668	CCGCCCTGGACCATAAAGCC	29715	29734	+
Cit_1669	CGCCCTGGACCATAAAGCCT	29716	29735	+
Cit_1670	CCATAAAGCCTGGGATCACC	29725	29744	+
Cit_1671	GCCTGGGATCACCCGGTGAA	29732	29751	+
Cit_1672	TGGGATCACCCGGTGAAAGG	29735	29754	+
Cit_1673	ACAAAGTTCTTGACTGAAAC	29790	29809	+
Cit_1674	TGACTGAAACTGGCGCTTTC	29800	29819	+
Cit_1675	CAGCTCCAGTTCAATATTAC	29828	29847	+
Cit_1676	CAGTTCAATATTACCGGCAG	29834	29853	+
Cit_1677	GAGGTTGTCAGCAGTACGTG	29853	29872	+
Cit_1678	CCTTTCGCTGCCAACGCCGC	29880	29899	+
Cit_1679	CCGCAGGAGAGAGAGCAGAA	29896	29915	+
Cit_1680	CGCAGGAGAGAGAGCAGAAA	29897	29916	+
Cit_1681	AACAGCTGCAACAGCCGCCA	29924	29943	+
Cit_1682	CTAAAGAGCCTTCCCTGACA	30004	30023	+
Cit_1683	CTGACTGTCGTTGCTGCTCC	30068	30087	+
Cit_1684	GCCTAAAATCTGCCCGCTCA	30163	30182	+
Cit_1685	TTTTAAATGTGTATCACTAC	30222	30241	+
Cit_1686	TTTCTTTCCTACGCCCTGAC	30290	30309	+
Cit_1687	TTCTTTCCTACGCCCTGACC	30291	30310	+
Cit_1688	TCTTTCCTACGCCCTGACCG	30292	30311	+
Cit_1689	CTACGCCCTGACCGGGGCGC	30298	30317	+
Cit_1690	GGGGCGCTGGTTATTGTCAC	30311	30330	+
Cit_1691	GGGCGCTGGTTATTGTCACC	30312	30331	+
Cit_1692	CGCAGACTATTTCAACCTGC	30352	30371	+
Cit_1693	ACCTTCACCTTCCTGAACGC	30392	30411	+
Cit_1694	CCTTCACCTTCCTGAACGCC	30393	30412	+
Cit_1695	CTAAAAACGCAGCTGCGTTT	30464	30483	+
Cit_1696	GCGTTTTGGCTTTATCCTGA	30478	30497	+
Cit_1697	TGGCTTTATCCTGATGGTGC	30484	30503	+
Cit_1698	TATCCTGATGGTGCTGGCGG	30490	30509	+
Cit_1699	CTGATGGTGCTGGCGGTGGC	30494	30513	+
Cit_1700	TGATGGTGCTGGCGGTGGCC	30495	30514	+
Cit_1701	TCCGCCGCGATGTTCGTGCT	30548	30567	+
Cit_1702	CGCGATGTTCGTGCTTGGCC	30553	30572	+
Cit_1703	TTCGTGCTTGGCCTGGTCAG	30560	30579	+
Cit_1704	CTGATTACCCAGATGTACGA	30608	30627	+
Cit_1705	ATGTACGAAGGTCGTCAGCG	30620	30639	+
Cit_1706	TACCGACTCTTTCTTCAGCA	30658	30677	+
Cit_1707	CGACTCTTTCTTCAGCATGG	30661	30680	+
Cit_1708	GACTCTTTCTTCAGCATGGC	30662	30681	+
Cit_1709	ACTCTTTCTTCAGCATGGCG	30663	30682	+
Cit_1710	GGCGGGGATGATCTTCCCGA	30679	30698	+
Cit_1711	GATGGTCGCCGCCTTCCTGC	30697	30716	+
Cit_1712	TGCTGGCGCGCAGCATCGAA	30714	30733	+
Cit_1713	CGCGCAGCATCGAATGGTAC	30720	30739	+
Cit_1714	GCGCAGCATCGAATGGTACT	30721	30740	+
Cit_1715	GAATGGTACTGGGTATATGC	30731	30750	+
Cit_1716	TACTGGGTATATGCCGGCAT	30737	30756	+
Cit_1717	GGTATATGCCGGCATTGGCC	30742	30761	+
Cit_1718	GCTATCTTCCTGCTGACCTT	30773	30792	+
Cit_1719	GACCTTCGGCTGCGACTTCC	30787	30806	+
Cit_1720	CGGCTGCGACTTCCCGGCGC	30793	30812	+
Cit_1721	GGCTGCGACTTCCCGGCGCT	30794	30813	+
Cit_1722	TGCGCCGCAAAGCGCAACGC	30823	30842	+
Cit_1723	GCCGCAAAGCGCAACGCCGG	30826	30845	+
Cit_1724	CGCCGGTGGCGAAAGAAAAA	30840	30859	+
Cit_1725	GCCGGTGGCGAAAGAAAAAT	30841	30860	+
Cit_1726	CCGGTGGCGAAAGAAAAATG	30842	30861	+
Cit_1727	CGGTGGCGAAAGAAAAATGG	30843	30862	+
Cit_1728	GCGAAAGAAAAATGGGGGAT	30848	30867	+
Cit_1729	GCCGCGCTGTGCTACATCCT	30890	30909	+
Cit_1730	GTGCTACATCCTCGGTCAGT	30898	30917	+
Cit_1731	GTCAGTTGGGCTTTATCTCC	30912	30931	+
Cit_1732	TCAGTTGGGCTTTATCTCCT	30913	30932	+
Cit_1733	GGGCTTTATCTCCTGGGTGC	30919	30938	+
Cit_1734	TGGGTGCCGGAGTACGCGAA	30932	30951	+
Cit_1735	GGGTGCCGGAGTACGCGAAA	30933	30952	+
Cit_1736	GCCGGAGTACGCGAAAGGGC	30937	30956	+
Cit_1737	CCGGAGTACGCGAAAGGGCT	30938	30957	+
Cit_1738	CGGAGTACGCGAAAGGGCTG	30939	30958	+
Cit_1739	GGGGATGAGTCTGAACGATG	30958	30977	+
Cit_1740	GGGATGAGTCTGAACGATGC	30959	30978	+
Cit_1741	TCTGAACGATGCGGGCACGC	30967	30986	+
Cit_1742	GCACGCTGGTGAGTAATTTC	30981	31000	+
Cit_1743	TTCTGGATGTCGTATATGTT	30998	31017	+
Cit_1744	TGTCGTATATGTTCGGCATG	31005	31024	+
Cit_1745	GTCGTATATGTTCGGCATGT	31006	31025	+
Cit_1746	CGACCTGCAGCGCATCCTGA	31054	31073	+
Cit_1747	GCAGCGCATCCTGACGGTGC	31060	31079	+
Cit_1748	CCTGACGGTGCTGGCCGCTC	31069	31088	+
Cit_1749	GGTGCTGGCCGCTCTGGCAA	31075	31094	+
Cit_1750	CTGATGTATCTGTTCATTAC	31100	31119	+
Cit_1751	GCACGCCTGAACATATGCCG	31122	31141	+
Cit_1752	GCCGTGGTTTATTCTCGCCC	31138	31157	+
Cit_1753	CCGTGGTTTATTCTCGCCCT	31139	31158	+
Cit_1754	TATACCACCATTATTACCCT	31181	31200	+
Cit_1755	GAAAGCGCCGTCGCCGAAAC	31216	31235	+
Cit_1756	GTTAACTTTGTGCTGACCTG	31238	31257	+
Cit_1757	GTGCTGACCTGCGGCACCAT	31247	31266	+
Cit_1758	ATGCTGACCTTCGTAGTTAC	31274	31293	+
Cit_1759	GGCCCGATTGTCGCGCACAG	31295	31314	+
Cit_1760	TGTCGCGCACAGCGGCCCGC	31303	31322	+
Cit_1761	CGCGCACAGCGGCCCGCAGG	31306	31325	+
Cit_1762	GCGGCGCTGTATACCGCCAA	31325	31344	+
Cit_1763	TACCGCCAACGGTCTGTATG	31336	31355	+
Cit_1764	CGCCAACGGTCTGTATGCGG	31339	31358	+
Cit_1765	TTTGTAATGTGCTTCATTCT	31364	31383	+
Cit_1766	GACCCGTCACCGCCAGCATG	31393	31412	+
Cit_1767	CTGCGCAGTAAAGTGTTTGC	31422	31441	+
Cit_1768	ACGACGCATTGCGTCTTATC	31448	31467	+
Cit_1769	TCTTAGATCCCAACGCCGCG	31508	31527	+
Cit_1770	ATTTGATTTGCATCAATAAG	31663	31682	+
Cit_1771	TTTGATTTGCATCAATAAGC	31664	31683	+
Cit_1772	TTGATTTGCATCAATAAGCG	31665	31684	+
Cit_1773	AAAGTCAGACTCGCTATTAT	31743	31762	+
Cit_1774	AGACTCGCTATTATCGGTAA	31749	31768	+
Cit_1775	GGTCGGCCATCGCTTTATTG	31775	31794	+
Cit_1776	CTTCTCTCACCATACCGCCG	31892	31911	+
Cit_1777	TACCGCCGAGGAACTCTCTC	31904	31923	+
Cit_1778	GAACTCTCTCTGGTGCGTGA	31914	31933	+
Cit_1779	GAAGGCTTCTACGAGAAGCA	31932	31951	+
Cit_1780	CTACGAGAAGCACGGCGTTA	31940	31959	+
Cit_1781	GAAGCACGGCGTTAAGGTGC	31946	31965	+
Cit_1782	CACGGCGTTAAGGTGCTGGT	31950	31969	+
Cit_1783	CACGATTAATCGTCAAGAGA	31985	32004	+
Cit_1784	TTACTACGACAAGCTGATCA	32036	32055	+
Cit_1785	GACAAGCTGATCATGGCCAC	32043	32062	+
Cit_1786	TGGCCACCGGCTCCTACCCG	32056	32075	+
Cit_1787	AATCAAAGGCTCCGAAACCC	32087	32106	+
Cit_1788	TGCGCCCGTCGCAGCAAGCG	32157	32176	+
Cit_1789	CCGTCGCAGCAAGCGCGGCG	32162	32181	+
Cit_1790	TCGCAGCAAGCGCGGCGCGG	32165	32184	+
Cit_1791	AGCAAGCGCGGCGCGGTGGT	32169	32188	+
Cit_1792	AAGCGCGGCGCGGTGGTCGG	32172	32191	+
Cit_1793	CGCGGCGCGGTGGTCGGCGG	32175	32194	+
Cit_1794	GGTGGTCGGCGGCGGCCTGC	32183	32202	+
Cit_1795	GTGGTCGGCGGCGGCCTGCT	32184	32203	+
Cit_1796	CGGCGGCGGCCTGCTGGGTC	32189	32208	+
Cit_1797	CGGCCTGCTGGGTCTGGAAG	32195	32214	+
Cit_1798	CTGCTGGGTCTGGAAGCGGC	32199	32218	+
Cit_1799	GCTGGCGCGCTGAAAAACCT	32217	32236	+
Cit_1800	CGCGCTGAAAAACCTCGGCG	32222	32241	+
Cit_1801	TGAATTCGCCCCCATGCTGA	32258	32277	+
Cit_1802	ATTCGCCCCCATGCTGATGG	32261	32280	+
Cit_1803	GGCGGAACAGCTCGATCAGA	32279	32298	+
Cit_1804	GCGGAACAGCTCGATCAGAT	32280	32299	+
Cit_1805	GAACAGCTCGATCAGATGGG	32283	32302	+
Cit_1806	AGATGGGCGGCGAGCAGCTG	32296	32315	+
Cit_1807	GCGGCGCAAAATTGAAAGCA	32315	32334	+
Cit_1808	CGGCGCAAAATTGAAAGCAT	32316	32335	+
Cit_1809	GCACACCAGCAAAAACACCC	32348	32367	+
Cit_1810	CACCCAGGAGATCGTCCAGC	32363	32382	+
Cit_1811	ACCCAGGAGATCGTCCAGCA	32364	32383	+
Cit_1812	AAAACCATGCGTTTCGCCGA	32400	32419	+
Cit_1813	GATTTTATCGTGTTCTCCAC	32439	32458	+
Cit_1814	GATAAGCTGGCCACCCAGTG	32475	32494	+
Cit_1815	GCTGGCCACCCAGTGCGGTC	32480	32499	+
Cit_1816	GGCCACCCAGTGCGGTCTGG	32483	32502	+
Cit_1817	GGTCTGGAGGTCGCTGCGCG	32496	32515	+
Cit_1818	CTGGAGGTCGCTGCGCGCGG	32499	32518	+
Cit_1819	TGGAGGTCGCTGCGCGCGGC	32500	32519	+
Cit_1820	CGCCTGCCAGACCTCTGACC	32537	32556	+
Cit_1821	GACCCGGACATCTACGCTAT	32553	32572	+
Cit_1822	CTATCGGCGAATGCGCCAGC	32569	32588	+
Cit_1823	AGCTGGAACAACCGCGTTTA	32586	32605	+
Cit_1824	GAACAACCGCGTTTACGGCC	32591	32610	+
Cit_1825	CGTTTACGGCCTGGTCGCGC	32600	32619	+
Cit_1826	GTTTACGGCCTGGTCGCGCC	32601	32620	+
Cit_1827	GGTCGCGCCGGGCTACAAGA	32612	32631	+
Cit_1828	GCCGGGCTACAAGATGGCGC	32618	32637	+
Cit_1829	GGTCGCCGTTGACCATATTT	32639	32658	+
Cit_1830	GTCGCCGTTGACCATATTTT	32640	32659	+
Cit_1831	CGAAAACGCCTTTGAAGGCG	32666	32685	+
Cit_1832	GAGCGCCAAGCTGAAGCTGC	32693	32712	+
Cit_1833	AGCGCCAAGCTGAAGCTGCT	32694	32713	+
Cit_1834	AAGCTGCTGGGCGTTGACGT	32706	32725	+
Cit_1835	CTGCTGGGCGTTGACGTCGG	32709	32728	+
Cit_1836	GGCGTTGACGTCGGCGGTAT	32715	32734	+
Cit_1837	GGCGGTATTGGCGACGCGCA	32727	32746	+
Cit_1838	CGACGCGCATGGTCGCACGC	32738	32757	+
Cit_1839	GACGCGCATGGTCGCACGCC	32739	32758	+
Cit_1840	TTACCTCGATGAAAGCAAAG	32777	32796	+
Cit_1841	CTGACAACAAAACCCTGCTC	32824	32843	+
Cit_1842	TGACAACAAAACCCTGCTCG	32825	32844	+
Cit_1843	AACCCTGCTCGGGGCAGTGC	32834	32853	+
Cit_1844	CCTGCTCGGGGCAGTGCTGG	32837	32856	+
Cit_1845	CTGCTCGGGGCAGTGCTGGT	32838	32857	+
Cit_1846	CTATGGCAACCTGCTGCAGC	32873	32892	+
Cit_1847	GCTGAACGCTATTGAACTGC	32897	32916	+
Cit_1848	CCTGATCCTGCCTTCCCACG	32933	32952	+
Cit_1849	CTGATCCTGCCTTCCCACGC	32934	32953	+
Cit_1850	CTGCCTTCCCACGCGGGCAG	32940	32959	+
Cit_1851	TCCTGCTTTGACGTCACCAA	33012	33031	+
Cit_1852	TGACGTCACCAAAGGTATGC	33020	33039	+
Cit_1853	CTGGTCGCCGCCATTAATAA	33039	33058	+
Cit_1854	CACCGTCGCCGCGCTGAAAG	33068	33087	+
Cit_1855	CTGAAAGCGGAAACCAAAGC	33081	33100	+
Cit_1856	GCGGAAACCAAAGCCGGTAC	33087	33106	+
Cit_1857	ACCAAAGCCGGTACCGGCTG	33093	33112	+
Cit_1858	AAAGCCGGTACCGGCTGCGG	33096	33115	+
Cit_1859	CTGCGGCGGCTGTATCCCGC	33110	33129	+
Cit_1860	CTGTATCCCGCTGGTCACGC	33119	33138	+
Cit_1861	GCAGGTGCTGAACGCCGAGC	33137	33156	+
Cit_1862	GAACGCCGAGCTGGCGAAAC	33146	33165	+
Cit_1863	AACGCCGAGCTGGCGAAACA	33147	33166	+
Cit_1864	GCACTTCGCTTACTCGCGCC	33197	33216	+
Cit_1865	TTCCACCTGATTCGCGTCGA	33225	33244	+
Cit_1866	CGAAGGCATCAAAACCTTTG	33242	33261	+
Cit_1867	CAAAACCTTTGAGGAACTGC	33251	33270	+
Cit_1868	CTGCTGGCGAAACACGGTAA	33267	33286	+
Cit_1869	GCGAAACACGGTAAAGGTTA	33273	33292	+
Cit_1870	GAAGTGTGTAAACCGACCGT	33300	33319	+
Cit_1871	ACCGACCGTCGGCTCACTGC	33311	33330	+
Cit_1872	GCCGCAGCACACGCCATTAC	33362	33381	+
Cit_1873	GGATACAAACGACAACTTCC	33383	33402	+
Cit_1874	CTGGCGAATATCCAGAAAGA	33402	33421	+
Cit_1875	TCCGTTATCCCACGCTCCGC	33432	33451	+
Cit_1876	GTTATCCCACGCTCCGCAGG	33435	33454	+
Cit_1877	CGCAGGCGGCGAGATCACCC	33449	33468	+
Cit_1878	GGCGGCGAGATCACCCCGGA	33453	33472	+
Cit_1879	CGAGATCACCCCGGAAGGTC	33458	33477	+
Cit_1880	GATCACCCCGGAAGGTCTGG	33461	33480	+
Cit_1881	CACCCCGGAAGGTCTGGTGG	33464	33483	+
Cit_1882	CCGGAAGGTCTGGTGGCGGT	33468	33487	+
Cit_1883	AACCTCTACACCAAAATCAC	33510	33529	+
Cit_1884	ATCACCGGCTCTCAGCGCAT	33525	33544	+
Cit_1885	TCTCAGCGCATCGGTCTGTT	33534	33553	+
Cit_1886	AAGACGATCTGCCGGAAATC	33565	33584	+
Cit_1887	TGGCGTCAACTGATTGAAGC	33585	33604	+
Cit_1888	ATTGAAGCAGGTTTTGAAAC	33597	33616	+
Cit_1889	CTACGCCAAAGCGCTGCGCA	33626	33645	+
Cit_1890	CGCATGGCAAAAACCTGCGT	33642	33661	+
Cit_1891	AAACCTGCGTCGGCAGCACC	33652	33671	+
Cit_1892	CACCTGGTGCCGCTACGGCG	33668	33687	+
Cit_1893	TACGGCGTGGGCGACAGCGT	33681	33700	+
Cit_1894	GTGGGCGACAGCGTCGGCTT	33687	33706	+
Cit_1895	CGTCGGCTTCGGCGTCGAGC	33698	33717	+
Cit_1896	GAGCTGGAGAACCGCTACAA	33714	33733	+
Cit_1897	AAAATGAAGTTCGGCGTTTC	33753	33772	+
Cit_1898	TGGCTGTACCCGTGAATGTG	33773	33792	+
Cit_1899	CCGTGAATGTGCGGAAGCGC	33782	33801	+
Cit_1900	CGTGAATGTGCGGAAGCGCA	33783	33802	+
Cit_1901	GGAAGCGCAGGGTAAAGACG	33794	33813	+
Cit_1902	GAAGCGCAGGGTAAAGACGT	33795	33814	+
Cit_1903	GGCATTATCGCTACCGAAAA	33816	33835	+
Cit_1904	TTATCGCTACCGAAAAAGGC	33820	33839	+
Cit_1905	GGCTGGAACCTGTACGTCTG	33837	33856	+
Cit_1906	CTGTACGTCTGCGGCAACGG	33846	33865	+
Cit_1907	CGGCATGAAACCGCGCCATG	33866	33885	+
Cit_1908	ACCGCGCCATGCGGATCTGC	33875	33894	+
Cit_1909	TATGATGTTCTACATCCGTA	33944	33963	+
Cit_1910	GATGTTCTACATCCGTACGG	33947	33966	+
Cit_1911	AACTGACCCGTACCGCGCCG	33973	33992	+
Cit_1912	GACCCGTACCGCGCCGTGGC	33977	33996	+
Cit_1913	CGCGCCGTGGCTGGATAATC	33986	34005	+
Cit_1914	CCGTGGCTGGATAATCTGGA	33990	34009	+
Cit_1915	TGGCTGGATAATCTGGAAGG	33993	34012	+
Cit_1916	CGGCATCGATTACCTGAAGT	34013	34032	+
Cit_1917	GGTGATCATCGACGATAAGC	34034	34053	+
Cit_1918	GTGATCATCGACGATAAGCT	34035	34054	+
Cit_1919	GCTGGGCCTGAACGCGCATC	34052	34071	+
Cit_1920	GCGAAGCCGTAACCTGCGAA	34096	34115	+
Cit_1921	AACCTGCGAATGGACCGAGA	34106	34125	+
Cit_1922	CGAGACGGTCAATACGCCAT	34121	34140	+
Cit_1923	TAAGCGCGACCCGAACGTCC	34178	34197	+
Cit_1924	GCGCGACCCGAACGTCCAGG	34181	34200	+
Cit_1925	TGAACGTGAACAGCATCGTC	34208	34227	+
Cit_1926	CACGCCGTACGAACGCATCC	34232	34251	+
Cit_1927	CGAACGCATCCCGGTAACTC	34241	34260	+
Cit_1928	ACGCATCCCGGTAACTCTGG	34244	34263	+
Cit_1929	CATCCCGGTAACTCTGGTGG	34247	34266	+
Cit_1930	GAGGAAAACGTATGAGCCAG	34266	34285	+
Cit_1931	GACGCCATTCTGCCTGCCAC	34307	34326	+
Cit_1932	ACCGGCGTCTGCGCCCTGTT	34325	34344	+
Cit_1933	CGCCCTGTTAGGCGACGAGC	34336	34355	+
Cit_1934	TCGCCCTTACCATAGCGATC	34369	34388	+
Cit_1935	GAGTCCAGCGTCCTCTCCCG	34424	34443	+
Cit_1936	AGTCCAGCGTCCTCTCCCGC	34425	34444	+
Cit_1937	CGGGCTGATTGCCGAGCACG	34444	34463	+
Cit_1938	GGGCTGATTGCCGAGCACGA	34445	34464	+
Cit_1939	CCGAGCACGAGGGTGAGCTG	34455	34474	+
Cit_1940	CGAGCACGAGGGTGAGCTGT	34456	34475	+
Cit_1941	CAGCGTTTCCGCCTGCGCGA	34499	34518	+
Cit_1942	CCTGCGCGACGGATTGTGCA	34510	34529	+
Cit_1943	GGAAGACGAGAGTCATTCCG	34531	34550	+
Cit_1944	GACGGCATCGTGCAGCTGCG	34577	34596	+
Cit_1945	ACGGCATCGTGCAGCTGCGC	34578	34597	+
Cit_1946	CTGCGCGGGTAATCTATTTT	34592	34611	+
Cit_1947	TGCGCGGGTAATCTATTTTA	34593	34612	+
Cit_1948	GCGGGTAATCTATTTTAGGG	34596	34615	+
Cit_1949	CTCCCTTTTTAACGTATGCC	34627	34646	+
Cit_1950	ATGCCAGGTCTGACTTTTAC	34642	34661	+
Cit_1951	AGGTCTGACTTTTACAGGCC	34647	34666	+
Cit_1952	TGACTTTTACAGGCCCGGTA	34652	34671	+
Cit_1953	TTTTACAGGCCCGGTAAGGA	34656	34675	+
Cit_1954	TGGCAATGACCATTGCTGCC	34676	34695	+
Cit_1955	CAATGACCATTGCTGCCTGG	34679	34698	+
Cit_1956	TGGCGGCATAATGCCTTATC	34696	34715	+
Cit_1957	TTTTTTATTTTTATATTTCA	34731	34750	+
Cit_1958	TTTTTATTTTTATATTTCAA	34732	34751	+
Cit_1959	AGACACCATCAACAAGTGTG	34774	34793	+
Cit_1960	TGCGCGCATCGCTCGCCTGT	34804	34823	+
Cit_1961	CCTGTCGGCGAAAAACCCGC	34819	34838	+
Cit_1962	CTGTCGGCGAAAAACCCGCT	34820	34839	+
Cit_1963	CGAAAAACCCGCTGGGATTC	34827	34846	+
Cit_1964	GAAAAACCCGCTGGGATTCT	34828	34847	+
Cit_1965	ATTCTGGGTAAGTTCCGCAA	34843	34862	+
Cit_1966	CTGGGTAAGTTCCGCAATGG	34846	34865	+
Cit_1967	TGGGTAAGTTCCGCAATGGC	34847	34866	+
Cit_1968	GGGTAAGTTCCGCAATGGCG	34848	34867	+
Cit_1969	GGTAAGTTCCGCAATGGCGG	34849	34868	+
Cit_1970	GCAATGGCGGGGGCTTACGT	34859	34878	+
Cit_1971	GCGGGGGCTTACGTCGGCCT	34865	34884	+
Cit_1972	CATCATTCTTATTTTCACCC	34888	34907	+
Cit_1973	ATCATTCTTATTTTCACCCT	34889	34908	+
Cit_1974	CGATCCCTCCGTGCGTCCGC	34921	34940	+
Cit_1975	CTCCGTGCGTCCGCTGGTAA	34927	34946	+
Cit_1976	TCCGTGCGTCCGCTGGTAAT	34928	34947	+
Cit_1977	CTGGTAATGGGCGCAACCTT	34940	34959	+
Cit_1978	GCCGGTTCCGAACTGTTTAC	34988	35007	+
Cit_1979	CACACCATGTTTCTGACGCT	35012	35031	+
Cit_1980	CTGACGCTTGGCGTCAAAGC	35024	35043	+
Cit_1981	AAAGCCGGAGCAATCAGCCA	35039	35058	+
Cit_1982	CAATCAGCCACGGCCAGATG	35049	35068	+
Cit_1983	AATCAGCCACGGCCAGATGT	35050	35069	+
Cit_1984	GGGCCATTCTGCCGCAGACC	35070	35089	+
Cit_1985	ATTCTGCCGCAGACCTGGCT	35075	35094	+
Cit_1986	ACCTGGCTTGGCAATCTGCT	35087	35106	+
Cit_1987	GCTTGGCAATCTGCTTGGCT	35092	35111	+
Cit_1988	TTGTCGCGCTGATGTACAGC	35118	35137	+
Cit_1989	TGTCGCGCTGATGTACAGCT	35119	35138	+
Cit_1990	GTCGCGCTGATGTACAGCTG	35120	35139	+
Cit_1991	GCGCTGATGTACAGCTGGGG	35123	35142	+
Cit_1992	CTGATGTACAGCTGGGGCGG	35126	35145	+
Cit_1993	GGGCGGCGGCAGCCTGCTGC	35140	35159	+
Cit_1994	CATCGTCCATTCCGTCGCGC	35173	35192	+
Cit_1995	GCTGGCGAAAACCACCGCGC	35191	35210	+
Cit_1996	GAAAACCACCGCGCCGGCCA	35197	35216	+
Cit_1997	GCCACGGTGCTGTTCTTCAA	35213	35232	+
Cit_1998	TCAAAGGCGCGCTGTGCAAC	35229	35248	+
Cit_1999	AGGCGCGCTGTGCAACTGGC	35233	35252	+
[truncated: 29,797 more rows]
