# Supplementary material for: A generalizable Cas9/sgRNA prediction model using machine transfer learning with small high-quality datasets
Source: Nat Commun. 2023 Sep 7;14:5514. doi: 10.1038/s41467-023-41143-7 (PMC10485023; doi:10.1038/s41467-023-41143-7)
Supplement: Supplementary file 14 — Dataset_10 [file 41467_2023_41143_MOESM14_ESM.xlsx]

## Sheet: Sheet1
sequence	we.ep	we.eBH	wi.ep	wi.eBH	rab.all	rab.win.n	rab.win.s	rab.sample.rep3_s	rab.sample.rep6_n	rab.sample.rep4_s	rab.sample.rep2_n	rab.sample.rep10_n	rab.sample.rep10_s	rab.sample.rep5_s	rab.sample.rep7_n	rab.sample.rep6_s	rab.sample.Epi300_n	rab.sample.rep9_n	rab.sample.rep9_s	rab.sample.rep1_s	rab.sample.rep5_n	rab.sample.rep7_s	rab.sample.rep2_s	rab.sample.rep8_s	rab.sample.rep8_n	rab.sample.rep3_n	rab.sample.rep4_n	diff.btw	diff.win	effect	effect.low	effect.high	overlap
AGAGATTTTGAGACACAACG	0.00044689	0.000792555	0.000708874	0.000959696	1.08938	0.773445	1.33061	1.56663	0.23913	1.80021	0.725871	1.35865	1.401	1.27919	0.768243	1.12799	0.33223	0.870069	1.228	1.36441	0.571006	1.0482	1.07655	1.80119	0.888044	0.755607	1.10326	0.585144	0.452392	1.30592	-0.556485	9.147	0.0702031
AAGACGTTTCCCGTTGAATA	0.000626747	0.00104237	0.00061314	0.000839482	2.31185	2.00805	2.52576	2.75419	1.89653	2.31057	1.99304	2.41022	2.67699	2.23291	1.99204	2.70208	1.40396	2.05192	2.32657	2.54522	2.42166	2.58635	2.36912	2.51203	1.99142	1.65774	2.11208	0.492223	0.371151	1.33034	-0.399599	10.8402	0.065523
TCCATGTTGGAATTTAATCG	0.00749288	0.00942724	0.011524	0.0135284	2.56748	2.43436	2.79072	2.7827	2.51017	2.80108	2.50991	2.56916	3.1528	3.67563	2.31519	2.6418	1.92256	2.76978	3.03503	2.39879	2.14952	2.46953	3.25872	2.53505	2.71726	2.3689	2.08181	0.452659	0.505148	0.842641	-0.794614	7.22764	0.160687
ATATAAATCAGCATCCATGT	0.0370252	0.0423761	0.0517799	0.0576939	1.85524	1.74421	2.01428	1.77223	2.06268	2.22967	1.74809	1.68373	1.9856	1.60927	1.67224	2.30675	0.995337	1.77796	2.25402	1.99973	1.01677	1.51377	1.99129	2.30016	1.95845	1.72635	1.89082	0.311603	0.491468	0.637929	-1.57985	8.45875	0.226563
AGAAACAACTCTGGCGCATC	0.0162352	0.019397	0.0344601	0.0389279	2.02154	1.66653	2.13306	2.1967	1.53776	2.00702	1.32471	1.67204	2.81615	1.51794	1.17356	2.10596	1.27565	1.68396	2.72415	1.67699	2.09699	2.40801	2.1673	2.07631	2.29848	1.69897	2.12177	0.491218	0.615577	0.815841	-1.37888	5.87314	0.209375
CAGAAACAACTCTGGCGCAT	0.0375996	0.0429876	0.0477567	0.0534631	-0.00895823	-0.122319	0.305624	0.635636	0.18068	0.649781	-0.0460384	-1.1856	0.294424	-0.405752	-0.262913	0.294105	-0.747744	-0.0825103	0.346427	-0.299825	0.18654	-0.460866	0.754314	0.293173	-0.134757	-0.0215513	-0.341227	0.461461	0.66033	0.666855	-1.73483	8.56424	0.239063
CCATGTTTCAGAAACAACTC	0.00115691	0.00175952	0.00135026	0.0017514	1.52268	1.39251	1.83486	1.52847	0.662245	1.733	1.15945	1.48425	1.92718	1.87153	1.39994	1.79947	0.910071	1.52041	2.09593	1.82813	1.39009	2.0169	1.2007	1.84991	1.52907	1.38536	1.42301	0.464376	0.37683	1.22998	-0.758362	14.2981	0.0890628
CATCTCATCTGTAACATCAT	0.00961062	0.01183	0.019163	0.0220028	1.42013	1.04771	1.51429	1.6963	1.09918	1.5136	1.47539	1.59232	1.73697	0.962336	0.884305	1.57433	0.525662	0.753568	1.53036	1.41753	1.45258	1.36453	1.47466	1.55832	0.99512	1.05215	1.05674	0.432337	0.424853	0.945264	-1.38026	10.1258	0.171875
AAATGCTTGATGGTCGGAAG	0.0070484	0.00892428	0.00749375	0.00896364	1.94118	1.73356	2.22775	1.9349	2.22826	2.01354	1.86769	1.62526	2.28229	1.94361	2.22198	2.23172	1.32481	1.48322	2.84459	1.65712	1.75176	2.2552	3.16038	2.67231	1.41025	1.76825	1.75582	0.511453	0.546646	0.874644	-0.954071	9.34218	0.148206
CGGATAAAATGCTTGATGGT	0.00718111	0.00905868	0.0107184	0.012583	1.01675	0.813066	1.11795	0.915133	1.04036	1.04294	1.14701	0.547718	1.07751	0.961909	1.14261	1.12477	0.270575	0.792276	1.91115	0.993058	0.0808168	1.395	2.06538	1.36847	0.924283	0.762466	0.784211	0.433343	0.559906	0.798413	-0.611788	10.8766	0.154446
AGTACGGATAAAATGCTTGA	0.0105669	0.0129684	0.00932928	0.0110412	2.29201	2.09786	2.40252	2.37817	2.06788	2.35177	2.15631	1.96563	2.77496	2.52539	1.74911	2.40689	1.33712	1.28394	2.44475	2.09858	2.16462	2.26294	2.63331	2.30815	2.43857	2.25492	2.42752	0.353247	0.415892	0.820061	-0.692339	8.85286	0.137286
ACCATGCATCATCAGGAGTA	0.167851	0.180703	0.179235	0.191616	2.02236	1.95006	2.17173	2.18166	2.10977	1.80035	1.79048	2.00321	2.34777	1.96668	2.06888	2.1585	1.30061	2.27622	2.42913	1.78318	1.84505	1.45933	2.60146	2.44438	2.03954	1.87801	1.74183	0.247598	0.453746	0.469011	-2.58164	5.62047	0.308892
GTGAGTAACCATGCATCATC	0.730101	0.741846	0.277025	0.29175	1.37159	1.2949	1.569	1.86607	1.88338	1.41836	1.60319	1.27625	1.73696	0.465533	1.20654	1.83386	0.664037	1.34973	0.213963	1.43239	1.33861	1.27504	1.78143	1.74143	1.20319	1.14784	1.35148	0.180919	0.552809	0.303472	-7.20738	6.17468	0.357254
TGTTTTCCCGGGGATCGCAG	0.101492	0.11138	0.0624337	0.0691568	0.0686442	-0.224777	0.279723	-0.280753	0.0745584	0.469733	-0.158188	-0.48019	-0.131419	0.640554	0.0890018	0.297423	-0.58399	0.363241	0.22867	-0.923172	-0.324297	0.353709	0.823932	0.246636	-0.406628	0.17303	-0.424562	0.386677	0.598778	0.622244	-2.44386	5.72955	0.230889
CCTGGAATGCTGTTTTCCCG	0.00255379	0.00351875	0.00416233	0.00508351	1.79364	1.57173	1.96686	2.33835	1.42564	2.00725	1.8113	1.59092	1.84699	1.64237	1.27554	2.13577	1.11968	1.64718	2.09494	1.70496	1.89569	2.15163	1.89308	1.80913	1.54942	1.28128	1.89313	0.399277	0.378374	1.00762	-0.751052	8.03015	0.121685
ACCTGGAATGCTGTTTTCCC	0.00512402	0.00664118	0.00568994	0.00689565	1.27195	1.00698	1.5472	1.36707	0.991945	1.46117	1.03937	0.920742	1.60028	1.25025	0.657129	1.83779	0.757209	1.04291	1.68437	0.623531	1.18161	1.96643	1.68179	1.46691	1.28415	0.659797	1.50921	0.543912	0.447768	1.09536	-1.29778	7.79155	0.139063
TACCTGGAATGCTGTTTTCC	0.00102444	0.00159391	0.00104589	0.00138008	2.28805	2.0769	2.65005	2.68325	2.42624	2.65369	1.88425	2.24778	3.22651	3.32932	2.27968	2.04426	1.63447	1.77923	2.47086	2.41853	2.20675	2.25997	2.69559	2.77892	1.37666	1.99855	2.17218	0.606764	0.543692	1.14852	-0.394795	8.52535	0.0702031
CAGGATATTCTTCTAATACC	0.11728	0.128154	0.101023	0.110243	0.486239	0.153371	0.690496	0.0827958	-0.0792081	1.07784	1.04533	0.0131062	-0.744079	0.38242	0.840751	1.05534	-0.391034	-0.782357	0.849405	0.579073	0.293466	0.538881	1.13923	0.801853	-0.512344	0.457721	0.511616	0.499549	0.821915	0.527724	-2.82917	7.31646	0.266771
ACAATATTTTCACCTGAATC	0.230071	0.244946	0.253295	0.267647	1.16609	1.02545	1.2405	1.44542	0.767409	1.19671	0.549057	1.24666	1.98176	0.0223101	0.898426	1.88787	0.00561586	0.266316	1.47132	0.779791	1.44032	1.27861	1.10978	0.731556	1.17095	1.37844	1.19823	0.296023	0.766531	0.406129	-3.03522	5.53609	0.328125
GAATCGAATGCAACCGGCGC	0.000117978	0.000272152	8.8123e-05	0.000144304	2.23137	1.99264	2.52933	2.8084	2.02921	2.39638	1.97247	2.04255	3.12867	2.16315	1.84007	2.66948	1.76392	2.32147	2.5079	2.31019	1.92724	2.29149	2.80077	2.54497	1.62101	2.08187	2.10939	0.57758	0.355155	1.56153	-0.033202	11.9558	0.0265634
AAACAGGAATCGAATGCAAC	6.56042e-05	0.000175703	0.000110111	0.000175162	2.0025	1.78852	2.33973	2.35115	1.82789	2.15757	1.56374	1.92086	2.79052	2.29714	1.81222	2.64821	1.26376	1.82181	2.39889	1.88132	2.06261	2.30331	2.7025	2.22301	1.20005	1.34468	1.92082	0.685871	0.455317	1.53305	-0.0177258	11.2811	0.028082
TTAAAAGGACAATTACAAAC	0.212027	0.226509	0.143508	0.154889	-1.27921	-1.5002	-0.560864	0.787799	-1.49125	-1.18446	-1.4706	-2.16624	0.289036	-0.468515	-1.40898	-1.72546	-1.80791	-1.95551	-0.580786	-0.500042	-2.16522	-0.106783	-3.31773	-1.79371	-0.988618	-0.0329491	-0.844809	0.747198	1.3375	0.473574	-2.89733	6.34137	0.297972
AATACGCGATCGCTGTTAAA	0.0203277	0.0239633	0.0265237	0.030209	1.87763	1.71643	1.9801	2.38909	1.44484	2.00155	1.59818	2.00366	3.04228	1.88823	1.46216	1.77522	1.14926	1.66403	2.41345	1.8978	2.09401	1.95019	1.6454	2.02666	1.84423	1.86323	1.76694	0.344183	0.478742	0.660712	-1.06934	8.4637	0.198438
TCTTTCCAGACTTGTTCAAC	0.00198662	0.00283585	0.00270526	0.00338774	1.43815	1.16015	1.77081	1.93718	1.03748	1.59413	1.36995	0.619372	1.24582	1.93494	1.21526	1.97152	0.498061	0.93319	1.63516	1.65367	1.18232	1.9306	1.86325	1.02297	1.52201	1.58343	1.16705	0.561353	0.476744	1.16703	-1.09758	8.85815	0.109205
ACGACTGAATCCGGTGAGAA	0.00234421	0.00326233	0.0016323	0.0020816	2.53607	2.40525	2.69568	2.89036	2.40873	2.6765	2.62311	2.56307	2.52006	2.65544	2.41059	2.80069	1.91036	2.36722	3.10973	2.42692	2.34016	2.74575	2.55438	2.6965	2.41308	2.22455	2.48526	0.291133	0.269478	1.06892	-0.504613	9.53504	0.0873638
CCATGAGTGACGACTGAATC	0.00297767	0.00406174	0.00484406	0.00589091	2.47621	2.25113	2.75398	2.97615	2.60227	2.57609	2.07426	2.43427	3.1279	2.25862	2.54412	2.83324	1.86092	2.19174	2.86957	2.61804	2.08686	2.15938	3.12815	2.62938	2.34147	2.29859	2.18652	0.477817	0.427371	1.09183	-0.94742	8.28144	0.138846
ATTTCCCCTCGTCAAAAATA	0.00180698	0.00259064	0.00177413	0.00224522	1.42092	1.22995	1.62047	1.53465	0.823686	1.43164	0.968127	1.23703	2.01062	1.43101	1.31322	1.22848	0.61622	1.25243	2.15105	1.62455	1.44096	1.61038	1.70511	1.6987	1.46378	1.42386	1.08482	0.434583	0.407476	1.04418	-0.377657	10.0838	0.0842436
GGATGGCAAGATCCTGGTAT	0.00496915	0.00645075	0.00210455	0.00268079	1.45223	1.2872	1.7809	1.51805	1.20353	1.55206	1.31306	1.27175	2.17682	0.845493	1.14273	2.12586	0.623106	1.36115	2.25995	1.67659	1.59049	1.80765	1.76096	1.93392	1.32744	1.25946	1.3785	0.524387	0.481859	1.08678	-1.91426	10.8966	0.115445
TCCATAGGATGGCAAGATCC	0.00439393	0.00578784	0.00501853	0.00609858	1.59953	1.29968	1.82082	1.18276	0.96295	1.54397	1.77626	0.718189	2.48953	1.97643	1.44834	1.75687	0.946753	1.65105	1.90223	1.64329	1.1353	1.6304	2.13733	1.92045	0.540312	1.55443	1.55174	0.548785	0.610253	0.948393	-0.859052	8.25164	0.129688
ACCGAGGCAGTTCCATAGGA	0.0565458	0.0635119	0.0993998	0.108384	1.80847	1.69077	1.94855	2.02151	1.16798	1.83136	1.98918	1.86882	2.32902	1.78019	1.69567	1.77848	1.27788	2.08082	2.39912	1.50652	1.84864	2.24869	2.16921	1.60608	1.63296	1.61366	1.63371	0.293116	0.44717	0.629997	-1.8312	5.85414	0.279688
ACTCACCGAGGCAGTTCCAT	0.0130789	0.0158043	0.0213874	0.0245673	3.25517	3.09146	3.53233	3.23894	3.26035	3.25792	3.29393	3.03561	3.75669	3.12192	3.08467	3.58337	2.63101	3.27823	3.56572	3.18159	3.01968	3.64622	3.62423	3.52882	2.9374	3.67677	3.04863	0.344813	0.388616	0.852013	-1.13739	9.04874	0.187208
ATGAAGGAGAAAACTCACCG	0.074305	0.0826375	0.071732	0.0790522	0.942972	0.822944	1.09409	1.40618	0.87802	0.972643	0.566328	0.229849	1.09692	0.634007	0.847918	1.22628	0.253049	1.06259	0.929067	0.25167	0.963599	1.9627	1.45765	1.08601	0.850107	0.385886	1.31288	0.352474	0.6259	0.558579	-2.13384	6.12247	0.260938
AAAAGCCGTTTCTGTAATGA	0.0149337	0.0178349	0.013158	0.0153054	2.21879	2.09141	2.32085	2.36658	1.95532	2.19099	2.41315	2.29519	2.60251	2.31019	2.15442	2.4925	1.47793	2.10253	2.60297	2.27972	2.08879	2.22231	2.06335	2.3305	1.98495	2.16777	2.02074	0.248861	0.293959	0.810284	-0.996617	8.87007	0.164063
AACTGCAATTTATTCATATC	0.283592	0.299488	0.353893	0.369477	0.41289	0.312123	0.469634	0.9263	0.183237	0.418135	0.455878	0.581683	1.64371	0.075679	0.181042	1.12134	-0.350359	-0.501244	-0.356876	-0.276819	-0.206353	0.319602	0.82753	0.518828	0.446604	0.897306	0.745305	0.24607	0.813978	0.273487	-2.26266	5.18349	0.377535
ACACTATTCTCAGAATGACT	0.00149143	0.00220144	0.00262864	0.00330288	2.70609	2.57468	3.0183	3.27809	2.68499	3.07298	2.53309	2.76928	3.21856	2.41972	2.33498	3.12228	1.93909	2.69324	3.00081	2.86209	2.2712	2.91344	3.05493	2.60749	2.57071	2.65051	2.54462	0.461034	0.375222	1.13452	-0.885918	10.4929	0.110938
GACGCCGGGCAAGAGCAACT	0.000346511	0.000643439	0.000115355	0.000179078	1.73375	1.46632	1.89495	1.81786	1.7859	1.93749	1.61836	1.39718	1.73881	1.80386	1.55744	2.09277	1.06936	0.989729	1.95268	1.82171	1.66409	1.79494	2.63015	2.38977	1.35593	0.905473	1.52687	0.544079	0.470376	1.23795	-0.0137328	12.5557	0.029642
AAGCATCCCGTATTGACGCC	0.0811392	0.0898545	0.0859948	0.0943598	0.0348881	-0.103267	0.389305	-0.335066	-0.870067	-0.188506	-0.227074	0.322252	0.482948	0.291267	0.292835	-0.15609	-0.84599	-0.227221	0.501971	0.629976	0.0336171	0.694956	-0.497166	0.528335	0.211635	-0.561135	0.024646	0.387128	0.715717	0.54567	-2.0767	6.41796	0.267188
AAAGCATCCCGTATTGACGC	0.0122467	0.0148647	0.0248039	0.02832	1.11084	0.977726	1.42658	1.60827	1.18963	1.1814	1.37405	1.2052	1.71034	0.998114	1.03146	1.39143	0.429372	0.936239	1.6055	0.831514	0.605815	1.76051	1.46265	0.978178	0.899833	0.972643	0.934091	0.418139	0.478996	0.797258	-1.22085	6.70137	0.196568
GCTATAAAAGGTTGAATAAG	0.039901	0.0455539	0.0701259	0.0773452	0.451353	0.329782	0.609061	0.249938	0.413637	0.445308	-1.03463	0.305036	1.13062	0.90099	0.0354792	0.777053	-0.347739	0.399512	1.07012	0.192027	0.615691	0.334552	0.55564	0.650658	0.528165	0.920045	-0.596706	0.419813	0.689406	0.559643	-1.34199	7.48297	0.25741
TACGACGTTTAGGCTATAAA	0.00471368	0.00615581	0.00433807	0.00529743	1.94487	1.74352	2.13365	2.66601	1.79775	2.07166	1.93571	1.67843	2.46189	3.00212	1.48601	2.09783	1.21821	1.68907	2.0667	1.74402	1.80534	2.11321	2.34296	1.8042	2.15832	1.95083	1.67506	0.432921	0.4689	0.877119	-0.711788	9.69072	0.132813
AATGCTCCTATACGACGTTT	0.00357048	0.00476886	0.00196382	0.00248769	2.46803	2.26187	2.62698	2.62507	2.57475	2.42078	2.23941	2.41353	2.73628	2.29583	2.16838	2.72094	1.62326	2.1339	2.71527	2.55315	2.31045	2.74249	2.50712	2.63436	2.52553	2.30935	1.96983	0.341033	0.31105	1.052	-0.789528	8.95188	0.104688
ATCTCAGCGATCTGTCTCCG	0.234429	0.249316	0.115032	0.124519	2.553	2.47715	2.62923	2.57456	2.60378	2.61829	2.29192	2.73907	2.6423	1.73169	2.24395	3.07717	1.83568	2.48722	2.95769	2.5628	2.56488	2.244	2.65021	2.9715	2.49609	2.43513	2.4947	0.191881	0.419436	0.41627	-4.13721	7.73394	0.284375
TTACCAATGCTTAATCAGTG	0.0772622	0.0857755	0.096244	0.105001	2.09988	2.03492	2.22768	1.83808	1.56982	2.08542	2.09307	1.74015	2.37072	3.12195	2.32829	2.26992	1.38154	2.03689	2.58413	1.51647	2.04728	2.1748	2.56346	2.03144	1.79695	2.16598	2.14231	0.288276	0.529575	0.543321	-1.85056	5.88357	0.25741
AAAGTATATATGAGTAAACT	0.295414	0.311568	0.444728	0.460614	-0.284376	-0.65977	-0.152495	-0.825052	0.0927221	-0.201087	-1.52656	0.0696156	0.149851	-0.500832	0.174819	-0.0530327	-1.3744	-1.21048	0.183092	-0.10623	-0.99441	-0.854634	0.00406224	-0.646571	-0.373407	0.839039	-2.08867	0.366261	1.02346	0.343361	-3.11053	5.53429	0.385938
TGGTCATGAGATTATCAAAA	0.0907422	0.100025	0.105079	0.114373	-0.781054	-1.0785	-0.529936	-0.605142	-2.11159	-0.447358	-0.180057	-0.957592	-1.39979	-0.285414	-0.668146	-0.129569	-1.39436	-1.51973	0.10435	-1.29132	-1.2226	-1.44619	-0.15264	-0.75571	-0.779648	-1.87774	-0.571157	0.494971	0.898243	0.551251	-1.81696	6.8788	0.288612
AAACTCACGTTAAGGGATTT	0.00690752	0.00875653	0.00524213	0.00635889	1.97418	1.72355	2.36998	2.6194	1.91741	2.03343	0.602346	2.42285	2.73415	2.07869	1.74071	2.46162	1.24316	1.70221	1.76019	1.85483	1.74914	2.30552	2.43511	2.47748	2.23042	1.37851	1.70228	0.608937	0.615134	0.923725	-0.764275	8.43554	0.131045
GGAACGAAAACTCACGTTAA	0.0443729	0.0504057	0.0618847	0.0686607	0.642296	0.548451	1.08369	0.323904	0.519078	0.941776	0.645988	1.09693	1.17891	1.70424	0.25983	1.35399	-0.0103179	0.911158	1.37761	0.387093	0.0443969	0.534801	1.34102	0.543637	1.00564	0.590076	0.183717	0.424703	0.715475	0.631994	-1.84134	6.45532	0.257813
TGGAACGAAAACTCACGTTA	0.00247893	0.00332247	0.000824398	0.00104488	-7.86128	-6.26191	-10.2246	-10.456	-6.45061	-11.476	-7.64449	-5.19794	-9.96494	-10.0496	-6.73934	-12.0113	0.604125	-5.92401	-7.94362	-7.80237	-8.02755	-11.4316	-11.9694	-10.6902	-5.57274	-7.11581	-6.17505	-4.19094	3.63513	-1.10092	-12.0863	0.185028	0.0468024
CTACGGGGTCTGACGCTCAG	0.00235045	0.00326756	0.00280015	0.00346617	2.27516	2.11927	2.42406	2.29655	2.10304	2.3856	2.30185	2.10716	2.45876	2.06836	2.31929	2.72439	1.7716	2.06201	2.82552	2.3436	1.95503	2.54618	2.51361	2.28729	2.23129	2.24936	1.92471	0.339598	0.308364	1.04578	-0.820275	8.08926	0.110765
ATCCTTTGATCTTTTCTACG	0.0597108	0.0669896	0.0322559	0.0365893	1.13568	0.99087	1.42424	1.32686	1.07418	0.86738	1.28985	0.766862	1.65963	0.136426	1.00144	1.9505	0.366212	1.14725	1.48763	1.0908	0.993284	1.29367	1.63069	1.65677	1.24424	0.831694	0.328776	0.460567	0.583784	0.697246	-2.42127	6.00568	0.219969
GATCCTTTGATCTTTTCTAC	0.00793404	0.00993691	0.0057987	0.00700653	0.682579	0.386861	0.888289	0.888031	0.109257	0.937487	0.732626	0.653127	0.69066	-0.0536355	0.815161	1.21681	-0.163899	0.485046	1.68296	0.771591	-0.378363	0.65325	1.15363	0.911754	0.428961	-0.0155784	0.359151	0.561441	0.636254	0.931898	-1.28532	10.0251	0.143526
AGATCCTTTGATCTTTTCTA	0.00152838	0.00226013	0.00171299	0.0021964	-0.03089	-0.3876	0.381858	0.289766	-0.939151	-0.192752	-0.272136	-0.476309	1.46697	0.203719	-1.18435	-0.223508	-0.681554	0.0935633	0.872034	0.769339	-0.272397	0.502802	0.127478	0.501413	-0.208629	-0.568147	0.404599	0.823592	0.71608	1.07844	-0.603333	7.68987	0.104524
CAGATTACGCGCAGAAAAAA	0.000262553	0.000514497	0.000939838	0.00124622	-0.203426	-1.00651	0.038516	-0.202198	-0.111476	0.233881	-1.07687	-0.871169	-0.168417	0.456402	-1.36701	0.029781	-1.12012	-0.0113008	-0.0609098	0.376137	-1.15999	0.0143392	0.341974	-0.552764	-0.43945	-1.24256	-1.04037	0.984248	0.587188	1.47443	-0.662605	12.868	0.0780034
CAAACCACCGCTGGTAGCGG	0.706536	0.718795	0.648897	0.661752	-0.397291	-0.325009	-0.48996	0.380029	-0.622935	-0.0271274	-0.434419	0.100997	-0.604152	-0.281644	-0.382052	-0.463041	-1.14865	-0.28745	-0.53102	-0.847185	-0.101535	-1.53586	-0.972839	0.680829	0.38233	0.126675	-0.790315	-0.115008	0.841247	-0.14003	-4.20959	3.28359	0.441498
AAACAAACCACCGCTGGTAG	0.00121309	0.00183449	0.000998107	0.00133311	3.15947	2.89428	3.29013	3.24798	2.84417	3.21947	2.9649	2.63195	3.35661	3.17856	2.89045	3.36396	2.3405	3.44952	3.63269	3.29013	2.99157	3.17336	3.29344	3.31752	2.88094	3.01174	2.79288	0.412968	0.285674	1.33996	-1.16083	13.988	0.0842436
TCCGGCAAACAAACCACCGC	0.00443512	0.00583138	0.00493066	0.00601066	1.64959	1.31525	1.78331	2.41675	1.63418	1.58273	1.17708	1.27286	1.73273	2.89894	1.18162	1.6622	1.28952	1.92408	2.28446	1.51773	1.37398	1.78566	2.29633	1.72713	1.16686	1.81608	1.31392	0.478545	0.589208	0.921345	-0.919787	11.1673	0.140406
AGAGTTGGTAGCTCTTGATC	0.161964	0.174594	0.172333	0.184485	1.55432	1.45722	1.66439	1.56674	1.12646	1.09678	1.69468	1.44337	2.25898	1.22402	1.426	1.98206	0.748268	1.48254	1.64242	1.96665	1.87847	1.50761	1.87989	1.66264	1.4107	1.43433	1.84167	0.205921	0.483361	0.40825	-2.18017	7.30432	0.307332
GTTACCTTCGGAAAAAGAGT	0.00370606	0.00492743	0.00355401	0.00434336	1.33282	1.11375	1.51142	1.32578	1.32479	0.904127	1.02766	1.42918	1.75289	1.4295	0.732544	1.57628	0.591815	0.713998	1.93748	1.36556	1.27025	1.43936	1.67057	1.57322	1.20939	0.729582	1.29102	0.449161	0.465532	0.980649	-1.01524	9.47025	0.120313
CTGCTGAAGCCAGTTACCTT	0.00304213	0.00410554	0.00515697	0.00623769	1.68146	1.53877	1.92724	1.87982	1.78449	1.8961	1.34605	1.67511	1.9383	1.4253	1.38246	2.00252	1.17837	1.53786	2.13554	1.66783	1.54033	1.63033	2.11556	2.20642	1.62987	1.46393	1.72444	0.379483	0.328549	1.08137	-0.899608	8.22736	0.131045
TACACTAGAAGGACAGTATT	0.00811083	0.0101254	0.0040496	0.00495671	2.72957	2.5833	2.96075	2.95302	2.41144	2.97712	2.64646	2.79433	2.95009	3.82182	2.55792	2.90324	1.99944	2.80945	2.98788	2.97935	2.61267	2.44931	3.02481	2.59872	2.53712	2.47739	2.62323	0.378874	0.389112	0.910516	-1.40697	14.6088	0.11875
CTAACTACGGCTACACTAGA	0.0181911	0.0215697	0.0348214	0.0393528	0.809534	0.543679	1.08682	1.18943	0.28021	1.10797	0.0907729	1.19935	1.08533	1.27486	0.504213	0.652549	0.140289	0.566056	0.7229	0.567583	1.26232	1.07199	1.53091	1.1076	0.315891	0.683588	0.86821	0.491625	0.549145	0.782611	-1.38283	7.86476	0.218409
TTGAAGTGGTGGCCTAACTA	0.0136376	0.0165004	0.00644769	0.00779888	1.26413	1.59735	0.798239	0.862735	1.33172	0.796475	1.62757	1.61702	-0.684826	2.06415	1.60695	0.748048	1.10326	1.71125	-0.133855	1.42516	2.01194	1.22588	0.791546	0.616169	1.66823	1.08726	1.54054	-0.752934	0.705047	-0.875191	-11.6339	1.57715	0.139063
CTACAGAGTTCTTGAAGTGG	0.00374308	0.00498676	0.0038698	0.00474647	2.10595	1.97457	2.3393	1.87058	2.0182	2.47838	1.91356	2.02867	2.6945	2.24937	1.92412	2.07095	1.55879	2.24243	3.01882	2.29734	2.04836	2.13737	2.72195	2.37056	2.13743	1.53509	1.92629	0.4234	0.429866	0.988534	-0.551884	8.66096	0.120125
GTGCTACAGAGTTCTTGAAG	0.000701077	0.00115389	0.000952523	0.00126371	2.26296	2.0503	2.53783	3.02688	1.8438	2.31664	2.05109	2.08474	2.71399	2.2916	2.05605	2.80259	1.60553	2.31477	3.02907	2.00129	1.99077	2.55238	2.49449	2.43484	2.03956	2.26645	2.07412	0.51516	0.408634	1.23372	-0.480755	10.3935	0.0828128
AGCAGAGCGAGGTATGTAGG	0.00263327	0.00363554	0.00475264	0.00578283	3.09993	2.98318	3.38249	3.4814	2.66542	3.14577	3.03023	3.1599	3.41307	3.02585	3.02279	3.67193	2.44003	2.96323	3.52675	2.91755	2.9799	3.3986	3.36318	3.34845	2.9276	3.29041	2.96865	0.387957	0.363589	1.01584	-1.02466	9.34734	0.121685
ATTAGCAGAGCGAGGTATGT	0.00193012	0.00275179	0.00131136	0.00168392	3.36533	3.20203	3.52033	3.47933	3.35064	3.3933	3.28586	3.09493	3.80847	3.30693	3.28468	3.41429	2.57976	3.4982	3.73974	3.61284	3.32206	3.39315	3.73608	3.53894	2.80886	3.12182	3.04918	0.37641	0.327701	1.10119	-0.500742	9.79489	0.0984377
GTAACAGGATTAGCAGAGCG	0.00413882	0.00547756	0.00446975	0.00546588	0.977852	0.682672	1.28711	2.0946	-0.0186973	1.44383	0.69592	0.653624	1.3653	0.796785	1.05346	0.949429	0.48581	1.27052	1.13846	0.77585	0.472032	1.74306	1.68741	1.08177	1.02275	0.739014	0.634739	0.569109	0.590515	0.988034	-0.704208	6.96331	0.125
TGGCAGCAGCCACTGGTAAC	0.0870459	0.0959755	0.131495	0.141518	0.484279	0.367421	0.54562	0.0753557	0.396971	0.336331	-0.00234685	0.510119	0.922464	1.00732	-0.31249	0.450549	-0.140656	0.678016	0.571179	0.519316	0.488992	0.556499	0.517905	0.716908	0.874287	0.355347	-0.0244039	0.254937	0.486742	0.529778	-1.59599	6.43773	0.276131
TCGCCACTGGCAGCAGCCAC	0.316643	0.332924	0.31185	0.327157	-0.717554	-0.45095	-0.955331	0.551482	-0.626981	-0.93938	0.117814	-0.326117	-2.22655	-1.17155	-0.988813	0.0548281	0.0789525	-0.149156	-1.14153	-0.767016	-1.24367	-0.438236	-1.66718	-1.05081	-1.45146	-0.397045	-0.536835	-0.402505	1.01284	-0.382632	-4.61066	2.66347	0.351563
AAGACACGACTTATCGCCAC	0.00988715	0.0122291	0.00578077	0.00697644	0.81657	1.06138	-0.1018	0.598486	1.21538	0.84746	1.11475	0.775376	-2.38176	-0.617795	1.24891	-0.365816	0.554068	0.89782	-1.32997	1.00944	1.14354	0.100639	-0.865697	1.08208	1.10797	1.06117	0.725876	-1.09029	1.08768	-0.864867	-13.259	0.655453	0.141966
CTATCGTCTTGAGTCCAACC	0.187593	0.197363	0.117362	0.125492	-9.26714	-7.63768	-10.5399	-8.23464	-7.05109	-7.33532	-7.1835	-6.37028	-12.001	-10.4134	-10.3902	-11.7015	-3.87916	-6.4439	-10.7888	-12.6343	-10.6976	-10.4723	-11.5387	-10.7163	-11.0733	-11.0985	-7.34708	-2.57587	4.59076	-0.510256	-6.49804	2.87115	0.273011
CCCGACCGCTGCGCCTTATC	0.0746805	0.0828472	0.0778074	0.0855974	-3.08607	-2.40084	-3.53659	-4.7652	-3.57931	-4.06249	-1.75102	-2.1425	-4.01596	-3.16392	-3.32008	-2.42239	-1.21593	-3.11578	-3.2666	-3.99521	-4.4388	-3.82408	-2.9293	-1.90758	-1.46523	-2.54291	-2.16579	-0.885423	1.38916	-0.619045	-6.00656	1.80962	0.259375
TAGGTCGTTCGCTCCAAGCT	8.44777e-05	0.000213222	6.74031e-05	0.000115494	-1.605	-1.06161	-3.15169	-1.79117	-1.0426	-2.80017	-1.15487	-2.04651	-3.74878	-1.41273	-0.485013	-3.58614	0.54152	-1.3181	-4.69171	-2.56973	-1.19915	-3.79913	-2.5399	-4.178	-1.13315	-0.963806	-0.307489	-2.25117	1.26359	-1.6401	-14.6932	-0.0364246	0.0234386
GTAGGTCGTTCGCTCCAAGC	0.206229	0.216262	0.185474	0.194426	-9.66762	-8.73814	-10.5236	-10.2476	-7.75371	-8.89181	-8.49074	-7.10743	-9.77507	-10.0771	-10.7142	-12.2584	-2.61235	-7.75683	-10.9187	-10.0697	-10.7912	-11.8372	-11.2309	-11.7782	-8.6443	-11.1948	-10.735	-1.92713	4.26753	-0.413979	-6.28666	2.20152	0.2875
TAGGTATCTCAGTTCGGTGT	0.110299	0.120806	0.0355074	0.0400948	1.39937	1.23704	1.63867	0.152918	0.630511	1.25527	1.43488	1.27117	1.86289	2.84889	1.41573	1.90502	0.666878	1.17629	1.90245	1.60248	1.54321	1.6595	1.1896	1.5676	1.41705	1.11692	1.16548	0.429854	0.647101	0.599057	-2.9307	8.99182	0.216849
ACGCTGTAGGTATCTCAGTT	0.00300885	0.00408307	0.00313555	0.00389179	1.98678	1.849	2.25998	2.2899	1.95235	2.23011	2.09155	1.84411	2.81664	1.74912	2.03272	2.34122	1.44518	1.87456	2.30309	1.93212	1.53047	2.03112	2.25346	2.33211	1.79135	1.86251	1.78002	0.393993	0.359719	1.1161	-0.869021	9.50695	0.110938
TTTCTCAATGCTCACGCTGT	0.0102162	0.0125953	0.00631635	0.0076437	-2.14817	-1.6136	-3.55425	-3.10344	-1.22646	-4.01347	-1.30005	-2.00732	-7.32685	-0.835208	-1.5465	-7.69171	-0.834812	-1.23617	-6.67584	-1.59788	-1.90121	-2.83917	-9.42521	-3.16687	-2.36794	-2.27665	-1.69331	-2.07742	2.83284	-0.83938	-13.2856	0.963513	0.14375
CTTTCTCCCTTCGGGAAGCG	0.188074	0.201747	0.379962	0.395284	-1.82865	-1.63773	-2.13738	-2.1468	-1.36683	-1.30233	-2.292	-0.909836	-4.695	-2.22015	-1.57372	-1.47334	-2.15679	-1.59866	-1.50233	-4.57503	-2.89632	-2.65526	-2.2539	-1.17225	-0.900942	-1.59224	-2.24683	-0.353372	1.23091	-0.227068	-7.36378	2.60318	0.376563
CTGTCCGCCTTTCTCCCTTC	0.000124658	0.000287825	7.29848e-05	0.000124135	-1.34604	-0.66368	-2.48268	-1.11976	-1.72197	-2.83079	-0.561008	-0.861021	-2.67405	-3.03675	-0.593935	-1.66742	0.356229	-1.1078	-3.93525	-1.71413	-0.734792	-2.28027	-2.10777	-4.00409	-0.71627	-0.166583	-0.595634	-1.81995	1.12772	-1.56569	-10.1624	-0.0841072	0.0187513
CCTGTCCGCCTTTCTCCCTT	0.00121664	0.00185282	0.000307246	0.000445496	-0.666935	-0.105783	-1.02994	-0.919138	-0.038133	-1.11301	-0.142261	-0.47146	-1.01649	-0.801039	0.925366	-1.03285	0.642605	0.33749	-2.88232	-0.187121	-0.387988	-1.27057	-0.954906	-1.25651	-0.606287	-0.800893	0.214725	-0.97147	0.810898	-1.23042	-12.8593	0.390162	0.0592828
GTTCCGACCCTGCCGCTTAC	0.00144602	0.00215843	0.000446873	0.000631301	-1.07973	-0.588878	-2.55542	-2.53235	-0.452418	-2.9344	-0.895183	-1.24185	-2.68633	-2.4103	-0.327863	-0.82747	-0.300798	-0.695513	-5.08214	-0.948422	-0.370411	-2.55912	-1.53467	-2.86528	-0.770293	-1.71789	-0.321931	-1.82101	1.13805	-1.35741	-16.1449	0.555095	0.0656254
AGATACCAGGCGTTTCCCCC	0.0108772	0.01315	0.00592902	0.00711815	-6.30927	-5.0843	-8.24858	-10.7859	-4.30415	-7.28862	-5.66927	-5.37666	-12.3696	-9.89065	-4.88263	-6.404	-2.23709	-6.73697	-10.5762	-4.73399	-8.04994	-6.41519	-9.0731	-7.76635	-4.35732	-4.97276	-5.24263	-3.04834	3.33207	-0.879774	-9.27107	0.722181	0.129485
GACAGGACTATAAAGATACC	0.192125	0.201669	0.159315	0.167861	-9.95947	-8.69741	-11.0453	-10.9004	-11.018	-11.0963	-6.91714	-7.79135	-12.6795	-10.7864	-6.76062	-12.2931	-4.63534	-11.1964	-11.0381	-12.2426	-10.581	-8.37108	-11.1465	-10.5968	-10.7885	-8.90759	-10.4123	-2.46845	4.41303	-0.486168	-6.19028	2.19645	0.276131
CAGAGGTGGCGAAACCCGAC	0.0606411	0.0658781	0.0257088	0.0287329	-8.07168	-6.66023	-9.4016	-10.32	-6.94833	-11.1888	-6.86194	-7.6618	-9.85703	-10.6021	-6.19074	-9.65179	-2.95428	-5.5467	-8.75894	-6.31273	-7.22202	-8.54511	-11.7942	-8.37014	-8.56575	-5.48184	-10.805	-2.85148	3.39231	-0.751873	-8.37546	1.58607	0.179407
ATCGACGCTCAAGTCAGAGG	4.83589e-05	0.000144652	1.08251e-05	2.82878e-05	0.94973	1.36383	0.165064	0.557446	1.21355	0.518926	1.52801	1.35765	-0.614483	0.723971	1.9206	-0.240362	1.1357	1.34345	-0.530807	0.639387	1.53249	-1.03247	0.558284	-0.287544	1.10004	1.30024	1.66214	-1.34423	0.76779	-1.88793	-17.8287	-0.384783	0.000109648
AAAATCGACGCTCAAGTCAG	0.00539162	0.0069896	0.00593798	0.00719848	0.387713	0.657351	-0.431498	0.591728	0.552941	-0.562377	0.876009	0.557462	-0.93709	-0.66798	1.20948	0.0672853	0.256943	0.383873	-1.53121	0.238294	0.860097	-0.398761	1.15194	-0.501043	0.761163	0.726551	0.389091	-0.994523	0.788359	-1.11182	-9.95427	1.11132	0.140406
CGTTGCTGGCGTTTTTCCAT	0.00840831	0.0104913	0.00376155	0.00462237	-1.68225	-1.32369	-2.32243	-1.72731	-1.09566	-1.80877	-1.9392	-1.61029	-2.29943	-4.08938	-1.20749	-1.2972	-1.95062	-1.44505	-4.18237	-1.61635	-1.3561	-2.79774	-2.74066	-2.35254	-1.16901	-0.938656	-1.2815	-0.919782	0.92102	-0.939324	-10.4632	0.588165	0.128125
CCGTAAAAAGGCCGCGTTGC	0.331167	0.347429	0.226269	0.23998	-1.07992	-1.23707	-0.764261	0.258903	-1.12466	-1.08545	-1.17198	-1.59281	-0.497927	-0.630392	-1.50576	-0.415808	-1.35134	-1.36755	-0.882183	-2.41355	-0.656513	-1.3997	-0.504342	-1.76135	-0.884883	-1.72823	-0.714091	0.354228	0.811141	0.380384	-2.70574	4.72116	0.321373
AAAGGCCAGGAACCGTAAAA	0.0208268	0.0244988	0.0239785	0.0274551	1.10598	0.894584	1.39062	1.183	1.13491	1.25542	0.731569	0.853667	1.69851	0.885651	1.52275	1.52026	0.478405	1.01423	1.802	1.39165	0.830406	1.38373	1.62676	0.527579	0.912285	0.681207	1.07832	0.453306	0.469156	0.865241	-2.00907	8.4117	0.189063
CAAAAGGCCAGCAAAAGGCC	0.124854	0.136003	0.140175	0.15123	0.315463	0.12284	0.559305	0.725028	0.467187	0.48803	0.216467	0.835763	1.19474	-0.370112	-0.0969229	-0.198825	-0.309573	0.462593	0.850205	0.258312	0.373729	0.152375	0.880841	0.624335	0.0126382	-0.411273	-0.304252	0.370901	0.708585	0.504732	-2.22987	4.91936	0.282813
GTGAGCAAAAGGCCAGCAAA	0.000137817	0.000310776	4.61758e-05	8.26168e-05	1.71469	1.52464	2.15994	2.33262	1.21504	2.16222	1.31857	1.6728	1.69612	2.1593	1.51918	1.91987	1.15507	1.5628	2.71426	1.78653	1.44622	2.64241	2.33414	1.82857	1.67021	1.53266	1.67334	0.649115	0.429851	1.51061	0.0705792	10.0405	0.0171621
GGAAAGAACATGTGAGCAAA	0.103019	0.11317	0.0984323	0.107595	0.712544	0.410381	1.08877	1.21373	0.343784	0.215039	-0.288165	0.468031	-0.395674	1.22618	0.623393	0.896428	0.0105103	1.10441	1.5257	0.0672174	0.820762	1.28053	1.78208	0.961328	0.975541	-0.128802	0.220831	0.52916	0.879355	0.598528	-2.24151	5.41753	0.276563
ACAGAATCAGGGGATAACGC	0.0377369	0.0431123	0.0434377	0.0486956	0.934237	1.07508	0.754784	0.688723	0.960084	0.791637	1.2507	0.686265	0.490266	1.20399	0.974948	1.15199	0.47881	1.2329	0.196145	0.900375	1.37116	0.903116	0.498716	0.288779	1.10922	1.02831	1.454	-0.344868	0.488773	-0.6762	-6.00298	1.57303	0.227769
ACGGTTATCCACAGAATCAG	4.04849e-05	0.000128615	1.13325e-05	2.91162e-05	1.64788	2.19802	0.50799	0.499944	2.08771	0.358222	2.39396	2.03291	-1.49929	-0.0372998	2.40374	0.537269	1.73041	2.53396	-0.543988	1.5884	2.27822	0.692604	0.595293	0.970115	2.05305	2.02089	2.54643	-1.76241	0.777402	-2.23143	-22.5501	-0.375497	0.000109648
TACGGTTATCCACAGAATCA	0.00070126	0.00116263	6.46968e-05	0.000112729	-1.24994	-0.251798	-2.60376	-3.09008	-0.40326	-2.13827	-0.192937	-0.386078	-5.94037	-1.61636	0.151392	-1.34818	0.0815935	-1.70755	-3.58931	-1.1687	-0.155254	-5.5865	-2.45914	-2.81629	-0.35488	-0.662997	0.162076	-2.30872	1.48375	-1.53205	-18.7241	-0.11366	0.023402
ATACGGTTATCCACAGAATC	4.13052e-05	0.000129405	1.14171e-05	2.92542e-05	0.620762	0.949885	-0.514973	-0.253703	0.84886	-0.143617	1.68722	0.930327	-2.07894	-0.447945	1.49329	-0.840535	1.04462	0.970412	-1.43126	0.34985	0.742148	-0.581433	-0.747853	0.492846	0.746151	0.843627	1.77974	-1.54823	0.855923	-1.85756	-18.9435	-0.26385	0.000109648
CTCACTCAAAGGCGGTAATA	0.158652	0.17125	0.0662453	0.0729288	1.46556	1.35029	1.56472	1.59061	1.33231	1.58654	1.36868	1.49964	1.39787	1.393	1.17573	1.30554	0.773349	0.446966	1.59212	1.96727	1.55041	1.50364	1.75681	1.6309	1.31173	2.31301	1.40779	0.210853	0.46251	0.429478	-2.66137	11.0233	0.24493
GGTATCAGCTCACTCAAAGG	0.0363996	0.0416991	0.039878	0.0448637	1.1854	1.03758	1.41689	2.16029	1.15364	1.50137	1.11753	1.65531	2.06665	1.39165	1.37886	1.20072	0.635252	0.995643	1.08645	0.748867	0.860957	1.44569	1.55087	1.20671	1.13892	0.667477	0.841033	0.367008	0.538303	0.664482	-1.77361	7.46312	0.223438
AGCGGTATCAGCTCACTCAA	0.000660498	0.0010912	0.000641133	0.000858755	0.92464	0.820484	1.18056	1.38698	0.878135	1.06582	0.817926	0.888048	1.1291	0.931164	0.266859	1.03677	0.241597	0.524683	1.2174	0.842709	0.834076	1.67762	1.38312	1.48794	0.869307	0.861356	0.8873	0.509711	0.413355	1.18243	-0.178971	11.038	0.065523
GGTCGTTCGGCTGCGGCGAG	0.854937	0.862149	0.912333	0.916624	0.392941	0.392941	0.175248	-0.999779	0.294714	-0.387802	-0.4063	-0.938435	-0.338678	-0.807769	-0.293626	0.578122	0.986156	0.393648	0.599765	1.31564	0.562055	-0.281776	1.18049	0.739481	0.719058	0.59176	0.354299	0.000262744	1.07029	0.000207003	-4.48236	3.80393	0.5
TGCGCTCGGTCGTTCGGCTG	0.902018	0.9071	0.673604	0.68626	-1.77932	-2.05393	-1.63717	-1.84871	-1.71516	-3.26942	-1.39208	-2.94245	-1.67267	-0.458608	-1.9628	-1.12608	0.0215728	-2.18048	-1.58722	-2.01298	-2.46766	-1.41055	-3.13791	-1.39867	-2.23885	-0.47837	-2.57561	0.199302	1.38094	0.158998	-4.4333	3.93772	0.446875
ACTCGCTGCGCTCGGTCGTT	0.555139	0.569907	0.7462	0.755997	-3.64107	-3.63685	-3.65386	-3.91058	-3.49775	-2.66355	-3.64401	-3.37323	-2.76261	-3.53751	-4.0434	-2.42275	-3.98128	-3.5733	-5.04478	-4.1293	-3.91406	-4.27605	-2.26496	-3.97707	-3.31877	-2.47169	-5.57723	0.123865	1.36174	0.100616	-3.55084	4.93701	0.460938
GCTCACTGACTCGCTGCGCT	0.0558916	0.0613164	0.0553996	0.0601757	-9.21523	-7.87698	-10.9315	-11.0368	-5.83161	-11.2098	-7.74118	-8.76152	-11.863	-10.2367	-10.7526	-12.5908	-3.62751	-7.77358	-11.6557	-7.12335	-10.0453	-10.736	-11.4495	-10.9159	-6.42742	-9.13702	-8.27771	-3.24216	4.17166	-0.689597	-8.1681	1.76756	0.195313
GGCCAACGCGCGGGGAGAGG	0.342674	0.35452	0.308992	0.320013	-10.2625	-9.54168	-11.036	-10.4088	-7.87298	-11.1787	-8.67027	-10.8696	-8.88594	-10.4593	-11.031	-12.3449	-7.75704	-10.7389	-11.3663	-12.6224	-8.2907	-11.0371	-11.9106	-10.9965	-11.0266	-10.9353	-10.6675	-1.32334	4.02614	-0.286741	-5.98716	2.93055	0.334375
ATCGGCCAACGCGCGGGGAG	0.551278	0.566627	0.795408	0.803766	-2.76485	-2.8276	-2.66588	-5.95912	-2.91625	-2.27613	-1.70524	-2.79772	-2.13199	-2.25272	-2.22714	-2.58739	-3.45434	-2.8556	-3.13768	-2.76769	-3.08175	-3.69342	-2.50488	-2.88551	-2.77884	-2.62405	-3.21175	0.0462513	0.889951	0.0415153	-8.27032	3.58125	0.469579
TTAATGAATCGGCCAACGCG	0.356209	0.368234	0.384242	0.394825	-10.7927	-10.1601	-11.2882	-10.6697	-8.10299	-11.0833	-11.2707	-11.2936	-12.0169	-10.2411	-11.5832	-12.1024	-7.76001	-11.0031	-10.8762	-12.4374	-10.4446	-11.1926	-11.7967	-11.0031	-11.5088	-8.75882	-10.8253	-1.2175	4.11693	-0.271848	-5.0023	2.89296	0.363495
GTCAACCTGCATTAATGAAT	0.0681789	0.0761182	0.105058	0.114512	0.769477	0.388523	1.02974	1.43486	-0.036641	0.49124	0.296825	0.0333053	1.19761	0.486116	1.36225	1.28322	-0.0954013	1.36998	0.866127	1.01241	0.451334	1.06362	1.13539	0.628963	0.626414	1.1533	0.284449	0.493902	0.680702	0.646055	-2.34534	6.0131	0.279688
AAGCATAAAGTGTAAAGCCT	0.39091	0.401777	0.371661	0.381756	-10.7892	-9.97041	-11.4227	-11.0837	-10.3232	-11.1291	-11.3906	-10.5499	-11.9837	-10.0522	-10.528	-11.89	-6.57636	-11.1602	-11.4329	-11.8554	-10.1746	-11.2953	-12.1045	-10.8347	-10.7848	-11.6901	-5.67652	-1.6085	4.68059	-0.30111	-5.03472	2.62033	0.352574
ATTCCACACAACATACGAGC	0.440453	0.453366	0.469922	0.482043	-10.6169	-10.1954	-11.0398	-10.7121	-10.7867	-11.3816	-8.62592	-10.8438	-11.9342	-10.2471	-11.3928	-12.3107	-6.61693	-11.0925	-11.5011	-12.3927	-9.98153	-8.4993	-11.1821	-10.4439	-11.3001	-11.1035	-11.08	-0.956968	4.47921	-0.189697	-4.60786	3.11822	0.402496
TAAATAGCTTGGCGTAATCA	0.0934011	0.102977	0.145846	0.157111	0.111801	-0.160985	0.173137	0.85143	0.103393	-0.36761	-0.808033	-0.737551	0.0793324	1.01586	0.332697	0.161708	-0.829419	0.639372	0.924096	-0.0133879	-0.549985	0.755375	0.166173	-1.14379	-2.05025	0.193201	0.151652	0.621506	1.04764	0.508174	-1.98316	8.70295	0.290172
ATAGTGTCACCTAAATAGCT	0.00228165	0.00320677	0.00245121	0.00308199	2.18985	2.03566	2.47195	2.95238	1.92198	2.18509	2.44687	2.07322	2.80233	1.93531	2.10356	2.37943	1.29418	2.12725	2.48165	2.27909	1.84331	2.52376	2.89012	2.47474	1.75498	2.02654	2.15142	0.479379	0.45991	1.09532	-0.800153	8.28227	0.118565
GTTACTAGTGGATCCGAGCT	0.000149464	0.000327174	3.13758e-05	5.97407e-05	1.41862	1.22266	1.60637	1.5148	0.900338	1.49446	1.33367	1.33398	2.09523	1.50672	1.19882	2.02226	0.71335	1.27897	1.52688	1.46236	1.37356	2.09865	1.63132	1.74434	1.13077	1.27153	0.906912	0.561779	0.403329	1.39685	0.101859	12.3875	0.0109227
ACACTGGCGGCCGTTACTAG	0.00348114	0.00465741	0.00538726	0.00648353	2.02321	1.76775	2.14945	2.15346	2.06894	1.97338	1.73237	1.60614	2.43271	2.27255	1.90096	2.17929	1.31608	1.40312	2.18641	2.01619	1.82024	2.02196	2.2745	2.03833	2.04216	2.21001	1.46303	0.395368	0.340131	1.06796	-0.646828	8.36155	0.117188
GCAGAATTCCAGCACACTGG	0.207285	0.22142	0.250851	0.265213	2.29903	2.24262	2.44124	2.85661	2.39584	2.52717	2.16456	2.33727	2.96137	2.44963	1.98927	2.43992	1.65483	2.25506	2.05965	1.88194	2.28087	2.02603	2.29046	2.53506	2.17785	2.66627	2.2419	0.187205	0.459882	0.390605	-3.3703	6.02316	0.330733
TCTGCAGAATTCCAGCACAC	0.0111571	0.0136482	0.0154514	0.0179736	2.07109	1.75405	2.27185	1.67808	1.70948	2.4289	0.910064	2.26901	2.24032	2.99195	1.7946	2.63969	1.24982	1.584	2.31025	1.99305	2.34265	2.14631	1.98969	2.38333	2.13946	1.67439	1.84059	0.496678	0.583463	0.85981	-1.25531	7.7858	0.176563
TCGAGCGGCCGCCAGTGTGA	0.00135841	0.00203197	0.000104783	0.000165266	2.09581	1.92531	2.37183	2.17049	1.99679	2.11981	2.01715	2.1415	2.69264	3.32954	1.62565	2.39378	1.70187	1.90789	2.07155	2.27866	1.91411	2.37291	2.54672	2.40764	1.80216	1.91911	2.00873	0.467244	0.311774	1.43656	-0.0607503	12.3269	0.0327621
CCTCTAGATGCATGCTCGAG	0.0460043	0.0521201	0.0626138	0.0692655	-0.00159613	-0.187977	0.210705	0.213565	-0.82797	0.36599	-0.453415	0.14112	0.2177	-0.246598	-0.451643	0.382761	-0.462719	-0.203949	0.343302	-0.0997831	0.257149	-0.220974	0.0176817	0.780163	-0.021592	0.394463	-0.177471	0.353649	0.527799	0.64756	-1.51501	6.65228	0.24375
GACTTCGAATAGGGCGAATT	0.00808015	0.0100948	0.00747252	0.00894835	2.66655	2.49725	2.93409	2.83192	2.51432	2.60222	2.37358	2.7298	3.34041	2.69324	2.60752	2.15558	1.88981	2.87269	3.26192	2.90719	2.21134	3.01156	3.27228	2.96397	2.47253	2.58154	2.30893	0.458006	0.458989	0.963149	-1.33521	7.30445	0.148438
CGACTTCGAATAGGGCGAAT	0.0312315	0.0360601	0.0267016	0.0305494	0.930441	0.668644	1.20137	0.910817	0.685518	0.990019	0.034436	0.695083	1.55407	0.336643	1.37775	1.60344	0.301188	-0.0474843	1.64451	0.959295	1.26177	1.63447	1.38845	0.804679	1.23479	0.531879	0.710552	0.472382	0.693855	0.765413	-1.68852	10.3164	0.205928
TTGTAATACGACTTCGAATA	0.00300904	0.00410387	0.00421197	0.00511559	2.23229	1.86355	2.36714	2.35618	1.88383	2.2583	1.35117	1.85059	2.71371	2.71035	1.51957	2.49714	1.39547	2.30152	2.51577	1.87138	2.27559	2.24284	2.2244	2.36822	2.21979	2.17474	1.7186	0.496089	0.46156	1.0493	-0.743643	8.70141	0.121875
ATTGTAATACGACTTCGAAT	0.0600535	0.0673142	0.0453233	0.0507919	1.53108	1.38907	1.69713	1.05447	1.19554	1.6454	1.54062	1.70014	1.45993	1.59378	1.38019	2.02976	0.747984	1.53477	2.0045	1.76455	1.6274	1.73077	1.88549	0.986585	0.961342	0.88716	1.39933	0.302495	0.548566	0.57553	-2.2951	6.08205	0.23125
GTCACGACGTTGTAAAACGA	0.0792429	0.0878297	0.11275	0.122233	0.157765	0.0908941	0.359357	1.10443	0.315173	0.163807	0.0579581	0.0809737	0.169829	0.62672	0.148654	0.991426	-0.420549	0.142781	0.797692	0.128108	-0.20883	-0.00847936	-0.632638	0.807901	-0.0440379	0.298527	0.156411	0.438344	0.607773	0.622814	-2.20798	7.72084	0.270313
GATTAAGTTGGGTAACGCCA	0.709914	0.721966	0.767001	0.776381	0.888639	0.969096	0.825244	1.33969	0.733681	0.911874	0.681962	1.67788	0.715889	0.672649	1.06232	0.715333	0.52764	1.66332	0.910353	1.13849	1.03082	0.700831	1.44975	0.522449	0.295592	0.939644	1.14816	-0.04337	0.567218	-0.0787988	-4.76208	3.12666	0.467188
CGATTAAGTTGGGTAACGCC	0.0180999	0.0214783	0.00816085	0.00973376	0.3305	0.0411643	0.515566	0.676874	0.276421	0.387657	0.0116819	-0.648549	0.898119	0.56163	0.0678236	0.528755	-0.30651	0.256409	0.479031	0.365438	0.617316	1.52	-0.539266	0.479618	0.198487	-0.0540322	-0.486499	0.508233	0.641123	0.781207	-1.83957	9.70138	0.156006
TGCTGCAAGGCGATTAAGTT	0.00606314	0.00775645	0.00919261	0.010929	2.06416	1.90688	2.43998	2.62307	2.01771	1.91254	1.83209	2.08605	2.58104	2.93955	1.62685	1.63408	1.24526	2.35782	2.28035	2.19676	1.89349	2.54042	2.56583	2.30356	1.76201	1.98592	1.91429	0.515695	0.480214	0.944724	-1.25925	8.82923	0.15
GTGCTGCAAGGCGATTAAGT	0.0142705	0.0171465	0.0279521	0.0316824	1.94309	1.79421	2.06068	2.12134	1.81499	2.11023	1.08754	1.29519	2.36051	1.75352	2.12199	2.11147	1.23725	1.7858	2.04065	1.84333	1.98591	1.8907	2.00451	2.45117	2.04642	1.4932	1.90062	0.337594	0.435416	0.82021	-0.924007	7.98217	0.201248
CGAAAGGGGGATGTGCTGCA	0.00322367	0.00436836	0.00515071	0.0062289	1.79039	1.55399	1.93208	1.82839	1.86911	1.91799	1.74869	1.48455	2.40855	1.85206	1.48226	1.89943	1.20281	1.66847	2.31511	1.48894	1.59528	2.22082	2.54326	1.79175	1.90892	1.43005	1.2307	0.43788	0.440568	1.00923	-0.792873	10.3615	0.127925
TTACGCCAGCTGGCGAAAGG	0.472517	0.489126	0.359111	0.374937	1.8591	1.69889	1.97862	1.98224	1.22388	1.32008	1.70058	2.27566	2.10694	2.11212	1.57518	2.31562	1.2541	2.00657	1.53998	2.10607	1.69865	1.94186	0.98268	1.9099	1.46993	2.03438	1.81079	0.172455	0.560532	0.287724	-3.2478	4.46567	0.386895
ATTACGCCAGCTGGCGAAAG	0.168141	0.181071	0.196444	0.209667	1.45495	1.21377	1.70731	0.868474	1.57849	0.921071	1.15866	1.26511	1.74278	0.83196	1.10334	2.1108	0.786599	1.11536	1.63998	1.77112	1.47733	1.63696	1.93671	2.13382	1.44274	1.84409	1.04882	0.376073	0.667118	0.518495	-2.90234	5.24543	0.323438
TATTACGCCAGCTGGCGAAA	0.380967	0.397967	0.384981	0.40099	0.115383	0.0027557	0.232086	-1.60008	-0.627642	0.225502	0.0949493	-0.815527	1.23347	1.97878	0.038914	0.209317	-0.803966	-0.66954	-0.842843	-1.20293	0.508607	0.85252	0.89066	0.129907	-0.0105236	0.350538	0.232513	0.535114	1.16897	0.360998	-3.90666	6.76355	0.371295
CTATTACGCCAGCTGGCGAA	0.064389	0.0719003	0.0903051	0.098645	1.248	1.16574	1.34257	1.7364	0.616609	1.14	1.15144	1.35761	1.74878	0.742359	1.2675	1.36046	0.588211	1.21097	1.30223	1.2934	0.76884	1.05022	1.77031	1.42058	1.01867	1.41659	1.22789	0.291419	0.505266	0.57973	-1.54072	7.25148	0.266771
CTCTTCGCTATTACGCCAGC	0.0737536	0.0818849	0.09291	0.101497	-4.72404	-4.26997	-6.75399	-6.53982	-6.52801	-4.50887	-7.17064	-3.37076	-8.94992	-7.79754	-4.18535	-8.41255	-4.86054	-4.47466	-2.12946	-4.7284	-3.68915	-7.72235	-9.23982	-3.72624	-2.84268	-3.2143	-4.69096	-1.9428	3.12479	-0.581329	-6.22765	2.28592	0.262091
TTGGGAAGGGCGATCGGTGC	0.582543	0.595597	0.553612	0.566267	-8.67747	-8.09316	-9.04408	-10.9316	-10.0061	-8.94624	-8.41423	-8.53412	-9.97491	-7.11902	-4.38255	-8.65884	-4.54097	-6.90365	-11.254	-10.0904	-3.26789	-2.24598	-7.86762	-11.3569	-10.7443	-11.4523	-10.812	-1.0531	5.108	-0.196849	-4.11814	4.31223	0.420313
GTTGGGAAGGGCGATCGGTG	0.13024	0.141581	0.0667823	0.0739645	-1.98405	-2.4182	-1.28286	-2.45507	-2.44683	-0.537495	-1.67142	-2.74114	-0.951438	-4.75655	-1.83624	-1.09278	-2.32326	-2.79322	0.0766029	-1.49534	-2.24857	-0.68298	-1.54478	-3.24229	-4.8002	-1.1989	-3.8136	1.0622	1.71377	0.548042	-3.06188	6.98983	0.25741
GGCTGCGCAACTGTTGGGAA	0.585136	0.597569	0.552327	0.564449	-8.68993	-8.32391	-9.23671	-10.8612	-7.79635	-7.64834	-7.19691	-11.1167	-12.0701	-7.75705	-7.55414	-12.0914	-7.58013	-10.9959	-10.7888	-3.27964	-8.29426	-8.72287	-11.3181	-7.76443	-7.61474	-11.2531	-8.24706	-0.679531	4.42783	-0.136266	-6.05378	3.66504	0.414063
GTATAGGCTGCGCAACTGTT	0.868961	0.875349	0.868779	0.874733	-0.939607	-0.961767	-0.7968	-1.40832	-1.31952	-1.01038	-0.472746	-0.971197	-0.172273	-2.08026	-1.53582	-1.65014	-1.6449	-0.959603	-0.555814	-0.666134	-0.649651	-1.87121	-0.0189149	-0.0646169	-1.67611	-0.417244	-0.167014	0.0380748	1.02303	0.0399389	-3.97186	3.57927	0.482059
CGTATAGGCTGCGCAACTGT	0.0508654	0.0574074	0.0701543	0.0774116	1.12924	1.05125	1.34733	0.693244	1.06726	1.70711	1.42975	1.00865	1.63733	1.35725	1.03381	1.34179	0.61266	0.679444	1.52157	1.04782	0.90893	0.964071	2.06492	1.14609	1.09173	1.21057	1.18697	0.312838	0.490848	0.60413	-1.44998	7.18718	0.24649
CCTTAAACTGCCGTACGTAT	0.0175732	0.0208529	0.0275444	0.0313115	1.2715	1.0066	1.39366	1.41973	1.16816	1.23929	0.893853	0.912489	1.38748	1.36609	1.07495	1.58465	0.581525	1.4028	1.07188	1.39934	1.32258	1.15837	1.6293	1.50128	0.593058	1.5911	0.825387	0.361665	0.398719	0.808856	-1.32151	7.49335	0.207813
ATAACGGCTCTCTCTTTTAT	0.0149214	0.0178317	0.0131938	0.0153961	-6.43462	-5.55612	-8.86785	-3.37448	-5.75099	-5.51338	-7.86455	-5.68965	-9.10131	-10.6435	-6.63182	-12.5066	0.0371418	-4.91465	-11.0475	-7.29838	-6.07394	-7.51796	-11.0345	-10.8828	-5.58222	-5.30355	-4.0829	-3.62131	4.28251	-0.80012	-11.0478	1.24306	0.166927
CATCCACAAACAGACGATAA	0.000291498	0.000561388	6.21597e-05	0.000107055	-1.62737	-1.19587	-2.84026	-2.80755	-1.31196	-1.8445	-1.57937	-1.65005	-3.26773	-2.86112	-0.282252	-1.49075	0.753243	-0.462709	-3.89141	-2.05161	-1.2488	-4.97675	-3.56833	-2.13579	-1.19513	-1.37102	-1.04246	-1.83096	1.31278	-1.29604	-13.4848	-0.0178813	0.023402
GGGATCACCATCCGTCGCCC	0.0649207	0.0725429	0.0821527	0.0902189	0.944629	0.747759	1.04409	1.28657	1.04314	1.00161	1.13533	0.343318	1.04926	0.294047	0.574698	0.95202	0.218697	0.731648	1.41135	0.747381	0.751413	1.53575	1.71875	0.907481	0.924097	1.18437	0.594969	0.344999	0.5674	0.596181	-1.63734	6.18968	0.25
GCAGACGTGCACTGGCCAGG	0.864857	0.871554	0.815142	0.822891	1.41234	1.37194	1.43833	1.19523	1.40434	1.64181	1.05569	1.63368	1.16691	0.684355	1.34782	1.45747	0.770909	1.06882	1.61701	1.21068	1.56252	1.61593	1.54523	1.43192	1.60686	1.93255	1.05485	0.0342616	0.479665	0.0671386	-3.65776	3.61944	0.471139
AGCAGACGTGCACTGGCCAG	0.0927585	0.102132	0.100277	0.10938	1.99122	1.84512	2.11792	1.7522	1.79741	1.95848	1.67309	2.14501	2.52431	1.50332	1.79156	2.05028	1.52537	1.56024	2.30999	2.01849	2.11963	2.44674	2.40701	2.16839	1.91324	2.30528	1.88489	0.258805	0.429486	0.596021	-2.06477	5.32949	0.275
CAGCAGACGTGCACTGGCCA	0.254407	0.269534	0.298698	0.313142	1.53571	1.45066	1.58859	1.47272	1.60657	1.40679	1.10571	1.61587	1.67274	0.893484	1.36011	1.68345	0.989531	0.924588	1.27633	1.56009	1.75445	1.79665	1.62132	1.73673	1.50754	1.62758	1.04191	0.143986	0.45772	0.317697	-3.23972	6.03171	0.358814
ACAGCAGACGTGCACTGGCC	0.0873136	0.0963624	0.0884808	0.0968263	1.9571	1.77826	2.0319	2.21689	1.93524	1.96686	1.78111	1.34047	1.98844	1.31939	1.72459	1.81633	1.30184	1.73806	2.03041	2.49595	2.15251	2.13882	2.31993	1.94571	2.07779	2.0806	1.53861	0.262794	0.442404	0.570879	-1.97416	5.63833	0.266771
ATCTGACAGCAGACGTGCAC	0.35391	0.370307	0.265993	0.280492	0.723829	0.566762	0.789266	0.800463	0.588389	0.598774	0.43802	0.902595	0.798061	0.7267	0.0783136	1.29772	0.0825633	0.327041	0.259262	0.785635	1.13608	0.894246	0.733738	0.872498	0.584902	1.42774	0.64586	0.214767	0.520978	0.374597	-3.27708	6.16402	0.342188
CACCACCGGGTAAAGTTCAC	0.008666	0.0107793	0.00704984	0.00848553	1.84405	1.73839	2.16087	2.10693	1.72889	2.0916	1.31455	1.88608	2.27084	1.43305	1.79917	2.16228	1.30206	1.82717	2.53306	1.44316	1.40139	2.29111	2.51402	2.04685	1.6564	1.78459	1.84075	0.4556	0.474459	0.97706	-1.74164	10.3066	0.140406
GCACCACCGGGTAAAGTTCA	0.0143408	0.0172014	0.0126391	0.0147758	1.2854	1.149	1.52853	1.50218	1.08689	1.67193	1.17919	1.08191	2.16509	1.07302	1.29947	1.62865	0.749861	1.09414	1.56229	1.39034	1.19076	1.82768	1.23545	1.39527	1.1878	1.82271	1.12146	0.375372	0.419451	0.887329	-1.58396	9.01462	0.165625
CATCCCCGATATGCACCACC	0.0828949	0.0915855	0.105381	0.114604	1.7817	1.65518	1.87704	2.05246	1.23735	1.68936	1.38003	1.60979	1.95301	1.47793	1.44518	1.71262	1.25079	1.79194	2.33066	1.87749	2.09636	1.80879	2.03931	1.85539	1.77212	2.11521	1.70613	0.247101	0.412497	0.574187	-2.0194	5.5058	0.274571
TCATCCCCGATATGCACCAC	0.00180121	0.00260615	0.00353253	0.00435838	2.18639	1.96386	2.39435	2.11209	1.76413	2.39314	1.546	1.69607	2.90435	3.01057	2.01451	2.84404	1.5361	2.1121	2.05661	2.241	2.1356	2.20701	2.91111	2.39484	2.3588	1.91921	2.31207	0.564128	0.551381	1.04138	-0.472545	7.82117	0.1125
CGGCACACTGGCCATATCGG	0.00769112	0.00963339	0.0112896	0.013279	-0.791945	-0.544087	-1.19592	-0.493629	-0.0936133	-1.09276	-0.692143	-0.161301	-1.52581	-1.80638	-1.06522	-0.707502	-0.503188	-0.584471	-1.71527	-1.23141	-0.3285	-1.16806	-0.595004	-1.27947	-0.200969	-0.833797	-1.1862	-0.585105	0.639831	-0.927895	-7.3789	0.996244	0.146875
GACCGGCACACTGGCCATAT	0.00285933	0.00393062	0.00455533	0.00556641	0.739901	0.518788	1.24868	1.11234	0.49783	1.36967	-0.00963043	0.710141	1.88386	0.574341	0.835867	0.765503	0.424857	0.333272	1.61878	1.13283	0.5165	0.534673	1.82701	1.37758	1.24819	0.614901	0.277212	0.698591	0.625299	1.08255	-0.843742	7.72127	0.135938
GATAACGGAGACCGGCACAC	0.475646	0.492374	0.350995	0.366451	-0.635394	-0.834367	-0.399353	-1.2685	-2.63574	-1.37774	-0.609175	-1.25967	-0.356896	-0.769512	-0.017099	-0.220799	-1.81462	-0.676747	0.153144	-2.68425	-0.344102	-0.427301	-0.146333	-0.313106	-1.08715	-0.426414	-1.17458	0.277993	1.07675	0.247228	-4.05346	5.48829	0.360374
TCTTCCCCGATAACGGAGAC	0.00782791	0.00980093	0.00927854	0.0110054	0.859545	0.626058	1.09852	1.44416	0.681917	1.02318	1.1089	0.562945	1.27643	1.91191	0.565953	0.827618	0.326621	0.554273	0.560104	1.13994	0.466545	0.956824	1.53496	0.893379	0.72701	1.17531	0.661563	0.451977	0.511625	0.863431	-0.921465	8.85117	0.140406
AGCCACTTCTTCCCCGATAA	0.0849353	0.0938654	0.120109	0.130208	0.494425	0.341993	0.726425	0.831877	0.117395	0.730275	0.214377	0.470074	1.45762	1.4403	0.307966	0.479837	-0.170521	0.632616	1.03726	0.195652	0.922673	0.429293	0.0548817	0.736217	0.933442	0.38117	0.0365015	0.332859	0.641119	0.490958	-1.61346	5.66417	0.301563
TTTTGATGTCATTTTCGCGG	0.807898	0.816872	0.692179	0.704361	-0.953355	-1.01327	-0.81639	-1.34088	-0.448844	-1.64681	-1.01567	-0.947121	0.289466	0.0579276	-1.43557	-0.809501	-1.6802	-1.10746	-0.157408	-1.65735	-1.16751	-0.284026	-0.826023	-2.58706	-0.76326	-1.02468	-0.13673	0.171217	1.01333	0.158114	-4.64953	4.63158	0.430577
CGTTTTTGATGTCATTTTCG	0.00978106	0.0120766	0.0107531	0.0126878	0.339141	-0.186265	0.666654	0.603839	-0.991436	0.714444	-0.0516045	-0.407131	1.41667	0.320552	-0.524037	0.421778	-0.666017	0.625857	0.896521	0.330616	0.255189	0.881426	-0.555968	0.877086	-0.694674	0.745132	0.223547	0.774934	0.825335	0.874535	-1.22347	7.73463	0.159375
TCCCCAGAACATCAGGTTAA	0.038252	0.0437863	0.0681274	0.0753478	1.33127	1.04186	1.54774	1.45758	1.47627	1.28386	0.279205	0.259632	2.35536	2.78637	0.60375	0.870633	0.796851	1.49099	0.520391	1.23033	1.31004	2.3106	1.61033	1.77142	1.31887	0.633244	1.71339	0.634615	0.979289	0.647939	-1.50035	6.55021	0.257813
CTTATATTCCCCAGAACATC	0.0267212	0.0310862	0.0423681	0.047439	0.304027	0.184306	0.429119	0.0335353	0.384395	0.85413	-0.46204	-0.492304	1.45273	0.46972	0.260623	0.294129	-0.324408	0.074625	0.616103	0.37393	0.288516	-0.11164	1.64018	0.313688	0.365858	0.36851	0.103312	0.417429	0.663533	0.63929	-1.17201	8.87988	0.221875
CGTTTATCTGATTTTTGTAA	0.806945	0.815872	0.830155	0.837684	-1.04619	-1.16438	-0.953296	-1.21023	-1.15643	-0.542663	-0.323924	-1.83091	-2.01686	-1.55878	-0.872397	-1.00842	-1.74841	-1.62185	-0.846315	-1.39256	-1.23405	-0.647092	-0.40782	-0.836206	-0.523179	-0.349169	-1.37344	0.078938	0.794281	0.0903849	-3.62965	3.71066	0.468019
CTTACATAAACAGTAATACA	0.0520074	0.0586968	0.0325191	0.0369345	0.39281	0.168966	0.85198	1.33974	0.177929	0.991265	0.0835584	0.210082	0.782905	-0.10535	-0.807676	-0.821334	-0.276259	0.187048	1.10808	0.92671	0.380567	0.483982	1.50565	0.427965	0.588445	-0.0780171	0.59308	0.645431	0.754389	0.736952	-2.3975	7.37543	0.2125
TTACATAAACAGTAATACAA	0.843496	0.851155	0.384798	0.400826	-1.40284	-1.47302	-1.24172	0.162047	-1.64509	-0.913784	-1.19641	-0.735939	0.870431	-0.248712	-0.354887	-2.23947	-1.92589	-2.52795	-0.567788	-1.49051	-1.74988	-1.70073	-1.51979	-7.16376	-1.0545	-3.75328	-1.36012	0.455953	1.63236	0.192724	-6.24943	4.38273	0.376563
TACATAAACAGTAATACAAG	0.0183494	0.021793	0.0329122	0.0373459	1.3767	1.14968	1.6827	2.15777	0.402592	1.08084	1.67901	1.26154	1.6435	1.71141	0.979083	2.08601	0.481443	1.35692	1.68425	1.20975	1.40073	2.13547	1.6968	0.934657	0.592971	1.83344	0.798131	0.527384	0.742721	0.754557	-1.26174	6.01778	0.2125
GTGTTATGAGCCATATTCAA	0.000781747	0.00126342	0.000574153	0.000786761	1.36289	1.18996	1.6961	1.32186	0.864558	1.44599	1.29644	1.22522	2.2185	1.38476	1.21543	2.05377	0.594296	0.668071	1.87609	1.40977	1.57135	1.94244	1.8954	1.45869	1.1435	1.16993	1.30594	0.615596	0.521952	1.13203	-0.333799	11.3305	0.0640629
TGTTATGAGCCATATTCAAC	0.0033251	0.00450075	0.00350403	0.00434001	0.172193	-0.29031	0.416206	0.689278	-1.28283	0.417551	-0.361941	-0.220021	0.338881	0.387061	0.00483034	0.216391	-0.548647	0.0662367	0.918721	0.117676	-0.741787	0.659865	0.669544	-0.209925	-0.947571	0.400628	0.394609	0.701869	0.673356	1.04207	-0.658535	8.29773	0.120125
AACGGGAAACGTCTTGCTCG	0.0165863	0.0197279	0.0196546	0.0223974	2.04929	1.98704	2.24615	2.28873	2.346	2.02682	1.96843	1.97607	2.46993	2.11684	2.00324	2.50145	1.53801	1.98619	2.35426	2.05039	2.04593	1.92112	2.83099	2.20527	2.00603	1.9615	1.95026	0.271118	0.35327	0.800919	-1.12455	9.20614	0.179407
GCCGCGATTAAATTCCAACA	0.0395941	0.0451864	0.0338535	0.0383698	0.803833	0.563258	1.14637	0.231901	0.65217	0.189861	-0.0220311	0.955458	1.40691	1.26854	1.01539	1.14764	0.256576	0.477163	1.15437	1.07632	0.278964	1.29255	0.658734	1.25881	0.892453	0.715965	0.445494	0.448355	0.565312	0.741738	-1.85773	7.52183	0.204368
AACATGGATGCTGATTTATA	0.0625497	0.0700464	0.0797352	0.0876007	1.05791	0.84891	1.44811	1.43289	0.0764661	0.933494	0.711664	0.984408	1.65491	0.541674	0.996423	1.33652	0.342393	1.53154	1.48627	0.445938	1.44376	1.54441	1.58236	1.52457	0.544163	0.667964	1.06841	0.47016	0.715989	0.60677	-2.33828	7.82475	0.264063
ACATGGATGCTGATTTATAT	0.0211237	0.0248481	0.0295321	0.0335848	1.651	1.33526	1.80199	2.29163	0.959906	1.51657	1.63157	1.35901	1.44637	1.71789	1.311	1.88445	0.982263	2.07199	1.92188	1.52567	1.22505	1.72696	1.84397	2.02397	1.74857	1.11493	1.75735	0.406846	0.472539	0.776403	-1.55819	6.15755	0.204688
CTGATTTATATGGGTATAAA	0.321063	0.335121	0.306698	0.319669	-8.46324	-7.46085	-9.39281	-10.3827	-2.48577	-11.6025	-3.47954	-8.49487	-9.67358	-2.05854	-8.39315	-9.57739	-4.42387	-11.0492	-8.67145	-8.97091	-8.26674	-10.9139	-11.5128	-3.25371	-7.7435	-11.1306	-2.40063	-1.85617	5.83827	-0.303687	-6.09374	3.47016	0.352574
TGATTTATATGGGTATAAAT	0.198475	0.209638	0.0522267	0.0582583	-5.24377	-6.53415	-2.79466	-10.2209	-7.23145	-2.98382	-7.9254	-6.96754	-1.46809	-6.06668	-6.0743	-1.57356	-3.78196	-4.89367	-2.48662	-2.64617	-6.48287	-11.1235	-0.401471	-3.88828	-4.13694	-7.58797	-10.8246	3.11625	3.96008	0.632895	-3.54257	8.0791	0.245313
AAATGGGCTCGCGATAATGT	0.0453452	0.0514635	0.0481077	0.0537526	1.61135	1.22237	1.72558	2.00269	1.2217	1.65572	0.982254	1.6865	2.29138	1.17931	1.64159	1.7792	0.834691	0.914543	1.34027	1.94502	1.22803	1.63085	1.94679	0.980939	0.90408	1.7995	1.67078	0.37703	0.63598	0.664604	-1.5736	7.02211	0.226209
AATGGGCTCGCGATAATGTC	0.294086	0.309976	0.254001	0.267887	1.86816	1.80587	1.97004	1.8194	1.19201	2.00235	1.9249	1.99807	2.0638	1.53248	1.58137	2.46748	1.24765	1.77785	1.19319	1.97359	1.78986	2.03415	2.04105	1.81783	1.84553	2.17008	1.80213	0.157347	0.486354	0.306638	-2.75268	6.70438	0.336974
CGCGATAATGTCGGGCAATC	0.00175511	0.00254613	0.0014087	0.00182839	0.596758	0.295391	0.910279	0.922422	0.21824	0.703056	0.633237	0.366542	1.20479	0.495368	-0.0633037	0.899292	0.153717	1.11623	1.85898	0.536158	0.465952	1.65012	0.728843	1.32421	-0.0529076	0.371599	-0.00221275	0.669384	0.59273	1.09364	-0.86805	10.0636	0.0904839
GCGACAATCTATCGATTGTA	0.0281495	0.0326664	0.0332773	0.0376868	1.04492	0.707311	1.18922	1.08172	1.11445	1.10614	0.355173	1.10018	1.99847	0.227094	0.843359	1.48435	0.253403	0.435001	1.10481	1.63001	0.569731	1.45054	1.2129	0.67152	1.22982	0.537893	0.827957	0.475865	0.615161	0.743213	-1.73205	6.87153	0.210938
CGACAATCTATCGATTGTAT	0.328295	0.344964	0.0665189	0.0737383	0.114554	-0.323404	0.466074	0.851637	-0.370407	0.113277	-1.97587	-0.583447	1.07922	0.667301	-0.30144	0.409802	-0.481646	-0.291924	0.511863	0.638861	-0.339025	0.37356	-2.91873	0.0889616	0.712341	1.01146	-0.0131071	0.688813	1.04184	0.551049	-6.135	8.79341	0.25429
CCAGAGTTGTTTCTGAAACA	0.211516	0.225909	0.300761	0.315839	-0.321365	-0.429143	-0.206942	-0.587847	-0.371343	-0.753406	0.6326	-0.710953	-0.305526	-0.883366	-2.35636	-0.137328	-1.02453	-0.31291	0.187741	-0.296654	-0.214063	1.01123	0.534855	-0.104918	-0.481476	0.0480009	-0.570215	0.294978	0.937857	0.28724	-2.86259	6.13656	0.352574
TTGTTTCTGAAACATGGCAA	0.095144	0.104826	0.112904	0.1228	1.01484	0.827426	1.2674	1.24749	0.991666	0.748366	1.1488	0.723781	1.0337	1.72171	0.862868	1.27713	0.239851	1.20726	1.58138	0.19809	0.771509	1.51414	1.94758	0.613596	0.204178	0.724418	1.26371	0.411982	0.660201	0.546327	-2.06786	6.0955	0.290172
CAATGATGTTACAGATGAGA	0.00688294	0.00867776	0.00855512	0.0101592	1.35888	1.17877	1.64739	0.861964	1.14181	1.74756	0.83864	1.27884	1.79138	1.59154	1.73327	1.72412	0.666148	0.845848	1.53296	1.77308	1.34703	1.59908	1.3352	1.66387	1.21349	1.28107	1.06035	0.454575	0.415241	0.981308	-2.02187	10.1006	0.145313
ATGAGATGGTCAGACTAAAC	0.012526	0.0151933	0.0202197	0.023279	1.97713	1.86944	2.16195	2.16676	1.93554	1.70285	1.93561	1.19488	2.95412	2.15865	1.97261	2.44075	1.16278	1.48902	2.57931	1.99554	1.57332	1.98019	2.33122	1.74113	1.82856	2.16205	2.06752	0.458378	0.545095	0.810914	-1.15841	7.36064	0.190328
GGTCAGACTAAACTGGCTGA	0.0143123	0.0171753	0.0144651	0.0167902	1.76276	1.56956	1.89788	1.59877	1.52373	1.9726	1.86042	1.7191	2.53729	1.99667	1.45942	1.67446	1.09994	1.88362	2.09851	1.87795	1.81752	1.61503	1.91152	1.85266	1.58835	1.41047	1.45336	0.302847	0.379976	0.783664	-1.24422	7.5223	0.177847
TCCGTACTCCTGATGATGCA	0.0307907	0.0356246	0.0216747	0.0249453	1.70522	1.91655	1.54038	1.11762	2.26859	1.53488	1.69855	2.79493	1.29687	2.38273	1.85459	1.63676	1.53074	1.93221	-0.107513	1.78476	2.06237	1.12679	1.55465	1.67656	1.5017	2.31982	1.84259	-0.466257	0.647074	-0.653191	-7.49236	1.40845	0.182527
TTACTCACCACTGCGATCCC	0.00169465	0.00247349	0.0031616	0.00393393	1.98837	1.589	2.23465	2.04261	1.48371	2.40403	1.62842	1.68341	2.82642	2.629	0.942151	2.03939	1.40853	2.36649	2.29303	1.53422	1.71047	2.43657	2.05603	2.14297	1.53142	1.9703	1.46873	0.6376	0.530899	1.16523	-0.938879	11.2081	0.121875
TACTCACCACTGCGATCCCC	0.00541371	0.00698335	0.00285385	0.00355363	3.36975	3.22504	3.56124	3.58662	3.21985	3.46025	3.26526	3.38405	3.59214	4.35383	3.04885	3.81109	2.76331	3.43003	3.36559	3.1223	2.98781	3.57059	3.70922	3.37265	3.35562	3.23693	3.14619	0.352054	0.360062	0.933445	-0.789946	9.73239	0.1125
CCCCGGGAAAACAGCATTCC	0.131681	0.143133	0.221666	0.235223	1.11669	1.05659	1.22167	1.92641	1.03326	0.953005	0.979914	0.857697	1.01683	1.09413	1.44889	1.08641	0.719271	0.106817	1.82022	1.54469	1.34068	0.639486	1.41916	1.30295	1.06931	1.18339	1.24266	0.22244	0.548493	0.381198	-2.04723	5.73338	0.332813
TTAGAAGAATATCCTGATTC	0.823646	0.832214	0.139837	0.150964	-1.47885	-1.8226	-1.00662	-1.07953	-3.09587	-0.916722	-2.20289	-1.42379	-7.72554	-0.165797	-2.34495	-0.440173	-2.27351	-1.52174	0.138761	-1.45615	-0.715593	-2.70161	-1.61479	-0.808404	-1.57242	-2.26935	-1.13951	0.719019	1.32171	0.349219	-7.54254	5.73185	0.29375
TGAAAATATTGTTGATGCGC	0.00373134	0.00499916	0.00471847	0.00576177	0.219131	-0.309469	0.523867	1.22552	-0.289842	0.506084	-0.299151	-0.0263349	0.478477	1.30819	-0.232151	-0.229217	-0.572131	0.467589	0.61605	0.184681	-0.77203	0.502044	1.11362	0.258852	-0.747638	-0.453936	0.979824	0.829067	0.761321	1.041	-1.44088	8.66627	0.135938
CGCTGGCAGTGTTCCTGCGC	0.517863	0.532965	0.475393	0.490284	-3.81827	-3.5543	-4.04516	-4.48141	-3.33043	-4.25588	-5.631	-3.93288	-5.24259	-4.80223	-2.80893	-3.47418	-4.6338	-4.40253	-3.90919	-3.82111	-3.03292	-2.88236	-5.41437	-2.5388	-3.09108	-3.42573	-3.65548	-0.339872	1.38304	-0.245752	-4.92647	3.2699	0.397816
TCGCGTATTTCGTCTCGCTC	0.619272	0.633557	0.770246	0.779412	0.678765	0.675875	0.681026	0.698477	0.885433	0.444804	0.283851	0.536475	1.20075	1.03466	0.748984	1.44413	0.271484	0.819292	0.0115763	0.775862	0.686562	0.207378	0.578626	0.647953	0.780014	0.516895	0.702712	0.0517222	0.491963	0.107348	-2.79924	4.54337	0.452418
GCGCAATCACGAATGAATAA	0.0188914	0.0223518	0.0234841	0.0268486	1.72977	1.63116	1.93954	2.10116	1.78542	2.01158	1.44525	1.42559	2.75097	1.7974	1.72213	2.19493	1.16889	1.86623	1.43282	1.50875	1.7127	1.84968	2.09417	1.69589	1.6628	1.62284	1.14092	0.359239	0.475846	0.740863	-1.09082	6.8916	0.193448
CTTCCGGCGCGTTATCAATC	0.000459114	0.000655378	2.27496e-05	4.71867e-05	-5.98316	-4.60994	-8.2777	-7.49017	-4.21723	-7.83577	-5.15177	-4.23395	-9.69261	-8.01386	-4.95834	-8.10846	-0.799204	-5.94938	-7.50985	-8.9602	-4.59239	-10.2844	-9.61751	-6.19544	-4.70981	-4.53329	-4.61882	-3.83524	1.9992	-1.86715	-14.8786	-0.224692	0.00780353
TATCAATCTGGTCGAATGCG	2.45898e-05	8.8539e-05	3.28135e-05	6.37434e-05	-1.62275	-0.719443	-3.73008	-4.91918	-1.12623	-4.43576	-0.89249	-1.75068	-4.32298	-1.67343	-0.432632	-3.32352	1.00105	-0.539467	-4.82249	-1.63985	-0.626314	-5.45774	-3.14285	-3.09749	-0.812285	-1.16674	0.194686	-3.1189	1.51329	-1.94193	-17.3135	-0.21135	0.0109227
ATCAATCTGGTCGAATGCGC	0.00364473	0.00476535	0.00220451	0.00273664	-8.50858	-7.01939	-10.5889	-10.6913	-7.0133	-11.0259	-8.67775	-6.20673	-12.4791	-10.1251	-7.62503	-9.50828	-1.47268	-7.78277	-10.9514	-12.3059	-7.14539	-10.7205	-11.1695	-7.74828	-8.64173	-6.84279	-5.27218	-3.99515	3.83191	-1.0285	-9.07291	0.546298	0.106084
TGCGCGGGCAGCACCGCCGT	0.00350368	0.00453828	0.0015907	0.00204771	-6.21303	-4.95658	-9.03578	-10.7513	-6.67938	-6.60515	-4.80758	-4.58888	-9.00223	-7.03142	-5.32806	-9.58889	-3.20817	-4.90692	-10.589	-9.14083	-6.51882	-11.4809	-4.30094	-10.3911	-4.79616	-5.36409	-3.95245	-4.09865	2.8686	-1.3311	-13.0182	0.735709	0.0984377
ACCGTGGTCAACGTGGCCGA	0.00146156	0.00205585	0.000173371	0.000256832	-6.99922	-5.0569	-8.62576	-10.9855	-5.12425	-8.60545	-7.70941	-5.14984	-7.57401	-10.9055	-4.71953	-9.01136	1.11582	-5.24666	-11.036	-7.92164	-5.45296	-11.0639	-7.81696	-7.4959	-4.81329	-5.59221	-4.13111	-3.83571	3.10338	-1.31892	-19.3283	-0.0285601	0.0234386
ATGGTGCCGACGTTAACGTG	0.360828	0.372438	0.349389	0.359919	-10.4967	-9.79128	-11.184	-11.2495	-10.4491	-11.4173	-10.6866	-10.6357	-12.3466	-10.5594	-10.3355	-9.82563	-6.66385	-8.31731	-11.7396	-12.0529	-10.6429	-10.8588	-11.2515	-11.2727	-10.9033	-11.2443	-8.38807	-1.48814	4.19085	-0.284347	-4.32508	3.17742	0.359375
ACTATAGCGCTCTCCCCTTA	0.000565364	0.000845133	0.000250161	0.000349419	-8.35429	-5.33943	-11.1884	-11.0468	-7.33102	-11.3951	-5.25105	-5.44786	-12.5952	-9.55881	-7.67073	-12.2287	-0.814965	-8.50104	-10.8642	-11.9736	-4.78406	-10.6548	-12.0481	-8.71224	-4.55024	-5.71588	-4.78742	-5.73225	3.71097	-1.58069	-13.0028	0.0494842	0.029642
CTCCCCTTATGGAGAGAGCA	0.000172947	0.000368087	0.000129478	0.000205756	-1.56499	-1.07435	-2.3902	-1.4395	-1.1336	-2.13073	-1.21433	-1.08686	-2.73806	-3.11896	-0.95828	-2.5951	-0.741246	-1.78905	-2.5922	-1.4938	-1.62298	-3.54636	-2.22413	-2.17065	-1.05514	-0.659965	-1.03437	-1.30229	0.746715	-1.63623	-11.9726	0.26738	0.0390022
TCCCCTTATGGAGAGAGCAC	0.350895	0.362764	0.343535	0.355169	-9.00994	-7.71177	-9.62307	-4.73602	-10.0662	-10.4464	-11.0669	-4.38112	-12.036	-8.03098	-11.186	-9.89405	-4.7611	-11.2886	-11.6346	-8.9975	-10.1685	-11.4082	-10.9334	-8.48878	-5.84425	-7.04672	-4.55608	-2.0123	4.84534	-0.379594	-6.50171	3.34495	0.347894
GGACTTAGGTTTTAATCCTG	1.62578e-05	6.60209e-05	2.30879e-05	4.8207e-05	-2.54046	-0.791802	-4.04295	-4.10045	-0.673175	-3.08825	-1.55488	-0.864178	-6.82181	-3.59183	-0.806145	-5.27801	0.560786	-0.765537	-5.78772	-2.52811	-1.19165	-4.50438	-4.03668	-2.87077	-0.715833	-2.60291	-0.479435	-3.22569	1.69508	-1.91279	-16.2254	-0.330529	0.00781572
ATCCTGTGGATTACTTACCA	0.000399159	0.000724832	0.000107405	0.00017386	-2.54069	-1.18903	-4.90623	-2.98592	-2.39749	-4.46313	-1.16829	-0.960367	-7.51362	-5.80841	-1.0095	-7.04352	-0.193867	-0.881113	-2.37192	-2.58657	-3.13557	-4.34447	-8.30592	-5.66527	-1.19849	-1.99972	-1.70279	-3.50838	2.27803	-1.5298	-13.7575	0.122507	0.0374421
TCCTGTGGATTACTTACCAC	9.31792e-05	0.000215018	0.000100639	0.000163028	-3.9218	-2.96948	-7.19842	-7.47597	-4.10868	-6.35677	-2.81459	-3.01021	-8.09491	-3.40164	-2.86424	-9.5959	1.15127	-2.40141	-7.3167	-5.98274	-3.2774	-5.24965	-8.53723	-8.65996	-3.71145	-3.52138	-2.5063	-4.18702	2.45779	-1.69841	-14.6647	0.0559393	0.0296883
CTTACCACGGGCTTCGATTA	0.34846	0.365065	0.380173	0.395988	-1.72575	-1.87082	-1.40196	-2.23962	-4.27179	-4.84051	-4.65298	-1.57886	-1.01153	-1.97257	-1.59458	-1.00482	-2.18151	-1.807	-1.11564	-1.29781	-1.18067	-2.79887	-1.0438	-1.6074	-0.77583	-4.998	-1.94242	0.425773	2.05512	0.21386	-3.96289	8.95832	0.371875
ACGGCCTGAGCAACGTTGCT	0.000255299	0.000496857	1.23474e-05	3.0784e-05	-3.21665	-2.33339	-5.13077	-3.50361	-2.12155	-3.75204	-1.76905	-1.29518	-7.03745	-6.09333	-2.915	-8.30705	-1.411	-2.33095	-4.45968	-5.98159	-2.87564	-3.69985	-4.62545	-6.80779	-2.89546	-2.30313	-2.88898	-2.92471	1.71713	-1.58827	-15.0413	-0.200934	0.000109648
TCGGTGCATCATCATACTTC	0.00331968	0.00422213	4.27084e-05	7.57829e-05	-4.70636	-3.98743	-6.63056	-7.47998	-3.973	-7.92513	-4.20619	-3.11588	-7.81795	-6.08504	-3.99899	-6.78611	-0.597616	-3.86498	-6.42963	-4.7019	-4.35784	-11.4659	-5.30364	-5.21157	-4.50067	-4.48095	-3.73377	-2.88304	2.10496	-1.31197	-16.0127	-0.0782109	0.0140423
ATCATACTTCAGGAATTCCA	7.83076e-05	0.000188197	1.11634e-05	2.88492e-05	-4.17424	-2.4604	-5.56601	-7.62592	-3.17671	-4.62232	-2.55228	-2.08705	-9.8536	-4.80777	-2.5377	-5.38168	0.524764	-2.50814	-8.67573	-5.27073	-2.91662	-7.0924	-5.30345	-5.30068	-2.23272	-3.82681	-1.70822	-3.46678	2.25256	-1.82787	-17.175	-0.360558	0.000109648
GGTGTATGATGCGCGACCTT	0.506167	0.518853	0.552603	0.563631	-10.6944	-10.5146	-10.7946	-10.7159	-10.0051	-11.0349	-10.678	-11.2928	-9.95836	-10.3685	-10.6493	-12.1131	-7.59041	-11.1219	-11.224	-12.1146	-10.4902	-8.50936	-11.6073	-10.7711	-11.2062	-11.2261	-10.7814	-0.390389	4.37073	-0.0748976	-4.29719	3.85591	0.460938
GATTTTAACGCCAGTCACTT	1.76418e-05	6.82643e-05	1.36159e-05	3.28724e-05	-2.81859	-1.44319	-4.69129	-5.03966	-1.39493	-4.35315	-0.9865	-1.59024	-7.72177	-4.30614	-1.53843	-3.81774	0.590681	-1.29366	-5.94962	-2.8868	-1.59255	-3.2199	-5.24289	-5.6509	-2.68843	-1.69388	-0.653567	-3.42683	1.70813	-2.01402	-21.2143	-0.370174	0.00469288
CGCGCAGCATACCGCGACGA	0.000185796	0.00036184	0.000311982	0.000448781	-4.92082	-3.30881	-6.47181	-5.87666	-3.01657	-6.21307	-3.79059	-3.12321	-6.73887	-6.52546	-3.75735	-7.34972	-0.735992	-3.43414	-8.48478	-4.72552	-3.96224	-5.39065	-6.6804	-6.88448	-2.52364	-6.63599	-2.84285	-3.15299	1.77633	-1.63334	-14.6338	0.47639	0.0578129
GCATACCGCGACGACGGCTC	1.91398e-05	6.89106e-05	1.48845e-05	3.49193e-05	-4.785	-3.53241	-7.08318	-8.35879	-4.15843	-7.10152	-3.81777	-3.23313	-8.91472	-5.72371	-3.02759	-8.40135	-0.463189	-4.58481	-6.54634	-4.88825	-3.65575	-8.50208	-6.91603	-6.63437	-3.37689	-3.95263	-3.29755	-3.68034	1.85287	-1.93445	-15.0908	-0.29871	0.00468556
TCTACCTCAACCTTCATGAT	0.0379236	0.0428235	0.0418561	0.0460519	-8.41083	-6.13658	-9.55906	-10.7416	-4.60227	-4.07732	-8.55921	-7.55281	-9.10104	-10.4059	-8.54763	-9.62536	-3.74879	-7.61716	-10.7011	-9.07077	-4.89746	-11.1314	-9.29102	-11.2525	-3.85743	-5.55246	-10.5182	-3.54431	4.30763	-0.706719	-8.27131	1.73875	0.19375
CAGTTTAAACGCCAGTTCCG	0.00252535	0.00331381	0.000204577	0.000302794	-5.26385	-3.87704	-6.56192	-6.98041	-4.23486	-5.4681	-3.83565	-2.68411	-10.0708	-6.26089	-4.04714	-8.48577	-1.43414	-3.5136	-11.3378	-5.81037	-5.20806	-5.94583	-7.11232	-4.94691	-4.65084	-5.54372	-2.92459	-2.99876	2.37844	-1.20687	-10.747	0.0761735	0.0390022
GGTAAGAACCGAAGTGCAGA	0.00595379	0.00738224	0.00216815	0.00268885	-6.91611	-5.512	-8.42856	-10.4445	-6.40627	-8.00564	-8.45826	-3.95182	-8.30437	-6.47396	-6.06706	-6.86809	-0.02351	-5.28636	-8.70073	-9.16162	-2.81758	-8.69041	-8.45357	-11.3711	-6.43851	-6.29896	-4.95883	-3.31357	3.15047	-0.996737	-7.93456	0.660563	0.0906253
CGGATACCGATGTCAACAAC	0.000875428	0.00130671	1.08251e-05	2.82878e-05	-3.31723	-2.22159	-5.45787	-5.02747	-1.86302	-4.804	-1.88069	-2.92936	-8.9864	-5.07125	-2.25886	-7.16829	-0.871218	-2.62085	-11.0019	-5.07629	-2.63007	-3.85023	-5.44784	-8.59807	-2.19938	-2.87212	-1.53962	-3.5723	2.13342	-1.81662	-18.3705	-0.219428	0.000109648
ACAACCGGATAACCAGCCAG	0.000661366	0.00108609	1.08251e-05	2.82878e-05	-0.419521	0.0939686	-2.11339	-0.839954	-0.0451264	-1.98656	-0.0180478	0.0658474	-2.53128	-1.73295	0.233776	-2.5675	0.979614	0.189113	-6.91095	-2.05753	-0.158683	-2.20088	-1.89802	-2.31097	0.168378	-0.0728567	0.156585	-2.25234	0.709443	-3.1701	-32.8944	-0.307425	0.000109648
CAACCGGATAACCAGCCAGC	0.0109215	0.0130547	0.00523182	0.00615967	-7.68761	-5.9911	-8.65325	-10.8464	-8.08327	-8.59126	-6.09101	-4.81164	-9.10532	-7.95462	-5.47104	-8.87101	0.232266	-5.84767	-8.42678	-8.59087	-6.70852	-8.7268	-7.98888	-8.7955	-7.25253	-7.99044	-5.26472	-2.70151	2.46766	-0.980738	-11.2265	0.822639	0.0967241
GGCCTGCTTTCAGCTGCTCC	0.139837	0.147657	0.094366	0.10048	-9.28778	-8.18632	-10.4613	-11.4392	-7.8457	-7.71439	-8.56598	-7.82416	-10.0331	-10.2564	-7.70133	-12.0653	-4.04582	-7.94751	-11.4574	-9.99883	-10.9295	-10.8349	-11.6209	-10.919	-8.35709	-11.7729	-8.61961	-2.40372	3.77598	-0.587356	-6.12856	2.24653	0.229688
GAACTCGTAGCCTTTCGGGT	0.00171824	0.00236694	0.000127364	0.000197632	-4.79756	-3.95474	-7.5347	-6.94784	-4.04949	-8.69011	-4.42715	-3.24905	-6.31979	-10.7201	-4.00852	-12.1951	-0.372843	-4.26316	-8.68147	-4.42175	-5.08368	-5.21571	-8.26214	-7.08243	-3.53006	-4.53452	-3.05619	-3.86163	3.11372	-1.32509	-12.3509	0.0189185	0.0312508
TAGCCTTTCGGGTTGGAACC	0.000300319	0.000561681	4.30466e-05	7.90364e-05	-3.55391	-1.72861	-4.57018	-3.3185	-1.60103	-4.15724	-1.89079	-0.987354	-4.41091	-4.1996	-1.80251	-7.83438	-1.0387	-3.64298	-4.55028	-6.1665	-2.85641	-8.41319	-4.09782	-7.77432	-1.40187	-3.37947	-1.67649	-3.02338	2.24494	-1.48636	-13.7708	-0.0764962	0.0156022
GGGTTGGAACCCGGCTCCAG	0.00659598	0.00820596	0.000892139	0.00116087	-6.09517	-5.09566	-7.76737	-10.5901	-5.57074	-7.24386	-5.72705	-4.01191	-11.9898	-7.98386	-6.17427	-8.03258	-4.25171	-6.27164	-10.9986	-5.51178	-4.77537	-7.11927	-5.97516	-7.62772	-4.7228	-4.72712	-5.47775	-2.642	2.27969	-1.04487	-11.1153	0.261797	0.0687503
CGCATGTTTACCTTCGATAT	4.7064e-06	3.05698e-05	1.08251e-05	2.82878e-05	-2.95537	-1.84007	-4.14467	-4.45877	-1.98644	-4.78585	-1.94773	-1.28456	-4.38612	-3.63559	-1.8049	-4.77899	0.860087	-1.60812	-4.08234	-3.46369	-2.27011	-3.8923	-3.52764	-4.21374	-2.52228	-2.10103	-1.33943	-2.30384	0.875284	-2.70714	-15.4444	-0.530947	0.000109648
CTTTCGCGCGAATCGCTTCA	0.200363	0.210061	0.186518	0.195288	-10.3005	-9.27355	-11.4187	-9.99219	-9.90834	-11.4705	-8.54894	-10.6441	-12.1801	-10.1295	-11.0094	-12.5229	-3.6753	-8.70485	-11.0114	-12.0369	-7.99246	-11.0712	-12.1355	-11.5369	-10.9795	-8.97731	-10.9609	-2.21267	4.46036	-0.453142	-6.44091	2.54031	0.273011
GAGGTGCAGCTCACCCATAC	5.45689e-06	3.19764e-05	1.08251e-05	2.82878e-05	-1.19329	-0.627418	-2.67413	-4.01715	-0.793513	-2.83981	-0.727571	-0.147228	-2.66444	-2.87686	-0.541144	-2.58719	0.136127	-0.415713	-1.60927	-1.43707	-0.849811	-3.4049	-2.68475	-2.46559	-0.481173	-0.80526	-0.927678	-2.07853	0.887719	-2.39413	-19.0799	-0.482165	0.000109648
CTCACCCATACCGGCGATAA	1.16366e-05	5.25169e-05	1.09097e-05	2.84244e-05	-1.53217	-0.681837	-2.39928	-1.89813	-0.933808	-2.62686	-1.19884	-0.09204	-3.7251	-2.63464	-0.776337	-2.00536	-0.223479	-0.579295	-2.95177	-1.70033	-0.487302	-2.27171	-1.82197	-3.60227	-0.581069	-0.782855	-1.29117	-1.72438	0.825617	-2.06006	-14.4723	-0.43889	0.000109648
CCATACCGGCGATAATGGTC	9.59849e-05	0.000228042	1.21782e-05	3.05031e-05	-3.14051	-2.35171	-4.70931	-5.26089	-2.23162	-4.34287	-2.33856	-1.03896	-5.48839	-3.52148	-2.84924	-5.14091	-2.00216	-2.51249	-4.24359	-3.32404	-2.45049	-6.32862	-7.14615	-4.02348	-2.11768	-2.88634	-2.45154	-2.46086	1.32644	-1.83313	-17.3653	-0.289913	0.00312815
TCAGTCCATACGCGGAAAGA	0.26396	0.27324	0.239036	0.247516	-10.1164	-9.21463	-11.092	-10.7996	-10.5808	-11.295	-10.718	-10.9396	-12.3524	-9.52057	-8.42926	-9.61847	-7.65161	-7.62596	-11.2719	-12.0685	-10.3461	-10.8865	-12.4728	-11.2711	-10.9257	-9.17146	-8.29375	-1.80626	3.89921	-0.401914	-5.53316	2.66979	0.285491
CAGTCCATACGCGGAAAGAC	0.601508	0.613823	0.643845	0.654374	-10.2887	-10.1807	-10.3803	-4.25135	-7.71801	-10.8381	-10.8781	-10.6108	-9.83216	-8.05912	-11.3333	-11.6539	-5.76562	-10.8418	-10.3473	-12.4401	-10.4642	-10.6373	-11.7384	-10.9911	-10.7327	-11.0221	-10.7924	-0.113726	4.94963	-0.0225016	-4.40651	4.28455	0.48986
GGTTTTCGGCTCAACAGCAA	4.05342e-05	0.000105839	1.17554e-05	2.98097e-05	-3.90694	-2.98893	-5.01044	-4.67131	-3.59124	-4.79803	-3.09709	-1.64717	-5.56191	-5.03444	-2.91211	-4.1546	-1.14737	-3.08921	-5.69222	-4.67628	-3.32244	-5.09576	-7.54936	-5.02598	-1.63786	-3.08524	-3.12894	-2.27702	1.34427	-1.88115	-15.5684	-0.379784	0.00157573
TCAACAGCAATGGAGATTAC	0.036408	0.0411624	0.0308863	0.034508	-8.06322	-7.06343	-10.5571	-10.6196	-7.86337	-6.5736	-6.78967	-8.81823	-12.2748	-10.7401	-6.2934	-3.33285	-1.68411	-7.88498	-10.7421	-12.145	-6.63076	-11.0644	-11.5882	-10.8191	-7.6577	-7.89443	-5.48154	-3.59211	4.47863	-0.747559	-8.81385	1.49486	0.192188
CAGGGAATTCCATACGCTCC	0.0011848	0.00170165	7.23928e-05	0.000117032	-5.81647	-4.69463	-7.46004	-6.12702	-5.76733	-7.41061	-4.27867	-3.75585	-8.39901	-6.16574	-4.96567	-6.95007	0.341323	-5.08383	-7.67902	-7.50434	-5.20597	-11.2729	-7.80482	-7.63747	-4.95243	-4.95732	-3.88702	-2.91905	1.81897	-1.53477	-14.1097	-0.0735694	0.0187513
TCCATACGCTCCAGGATGAT	0.00257992	0.0035702	0.000415074	0.000585553	-3.55102	-2.58815	-5.17588	-4.22853	-2.45129	-7.2589	-2.04304	-3.61983	-7.98338	-3.46892	-4.19509	-3.99494	-2.37161	-2.78665	-8.48868	-5.96163	-2.84797	-7.96464	-3.24871	-3.83788	-2.68219	-1.96642	-2.1848	-2.23532	2.27141	-1.12548	-13.7602	0.311544	0.0592828
TCCAGGATGATCGGATGATC	6.16421e-06	3.69325e-05	1.08251e-05	2.82878e-05	-0.323151	0.744009	-2.35622	-2.06261	0.287998	-2.33185	0.279939	0.852039	-4.23121	-0.890407	0.680017	-3.83773	1.15865	0.908686	-1.30822	-1.15004	1.21169	-2.82112	-2.36112	-3.40859	0.183877	0.728359	0.738224	-3.1254	1.13537	-2.61273	-21.8563	-0.649278	0.000109648
TCGGATGATCCGGATCGCAC	2.12895e-05	7.74025e-05	4.03404e-05	7.57898e-05	-2.14393	-1.14808	-4.05777	-4.0183	-2.14824	-4.34622	-1.31742	-0.871776	-4.89951	-3.83854	-1.21439	-3.63144	0.738491	-1.1042	-5.81735	-1.86201	-1.16606	-3.39079	-6.63504	-3.97942	-1.13619	-2.14294	-0.327533	-2.97299	1.63673	-2.0007	-20.5718	0.0399179	0.029642
CGGATGATCCGGATCGCACA	0.000868164	0.00127935	4.99815e-05	8.60917e-05	-6.23469	-4.47935	-8.05994	-8.38349	-5.93739	-6.62643	-4.69658	-4.13341	-6.91946	-8.13579	-4.80608	-12.2933	0.56974	-5.37888	-6.77427	-7.97774	-5.85906	-8.48134	-11.4207	-8.57783	-3.71847	-4.27797	-3.62338	-3.77924	2.53606	-1.36312	-16.3587	-0.0651298	0.0187513
ATCGCACAGGGTATCACCCG	1.02353e-06	1.15966e-05	1.08251e-05	2.82878e-05	-2.34198	-1.063	-4.52844	-5.46062	-1.37509	-3.07983	-1.61421	-0.579922	-6.79879	-4.02916	-0.813143	-4.77836	0.660573	-0.8196	-5.17154	-3.6775	-1.75876	-5.83707	-4.24767	-3.6763	-1.75558	-1.63852	-0.598779	-3.50257	1.35325	-2.62132	-21.7524	-0.716951	0.000109648
CACCCGTGGTAACGTCTTTC	0.00339913	0.00457875	0.00429198	0.00526156	0.158059	0.475851	-0.168205	0.178165	0.405697	-0.339482	0.278051	0.722378	-0.304372	-0.711819	0.116852	-0.217676	0.844523	0.650035	-0.0782342	0.574565	0.0648359	-0.752176	-0.0939107	0.240893	0.664532	0.535941	0.00852544	-0.575027	0.549726	-1.00705	-8.0932	1.11907	0.123245
ACGACCGAAACGCTCACGTG	0.000395296	0.000589504	1.57302e-05	3.62813e-05	-5.1829	-3.69658	-7.30415	-10.6418	-3.5923	-7.41608	-3.90302	-3.31743	-7.74158	-7.14087	-3.8785	-9.79986	0.00249484	-2.83583	-6.80566	-5.25738	-4.16702	-7.07404	-7.10313	-6.74452	-3.88608	-5.1273	-3.52438	-3.75669	1.94986	-1.92861	-18.3468	-0.271482	0.00312815
ACGCTCACGTGCGGATTTCA	0.00212036	0.00288373	9.82715e-05	0.00015818	-5.35153	-3.94012	-7.3378	-6.87572	-4.98362	-5.48711	-4.34776	-3.35488	-8.81602	-10.1156	-3.86792	-6.85307	-0.391181	-4.60019	-11.2356	-5.39456	-5.83294	-7.5973	-11.3662	-5.88392	-3.5875	-3.9674	-3.57793	-3.6234	2.98675	-1.25233	-12.4304	0.0408798	0.0281259
TAACCACACCGGAGTACACG	0.00276876	0.00376494	0.000288895	0.000394919	-6.31299	-5.39014	-7.68156	-8.42175	-5.53252	-7.33171	-5.50626	-5.36714	-10.0096	-6.90376	-4.64465	-8.99748	1.38697	-5.81773	-7.07469	-10.1594	-5.61142	-7.03661	-6.46811	-7.58635	-5.46611	-6.22793	-5.03409	-2.57418	1.9315	-1.23454	-13.1872	0.0282946	0.0296883
ACCGGAGTACACGCGGAAGA	0.388412	0.399769	0.384274	0.394977	-10.7253	-10.1717	-11.3964	-10.5422	-10.0389	-11.0567	-11.0514	-10.9351	-12.3617	-10.3872	-10.8998	-12.2318	-7.29263	-11.1488	-11.0912	-12.5405	-8.20199	-10.7542	-11.1802	-11.3249	-10.9723	-10.8675	-10.4356	-1.18758	4.45448	-0.236136	-4.9774	3.69508	0.366615
AGTACACGCGGAAGAAGGTC	0.0446785	0.0506371	0.0568812	0.0632097	-6.20679	-4.67703	-7.96663	-8.39962	-4.22383	-6.366	-5.09711	-4.32587	-12.4422	-3.96627	-5.88374	-8.757	-3.15691	-7.73391	-10.7626	-2.32539	-7.51825	-11.2552	-6.072	-8.47503	-2.00975	-7.03976	-2.74786	-3.01441	4.12306	-0.654752	-7.0264	1.40152	0.24025
AAGGTCAGGTTACCCACGAA	0.0330042	0.0380014	0.0345809	0.0391164	0.564153	0.734425	0.213022	0.696678	0.857957	0.0118138	0.149027	0.93232	-0.476981	0.601229	0.963966	0.360127	0.779415	0.994827	0.977546	0.471921	0.615171	-0.230883	-0.0822289	-0.230994	0.640973	-0.0186746	0.651778	-0.428986	0.641432	-0.707725	-6.79073	1.83541	0.215625
AGGTCAGGTTACCCACGAAC	0.00116186	0.00168725	3.47587e-05	6.53429e-05	-3.7999	-2.10424	-7.12442	-10.8235	-3.62154	-10.845	-2.12076	-1.3617	-7.94549	-4.32237	-2.16262	-6.79777	-0.597542	-1.62721	-8.73868	-3.7914	-1.86179	-4.2051	-4.41948	-8.45129	-2.41892	-3.7557	-2.19419	-4.82697	3.03456	-1.49433	-18.7097	-0.0480339	0.0156022
TTGAATGCCAGTGCAGAGAA	0.0621379	0.0677678	0.0359788	0.0402036	-8.60471	-4.98319	-9.85935	-10.7982	-6.46415	-8.63978	-3.13907	-11.1903	-9.82862	-4.89983	-10.7113	-9.41098	-4.06552	-8.67889	-8.73028	-12.175	-8.09452	-10.7343	-11.6466	-10.9285	-4.31026	-2.80423	-3.80528	-4.02856	4.82885	-0.724479	-8.28528	2.08874	0.2
TCGCTAGCGTGACGCTCAGC	0.000689343	0.00107419	2.27496e-05	4.67258e-05	-6.51944	-5.0653	-9.03448	-8.18491	-6.11418	-6.97584	-5.2538	-4.49691	-12.8119	-10.1845	-5.37234	-12.2719	-1.30841	-5.52849	-11.318	-7.77509	-5.12277	-8.61988	-7.74137	-10.9942	-4.43291	-5.35261	-4.62635	-4.29962	3.34438	-1.42092	-16.9947	-0.176488	0.00624428
AACACCTTTGTTCTTAAATG	0.00182667	0.00251599	4.98969e-05	8.77927e-05	-4.98028	-4.0402	-8.04449	-6.89915	-3.48388	-4.95348	-3.68185	-4.51354	-8.50533	-10.8002	-4.11007	-8.89934	-0.440609	-4.56318	-11.1363	-5.25061	-5.05076	-6.27551	-11.9661	-8.22419	-3.79023	-4.29192	-3.8466	-4.30704	3.26426	-1.29048	-18.4543	-0.0302159	0.0156266
GTTCTTAAATGCGGAACCAC	0.319556	0.335862	0.374376	0.390293	0.309545	0.390394	0.00235407	-0.108855	0.405962	0.0448998	0.758885	0.726605	0.559756	-0.481653	0.195233	0.844015	-0.0327993	-0.273555	1.00002	-0.544549	0.521711	0.485542	-0.117225	-0.216239	0.360154	0.696003	0.247849	-0.257786	0.677063	-0.376515	-5.07056	3.05091	0.365055
CTCTTCAGACGCTTCCGCTG	0.119162	0.12815	0.117104	0.125544	-7.88215	-7.02121	-9.06439	-11.0794	-8.06823	-8.79856	-8.63364	-5.22187	-12.5156	-9.8697	-7.86469	-5.35314	-2.48179	-11.6909	-8.5862	-7.3818	-6.39492	-10.7894	-11.9522	-7.20079	-6.95856	-7.82496	-6.17478	-2.16597	4.14048	-0.469185	-6.21894	2.14735	0.265625
CTTCCGCTGCGGACTCGATC	0.0039561	0.00512839	0.00133191	0.00171664	-4.08279	-2.87855	-4.57601	-5.61591	-2.11271	-5.66545	-4.08205	-3.11328	-4.33879	-4.63398	-2.84111	-3.96221	-2.27931	-1.93115	-8.71688	-4.37309	-2.15574	-4.30655	-4.16622	-5.01981	-3.00741	-3.80634	-5.02255	-1.93771	1.53328	-1.16523	-12.1206	0.567644	0.0842436
CTGCGGACTCGATCAGGTTC	0.48068	0.49308	0.459788	0.471429	-9.69651	-9.05923	-10.2895	-10.6743	-10.3633	-11.0278	-11.5005	-10.8099	-9.86756	-10.612	-8.62202	-9.82209	-6.11259	-10.867	-10.7814	-6.01528	-8.1682	-10.8588	-11.4445	-11.3666	-8.7625	-7.49434	-11.3774	-1.07496	4.10052	-0.220414	-5.19066	3.56565	0.379688
GCCAGTTCCTGCATGTCAGC	1.65936e-05	6.68611e-05	1.09942e-05	2.85702e-05	-3.36441	-2.15647	-4.89786	-6.30523	-2.17032	-3.67103	-2.28563	-1.97467	-6.92114	-6.10022	-2.01382	-4.30286	0.710694	-1.9199	-6.19905	-3.91642	-2.16255	-5.93737	-3.99414	-4.32281	-2.36407	-3.06005	-2.38693	-3.00436	1.76976	-1.78277	-21.6442	-0.375885	0.000109648
CCAGTTCCTGCATGTCAGCC	1.52382e-05	5.9924e-05	1.09942e-05	2.85622e-05	-2.39042	-1.71882	-4.19331	-3.47888	-1.71779	-4.49324	-1.78898	-0.381324	-6.6128	-4.85176	-1.12855	-3.74828	-0.654014	-1.68585	-4.37199	-4.14036	-1.97559	-5.6272	-2.59959	-3.83373	-1.75125	-2.16546	-1.86781	-2.69211	1.26566	-2.17234	-18.126	-0.381143	0.00157573
GTCAGCCGGGATGTCTTCAT	1.10947e-05	5.02148e-05	1.08251e-05	2.82878e-05	-3.95953	-2.65926	-5.61282	-7.38113	-3.30337	-4.80863	-2.42601	-2.75686	-6.63749	-4.67937	-2.69498	-4.97564	1.07139	-2.18353	-7.74543	-5.5334	-2.71718	-5.85866	-4.91008	-6.33735	-2.97388	-3.36714	-2.01766	-3.17303	1.41346	-2.10141	-15.9502	-0.478496	0.000109648
CGGGATGTCTTCATAGGTGA	6.31793e-07	9.58061e-06	1.23474e-05	3.07999e-05	-1.85354	-0.639389	-3.56855	-3.57983	-1.39981	-3.01618	-1.75823	-0.113593	-2.56842	-4.08724	-0.455737	-3.61901	0.381567	-0.393094	-4.12457	-2.50531	-1.0933	-3.88533	-1.94086	-4.2193	-0.821344	-1.20818	-0.184906	-2.68831	1.12646	-2.36107	-16.3162	-0.467934	0.000109648
ATCTGCTTCATTCCAGTTGA	0.000506289	0.000891391	0.00133673	0.00175294	-0.581824	-0.24774	-1.80749	-3.13979	-0.646042	-1.75211	-0.433927	0.0277421	-2.61092	-1.48724	-0.312851	-2.0903	0.287582	-0.340342	-1.79357	0.354448	-0.246732	-2.60919	-0.999132	-1.71767	0.237974	-0.491998	0.0872971	-1.70775	0.828903	-1.78237	-17.2704	1.15579	0.0953127
TCGCCAGCTGCAGCGGAACA	6.76891e-05	0.000183081	1.11634e-05	2.88438e-05	-1.95942	-1.32107	-4.7295	-4.43076	-1.58995	-3.6334	-1.34349	-1.48073	-3.504	-2.23503	-1.17094	-6.36959	0.118074	-1.55584	-5.36158	-2.47539	-1.67401	-6.44786	-6.1555	-5.2597	-0.85769	-1.22054	-1.24111	-3.52698	1.64016	-1.91734	-17.8336	-0.262815	0.000109648
TGATCTGACCAACAACTTTC	9.47036e-08	3.67369e-06	1.08251e-05	2.82878e-05	0.522934	1.58571	-1.18659	-1.29763	1.56253	-1.13385	1.01166	1.89727	-1.44604	-0.866452	1.48394	-0.602882	2.04496	1.64674	-2.37026	0.212664	1.25082	-0.550357	-1.3689	-1.52932	1.61469	0.818836	1.85787	-2.6584	0.774265	-3.38264	-25.0556	-0.893275	0.000109648
TCAGGAAGTTCGCGCCCATG	0.338598	0.349654	0.307855	0.318153	-9.5577	-8.82326	-10.1135	-10.8078	-10.0187	-11.2458	-8.60597	-7.31731	-12.354	-10.0881	-10.6621	-9.62629	-5.66996	-10.6139	-10.5183	-9.75467	-10.6567	-8.39938	-9.11152	-10.846	-8.80224	-9.0905	-8.38127	-1.35995	3.60533	-0.301469	-5.22225	2.67575	0.321373
CATGGAACGTTCTACTTCGA	0.00222243	0.00302557	0.000147323	0.000220646	-6.23724	-4.84313	-8.21213	-7.99037	-4.69414	-7.32678	-4.9809	-5.50732	-6.52087	-8.12094	-4.35236	-12.3667	0.871144	-5.57344	-11.0484	-6.08005	-5.99056	-7.70109	-11.7576	-8.63229	-4.13994	-6.31824	-3.91003	-3.50462	3.06435	-1.11623	-12.8193	0.0472047	0.0343757
TCGATGATGTTTACGCGATG	0.000851677	0.00133456	0.000474782	0.00066082	-2.584	-1.5012	-3.28769	-3.10835	-2.01644	-2.82865	-0.929189	-1.86417	-3.33194	-3.11209	-2.42068	-3.61847	-0.733584	-1.20512	-6.25564	-2.76937	-3.29607	-4.23139	-3.51114	-2.26626	-1.68174	-0.840804	-1.33213	-1.76201	1.1779	-1.38455	-13.2692	0.621431	0.0639629
CCAGAATGCAGTAGTCGCTG	8.85342e-05	0.000212194	6.51197e-05	0.000109709	-5.16269	-3.81711	-6.57155	-5.68256	-5.42149	-5.84693	-4.03536	-3.27121	-8.16021	-7.11845	-3.7155	-7.84123	-0.44658	-4.13704	-5.72555	-7.83176	-4.51863	-7.45459	-6.16827	-5.24911	-2.81713	-4.63158	-3.02595	-2.97707	1.90172	-1.54717	-11.0871	-0.0922779	0.0156266
AGTAGTCGCTGCGGAAGTGA	0.00703548	0.00876673	0.00117596	0.00153974	-4.06718	-2.98518	-6.44624	-4.43761	-3.8289	-6.64972	-4.20474	-2.01482	-8.33962	-7.04133	-3.34875	-11.8786	-2.12188	-1.68662	-11.4994	-6.69936	-3.79884	-5.01479	-3.64058	-3.55972	-2.61179	-4.83339	-2.08972	-3.15733	2.8605	-1.01471	-12.4279	0.318437	0.0843753
GTAGAACAGAATACGTTCGG	4.12559e-05	0.000124949	1.79291e-05	3.99423e-05	-3.24141	-1.91394	-4.70798	-6.86406	-3.29043	-3.94398	-1.99694	-1.91274	-7.19938	-6.51164	-1.33623	-4.59507	0.766513	-1.80636	-6.67541	-3.21825	-2.52831	-4.28811	-3.83454	-4.78952	-1.93941	-2.3499	-1.51382	-3.02679	2.09833	-1.64926	-16.3564	-0.254343	0.00625403
CAGAATACGTTCGGTGGTAG	0.000565574	0.000914668	8.08499e-05	0.000134272	-4.76492	-3.36196	-8.83838	-11.0287	-3.83521	-7.29724	-3.31919	-3.04715	-11.9833	-10.5227	-5.56671	-8.18131	-2.85296	-2.87043	-6.79721	-8.52434	-3.479	-10.9404	-11.3422	-3.89937	-4.14312	-1.99866	-3.64902	-5.47094	3.27045	-1.6682	-14.2445	0.0292909	0.028082
TTCGGTGGTAGTGGTTTTAC	0.349747	0.361445	0.318265	0.329927	-9.54089	-8.73502	-10.1373	-10.7603	-10.0936	-8.95467	-11.1722	-7.59104	-12.6077	-7.9659	-8.32962	-11.9521	-5.96628	-10.7791	-8.57899	-9.9675	-8.09035	-10.6565	-11.663	-10.4976	-11.4792	-4.58533	-10.5695	-1.60202	4.30022	-0.331148	-5.02453	3.38353	0.332813
GATGTTACGATAGCGTGCGA	0.530059	0.542043	0.532987	0.544263	-10.5701	-10.3223	-10.7654	-10.8419	-10.5545	-11.4602	-10.6252	-11.0697	-10.0358	-10.7225	-10.8901	-12.2796	-7.63466	-11.6588	-8.53919	-12.1301	-10.7771	-10.9918	-11.5226	-10.8073	-11.1771	-11.3958	-8.09262	-0.552882	4.34441	-0.126857	-4.23194	3.64589	0.433697
ATGTTACGATAGCGTGCGAT	0.302268	0.31296	0.254715	0.264906	-10.3634	-9.38992	-11.1678	-10.1435	-7.17381	-12.0556	-11.3835	-8.70551	-12.1945	-10.1554	-10.5682	-11.9177	-7.68149	-11.0571	-10.9642	-12.2447	-7.34697	-10.7985	-11.3359	-10.2601	-11.1589	-11.2101	-10.5783	-1.84947	4.15506	-0.384918	-5.70874	3.00091	0.315625
GCTTACTCGAAGCGCCCGCC	0.0951029	0.102418	0.0458634	0.0509342	-8.41268	-6.0252	-9.98788	-10.649	-6.82499	-6.34464	-11.0533	-3.91995	-7.49349	-10.4509	-4.99568	-12.2921	-3.7567	-5.18924	-11.1817	-9.07539	-5.84584	-11.2428	-11.5596	-10.6537	-11.4307	-11.1947	-6.5902	-3.48187	4.75366	-0.689036	-7.23233	2.54014	0.2125
CCTGGTGACTAAAATTCCGA	0.000585016	0.000862563	2.09736e-05	4.38066e-05	-6.15757	-4.89361	-9.02862	-7.73039	-4.12797	-11.1233	-4.94332	-4.06563	-8.91995	-8.07023	-5.49795	-8.82588	-0.555694	-5.43385	-11.0649	-12.414	-5.35717	-8.84988	-9.32588	-6.83692	-4.18834	-5.28895	-5.39855	-4.39584	2.70992	-1.63988	-14.2304	-0.212579	0.00468556
CTGGTGACTAAAATTCCGAA	0.317048	0.328852	0.316551	0.327749	-9.44119	-8.56153	-10.0998	-8.3761	-10.076	-11.5286	-6.05357	-6.4154	-9.86989	-10.0042	-8.8163	-11.7061	-3.09276	-10.9517	-8.52169	-11.908	-10.2514	-7.16309	-12.0593	-10.9547	-10.9868	-8.08179	-10.826	-1.77411	4.60422	-0.32481	-5.65698	3.46007	0.336974
AATTCCGAAGGGATTACCAA	0.342057	0.353493	0.337063	0.347219	-10.6654	-9.81317	-11.4045	-10.8212	-10.6941	-11.0663	-10.9288	-11.2403	-13.115	-10.6093	-10.7518	-12.0603	-6.81866	-8.34571	-10.4786	-12.7847	-10.2747	-10.9821	-11.7496	-10.9932	-8.72451	-11.3162	-10.8393	-1.50992	4.14746	-0.335145	-5.28807	2.49014	0.341654
CATCAGTGAGTTCGTTCGCC	0.00437098	0.00559943	0.00131153	0.00168576	-5.57098	-4.29859	-6.61217	-7.56058	-4.96591	-8.88599	-7.15532	-4.2437	-8.94568	-6.05075	-3.66027	-5.95793	-1.22178	-3.67999	-10.6813	-5.89568	-5.54785	-5.5396	-5.52034	-7.68131	-4.14715	-4.84651	-4.22144	-2.43444	2.62266	-0.96461	-9.71644	0.560996	0.0875003
GCATTGCCAGAGCATTACGA	0.00159359	0.00221849	0.000396131	0.000547621	-6.15133	-5.18547	-9.37029	-10.5487	-4.99738	-11.0621	-5.22078	-3.90864	-6.15767	-10.1359	-7.21032	-9.66288	-1.15169	-5.28107	-8.5434	-9.15498	-4.94929	-11.0709	-5.68015	-10.8251	-5.87711	-5.17447	-5.66615	-4.45214	3.56868	-1.22173	-11.4552	0.180308	0.0437506
GCCAGAGCATTACGACGGAC	8.40048e-06	4.19404e-05	2.43564e-05	5.0348e-05	-2.7143	-1.34927	-4.27806	-4.47239	-1.33937	-5.31661	-2.88445	-1.39486	-4.17128	-3.70512	-0.317028	-4.70767	-0.00353651	-0.996554	-3.28355	-2.57402	-1.51704	-5.80047	-6.17331	-3.42536	-1.66074	-1.9193	-0.490191	-3.08723	1.47784	-2.04668	-13.4941	-0.267108	0.0109398
GAGCATTACGACGGACCGGA	0.00169261	0.00244928	0.00175848	0.00225682	-3.95058	-2.17223	-5.77829	-2.91827	-4.64752	-5.04761	-4.56075	-0.988588	-7.57677	-3.2615	-1.81533	-7.27694	-2.068	-1.74733	-7.11216	-4.06882	-2.50009	-4.37448	-9.24566	-7.00975	-1.10015	-3.89512	-2.27609	-3.01124	2.92632	-1.12411	-12.5252	0.546825	0.10625
AAGTAGAACCACCAACGCGG	1.517e-05	6.08794e-05	2.25805e-05	4.71891e-05	-3.85016	-2.30592	-6.25968	-3.8447	-2.22514	-6.13903	-2.96645	-2.55855	-7.9761	-4.89405	-1.83733	-5.82588	-0.390045	-2.32225	-7.879	-4.45323	-3.85306	-7.71728	-6.41153	-6.91992	-2.16659	-3.48124	-1.99852	-3.84983	1.87652	-1.98518	-16.0562	-0.200275	0.00780353
AGTAGAACCACCAACGCGGC	0.00850317	0.0105026	0.00730541	0.00872103	-6.18215	-5.1216	-7.92952	-8.36444	-6.03463	-5.63491	-6.82697	-4.15041	-9.69882	-7.83954	-5.15152	-7.09813	-1.66214	-3.67661	-10.5056	-6.57902	-5.4542	-10.7064	-3.76139	-10.6422	-5.68183	-6.31228	-4.0705	-3.10768	3.22411	-0.918541	-9.78934	0.844096	0.148206
CGGGACTTAACTTCGACAGT	0.188426	0.198259	0.179424	0.187812	-10.1604	-8.89491	-11.1311	-10.8781	-10.4729	-11.6436	-10.9612	-8.4994	-12.025	-10.6342	-11.085	-11.8567	-5.44371	-10.8886	-10.9936	-9.81419	-6.71494	-10.7378	-11.0648	-11.487	-8.49163	-8.21089	-10.9513	-2.25008	4.38435	-0.476319	-6.28069	2.85283	0.271875
ATTTACCAGAACGCTGAGCC	0.00061298	0.0010259	3.24753e-05	6.30658e-05	-2.18926	-1.41066	-4.0889	-4.27767	-2.44423	-3.34431	-1.93651	-1.35789	-4.0082	-3.39267	-1.82573	-3.78144	-0.89225	-0.933286	-5.35498	-2.01995	-1.17254	-7.16539	-8.45704	-4.3981	-0.811977	-1.44496	-1.73386	-2.71404	1.55968	-1.73484	-16.2787	-0.0839629	0.0187221
TTTACCAGAACGCTGAGCCA	0.29226	0.303287	0.229304	0.239187	-9.90137	-8.91686	-10.7659	-10.2969	-8.23617	-10.5459	-11.5067	-8.41576	-12.1002	-10.7288	-7.52865	-8.7631	-6.18752	-7.63588	-10.6616	-12.532	-10.8829	-10.7402	-11.5123	-10.4243	-10.4788	-11.0367	-10.6105	-1.76622	4.26586	-0.384671	-6.02036	2.75323	0.308892
GCAGTCAAGCGCACCACGAA	5.84847e-05	0.000165247	1.08251e-05	2.82878e-05	-1.36231	-0.321608	-3.49845	-2.23899	-0.224472	-3.71775	-0.904192	-0.0166655	-2.69661	-3.01897	-1.04984	-6.18858	0.38627	0.030466	-3.30241	-1.59464	-0.580912	-4.40027	-6.35425	-3.92611	-0.378539	-0.606518	-0.215917	-3.15268	1.35047	-2.19548	-17.9206	-0.410562	0.000109648
CAAGCGCACCACGAACGGTG	0.515248	0.527431	0.540161	0.551452	-10.7658	-10.6012	-11.0088	-10.9953	-10.6143	-7.84311	-11.5285	-11.0895	-12.3115	-9.97162	-11.0812	-11.8655	-7.55636	-10.9916	-10.8292	-12.2616	-10.3406	-11.2464	-11.6591	-11.6127	-11.1255	-11.7859	-10.5667	-0.35555	4.53909	-0.0722217	-4.35148	3.77242	0.46875
TGTGGTAACGAACACCCGGA	0.238794	0.253743	0.436689	0.451734	0.627337	0.719094	0.560574	0.998203	0.375997	0.51787	0.85084	0.895393	0.387231	0.897097	0.476575	0.816603	0.630526	0.842387	0.30343	-0.617724	0.936669	0.752695	0.608587	-0.137098	0.421162	0.83207	0.494296	-0.108202	0.484117	-0.214906	-6.75229	2.4089	0.382215
GGTCTTTTACACGACCGCCA	0.3195	0.330629	0.289615	0.300169	-10.4808	-9.49244	-11.338	-10.8553	-6.08182	-11.1495	-8.66226	-10.9953	-12.3611	-10.3059	-10.9475	-12.3417	-7.81863	-10.7586	-11.2594	-12.2244	-7.43038	-10.4545	-11.6756	-10.9476	-10.9305	-11.6877	-11.3736	-1.8831	4.42887	-0.35604	-4.94487	3.22452	0.326053
ACGGCATACTTTACGCAGTG	0.000466739	0.000707711	3.67884e-05	6.88296e-05	-5.55791	-3.61016	-8.22921	-8.30935	-4.9624	-10.6869	-2.95212	-2.01803	-8.06848	-8.05066	-5.46845	-9.58962	-1.46576	-3.70692	-11.1662	-5.45363	-5.12232	-6.87725	-9.08316	-6.21768	-2.94677	-4.25552	-3.47073	-4.53716	2.69688	-1.6671	-13.2097	-0.0838054	0.012502
AAACGACCTCATACAATATG	0.224154	0.233797	0.193774	0.202442	-10.4466	-9.00671	-11.4147	-11.2214	-10.3269	-11.203	-11.1541	-5.60113	-11.9506	-10.2885	-10.458	-12.3328	-5.44155	-11.4489	-11.2104	-12.3141	-9.91202	-10.8844	-11.2999	-10.9187	-6.77913	-9.01588	-10.6562	-2.56616	4.54509	-0.50418	-6.03395	2.42394	0.284375
GAGGACGCCGAATTTTAGGG	1.48778e-06	1.50793e-05	1.08251e-05	2.82878e-05	-1.30743	-0.182103	-2.46298	-3.68349	0.199309	-1.70639	-0.899332	0.137588	-2.55069	-3.14578	-0.248273	-2.54316	0.0488338	0.386688	-1.58796	-2.47225	-0.47924	-1.86112	-3.11027	-1.63698	-0.323345	-1.12572	-0.133673	-2.14382	0.912763	-2.29383	-15.968	-0.519008	0.000109648
ATTTTAGGGCGGTGTCGAAA	4.02096e-05	0.000113556	1.20937e-05	3.03801e-05	-3.508	-2.00912	-6.35732	-8.13019	-2.85266	-7.78494	-1.86513	-2.1565	-6.72562	-4.80246	-2.16791	-7.4753	-0.457902	-1.84731	-3.72068	-4.52633	-2.54058	-7.74976	-4.66553	-6.19327	-1.58999	-3.31606	-1.77699	-4.15928	1.87028	-2.05972	-16.5822	-0.370529	0.00157819
ACAACGATCGCGCCGTCACC	4.16059e-06	2.87958e-05	5.58169e-05	9.88416e-05	-0.860642	-0.368896	-3.01195	-3.35729	-0.702317	-4.00426	-0.769258	0.292951	-2.72341	-3.25036	-0.228037	-3.08895	0.134184	-0.351084	-3.89153	-0.685439	-0.939681	-3.00481	-2.7843	-2.60114	-0.536967	-0.284614	-0.334896	-2.67995	0.776025	-3.14973	-21.2083	-0.0153769	0.0234386
CGCGCCGTCACCAGGCCAAC	8.09747e-06	4.12519e-05	3.82261e-05	7.0571e-05	-1.95792	-1.10419	-2.86322	-3.33441	-1.77357	-2.54695	-1.11141	-0.578021	-2.76249	-1.94228	-1.62725	-2.22968	-0.229736	-1.09763	-3.44892	-3.04136	-1.89298	-3.08291	-2.41047	-3.06739	-0.714765	-1.83694	-0.858149	-1.58084	0.849966	-1.82849	-13.8202	-0.237725	0.00936305
CCGTCACCAGGCCAACTGGC	5.25861e-07	7.7474e-06	1.15017e-05	2.94131e-05	-2.78634	-1.73456	-4.7144	-3.50682	-2.56219	-4.41261	-1.8747	-1.27839	-5.92374	-4.82857	-1.13826	-4.57552	-0.543648	-1.1711	-3.10842	-5.14391	-1.887	-4.65924	-4.84114	-5.51488	-1.65591	-2.23165	-2.05832	-3.06256	1.08242	-2.84265	-17.2182	-0.575125	0.000109648
GAGCGTCAATGTCTTCTTGC	0.00638424	0.00798883	0.000401205	0.000563242	-4.66015	-3.89524	-6.56876	-4.43631	-5.20938	-7.75034	-4.32983	-4.84358	-12.0716	-5.13934	-3.70693	-5.83602	-0.160881	-2.89884	-7.21867	-4.51898	-3.93336	-6.11551	-12.0924	-8.45477	-3.73574	-3.93178	-3.79569	-3.04971	3.07941	-0.986414	-14.5329	0.269091	0.0608428
AGCGTCAATGTCTTCTTGCA	3.22042e-05	7.19223e-05	1.09097e-05	2.8425e-05	-5.28295	-3.88402	-8.15675	-7.65794	-4.24821	-6.10614	-4.32905	-4.03671	-8.55767	-9.71583	-3.65831	-8.8924	0.339049	-3.18	-7.66377	-9.06435	-3.83426	-8.41641	-8.33509	-7.21098	-4.23407	-4.67783	-3.09503	-4.49101	1.92105	-2.33	-18.2321	-0.421535	0.000109648
GTCTTCTTGCAGGGCGTATA	0.000305676	0.000564855	1.64913e-05	3.7361e-05	-4.7756	-3.83397	-6.6553	-5.74113	-3.65719	-5.423	-4.48018	-4.34326	-10.0901	-5.52094	-2.60934	-6.62173	1.01689	-4.24051	-8.57745	-5.05734	-3.85465	-7.22247	-7.43661	-7.15303	-3.851	-4.05026	-3.31178	-3.08411	1.9615	-1.54824	-15.7478	-0.169437	0.00313304
TTGCAGGGCGTATACGGTTA	6.80824e-08	3.25573e-06	1.08251e-05	2.82878e-05	0.597054	1.337	-0.26035	-0.292374	1.36306	-0.235875	0.764322	1.92528	-0.233925	-0.280811	1.32598	-0.291164	2.02931	1.57735	-0.245385	-0.0320895	0.838841	-0.980108	0.294682	-0.406663	1.07882	1.42772	0.976491	-1.60262	0.587314	-2.77937	-24.384	-0.819891	0.000109648
TGCAGGGCGTATACGGTTAT	0.836862	0.844617	0.878881	0.884559	1.65011	1.66489	1.64086	1.53316	1.25432	1.45664	1.7497	2.19488	1.72571	2.19266	1.48253	1.58379	1.72543	1.90297	1.94364	1.36754	1.6156	1.16891	2.08777	1.6793	1.78472	1.39693	1.43475	0.0169565	0.448703	0.0412103	-3.14025	3.67296	0.483619
GCAGGGCGTATACGGTTATG	2.08178e-05	7.99952e-05	1.08251e-05	2.82878e-05	-2.78188	-1.94441	-4.4429	-4.90087	-1.97038	-4.58856	-2.00767	-1.83864	-4.66786	-4.19935	-1.61564	-3.33291	1.78217	-2.08784	-4.67762	-3.89552	-2.21505	-4.97645	-4.38837	-4.23571	-2.12448	-1.84315	-2.01982	-2.53115	0.701802	-3.58504	-26.0158	-0.494853	0.000109648
CAGGGCGTATACGGTTATGG	1.15898e-05	4.97192e-05	1.30239e-05	3.19096e-05	-2.14866	-1.37494	-4.57334	-6.55895	-2.0233	-4.05903	-1.68921	-0.736782	-3.99772	-4.39595	-1.58322	-5.04255	0.572881	-1.54995	-4.74848	-2.19351	-1.37628	-5.21863	-3.28173	-6.1926	-1.09299	-1.40815	-1.06555	-3.3545	1.55343	-2.14695	-20.1607	-0.335598	0.00313304
GGGCATTACGCAGCGTTTCA	6.62424e-06	3.65602e-05	1.08251e-05	2.82878e-05	-1.9227	-0.946991	-3.20549	-3.1655	-1.26433	-2.91093	-1.06938	-0.829048	-3.98719	-2.49238	-0.54944	-5.58538	0.714963	-1.12006	-4.66471	-2.55901	-1.37112	-4.61897	-3.00944	-3.12463	-0.67922	-1.24815	-0.816578	-2.52655	1.25444	-2.22445	-21.6236	-0.566191	0.000109648
TACGCAGCGTTTCAAGGTAG	0.000375694	0.000646841	1.09942e-05	2.85667e-05	-2.96148	-1.99856	-4.85016	-5.49176	-2.62975	-4.74917	-2.47837	-1.34858	-7.64843	-3.446	-1.83481	-9.70453	0.891805	-1.84566	-4.2732	-4.98768	-2.23313	-3.98716	-3.88531	-5.26524	-2.23133	-2.57482	-1.17944	-2.94481	1.88104	-1.7303	-14.3819	-0.246832	0.000109648
AAGGTAGCGGCTGCCTTCTA	0.137835	0.149411	0.248494	0.262757	1.99471	1.97452	2.11267	1.86955	2.0775	1.93376	2.12748	2.09982	2.60194	1.90555	1.65261	2.32918	1.26789	1.86573	2.42821	1.63148	2.10765	1.77815	2.3628	2.21635	2.01211	1.77067	1.93647	0.216537	0.429579	0.48869	-2.35946	6.20343	0.328125
GTAGCGGCTGCCTTCTATGG	6.12232e-07	9.7041e-06	2.0889e-05	4.48653e-05	0.470229	1.25438	-0.822903	-0.166996	1.16285	-0.436541	0.397979	1.50686	-1.54741	-0.886887	1.37112	-0.484728	1.557	1.52573	-1.24199	0.530895	1.03278	-0.925909	-1.26746	-0.80773	1.23677	0.890572	1.25369	-2.00203	0.683024	-2.67701	-18.0937	-0.435495	0.00937768
CGCAAGTAAACGCAGCAAAG	0.000231214	0.000439571	5.81848e-05	0.000101409	-4.01875	-2.94507	-5.90348	-7.03188	-3.31281	-6.12687	-3.84137	-2.21439	-7.76288	-4.47586	-2.91281	-5.32933	-0.447227	-3.16529	-8.46467	-4.9235	-4.24028	-8.38841	-3.71078	-5.67935	-2.47333	-3.0961	-2.06067	-3.24133	2.06895	-1.53694	-10.6776	-0.0562541	0.0203137
ACGCAGCAAAGAGGAGAAGT	0.00388266	0.00501448	0.00131136	0.00166322	-7.94506	-6.1909	-9.98835	-8.32762	-5.85092	-11.1051	-7.24502	-5.66973	-8.4612	-7.07602	-8.71247	-11.8357	0.409021	-6.47045	-10.4648	-9.91161	-6.37189	-10.2495	-11.7098	-11.6755	-5.92438	-7.98964	-5.06627	-3.99907	3.53218	-1.05904	-10.7298	0.329976	0.0733233
GAGGAGAAGTCGGAATGCCA	6.98505e-06	3.74244e-05	1.09942e-05	2.8565e-05	-4.47716	-3.36111	-7.0867	-6.56007	-3.93654	-5.05636	-3.37402	-3.40462	-8.12141	-5.77001	-2.72339	-7.28774	1.02327	-3.03234	-7.69734	-7.13157	-3.74955	-6.17386	-8.45747	-7.70994	-3.84791	-3.38699	-3.34448	-3.81511	1.50794	-2.34897	-18.3521	-0.422572	0.00157573
AGTCGGAATGCCACGGCGAG	1.36351e-06	1.33063e-05	1.08251e-05	2.82878e-05	-1.95362	-1.07802	-5.11718	-5.54521	-1.61326	-3.89128	-1.25502	-1.38369	-5.60692	-5.10287	-0.476874	-5.04695	0.924204	-1.00916	-6.69277	-2.19458	-1.55015	-4.06063	-5.61314	-5.05312	-0.928096	-1.13938	-0.56741	-4.13375	1.36158	-2.79933	-20.9652	-0.386869	0.000109648
CATGCGAACCTCAGAATCTC	0.00035836	0.000661878	0.000213119	0.000318511	-2.17568	-1.61131	-3.41431	-3.03775	-1.58942	-5.88918	-2.37766	-0.716169	-2.84794	-3.39372	-1.63379	-2.73395	0.121325	-1.92527	-4.67286	-3.41165	-1.37515	-5.16141	-3.96347	-1.63725	-1.80653	-1.86261	-1.43155	-2.0443	1.50895	-1.39334	-14.7825	0.145751	0.0483624
ATCTCAGGATAACGTCGTAA	0.000105991	0.000239343	1.20091e-05	3.01255e-05	-5.05949	-3.83787	-6.99987	-6.27657	-4.3963	-7.31853	-3.1894	-3.95054	-9.65638	-6.18679	-3.95321	-9.80346	1.37789	-3.78113	-6.42382	-6.96799	-4.18047	-7.76131	-6.97245	-5.91521	-3.81922	-4.62341	-3.45826	-3.36148	1.71547	-1.95503	-21.2816	-0.300732	0.000109648
CGTCGTAACGGCCAAGCTCA	0.0302501	0.0349877	0.0238861	0.0273089	-2.8191	-2.29072	-3.16543	-3.31208	-2.95769	-2.64252	-2.89321	-1.51436	-6.77366	-4.40931	-1.36336	-3.28203	-0.162725	-4.04652	-3.0735	-1.68457	-1.30785	-3.8992	-2.91509	-2.87108	-2.61112	-2.57014	-2.04399	-1.20732	1.54551	-0.633927	-8.81367	1.27704	0.195008
AGCTCACGGCGCAGCGCTTC	0.00147997	0.00199413	1.15862e-05	2.95257e-05	-4.34726	-3.21383	-5.77925	-10.7152	-2.29987	-5.07028	-3.92286	-3.77167	-8.46064	-5.39653	-3.55173	-4.89782	-0.681188	-3.14228	-7.80395	-7.7988	-2.35365	-5.54245	-5.53172	-4.92498	-3.75976	-3.3449	-2.62096	-3.18392	2.13944	-1.6127	-13.7878	-0.206972	0.00157573
ACCGCGTTCGCGCAGCGAAG	0.000215791	0.000441009	0.00012026	0.000192256	-2.38234	-1.55902	-4.04471	-3.41334	-1.45392	-3.33243	-1.58947	-2.02954	-4.67145	-5.06319	-1.70243	-2.3868	-0.861193	-3.3057	-6.09585	-2.36956	-1.4873	-3.11054	-5.14497	-4.92723	-1.16895	-1.14311	-1.90901	-2.34426	1.57929	-1.49143	-12.9277	0.230456	0.0405622
ATACAGCGCCAGCAGTTTAA	0.00468634	0.006024	0.00136168	0.00176467	-6.24123	-5.2495	-8.33391	-6.95811	-5.79205	-8.64789	-5.4856	-4.80805	-8.08497	-7.78698	-4.10793	-8.82956	0.897728	-6.07419	-7.61768	-12.0709	-5.69844	-11.4639	-8.53105	-4.34475	-6.04094	-5.42915	-4.65551	-3.23701	2.90038	-1.06347	-13.3404	0.70388	0.0859378
TCGCGCGCCAGCACCACGCC	1.75518e-05	6.8335e-05	1.87748e-05	4.13722e-05	-1.89011	-1.09651	-3.55501	-4.16489	-1.20623	-4.10902	-1.95648	-0.912915	-4.17758	-2.73988	-0.995465	-3.34951	-0.211872	-1.06448	-5.28119	-1.85311	-1.19552	-4.05861	-2.81505	-2.83129	-1.28227	-0.594095	-1.33509	-2.46546	1.10855	-2.15875	-17.4769	-0.367618	0.00781572
TCGCCAATAAAAAAGACGCC	0.0013846	0.00194482	1.59839e-05	3.62752e-05	-4.84615	-3.95372	-6.6746	-10.69	-4.42008	-6.07336	-3.4099	-3.40028	-9.87568	-5.38435	-4.06664	-7.38037	-0.87747	-4.26452	-10.8462	-6.06589	-4.28904	-6.15752	-6.17335	-6.67516	-3.92412	-4.18646	-3.93602	-3.04082	2.39346	-1.5886	-15.3074	-0.178975	0.00157573
CGACCCGATGCGCTGCCGTG	0.00292672	0.00380891	0.000857381	0.00111782	-6.93092	-5.06195	-8.46074	-6.89876	-4.24742	-7.79799	-7.69773	-4.9224	-11.7578	-8.21057	-3.6683	-11.9452	-1.03423	-5.25298	-8.87674	-8.61118	-7.12813	-8.41855	-7.03874	-8.56337	-5.70534	-5.3134	-4.95683	-3.49107	2.8042	-1.19426	-10.6882	0.325105	0.0561627
TGCGCTGCCGTGCGGCGCCG	0.484709	0.500364	0.424437	0.439421	-1.04269	-1.17315	-0.923103	-1.25391	-0.979058	-0.446392	-1.60019	-1.24846	-1.15025	-1.00911	-1.10221	-0.837124	-1.45204	-1.41988	-0.394057	-0.860153	-0.770209	-1.52941	-0.520468	-1.12591	-0.177029	-0.439083	-1.38214	0.182201	0.63379	0.287861	-3.19311	4.96668	0.385938
CGGCGCCGAGGAAAAAACAA	0.00107193	0.0015455	0.000304117	0.000431234	-7.48335	-5.79291	-10.2732	-10.7074	-6.97845	-11.0078	-5.92898	-6.87328	-9.96966	-10.3416	-4.08172	-9.83062	-2.9126	-6.34298	-10.8254	-12.4096	-5.05902	-10.8063	-11.1476	-6.11484	-5.93431	-7.46909	-4.88918	-4.61672	3.13349	-1.40228	-11.6868	0.173811	0.0530426
GAACTGCACCACCCGATCGC	1.88032e-06	1.5475e-05	1.08251e-05	2.82878e-05	-2.08016	-0.849133	-3.50145	-3.429	-0.470624	-4.2579	-1.43116	-0.686023	-3.33686	-3.40909	-0.799435	-3.23627	0.120847	-1.02474	-5.23686	-2.66084	-1.3103	-5.49058	-4.56561	-3.25017	-0.624766	-1.47693	-0.905875	-2.80877	1.04789	-2.78451	-22.2351	-0.744759	0.000109648
CACCCGATCGCAGGTCAGCG	4.71133e-07	8.06653e-06	1.10788e-05	2.87092e-05	-1.3742	-0.182739	-2.09734	-1.75523	-0.338089	-1.72644	-1.16598	0.26071	-1.52077	-2.07612	-0.482995	-2.19963	0.365452	-0.117407	-2.15769	-1.59316	-1.12114	-3.0123	-2.79976	-2.53869	-0.169739	-0.111345	-0.132365	-1.84085	0.800492	-2.2529	-15.6139	-0.504425	0.000109648
GAGACCGCTTAGCGTAAAGC	0.432094	0.444366	0.431066	0.44183	-10.8956	-10.4409	-11.3213	-10.6399	-10.1376	-10.7389	-10.5423	-11.2102	-12.012	-10.1895	-10.5499	-11.464	-6.77735	-11.0735	-11.1774	-11.9588	-10.8963	-10.8925	-11.7305	-11.5432	-10.5119	-11.4095	-10.82	-0.871125	4.44648	-0.166599	-4.41006	2.8534	0.417188
AGACCGCTTAGCGTAAAGCC	0.0945779	0.101208	0.0692282	0.0748731	-10.0877	-8.45769	-11.5209	-11.3691	-10.706	-11.3762	-10.5571	-8.74385	-12.376	-10.7046	-4.6055	-11.8073	-6.68238	-10.696	-10.7205	-12.227	-8.28931	-11.2077	-11.6849	-11.2657	-8.62352	-10.7302	-4.90746	-3.38265	4.42451	-0.681003	-7.27338	2.01192	0.212169
CGTAAAGCCGGGCTGAAGAT	3.16881e-05	9.49869e-05	1.08251e-05	2.82878e-05	-3.42743	-2.36133	-6.1392	-5.41751	-2.90369	-6.37815	-3.03601	-1.78504	-5.94056	-8.07051	-2.13549	-7.06298	-0.320605	-2.69266	-5.69365	-3.67718	-2.72128	-4.13951	-7.26266	-8.40726	-2.18183	-2.73731	-1.2306	-4.02827	1.82914	-2.10679	-15.4395	-0.323415	0.00157573
AAAGCCGGGCTGAAGATTGG	9.49988e-07	1.22665e-05	1.08251e-05	2.82878e-05	-2.58473	-1.25541	-4.43709	-4.84418	-1.70876	-3.85521	-1.85751	-1.04746	-6.37924	-5.97273	-1.20023	-3.75648	1.97851	-0.987241	-3.546	-3.85616	-1.63167	-4.9746	-4.44416	-4.52736	-1.31722	-1.91449	-0.614562	-3.25526	1.24072	-2.73059	-17.8959	-0.618985	0.000109648
CAGCCCCAGCCGTCCCGCTT	0.000524854	0.000773404	1.37005e-05	3.29606e-05	-5.16133	-3.63812	-7.21419	-5.93203	-4.06335	-5.59367	-3.56706	-3.46628	-8.02605	-10.7172	-3.37496	-7.61943	0.300569	-4.565	-6.7925	-6.8118	-3.07753	-8.45002	-7.94989	-6.37562	-4.79358	-4.45114	-3.49755	-3.64273	1.90897	-1.83546	-16.3265	-0.227284	0.000109648
CTGACAATTCAGCTGTTGCC	0.000719451	0.00108601	9.85252e-05	0.000156634	-5.85278	-4.1557	-8.36234	-10.6772	-5.76569	-7.7965	-4.00029	-3.92144	-8.52768	-5.94908	-4.08685	-9.95663	-0.79129	-5.45075	-7.57749	-5.74691	-3.67058	-8.56423	-11.6485	-8.50073	-4.70118	-5.7562	-3.75248	-4.22954	2.76926	-1.50491	-10.7058	0.0547871	0.0343757
AACCAGATCGACCTCATCGC	0.000989747	0.00146843	4.70215e-05	8.52877e-05	-4.42889	-3.37178	-8.01941	-8.57751	-3.26357	-6.26462	-3.44672	-3.03643	-4.096	-7.20118	-2.54117	-9.90652	-1.01376	-3.91892	-11.7575	-5.72719	-4.66992	-10.8079	-11.4239	-7.62166	-3.55444	-4.22067	-3.18064	-4.69435	2.98393	-1.46095	-14.9503	-0.043315	0.0156022
AGATCGACCTCATCGCTGGC	0.000696297	0.00113587	8.71081e-05	0.000143426	-4.14262	-3.02357	-5.24846	-4.51202	-3.42869	-5.18087	-3.39399	-1.92172	-7.74778	-4.38541	-2.84991	-8.76758	0.0851447	-3.2903	-8.83445	-4.87998	-3.613	-5.33973	-5.60903	-4.03659	-2.33887	-4.61818	-2.33864	-2.6087	2.2358	-1.20822	-14.2057	-0.00457329	0.025001
GACCTCATCGCTGGCCGGCG	0.000526639	0.000909032	3.11221e-05	6.03251e-05	-1.64428	-1.09652	-2.47738	-2.14648	-0.958047	-2.37224	-1.40288	-0.948716	-2.52369	-1.96506	-1.60101	-2.87869	-0.341158	-0.0860423	-3.87877	-1.614	-1.38226	-5.04029	-4.14887	-2.1718	-1.19393	-0.978717	-1.54128	-1.4905	1.11107	-1.42654	-13.935	-0.0987354	0.0124825
CGCTGGCCGGCGAGGTGAGC	6.56116e-05	0.000157718	2.93461e-05	5.75776e-05	-5.23949	-3.96685	-7.43588	-8.23364	-4.57377	-8.72073	-4.31617	-3.6364	-7.98797	-7.7482	-3.59175	-5.96123	-0.930287	-5.26435	-7.26302	-5.15769	-4.41561	-8.57313	-7.72184	-6.1203	-3.35652	-4.58165	-3.43868	-3.48805	2.03369	-1.6922	-12.0839	-0.144211	0.0124825
GGCCGGCGAGGTGAGCTGGT	7.01676e-06	3.12814e-05	1.09097e-05	2.84283e-05	-4.38569	-2.65087	-6.50189	-7.45123	-3.66365	-6.18141	-2.5461	-3.5574	-6.55731	-5.31823	-1.58289	-6.18924	-0.673972	-2.81303	-8.75774	-5.99471	-2.89636	-7.84301	-5.44545	-8.38134	-2.08666	-3.76007	-2.42752	-4.076	1.73181	-2.3342	-14.9384	-0.503945	0.000109648
AAAAGACGCTGCTCAGCGTG	0.000473335	0.000711859	1.08251e-05	2.82878e-05	-3.45137	-2.10614	-6.18759	-7.47469	-2.61421	-4.27234	-2.73343	-1.93955	-6.83806	-6.20053	-2.13142	-7.36868	0.339969	-2.02482	-11.1103	-4.21999	-2.77501	-4.90558	-5.12101	-6.36494	-2.239	-1.97402	-1.68417	-4.09749	2.18238	-1.99262	-18.9205	-0.33058	0.000109648
GGCCTTCCTCAATCACTGCC	0.000462817	0.000818569	0.000565103	0.000777203	-3.54092	-1.81651	-4.57657	-3.72744	-1.15136	-4.50471	-1.88554	-0.601457	-6.75706	-5.40144	-1.76304	-6.94765	-1.19983	-4.23868	-6.03827	-2.20535	-2.07844	-4.25348	-4.55112	-3.67474	-3.42965	-3.37806	-1.12913	-2.78435	2.09498	-1.30132	-10.8835	0.610589	0.0718753
GCCTTCCTCAATCACTGCCC	0.00156249	0.00221759	0.000144701	0.000227109	-4.74251	-3.11837	-7.20962	-6.99202	-3.05432	-4.58815	-5.1494	-3.34611	-6.96544	-10.4208	-2.43227	-8.67089	-0.647335	-2.65655	-10.9226	-4.00772	-3.78024	-6.42134	-12.1333	-6.84736	-2.78994	-5.09488	-3.20011	-4.1638	2.90715	-1.32125	-13.0327	0.193156	0.0468755
GCAACGCGCTGCTCGCCTGC	0.0424904	0.0472009	0.015779	0.0180747	-8.36832	-6.78388	-10.2899	-8.55601	-5.49677	-8.50648	-6.69125	-5.8008	-12.5097	-10.1582	-11.3613	-11.9281	-3.1908	-11.1412	-11.0685	-7.54179	-7.17791	-10.8178	-11.9926	-11.2036	-7.26073	-6.41344	-7.48283	-3.33259	3.83287	-0.765383	-8.26304	1.75479	0.159126
CAACGCGCTGCTCGCCTGCT	0.0472119	0.0515435	0.00824119	0.00960488	-7.13631	-6.10494	-8.73145	-10.68	-10.4977	-7.8732	-6.65941	-5.17649	-11.9356	-7.73434	-5.52603	-12.3032	-2.43094	-6.51907	-7.03558	-6.70528	-6.29889	-8.22317	-11.5182	-8.60946	-6.24748	-7.02378	-5.3898	-2.68609	3.54748	-0.765084	-8.69515	1.61719	0.129688
GCCTGCTGGGTGCCATAAGC	5.78397e-06	3.35809e-05	1.31931e-05	3.21956e-05	-2.3343	-0.98509	-3.70699	-4.8987	-1.47409	-2.42774	-1.1996	-0.426897	-5.85948	-2.9018	-1.00555	-4.29427	0.00530976	-0.666978	-4.41499	-3.28075	-2.22706	-4.44816	-3.07166	-3.16827	-0.683154	-1.01409	-1.06266	-2.79979	1.25707	-2.29268	-18.2454	-0.510366	0.00157819
AGCCGGACCCGTCACCATGA	2.9483e-05	9.6971e-05	1.08251e-05	2.82878e-05	-4.19827	-2.90169	-5.67921	-5.84596	-3.18271	-4.95693	-2.77156	-2.28452	-7.40297	-6.17405	-2.91102	-4.92319	1.04854	-3.35214	-7.6358	-5.51055	-3.41591	-5.44446	-7.3838	-4.81732	-2.83404	-3.80191	-2.53291	-3.00286	1.6115	-1.88963	-18.1566	-0.368574	0.000109648
GGAAGTCGCCGCTTTTGAAC	0.00330648	0.00430583	0.00129597	0.00163316	-7.99726	-6.41334	-10.4625	-10.6188	-5.78706	-10.8896	-5.86355	-8.62632	-12.1823	-10.488	-6.32986	-12.0371	-2.47783	-7.17773	-10.6736	-8.05821	-6.32068	-7.23877	-11.1709	-11.36	-7.92616	-7.00648	-5.78182	-4.15381	3.62624	-1.16657	-11.3094	0.368393	0.0671879
TTTTGAACTGGCGAATATAG	0.00020394	0.000406624	0.00012525	0.000198471	-4.27478	-3.28946	-6.47972	-8.29393	-3.72883	-5.97422	-3.93154	-3.66382	-8.57215	-4.85845	-2.51452	-6.01	1.04218	-3.23013	-6.81308	-3.60873	-3.19023	-7.85335	-6.51615	-6.80585	-3.21875	-4.50132	-2.90285	-3.34542	2.17471	-1.52201	-13.969	0.0830517	0.0390631
CTGGCGAATATAGAGGTACA	0.00209006	0.00282674	0.000509456	0.000678605	-7.93541	-6.30812	-10.1652	-8.25096	-5.46268	-10.9085	-6.03605	-6.59636	-12.1792	-7.89418	-6.83417	-9.7125	0.0336296	-6.49221	-10.44	-9.99862	-6.18281	-11.0571	-11.7173	-10.6103	-7.75122	-8.06674	-5.75757	-4.07318	3.34635	-1.19702	-12.8614	0.130683	0.045313
ATAGAGGTACACGGTGTGCT	0.000147525	0.000251744	1.34468e-05	3.25561e-05	-5.61515	-3.57989	-8.22718	-8.44595	-4.52343	-8.69229	-3.63013	-3.32682	-9.99431	-6.69427	-3.0417	-8.26797	1.12137	-4.27157	-10.3912	-7.78566	-5.22239	-8.79955	-8.00889	-6.11735	-3.4245	-4.72003	-3.18904	-4.56309	2.16326	-1.99572	-14.9602	-0.350943	0.000109648
CGGTGTGCTTGGAGATATTC	0.00129488	0.00176095	0.000166351	0.000257544	-4.67496	-3.07359	-7.20401	-7.35684	-2.93287	-8.51733	-5.02471	-3.10928	-6.38881	-10.7176	-2.78946	-4.46836	-0.420259	-3.5706	-8.66024	-4.29111	-3.07704	-8.59611	-5.55946	-7.66886	-3.07449	-5.36571	-2.8326	-3.88241	2.65133	-1.39902	-13.5578	0.213185	0.0421223
CGAAAATACCTTTCTCGTAC	0.0814785	0.0878222	0.0560532	0.0611686	-9.42002	-7.14823	-10.844	-8.42829	-5.88209	-11.1736	-8.72907	-5.21082	-12.5212	-10.4053	-5.50622	-12.8611	-3.70247	-11.2331	-11.1081	-11.9886	-10.4906	-10.9591	-11.6102	-8.56064	-8.54692	-6.68444	-11.152	-3.48925	4.43799	-0.720794	-7.62949	1.83401	0.207488
CGTACAGGTTCAGCACGATC	1.87761e-07	4.8676e-06	1.08251e-05	2.82878e-05	-0.101584	0.827135	-1.09861	-0.943305	0.394669	-0.973739	1.36762	0.834059	-1.51465	-1.67228	0.744586	-0.634982	1.40387	0.890616	-2.52426	-0.653932	0.370983	-1.20789	-0.772636	-1.3633	0.729886	0.809471	0.986301	-1.98496	0.618347	-3.21152	-21.923	-0.897596	0.000109648
CAGCACGATCTGGCGATTCT	0.0031621	0.00403042	0.000348094	0.000502795	-3.71775	-2.83438	-5.74569	-5.68645	-2.67675	-6.64746	-2.2046	-3.05752	-6.83242	-6.19617	-3.23775	-5.28644	0.922616	-3.48887	-4.76961	-5.44584	-4.01063	-11.3611	-2.65702	-5.858	-3.00656	-2.63404	-2.21941	-3.0932	1.9842	-1.50594	-16.9793	0.328764	0.0608428
GTTGTTAGAGACGTTACGAT	0.00150444	0.00208727	0.000169988	0.000255828	-5.18048	-4.25091	-7.69037	-7.41624	-4.37365	-5.60223	-4.37468	-4.84761	-11.7595	-8.093	-4.1667	-7.92503	-0.0639579	-3.28603	-4.73107	-8.10657	-4.83639	-8.43516	-5.83888	-8.66235	-3.97216	-4.04158	-5.33998	-3.55267	2.57659	-1.32113	-11.9033	0.0981657	0.0390631
ATCGGCGTTCACCTCTTCAA	0.379407	0.390047	0.360284	0.370844	-9.46773	-8.8765	-10.0259	-10.3917	-10.1802	-11.0802	-10.8194	-10.4572	-12.4845	-7.98587	-7.63496	-9.50396	-4.19345	-8.91668	-10.4724	-8.11512	-8.39935	-10.8836	-11.2635	-10.6263	-11.6714	-9.16359	-7.43951	-1.39246	4.10454	-0.299644	-5.17922	2.80722	0.332293
CAATGGTGAACTCCAGCGTC	0.00137427	0.00205523	0.000247708	0.00036634	-3.36916	-2.33319	-4.88327	-4.11015	-1.6789	-2.60477	-1.60156	-2.92664	-8.08552	-4.95688	-2.47412	-8.62879	-1.28955	-3.927	-4.61875	-6.26268	-2.86602	-4.57361	-9.20388	-3.85629	-2.82314	-1.90745	-2.14653	-2.84967	2.30741	-1.22994	-14.5488	0.142697	0.0468755
CACCAGATCTTCCACAGACG	0.00213027	0.00299325	0.000337354	0.000485783	-3.18426	-1.99552	-4.38153	-3.50719	-2.90092	-3.2386	-2.08196	-1.92503	-7.66056	-4.76248	-1.7085	-3.83988	0.160631	-1.38079	-2.49964	-4.50074	-3.23517	-8.64879	-4.32875	-6.39925	-2.65468	-3.36949	-1.28917	-2.50231	2.06101	-1.11018	-13.4084	0.200639	0.0546026
TTAACCGCCGATCCCACTTC	2.32083e-07	5.29873e-06	1.08251e-05	2.82878e-05	-2.14672	-0.852675	-3.9071	-4.71536	-1.15291	-3.83301	-0.913949	-0.706	-3.6537	-3.3395	-0.239653	-4.33391	1.62827	-1.41561	-3.9241	-2.99332	-0.959377	-2.89608	-5.19682	-5.61035	-0.809702	-1.13572	-0.516469	-3.2287	1.14002	-2.7155	-20.4474	-0.774312	0.000109648
GATCCCACTTCCGGCGTTTC	0.00103416	0.00144583	2.55404e-05	5.0406e-05	-4.44262	-3.27902	-6.21496	-10.9731	-3.78963	-5.89319	-4.03731	-2.47547	-7.93417	-5.90029	-2.39738	-5.78792	0.898077	-3.42453	-8.67774	-4.45475	-3.15875	-6.22038	-5.50019	-6.59609	-4.15494	-4.20139	-2.67146	-3.23228	2.14329	-1.50231	-12.9861	-0.11305	0.00469288
CCCACTTCCGGCGTTTCCGG	0.106864	0.117232	0.156289	0.167982	-2.45303	-2.20354	-2.79744	-1.596	-2.32692	-2.07063	-3.1753	-2.43006	-0.95353	-3.55158	-2.77103	-3.27019	-0.722812	-2.01305	-6.13011	-2.64121	-1.34439	-3.15665	-2.44449	-5.5244	-1.70704	-2.76693	-2.15026	-0.687544	1.63449	-0.362895	-8.04054	1.9282	0.294852
CGGCGTTTCCGGCGGAATAA	0.00297149	0.00373236	7.6283e-05	0.00012576	-4.58044	-3.31205	-6.48571	-4.99024	-2.90191	-6.17604	-3.99177	-4.61644	-6.46226	-7.99452	-3.49919	-6.81463	-1.4163	-2.67128	-7.0664	-6.75287	-3.04921	-10.8997	-5.10888	-4.34066	-4.4477	-3.7152	-2.46353	-3.10402	1.95821	-1.49174	-13.815	-0.0441389	0.021842
GTGTTCATGATTTGCGAGAA	1.99197e-08	1.81652e-06	1.08251e-05	2.82878e-05	-1.48707	-0.415681	-2.69545	-2.19372	-0.717355	-2.02664	-0.432974	-0.460636	-2.82732	-3.5063	-0.437546	-2.96344	0.850088	-0.362567	-2.59967	-1.93843	-1.13018	-2.82453	-2.9791	-2.48915	-0.51355	-0.261089	-0.139816	-2.25877	0.72509	-3.09934	-25.3441	-0.93612	0.000109648
TTTGCGAGAACGGCACATCA	0.00180586	0.00252338	0.000298366	0.000423156	-6.47949	-5.12509	-8.21686	-8.49821	-5.88842	-5.94302	-6.7918	-4.45874	-8.93156	-7.81418	-4.70274	-7.12225	0.20089	-6.20302	-11.3195	-8.67747	-4.7365	-8.28405	-7.15369	-11.5782	-5.54011	-5.50924	-4.40153	-3.1327	2.51295	-1.17192	-10.7682	0.15228	0.0421223
GGTTCATGTTGATGCACAGC	0.000588578	0.000978872	0.00073729	0.000988232	-6.13443	-4.15804	-7.91715	-8.27309	-4.19859	-7.88142	-4.28559	-3.89222	-9.64368	-7.8314	-4.04891	-7.94284	-0.663119	-5.86053	-7.73658	-6.07273	-5.99477	-8.41177	-8.97958	-4.37975	-3.4474	-6.66911	-3.95498	-3.5159	2.69751	-1.326	-12.0999	0.570612	0.0702031
GCGATGCTCACGATTGCGAA	3.37321e-05	0.000101449	1.87748e-05	4.09351e-05	-5.03899	-3.79051	-7.21725	-5.39229	-4.06068	-5.38687	-4.21883	-3.45829	-7.06984	-7.12261	-3.52469	-6.8389	0.0339564	-4.56086	-8.62524	-8.07578	-4.79924	-7.59071	-7.48524	-8.68355	-3.48445	-4.0838	-3.14908	-3.4985	1.83441	-1.82332	-14.6893	-0.258377	0.00624428
TCAGAACGCCGCTTTTCGCA	2.17979e-05	7.81389e-05	3.87335e-05	7.1862e-05	-4.16236	-3.00109	-6.39287	-7.47723	-3.91958	-5.0581	-2.89712	-2.5103	-6.60129	-5.51393	-2.65315	-6.31245	0.00934628	-3.64833	-7.82028	-4.0286	-3.94119	-6.24458	-7.11511	-6.44516	-3.11987	-3.92798	-2.28379	-3.30521	1.68505	-1.77076	-12.4055	-0.158261	0.0187221
CAGAACGCCGCTTTTCGCAC	0.000884289	0.0013045	0.000150029	0.000223903	-6.69941	-5.24507	-8.83235	-8.36926	-6.43234	-8.00611	-5.18498	-5.95038	-9.76617	-7.93933	-4.9635	-9.7413	-0.669819	-6.72747	-11.1711	-6.47632	-4.85589	-8.79692	-11.4153	-8.53507	-4.69922	-5.71871	-4.91753	-3.77675	2.65438	-1.31804	-11.1624	0.00539085	0.026522
TGACACGCTGCTATCCGCAC	2.66085e-07	5.64895e-06	1.08251e-05	2.82878e-05	-1.89279	-0.415172	-3.29003	-3.31625	-0.754861	-3.17949	-1.31464	-0.0247899	-4.65786	-2.45858	-0.423318	-3.42095	0.688811	-0.438851	-4.51119	-2.33671	-0.284296	-3.19578	-2.4469	-4.10055	-0.322495	-0.417986	-0.581327	-2.89997	1.01119	-2.83517	-21.1207	-0.840702	0.000109648
CGTGCAGCATACGTAACGCA	0.00308377	0.00399947	0.000359258	0.00048662	-7.09992	-5.94493	-9.57671	-10.7023	-6.25558	-11.1927	-6.24325	-5.54182	-12.0986	-7.88855	-6.12262	-9.62566	-0.625632	-7.1741	-11.0055	-7.46583	-6.76348	-8.71433	-11.7732	-7.12138	-5.58442	-6.09261	-5.374	-3.79484	3.36387	-1.12289	-12.5479	0.0962297	0.0421881
CAGCATACGTAACGCAAGGT	3.63779e-07	7.03813e-06	1.08251e-05	2.82878e-05	-2.11384	-0.742782	-3.62027	-3.75091	-0.685637	-3.79528	-1.6541	-0.657831	-5.30794	-3.68259	-0.632084	-3.68585	1.01986	-1.40649	-4.86881	-2.58914	-0.937157	-3.29948	-3.41779	-2.53322	-0.64664	-0.907885	-0.64824	-2.84436	1.13498	-2.49507	-30.2111	-0.674321	0.000109648
CGTAACGCAAGGTCGGTAAT	0.00351632	0.00460196	0.000526624	0.000696798	-7.09614	-6.07109	-8.86108	-7.33046	-6.42648	-11.5025	-5.92253	-6.37787	-8.36343	-7.06573	-5.19513	-8.18218	0.188056	-6.80337	-8.52361	-9.88829	-6.54689	-11.36	-9.36053	-11.4096	-6.3098	-5.79353	-6.00091	-3.14412	2.65274	-1.06906	-15.9156	0.136278	0.0468755
ACGCCCCGTGTGTTCGCCAT	0.137381	0.147359	0.0703358	0.0767935	-7.83126	-6.54674	-8.70406	-10.7639	-6.56717	-7.37134	-10.9201	-6.70396	-8.08053	-7.76834	-5.62566	-11.7072	0.118804	-6.51411	-8.60725	-9.19673	-6.33745	-7.78414	-11.6602	-8.46276	-8.58357	-11.3985	-5.30806	-2.11901	4.10391	-0.495782	-8.81104	2.76596	0.23713
GCCATTGGCGATGCGAATAG	7.8331e-07	1.04621e-05	1.08251e-05	2.82878e-05	-3.0094	-1.50476	-4.56901	-4.43141	-2.23454	-4.82928	-1.2359	-1.56854	-6.96839	-4.34714	-1.50097	-3.99996	1.42565	-1.3798	-4.80744	-3.50181	-1.75104	-5.13249	-4.04161	-5.60285	-1.59454	-1.78364	-0.823296	-3.1912	1.15956	-2.82485	-21.1881	-0.637946	0.000109648
ATCCAGCAAATCTAATTCAC	4.10889e-05	0.000127797	2.61324e-05	5.31669e-05	-1.40579	-0.807107	-3.49431	-2.91061	-0.831459	-2.31126	-1.28605	-0.105937	-5.85617	-2.89158	-0.329074	-3.64418	0.931837	-0.997812	-4.93126	-1.34382	-1.45686	-3.74283	-3.42389	-5.18041	-0.807097	-0.97313	-0.0980842	-2.85903	1.57281	-1.86156	-14.7464	-0.121248	0.012502
ATCTAATTCACTGGTTTCGT	0.273302	0.283888	0.227751	0.237219	-10.0947	-8.99518	-11.0874	-10.4243	-10.4747	-10.8993	-11.2215	-6.75897	-11.7348	-10.5595	-8.68789	-9.78708	-6.55285	-11.2505	-11.6421	-12.2975	-10.3174	-10.6153	-12.1484	-11.1849	-8.69107	-11.8518	-8.25704	-1.86785	4.05874	-0.427533	-5.83628	2.53287	0.285491
GAGCCTGTCGTTATGTTTTC	7.06659e-06	3.79057e-05	3.24753e-05	6.22172e-05	-1.7133	-1.11706	-2.4448	-2.76141	-1.16923	-1.81346	-0.945504	-0.580582	-2.84525	-2.66969	-1.36666	-1.79242	-0.719352	-0.657282	-2.33679	-1.83975	-1.73071	-2.24423	-3.06557	-2.57044	-1.31019	-1.23378	-1.12744	-1.32983	0.665486	-1.90041	-11.8626	-0.251636	0.012502
AGCCTGTCGTTATGTTTTCA	0.0540381	0.0596258	0.0293573	0.033085	-7.1387	-6.1064	-8.94259	-8.53781	-6.1979	-7.86085	-5.14113	-5.62829	-12.2958	-8.08219	-5.70058	-9.78983	-3.61487	-11.0615	-10.9681	-6.41041	-7.36295	-10.3209	-11.8092	-5.4697	-7.66516	-6.23024	-6.2707	-2.69398	3.3943	-0.71552	-8.3921	1.47449	0.182527
TGTCGTTATGTTTTCAGGGC	0.00201705	0.00269187	7.02785e-05	0.000113179	-6.44973	-4.99603	-8.52704	-7.00535	-4.96972	-10.8171	-4.95231	-5.66788	-7.73619	-7.10763	-4.63971	-12.4262	-0.355188	-4.88776	-7.73595	-8.11362	-5.68095	-8.5041	-12.0965	-11.0377	-6.45559	-5.22369	-3.24589	-3.94121	2.96317	-1.36205	-15.6757	-0.0464243	0.0140643
GGGCAGGCTCAGTAAATATG	0.00174563	0.00239904	0.000153074	0.000230374	-5.94443	-4.78638	-8.12032	-8.1456	-6.18831	-5.94776	-5.53981	-3.07351	-8.73489	-10.1287	-4.88887	-12.0707	-0.179998	-4.63529	-8.38089	-6.45241	-5.57157	-8.51004	-5.94913	-8.83694	-4.60005	-4.90649	-4.57896	-3.50733	2.69721	-1.25506	-12.5843	0.0466058	0.0327621
AGGCTCAGTAAATATGCGGA	0.254678	0.265346	0.248579	0.258675	-9.64134	-8.88106	-10.5115	-8.16872	-9.74098	-8.97875	-11.3844	-11.2552	-12.1103	-10.7393	-10.6346	-12.2022	-3.33416	-8.59198	-11.0643	-9.93962	-8.11296	-10.4066	-11.425	-11.1381	-8.68067	-8.8885	-7.48515	-1.61135	4.35358	-0.362402	-5.51463	2.52605	0.310452
GGATGGTTAAATTAATACAG	0.00322806	0.00425931	0.00163366	0.00210402	-4.53615	-2.71694	-6.14752	-5.52289	-8.02478	-5.50821	-3.65718	-2.47427	-8.45338	-7.93129	-2.40034	-8.86564	-1.52433	-3.11131	-5.62845	-3.06057	-2.60252	-5.1633	-9.4036	-6.72342	-2.67199	-4.14181	-2.58019	-3.29982	2.61116	-1.13242	-11.2914	1.39981	0.101563
TGGTTAAATTAATACAGTGG	0.000317361	0.00055414	3.90718e-05	7.10503e-05	-4.42603	-3.42118	-5.92771	-5.94741	-4.10174	-5.14977	-3.79918	-2.77918	-7.47288	-5.92391	-2.70907	-4.45085	-0.425344	-4.1463	-6.18536	-4.69887	-4.2753	-8.77778	-5.60951	-7.63609	-3.36408	-3.54421	-2.11314	-2.85607	1.89626	-1.438	-12.8999	-0.134447	0.00625403
TTTCCACAACTAATTATATC	0.00049911	0.000777283	4.34695e-05	7.96065e-05	-4.377	-3.27445	-7.9767	-8.47116	-4.16372	-6.20443	-4.19381	-2.84303	-7.30092	-9.74001	-4.19758	-12.1318	-1.60608	-2.26104	-8.65578	-4.1508	-3.1497	-8.68762	-7.49565	-8.35528	-3.09103	-3.67726	-3.2666	-4.81125	2.38583	-1.87854	-13.767	-0.0637559	0.0140643
AAAAAAACCGCCGCTCTGTT	0.00291812	0.00383683	1.15017e-05	2.93867e-05	-3.69448	-2.92156	-5.56662	-6.21223	-3.21365	-4.05595	-3.27326	-3.35548	-7.38673	-11.1721	-2.54305	-4.72573	0.0114139	-3.19815	-10.5932	-5.16888	-2.84141	-5.56666	-4.55882	-5.6404	-2.79797	-2.9946	-2.18383	-2.92869	2.25271	-1.55146	-20.5295	-0.170347	0.00157573
AAAACCGCCGCTCTGTTCGG	0.000438583	0.000757384	9.83561e-05	0.000155646	-5.1441	-3.94957	-6.50263	-7.4648	-5.09396	-6.43367	-3.92119	-3.17027	-7.71833	-8.06901	-4.17753	-5.96043	0.311171	-3.67688	-5.66613	-4.92771	-4.89021	-6.72814	-6.39047	-6.58461	-4.89431	-4.01117	-3.54604	-2.62528	1.61069	-1.51856	-12.3245	0.0145405	0.0265634
ACCGCCGCTCTGTTCGGCGG	0.837174	0.84485	0.8268	0.834257	-0.86981	-0.953873	-0.727878	-0.793179	-0.406182	-0.493578	-1.17668	-0.210676	-0.332138	-0.605926	-1.27858	-0.946095	-0.861195	-0.947421	-1.2928	-0.647768	-0.643713	-1.77778	-1.49871	-0.582797	-1.23147	-1.02365	-0.997153	0.068234	0.645338	0.0937564	-3.7887	4.01788	0.4625
CTTTTATTTTTTAGCAGCAT	0.0691338	0.075406	0.0268657	0.030287	-8.02591	-6.65311	-9.68084	-10.6714	-10.4197	-7.06922	-6.88312	-8.62819	-7.49467	-7.93535	-5.79222	-12.2208	-2.17589	-7.1468	-10.6941	-9.78521	-10.2411	-11.0352	-11.0219	-10.6097	-6.53471	-5.6937	-5.97459	-3.01825	4.23705	-0.671354	-7.69334	1.84328	0.185648
TTATTTTTTAGCAGCATCGG	0.000893934	0.00137891	7.58602e-05	0.000127382	-3.0356	-2.14074	-4.94761	-4.56746	-2.29231	-4.18231	-2.05712	-3.24826	-7.01237	-3.00127	-2.33939	-7.39567	-0.210706	-1.86012	-8.71154	-5.85803	-2.82842	-5.50525	-3.02406	-3.75483	-1.85002	-2.85069	-1.85499	-2.89727	2.13987	-1.33197	-12.0546	-0.0154777	0.023402
TTTAGCAGCATCGGCGGCTT	1.52915e-06	1.29189e-05	1.08251e-05	2.82878e-05	-2.53099	-1.26975	-4.52757	-6.56173	-1.43888	-3.73177	-1.20585	-1.44507	-4.73923	-3.91715	-1.3024	-6.99265	0.451656	-1.18995	-4.71572	-4.02004	-1.52565	-5.07165	-4.4104	-4.1503	-0.594123	-1.59471	-0.855183	-3.40904	1.10895	-3.22729	-30.5915	-0.780538	0.000109648
TTTGGCGTCAGCTTTTGCCG	6.99516e-07	1.01799e-05	1.08251e-05	2.82878e-05	-3.80564	-2.31322	-5.75933	-7.11231	-2.35738	-4.43837	-3.02055	-1.58316	-6.17306	-5.54609	-1.90087	-6.60315	0.933521	-2.30866	-5.4185	-5.2148	-3.15228	-4.94608	-6.49867	-5.92986	-2.52204	-2.64784	-1.97129	-3.58921	1.29467	-2.72414	-17.0207	-0.632605	0.000109648
TCAGCTTTTGCCGCGGCTTC	0.00713771	0.00880646	0.000293969	0.000424872	-3.81128	-2.83855	-5.05461	-10.9293	-3.31878	-5.3544	-2.74251	-2.87642	-5.07615	-4.39774	-2.44205	-7.97096	-1.62577	-4.3836	-7.63585	-3.43778	-2.35706	-5.05667	-4.77866	-3.78834	-2.64859	-3.81726	-3.32657	-2.28242	1.96109	-1.0947	-13.8806	0.194497	0.0530426
TCTGGCTTCGCATCCGCTTT	3.97565e-06	2.46118e-05	1.35314e-05	3.27252e-05	-3.02616	-1.91548	-4.6075	-4.35796	-1.77429	-5.19177	-1.95887	-1.41802	-4.25619	-4.70212	-2.02348	-4.06252	-0.229817	-2.87396	-4.95087	-3.08981	-2.62129	-6.84276	-4.89261	-4.73765	-1.40877	-2.1683	-1.90276	-2.75523	1.19711	-2.28999	-16.9981	-0.424677	0.00157573
TTCGCATCCGCTTTCGGCGC	0.262553	0.272489	0.234138	0.243772	-9.90481	-8.97606	-10.853	-11.0349	-10.2929	-10.8589	-11.1678	-8.97085	-12.3103	-10.8569	-6.7375	-11.8521	-6.05439	-11.2709	-10.9732	-9.90435	-10.8254	-11.2523	-11.2493	-8.6241	-8.61488	-8.01673	-9.84649	-1.93403	4.22341	-0.420466	-5.51727	2.83675	0.302652
TTCTACGTCGAATACCAGCG	0.000771018	0.00126181	2.2665e-05	4.73653e-05	-0.885912	-0.264613	-2.21482	-2.144	-0.646184	-2.29627	-0.438997	0.590531	-3.89756	-1.35508	-0.778977	-1.7665	0.324493	-0.164676	-5.90049	-0.880354	-0.402525	-4.35244	-1.43194	-2.7951	-0.868455	0.0112224	0.16364	-2.01385	1.37991	-1.48569	-15.8857	-0.116992	0.00781572
AATACCAGCGTGGAGTTAGC	5.36785e-06	3.28756e-05	1.08251e-05	2.82878e-05	-3.81062	-2.64144	-5.30055	-6.90696	-3.1383	-6.20525	-2.41343	-2.83677	-5.74245	-5.78328	-2.90726	-5.64342	0.86944	-2.05105	-4.54486	-4.95979	-2.90054	-4.67669	-4.99917	-4.80328	-2.61862	-2.76133	-1.59193	-2.90063	1.17102	-2.45489	-18.5968	-0.502193	0.000109648
ATACCAGCGTGGAGTTAGCC	0.619947	0.633892	0.675562	0.686806	1.83267	1.81949	1.84162	1.65232	1.56354	1.77452	1.83379	2.2928	1.97963	1.57692	1.21859	1.87745	1.54453	1.95213	1.94212	1.80724	1.83731	1.83769	1.83134	2.07986	2.11654	1.58479	1.85075	0.0599868	0.348915	0.158509	-3.77799	4.89042	0.436817
GTGGAGTTAGCCGGGATACC	1.37082e-05	6.01449e-05	1.08251e-05	2.82878e-05	-1.8695	-0.398009	-2.78223	-3.83661	-0.422978	-2.26657	-0.652517	-0.285109	-5.61052	-2.9219	-0.353357	-2.48233	0.697952	-0.163276	-4.59223	-2.10158	-1.54063	-3.70389	-2.41658	-2.63315	-0.64538	-1.17994	0.0798914	-2.55038	1.28227	-2.07418	-19.7005	-0.426774	0.000109648
AGCCGGGATACCCGGAACGC	0.00767204	0.00963617	0.0124194	0.0145606	-0.670991	-0.286886	-1.35099	-0.689324	-0.190654	-1.61406	-0.676883	0.0535862	-1.45461	-0.733681	0.0648566	-1.31458	-0.724034	-1.30041	-1.48513	-0.1095	-0.699645	-2.01615	-0.458971	-1.72078	-0.0618365	-0.351123	-0.148116	-0.741469	0.796851	-0.910121	-8.60365	1.41926	0.151326
GTTTTGCCGTATGCCAGATC	4.58972e-05	0.000137902	1.09942e-05	2.85694e-05	-1.07546	-0.508746	-2.29476	-1.513	-0.311266	-2.44532	-0.647392	0.110776	-4.02102	-1.83232	-0.575061	-1.84128	-0.0606946	-0.674775	-2.29916	-1.20174	-0.567769	-3.59585	-2.40471	-2.44263	-0.104436	-0.908352	-0.517481	-1.77707	0.796315	-2.19706	-21.1376	-0.360011	0.00157573
TTGCCGTATGCCAGATCCGG	0.000929127	0.00134465	1.33622e-05	3.23988e-05	-4.28671	-3.13363	-6.54212	-8.24928	-3.78245	-6.89593	-3.5624	-3.33158	-10.0738	-5.38726	-2.53952	-6.45256	0.292545	-3.36196	-10.7151	-4.91353	-3.85508	-5.35108	-7.76604	-4.5595	-2.94639	-2.90797	-2.63932	-3.64189	2.55634	-1.54188	-18.0527	-0.209335	0.00157573
CGCCTTTCTTAATGTTCTTC	0.000414917	0.000726999	0.000166774	0.000253668	-3.73138	-2.49685	-5.91345	-7.45685	-3.78107	-6.90763	-3.65297	-2.32656	-6.26918	-3.29249	-2.50595	-3.83755	-0.743273	-2.73564	-4.93176	-4.13138	-2.16916	-8.45644	-6.63914	-5.73046	-2.31485	-3.60694	-2.35506	-3.18065	1.99368	-1.43275	-11.102	0.105794	0.0390022
TTCAGGCCTTCAGTCCAGCC	1.56072e-05	6.56206e-05	1.08251e-05	2.82878e-05	-0.182928	0.471759	-1.78663	-1.52219	0.432064	-1.75578	0.132144	1.06656	-4.0426	-0.53053	0.420341	-1.90534	1.20796	0.97708	-2.18381	-0.576414	0.0740192	-2.06924	-1.60499	-1.82045	0.678588	0.0265214	0.45721	-2.24398	0.942753	-2.40232	-21.2192	-0.430538	0.000109648
CCGGAATCACGCCGTCCAGA	0.0230509	0.0261981	0.00873669	0.0102125	-8.13239	-6.56936	-9.86212	-8.54801	-7.07764	-7.88928	-6.57103	-8.79397	-12.1417	-8.12193	-5.81678	-9.7089	-2.42576	-6.24252	-8.67804	-12.2798	-6.70867	-10.752	-11.5546	-11.0026	-7.35971	-10.953	-5.17705	-3.39825	3.68245	-0.859769	-9.13858	1.33928	0.129688
AATCACGCCGTCCAGACGGA	0.000804254	0.00120545	6.08911e-05	0.000104526	-5.43005	-4.2418	-8.17231	-11.0158	-4.55174	-11.3326	-5.04097	-3.65698	-9.00326	-7.95229	-3.66007	-7.92016	0.863411	-4.41441	-8.53368	-5.48332	-4.52437	-7.7535	-5.43476	-8.40606	-4.33607	-5.69443	-3.55703	-4.01205	2.76806	-1.40027	-14.5339	-0.049323	0.017189
CCGTCCAGACGGAAGGAGAG	0.000129274	0.000300599	1.20091e-05	3.02029e-05	-0.320634	0.0694283	-1.76956	-2.08509	-0.191805	-0.751257	0.0517813	0.514598	-3.34327	-2.42107	0.266398	-1.58421	0.77508	0.112318	-1.2257	-0.3924	-0.0328468	-2.75788	-0.764274	-2.19937	0.0646462	-0.191972	0.0272003	-1.89516	0.986225	-1.72345	-14.9094	-0.26764	0.000109648
GGAAGGAGAGCGGTTCGCCG	0.000240598	0.000480265	2.47793e-05	5.07316e-05	-1.27036	-0.649188	-2.23178	-1.76427	-0.502719	-2.26782	-1.26435	-0.0209054	-2.71972	-4.14073	-0.720555	-2.21087	-0.282351	-0.575272	-3.47137	-1.58854	-1.1351	-1.24828	-1.48698	-2.70846	-0.486266	-0.934251	-0.871185	-1.53152	0.945067	-1.61267	-9.96574	-0.151042	0.00469288
GAAGGAGAGCGGTTCGCCGC	0.0508216	0.0557212	0.0248646	0.0277847	-8.64577	-7.16704	-10.2374	-10.4551	-7.1249	-11.0265	-10.8103	-7.24238	-12.6234	-10.4644	-8.52786	-9.65358	-1.33042	-11.1198	-11.1876	-8.12476	-6.76111	-8.54131	-11.667	-10.8322	-6.79214	-5.99397	-6.97936	-3.17743	4.19438	-0.700283	-9.44636	1.97828	0.174727
GAGCGGTTCGCCGCGGGTGT	0.000170895	0.000368211	1.09942e-05	2.85671e-05	-0.974988	-0.28075	-1.93308	-3.69137	-0.152968	-1.25953	-0.797966	-0.342573	-3.20464	-1.98801	-0.153309	-1.72756	0.280559	-0.336432	-1.95186	-1.10385	-0.755601	-3.96181	-2.03473	-1.52747	-0.426636	-0.278326	-0.0763027	-1.63763	0.869027	-1.92492	-19.5332	-0.313144	0.000109648
CAAACTCTTTACCGTCGATC	0.00114983	0.00168453	2.37645e-05	4.94048e-05	-1.99257	-1.22833	-3.97947	-4.72595	-1.77047	-2.79928	-1.18074	-1.05675	-4.32953	-2.99946	-1.05575	-3.03535	0.13061	-1.2411	-4.22772	-1.91736	-1.53483	-4.07922	-4.07608	-8.42879	-1.43084	-2.077	-0.712066	-2.64459	1.34735	-1.8323	-19.6932	-0.160551	0.00780353
AAACTCTTTACCGTCGATCA	2.20216e-05	8.11586e-05	1.08251e-05	2.82878e-05	-5.0822	-3.5405	-6.85432	-7.03703	-3.80107	-6.71273	-4.1756	-3.2794	-7.99026	-7.05449	-3.11363	-6.01189	0.981052	-3.43575	-6.24417	-5.67431	-3.9999	-7.15944	-7.90664	-7.04344	-3.90194	-4.59903	-2.79712	-3.33424	1.41632	-2.25343	-17.497	-0.406308	0.000109648
GCCTTTGTAGTTCACCACTA	0.0464693	0.0518667	0.0333909	0.0374957	-7.61619	-6.48187	-9.02144	-10.7531	-10.4854	-7.72373	-6.74879	-5.49477	-9.98802	-10.5276	-3.97867	-7.58734	-1.04135	-8.37969	-7.63788	-11.9816	-6.61516	-10.4868	-5.66153	-11.2159	-8.4703	-6.6376	-5.72359	-2.9123	4.13441	-0.656737	-6.53075	1.73715	0.205928
ACTACGGTGTCGCTGTCTTT	0.000722673	0.00107994	2.23267e-05	4.65696e-05	-5.15489	-3.89661	-7.59659	-8.37826	-4.61499	-6.25111	-4.58577	-3.6084	-8.7021	-6.6168	-3.97641	-5.19227	0.0471957	-4.29472	-8.3811	-7.59815	-4.83474	-11.1041	-5.9969	-11.1473	-3.86895	-3.33332	-2.33114	-4.07059	2.63943	-1.47912	-13.365	-0.125626	0.0109227
GCTGTCTTTCGGCGCTTCGC	0.0103873	0.0123555	0.00572689	0.00675708	-9.37237	-7.45894	-11.4731	-11.1688	-8.06192	-11.1242	-11.4432	-7.66067	-12.0156	-10.4233	-7.10253	-12.2429	-1.56668	-8.87857	-10.933	-12.3974	-5.60507	-11.2586	-12.0425	-10.48	-9.00116	-7.55426	-5.78214	-4.26377	4.32233	-0.983	-9.09134	1.12113	0.109205
TTTCGGCGCTTCGCCGGTAC	0.000162304	0.000354221	0.000177684	0.000268719	-0.0341302	0.310093	-0.765237	-0.570568	0.772995	-1.31531	-0.0452016	0.573669	-0.887569	0.0524711	0.216059	-0.376674	0.445791	0.416553	-1.83919	-0.0316907	-0.0641296	-1.11789	-0.905282	-0.648291	0.128646	0.926634	0.0675896	-1.0818	0.686756	-1.50737	-9.55951	0.100579	0.0406256
CTTTCTCTACTTTATACAGC	0.392979	0.405248	0.449003	0.460605	-10.2091	-9.68086	-10.673	-10.6854	-7.98513	-10.5114	-10.9102	-10.9468	-12.3061	-7.93707	-10.9335	-11.7025	-2.6615	-11.0647	-10.6491	-12.4902	-10.4324	-8.64656	-11.5857	-11.3323	-7.69501	-10.9438	-10.1845	-1.12091	4.95405	-0.226864	-4.82317	2.85486	0.397816
ATACAGCAGGCCAGTAGAAG	8.97544e-07	1.18079e-05	1.08251e-05	2.82878e-05	-3.647	-2.33938	-5.77564	-5.5291	-2.25596	-6.31207	-2.22291	-2.79269	-5.91342	-6.40037	-2.38422	-4.43327	1.23092	-2.17094	-5.50295	-4.47434	-2.57888	-5.94501	-6.68706	-5.75436	-2.84933	-2.49008	-1.53398	-3.5024	1.19878	-2.87766	-23.3947	-0.609413	0.000109648
TCTCTTTGGCGAACTTATCG	0.00026671	0.000488012	1.53919e-05	3.55603e-05	-6.60658	-4.78678	-8.37185	-7.66059	-6.14562	-8.92406	-4.71735	-4.42279	-7.66772	-7.80785	-3.77287	-8.65718	1.49964	-5.0977	-11.0798	-8.46579	-5.24343	-8.67921	-8.34853	-8.41124	-5.3687	-5.24088	-4.41321	-3.72803	1.87759	-1.97524	-17.2844	-0.248094	0.00157819
ATCGCGGTACTCTTTACCTT	0.00559475	0.00708776	0.00137335	0.00172876	-7.38496	-6.20353	-8.7017	-11.1019	-7.12514	-7.39412	-6.76715	-6.13247	-8.06368	-10.4762	-4.87141	-12.0555	0.379929	-6.92665	-10.638	-7.80431	-7.18663	-8.5993	-9.12589	-7.74359	-6.86157	-5.91768	-5.2162	-2.8626	2.87134	-0.912458	-11.8336	0.268396	0.0702031
TTTTTCCATCTTCGCCTGAG	0.00171125	0.00232579	2.64707e-05	5.20662e-05	-5.24595	-4.39624	-8.41799	-8.54684	-4.83698	-11.1599	-3.80356	-4.82147	-8.57794	-6.54384	-4.30741	-12.4563	-1.31986	-4.60702	-8.49839	-6.0855	-4.30582	-8.53432	-5.28606	-11.0183	-4.56739	-4.5387	-4.29731	-4.21627	2.91073	-1.47222	-16.8073	-0.0990579	0.0109227
CGCGCGCTTCAAACGCCTGC	7.24007e-05	0.0001664	2.43564e-05	4.9481e-05	-3.84175	-2.62269	-4.78	-5.54575	-2.81436	-4.73517	-3.80264	-1.74262	-5.03645	-4.94082	-2.63909	-4.10686	-1.59398	-2.92239	-5.92223	-3.95486	-2.51536	-7.04621	-4.45891	-4.21899	-2.40608	-3.07051	-2.56723	-2.23904	1.17939	-1.91419	-13.9112	-0.204337	0.00937768
GCGCGCTTCAAACGCCTGCA	0.00133533	0.00201407	0.00220113	0.00277207	-1.03039	-0.819308	-1.73189	-0.894379	-0.83686	-1.17769	-0.929929	-0.134676	-3.22041	-1.95329	-1.00449	-1.60088	-0.193691	-0.246215	-1.52306	-0.837654	-1.43952	-2.43754	-2.37394	-2.03182	-0.881376	-0.168767	-0.956638	-1.11067	0.879714	-1.18301	-9.42351	0.468084	0.103125
GCAGGGTCTGTTCGATTTCC	0.00200288	0.00272102	0.000141741	0.000210967	-4.93624	-4.17595	-7.1235	-7.67027	-4.35995	-5.03962	-4.3253	-4.40855	-9.99337	-7.98392	-3.26979	-7.34709	0.524822	-3.11975	-10.5475	-5.15918	-4.82471	-5.59658	-5.08157	-7.71185	-4.67143	-4.51297	-3.16485	-3.31508	2.56274	-1.26999	-13.3567	0.0156784	0.029642
GTCAGTCAGTTTGCTCTTGT	0.00298114	0.0039485	0.000170664	0.00024158	-6.72351	-5.61871	-8.47841	-11.0636	-6.14295	-11.3611	-5.83917	-6.02563	-8.46863	-7.9549	-5.3378	-8.33926	1.14088	-6.04819	-7.75063	-6.74578	-6.08023	-7.53954	-11.5234	-8.50144	-6.17437	-5.23233	-4.60644	-3.10553	2.40303	-1.20186	-12.0626	0.0283172	0.029642
TCTTGTCGGCAAACGCGTCC	1.10623e-05	5.10049e-05	1.09097e-05	2.84274e-05	-3.16701	-2.12935	-5.74981	-6.21082	-2.46265	-3.52363	-2.20869	-1.63908	-7.48131	-3.91342	-1.09783	-6.21235	0.570368	-2.05741	-6.49717	-4.10351	-2.4938	-5.74569	-4.2178	-6.5235	-2.4564	-2.81564	-1.97596	-3.64758	1.88732	-1.87959	-15.5525	-0.395143	0.000109648
CTGATCGTCATTTTTAAACG	0.000407408	0.000642753	2.61324e-05	5.18594e-05	-5.96753	-4.05097	-8.45433	-7.47243	-5.85321	-6.9512	-4.04742	-4.5048	-9.88273	-8.1633	-4.22789	-9.71368	-0.976529	-3.69312	-8.79443	-6.1482	-4.23857	-7.83547	-11.8233	-10.6789	-3.65796	-4.8312	-3.7716	-4.56219	2.64597	-1.758	-16.6088	-0.201768	0.0109227
CGCGGCCTTACTGTCCGCCG	0.0151339	0.0181151	0.0170142	0.0197183	-2.31959	-2.01294	-2.83768	-3.3602	-2.48703	-3.12394	-2.16149	-1.86243	-2.58243	-3.48501	-1.66994	-1.50793	-2.20426	-2.94732	-3.77789	-2.20941	-1.59449	-2.61054	-2.33532	-3.59748	-1.94871	-1.80677	-2.14773	-0.776124	0.89995	-0.846936	-6.7482	1.57202	0.179688
TTACTGTCCGCCGCGGCAGC	2.37197e-07	4.1612e-06	1.08251e-05	2.82878e-05	-2.75861	-1.14621	-4.50248	-3.94346	-1.94692	-4.68017	-0.936269	-1.25975	-5.45953	-6.18957	-0.868408	-3.70455	0.356415	-0.792552	-4.44487	-4.44029	-1.54547	-4.21626	-6.28136	-4.319	-1.59251	-1.61038	-1.05109	-3.43249	1.10374	-3.1731	-21.6361	-0.924011	0.000109648
TTTCGCCGCTTCAGCAGCGA	0.000249968	0.000486737	2.06353e-05	4.43937e-05	-2.59613	-1.62758	-4.4276	-3.5256	-2.76001	-3.30572	-1.6255	-1.45977	-6.8448	-4.69416	-1.54492	-6.5345	0.26198	-1.66362	-5.11961	-2.52652	-1.66318	-7.50712	-3.34592	-4.28415	-1.92139	-1.95574	-0.961306	-3.01848	1.87161	-1.57911	-15.6778	-0.220694	0.00469288
GCTTCAGCAGCGAAGGTCAT	0.000190692	0.000379025	3.36593e-05	6.33138e-05	-4.63645	-3.69011	-6.38336	-8.20933	-4.0873	-6.31703	-3.64771	-3.31141	-8.8401	-5.88594	-4.38267	-6.6832	-0.0694293	-3.9836	-5.18506	-4.62848	-4.478	-5.56191	-6.5	-7.56388	-3.41217	-3.8353	-3.15097	-2.802	1.79071	-1.52485	-13.5663	-0.152361	0.00780353
CTTCAGCAGCGAAGGTCATC	0.000347601	0.000576803	1.8521e-05	4.04914e-05	-5.07592	-3.57554	-6.84978	-6.2695	-4.27009	-6.71059	-3.59762	-3.12078	-8.92482	-5.66582	-3.43324	-6.58372	0.20572	-4.79423	-10.8452	-5.43308	-4.54063	-6.17364	-8.55588	-8.4329	-3.76491	-3.49541	-3.13944	-3.41641	2.24334	-1.55792	-17.4615	-0.189283	0.00469288
TTCAGCAGCGAAGGTCATCG	3.64045e-06	2.29491e-05	1.08251e-05	2.82878e-05	-3.32605	-2.27446	-5.9634	-5.29135	-2.47324	-4.80561	-2.52343	-2.25413	-8.52127	-4.32151	-2.48397	-6.86712	1.11235	-2.09492	-7.05316	-5.13118	-2.76666	-7.16561	-5.42953	-7.11751	-1.93351	-2.37966	-1.79902	-3.99455	1.80669	-2.3014	-19.2109	-0.576595	0.000109648
CATCGGGGCGTGCAGCGCAA	0.000202513	0.000371668	2.75701e-05	5.31045e-05	-5.50379	-4.47673	-7.20979	-6.99099	-4.79717	-8.76417	-4.6344	-3.74655	-6.58569	-8.17117	-4.78598	-7.978	-2.70321	-4.64523	-6.53054	-5.73836	-5.12616	-8.63761	-5.93526	-8.43718	-4.04472	-4.12398	-4.85987	-2.92198	1.66261	-1.67385	-12.7424	-0.200696	0.00781572
GTGCAGCGCAACGGCCATCG	0.00162729	0.00217924	2.16502e-05	4.51288e-05	-4.67541	-3.26005	-6.50606	-6.13814	-2.95705	-5.19821	-3.7715	-2.44829	-7.82984	-7.77483	-3.60835	-5.24119	-0.44036	-2.63883	-8.70669	-5.02505	-4.38304	-11.006	-4.90166	-7.2169	-4.34837	-3.6951	-2.81577	-3.31569	2.26746	-1.5338	-16.8826	-0.131949	0.00469288
CATCGTGGTTGCCAGCAGCG	0.00360715	0.00477603	0.00310139	0.00386316	-4.45418	-3.88562	-7.95259	-11.0477	-4.18765	-7.83627	-4.12816	-4.802	-8.01159	-3.5853	-3.71382	-5.37306	-2.35109	-4.11279	-8.66746	-3.73614	-4.55678	-8.59222	-12.1972	-8.66248	-2.70341	-3.8047	-2.9908	-4.16109	2.93572	-1.23652	-13.1621	0.358582	0.124805
TGATTTCATCCATATCTCCA	2.42833e-05	8.09736e-05	2.16502e-05	4.59045e-05	-1.52998	-0.598294	-3.87216	-4.78758	-1.46965	-2.88765	-1.46387	-0.0623093	-5.0455	-3.72952	-0.228529	-4.17618	1.45931	-0.626045	-6.72203	-1.50069	-0.624225	-4.08288	-3.15832	-3.16599	-0.678513	-1.18731	-0.206149	-3.24493	1.58916	-2.03395	-14.6215	-0.219378	0.00624428
TTCATCCATATCTCCAGGGC	2.70893e-06	2.23671e-05	1.09942e-05	2.85669e-05	0.211238	0.853211	-1.07286	-1.84011	0.73593	-0.79851	0.530173	0.378644	-2.32247	0.0693022	1.01829	-0.960214	1.6288	1.23828	-1.24981	-0.874778	0.39136	-1.83407	-0.498236	-1.94162	0.954068	0.402005	1.15248	-2.0986	0.871142	-2.33284	-22.0307	-0.380087	0.000109648
TCATCCATATCTCCAGGGCC	6.79081e-05	0.00018367	9.47195e-05	0.000154476	0.410528	0.711017	-0.376027	-0.190943	0.229577	-0.451439	0.576004	0.843446	-0.692903	0.140257	0.576002	-0.319116	1.30438	1.34684	0.181009	0.561148	0.559372	-0.718622	-0.983817	-1.1254	0.773272	0.709149	0.725252	-1.14835	0.668621	-1.57075	-13.6992	0.0216383	0.029642
CATCCATATCTCCAGGGCCG	0.000156346	0.000305981	2.02125e-05	4.33377e-05	-3.60866	-2.32755	-4.87629	-3.84917	-3.54028	-6.13845	-1.80139	-2.82807	-7.33953	-3.80228	-3.34177	-4.73512	-1.35963	-2.26878	-4.84413	-4.38608	-2.2407	-7.49084	-5.1796	-4.7534	-2.66201	-2.26394	-1.76974	-2.60963	1.43016	-1.8177	-13.9895	-0.228686	0.00625403
GGCCGGGGCATCTCGCCCCG	0.675047	0.686959	0.735374	0.74509	-2.40496	-2.3952	-2.41659	-2.74127	-2.14356	-2.70624	-2.6545	-2.33699	-2.37869	-1.98307	-2.98881	-1.82904	-2.5176	-2.95288	-2.61692	-1.91979	-2.3224	-2.86964	-2.52973	-1.97651	-1.83995	-1.98596	-2.53406	0.0792897	0.620017	0.10828	-3.07574	3.11014	0.457813
TTGTTGAACAAATCAACATA	0.00732245	0.00915848	0.00663045	0.00792508	-6.62299	-5.42575	-9.08452	-8.352	-4.99314	-10.722	-5.13424	-4.57023	-12.0475	-4.75182	-5.88106	-11.7991	-0.0507654	-6.37939	-11.1192	-6.93835	-7.21825	-11.3431	-6.08459	-8.66759	-7.66966	-5.76251	-4.40526	-3.78318	4.34462	-0.878672	-9.36637	0.72728	0.145313
TGTTTAAATTAGTTTCGGCG	8.09206e-05	0.00020573	1.41234e-05	3.36878e-05	-2.21446	-1.46643	-4.14916	-3.67167	-1.84667	-3.37877	-1.61524	-1.92366	-7.04496	-3.36751	-1.47354	-5.42364	-0.25737	-1.45942	-2.99909	-2.27624	-1.37195	-4.89618	-4.57964	-5.185	-0.856948	-2.12542	-0.670315	-2.85644	1.45081	-1.89013	-13.9396	-0.25515	0.00313304
GTTTAAATTAGTTTCGGCGA	0.230689	0.24072	0.20005	0.209873	-10.2614	-8.85502	-11.0404	-10.8335	-10.2421	-11.3655	-10.9979	-10.95	-11.8974	-10.3333	-10.7488	-11.7515	-4.50761	-5.5768	-10.6226	-11.8269	-11.0106	-8.65229	-11.2393	-11.4979	-6.65848	-11.3874	-7.52096	-2.54797	4.77235	-0.457587	-6.88731	2.57682	0.301563
TAGTTTCGGCGAGGGAGAAC	0.00780927	0.00963575	0.00501912	0.00610669	-5.08441	-3.92986	-6.95907	-8.32348	-5.32604	-6.54172	-5.52552	-3.80121	-7.75783	-6.12331	-2.60862	-8.2894	-2.0793	-5.85825	-11.3759	-3.82389	-3.64095	-4.99299	-4.30607	-7.55077	-4.59662	-3.96191	-2.54556	-2.77504	2.66416	-0.953388	-7.98899	0.779889	0.132605
AGTTTCGGCGAGGGAGAACA	0.0163713	0.0187038	0.00561112	0.00664179	-8.48464	-6.0739	-9.88167	-11.1845	-4.8542	-10.8154	-6.20368	-5.25522	-8.94442	-10.5557	-6.40386	-12.0212	-1.11932	-10.7483	-11.1136	-9.06362	-8.21433	-10.3111	-9.35011	-8.59593	-8.72667	-6.34067	-4.88511	-3.94274	3.76808	-0.958903	-10.3914	1.20104	0.104688
AGTAGAATCCGCCGCAACCC	7.06535e-06	3.82542e-05	1.08251e-05	2.82878e-05	-1.82917	-0.705926	-3.26614	-3.34368	-1.36142	-3.15399	-1.36225	-0.386735	-2.54167	-4.21774	-0.617144	-5.65047	0.373258	-0.357718	-4.21411	-2.04668	-0.81239	-4.06146	-2.80548	-2.86616	-0.964197	-0.973013	-0.523486	-2.66177	1.12613	-2.47172	-17.2793	-0.521411	0.000109648
GCAACCCAGGACAATCAATG	0.000553804	0.000848425	1.08251e-05	2.82878e-05	-3.99828	-2.66796	-6.05508	-4.81323	-2.77456	-4.77722	-3.42381	-2.67556	-6.43002	-5.19283	-2.19102	-5.76852	1.62276	-2.42853	-11.2377	-4.97464	-3.40442	-7.16646	-7.74477	-7.44392	-2.38134	-2.89959	-2.7626	-3.59464	2.08808	-1.73109	-19.8235	-0.279101	0.000109648
ATCAATGAGGTGCATCATGC	0.000319059	0.000532323	2.75701e-05	5.43671e-05	-7.00582	-5.21405	-10.0904	-10.7268	-6.15126	-8.66504	-4.97625	-5.37113	-9.9235	-10.335	-5.90898	-12.266	-0.396339	-6.46351	-11.2046	-7.22128	-5.13747	-11.0448	-9.27989	-11.4977	-4.53398	-6.26504	-4.38527	-5.00202	3.18186	-1.55989	-14.068	-0.120005	0.012502
CATCATGCAGGATACCACAA	0.000735904	0.00113632	2.48639e-05	5.07272e-05	-3.64361	-2.37685	-4.6884	-4.25441	-3.70143	-4.25116	-1.84251	-1.32795	-9.75908	-4.87512	-2.2161	-6.93072	0.294545	-2.39989	-6.15106	-3.63784	-2.6257	-5.7324	-4.33562	-4.27523	-2.61462	-3.07017	-2.34026	-2.76007	1.84125	-1.54674	-13.0576	-0.156451	0.00937768
TACCACAATGGAAGCGCGTC	0.000141933	0.000316281	3.94101e-05	7.2552e-05	-3.8671	-2.42671	-4.92657	-5.27891	-3.87763	-4.48542	-2.14217	-2.50003	-4.97909	-4.0254	-2.49019	-5.04473	1.35573	-2.41203	-4.70873	-3.92346	-2.5075	-5.03715	-5.90527	-6.80093	-2.46928	-3.66662	-1.65265	-2.55756	1.3901	-1.82923	-16.9041	-0.0854617	0.0171621
GGAAGCGCGTCTGGCCGAGC	0.126495	0.134087	0.0935558	0.100437	-8.78789	-7.63779	-9.72632	-10.713	-10.2108	-10.7574	-8.8974	-5.17165	-8.78922	-10.385	-11.0076	-9.73622	-6.80154	-4.39018	-7.0819	-9.97011	-8.44192	-8.58551	-12.1245	-10.8059	-8.6596	-7.56236	-5.21367	-2.51209	3.71689	-0.567437	-6.81042	2.17665	0.24375
GGCCGAGCTGGAAAGTCGTC	4.79737e-06	3.10995e-05	1.08251e-05	2.82878e-05	-2.62144	-1.63902	-3.89885	-3.26124	-2.07939	-3.88581	-1.35194	-1.89589	-4.50333	-3.96763	-1.76069	-3.09017	1.03363	-1.53836	-3.35252	-3.30143	-2.15755	-4.96854	-4.78563	-4.57361	-1.38581	-2.01842	-0.953246	-2.37604	1.01522	-2.32949	-17.1297	-0.453711	0.000109648
GGAAAGTCGTCTGGCTTTTC	0.00104143	0.00148263	8.36407e-05	0.000136365	-5.70257	-4.1333	-7.85102	-7.46277	-5.03771	-7.13966	-4.30696	-4.435	-7.92903	-7.09429	-3.64371	-5.49771	-0.126591	-4.90802	-11.3007	-10.0281	-6.22658	-6.53795	-9.34867	-10.7013	-3.42699	-3.93216	-4.02984	-3.85673	2.65094	-1.45141	-13.0263	-0.027369	0.0234386
TTTTCAGGAGATCACCATTG	0.00150422	0.00208591	0.000262847	0.000380634	-6.17763	-4.75699	-8.60594	-10.6448	-6.6297	-8.01121	-5.39631	-3.49931	-9.86584	-5.36699	-4.63464	-8.56582	0.262642	-5.87461	-8.28347	-6.38824	-5.00571	-10.5006	-12.2385	-8.40109	-4.0342	-5.66281	-3.60381	-4.17512	3.09046	-1.19688	-11.4503	0.232928	0.0483624
CATTGAGGAGCTCAACGCGA	0.000380555	0.000677722	1.08251e-05	2.82878e-05	-3.69006	-2.52618	-5.69796	-5.54656	-2.42979	-7.78989	-3.07547	-2.25308	-9.74177	-5.56348	-2.89086	-4.51618	-1.02998	-2.33515	-8.68375	-4.22455	-2.79355	-8.53182	-4.10769	-5.32701	-2.62915	-3.28558	-1.6647	-3.39101	1.97061	-1.80234	-19.4231	-0.286303	0.000109648
GACGGTCACCGCCCATGAGA	0.000393098	0.000606011	1.24319e-05	3.09101e-05	-6.60937	-4.64685	-9.4514	-8.36234	-5.00247	-11.8319	-4.53418	-4.07823	-7.95054	-9.96104	-4.72739	-12.4542	-0.374044	-5.16884	-11.25	-10.0682	-5.92674	-10.8104	-8.14393	-7.57596	-4.32249	-4.8563	-4.61183	-5.0292	3.04909	-1.74682	-17.5632	-0.310034	0.00157573
CACCGCCCATGAGATGGAAA	0.00275887	0.00365495	0.000272657	0.000394483	-5.42684	-4.32048	-7.31793	-7.04399	-5.87679	-6.94479	-4.82474	-3.96218	-7.54239	-8.11443	-3.47865	-8.83527	0.623426	-4.97695	-10.9262	-6.40305	-5.17975	-11.8001	-5.6193	-4.84358	-3.87491	-4.70926	-3.23421	-3.20094	2.76577	-1.06572	-14.6005	0.139019	0.0437506
CGATCATCTGCGTCTGCTGA	4.84039e-06	2.26387e-05	1.08251e-05	2.82878e-05	-4.54563	-3.02094	-7.00791	-8.4327	-3.7233	-7.96788	-2.55784	-3.26581	-5.79689	-7.03747	-3.07151	-6.58045	0.512545	-2.50796	-8.60481	-5.17774	-3.05772	-7.73173	-6.82998	-6.77378	-3.42808	-3.16655	-2.73025	-4.20482	1.65084	-2.38183	-18.7973	-0.582111	0.000109648
TCTGCTGACGGAGAAACTTA	0.000321976	0.000489815	1.26011e-05	3.11526e-05	-6.22032	-4.37635	-8.58034	-11.0008	-5.00299	-7.87715	-5.49894	-5.51776	-12.1319	-8.04258	-4.26736	-8.71317	0.702121	-3.34826	-8.8339	-6.99471	-3.96397	-8.54777	-8.34433	-8.54665	-4.46163	-4.19299	-4.54777	-4.42291	2.25289	-1.94561	-16.3966	-0.29614	0.000109648
GCCGTCTAACATCGCCTCAC	9.94755e-06	3.32653e-05	1.24319e-05	3.09315e-05	-3.37405	-2.06755	-4.9733	-4.53383	-2.53303	-4.57767	-1.97761	-2.57576	-4.53609	-5.31195	-1.92238	-5.68242	-0.694268	-1.66772	-7.13086	-3.44862	-2.26896	-4.84936	-5.26969	-5.51338	-2.1312	-3.19941	-1.4999	-2.98436	1.20543	-2.45678	-16.9357	-0.527985	0.00157573
GTCTAACATCGCCTCACAGG	1.26987e-05	5.48309e-05	1.09097e-05	2.84273e-05	-3.26715	-2.12136	-5.20933	-6.9056	-2.72673	-6.12559	-2.907	-2.12577	-7.25324	-3.95877	-1.44631	-5.68806	0.986296	-1.29538	-3.72146	-4.12858	-2.16538	-5.9296	-4.52214	-4.71046	-2.30727	-2.76871	-1.5816	-3.22922	1.66554	-1.87044	-15.3558	-0.405044	0.000109648
CTATTGAGACGTAAAAAAAG	0.00506153	0.00657545	0.00286087	0.00358655	-3.08546	-2.41167	-4.67378	-5.81505	-2.65397	-3.93643	-2.44272	-3.04118	-7.242	-6.18472	-2.34467	-6.51475	-1.58594	-3.8258	-8.49946	-1.76761	-2.36153	-3.59646	-3.66433	-3.12683	-1.68669	-2.30001	-2.42864	-2.30202	2.14122	-1.04904	-13.8234	0.677147	0.121685
TATTGAGACGTAAAAAAAGC	0.0128026	0.0144338	0.00390963	0.00471688	-8.96319	-5.74531	-10.8627	-10.6853	-6.33085	-11.0981	-5.21038	-6.44301	-12.4279	-10.5955	-4.38607	-9.77543	-2.57742	-5.0245	-10.8514	-10.3824	-10.6694	-10.3384	-11.6413	-10.9265	-5.52448	-11.586	-6.27758	-4.96566	3.82932	-1.16334	-11.2636	1.78674	0.1
ACAGAGCAAATAATACCCTA	4.85323e-05	0.000139476	4.33849e-05	8.02113e-05	-3.50088	-2.35065	-5.65539	-7.36961	-2.45576	-3.51047	-2.21781	-2.60911	-5.00425	-3.51567	-2.24431	-7.53501	0.767458	-3.07563	-6.38383	-4.81317	-2.06552	-6.40828	-5.47327	-6.35979	-2.60116	-3.94503	-1.43309	-3.39987	1.91609	-1.68648	-16.0782	-0.132119	0.0171621
ATGGATTTCAAGTCACAGCA	0.00195688	0.00270376	5.7762e-05	0.000100825	-4.71771	-3.68566	-7.60831	-7.58839	-3.96888	-4.6071	-3.70763	-5.08512	-7.99125	-10.07	-2.54222	-12.2763	-0.026974	-3.74218	-5.85249	-5.33399	-3.93456	-10.8582	-9.4667	-4.96964	-3.53146	-3.95341	-3.34739	-4.23212	3.43648	-1.21582	-14.7589	-0.0246088	0.021842
GATTTCAAGTCACAGCAAGG	0.000199468	0.000343518	1.21782e-05	3.05002e-05	-4.87673	-3.46213	-7.73909	-6.98771	-3.65492	-6.80233	-4.24581	-3.67401	-8.90481	-7.08372	-3.63746	-5.79185	-0.438296	-4.5694	-10.8224	-5.07216	-3.60365	-8.70254	-9.18104	-8.34376	-3.03584	-3.27888	-2.7841	-4.48038	2.30479	-1.85909	-14.8966	-0.286194	0.00157819
GGCGGCAAGCTTGAGAAATC	0.00140317	0.00187766	1.67451e-05	3.7827e-05	-4.38837	-3.0818	-6.13894	-11.3697	-3.4402	-5.55909	-4.24029	-2.83971	-6.44442	-6.97351	-2.33488	-7.87389	0.43984	-3.0818	-5.65885	-5.57899	-3.85138	-5.42388	-4.501	-8.23925	-3.08277	-4.02269	-2.12462	-3.29814	2.16516	-1.55014	-17.3531	-0.18756	0.00313304
AATCCGGTCACATAGATACC	9.87977e-07	1.16929e-05	1.08251e-05	2.82878e-05	-2.101	-0.960875	-4.89856	-5.29183	-1.23358	-6.52598	-1.43542	-0.854152	-6.24792	-4.40799	-0.199762	-6.16273	1.16395	-0.493273	-5.82462	-2.42256	-1.274	-4.2582	-3.79044	-4.52568	-1.0912	-1.74572	-0.548131	-4.21788	1.6501	-2.50802	-18.1676	-0.525206	0.000109648
ATCCGGTCACATAGATACCT	0.00391949	0.0051624	0.00151543	0.00196518	-5.31522	-4.33505	-7.41218	-10.3223	-5.32999	-5.95005	-4.91768	-4.17001	-8.53892	-7.98495	-3.60178	-2.51162	1.55123	-4.87726	-8.56226	-7.21037	-5.14987	-8.54578	-6.02538	-7.13457	-4.14323	-4.42296	-3.30708	-3.27449	2.59171	-1.10073	-13.7223	1.22368	0.101563
CACATAGATACCTGGGTGAC	5.82087e-05	0.000158886	1.24319e-05	3.09364e-05	-2.42	-1.18942	-3.67801	-4.62992	-0.918592	-4.39993	-2.30313	-1.14086	-3.01382	-3.2386	-0.766051	-3.22464	-0.349199	-0.278551	-3.96144	-2.50972	-1.32581	-5.64454	-6.91419	-3.42319	-1.78803	-1.28265	-1.45176	-2.71247	1.27161	-2.07011	-17.3702	-0.333945	0.00313304
ACATAGATACCTGGGTGACC	0.0027234	0.0035804	3.1545e-05	6.01018e-05	-4.72028	-3.68446	-6.30424	-5.28417	-3.39743	-5.8533	-3.61743	-3.80081	-6.95293	-4.79088	-4.69222	-12.0414	0.344834	-3.38039	-10.7776	-5.85918	-3.95816	-8.40106	-6.18256	-6.12657	-4.06533	-4.30018	-1.94348	-3.04629	2.46254	-1.25351	-14.3252	-0.0828083	0.00936305
CGACAGCGTCGCCAACGCCG	1.40917e-05	5.39787e-05	1.16708e-05	2.96696e-05	-3.31107	-2.41892	-5.23001	-6.27996	-1.89964	-5.12361	-2.9291	-2.07774	-5.50454	-5.37086	-2.80773	-4.9661	-0.328901	-2.44122	-6.78289	-3.44485	-2.57855	-7.11323	-4.50089	-4.55874	-2.45519	-3.06861	-2.23715	-2.96108	1.44845	-2.01166	-16.0166	-0.34487	0.00157573
CAGCGTCGCCAACGCCGCGG	0.629305	0.642735	0.430931	0.44586	-3.64037	-3.53242	-3.86403	-3.40186	-3.67659	-4.77764	-6.84903	-1.63469	-4.6881	-3.21019	-3.30458	-2.85023	-2.72499	-3.98382	-4.7549	-3.3896	-3.44359	-4.46988	-4.35667	-3.38867	-2.73332	-4.52173	-3.76688	-0.397646	1.4721	-0.223462	-5.38561	3.90748	0.390625
GTCGCCAACGCCGCGGTGGC	4.65504e-06	2.85503e-05	1.08251e-05	2.82878e-05	-2.41359	-0.908952	-4.00376	-4.52832	-0.658864	-3.72566	-1.32989	0.189685	-6.00606	-4.63648	-1.06846	-3.21938	-0.45907	-0.26483	-6.48939	-2.66385	-1.95283	-3.40365	-3.86426	-4.19397	-0.911538	-0.913957	-1.49712	-3.17998	1.27528	-2.3998	-14.0192	-0.592046	0.000109648
CGCGGTGGCTGGAAAGACGA	6.59881e-06	3.55637e-05	1.09097e-05	2.84301e-05	-2.75727	-1.91161	-4.97511	-6.2364	-1.86199	-5.28364	-2.4068	-1.84742	-5.58888	-3.94729	-2.01394	-6.95166	-0.122576	-2.12183	-4.72974	-4.23911	-2.04898	-3.14112	-6.57955	-4.32492	-1.04163	-2.11576	-1.2259	-3.32124	1.50735	-2.24227	-17.4379	-0.479588	0.000109648
GCGGTGGCTGGAAAGACGAC	0.000261532	0.000423417	1.13325e-05	2.91142e-05	-6.4876	-4.82447	-9.53176	-10.5916	-4.69579	-7.77453	-5.60669	-5.46039	-9.81259	-10.0584	-4.16495	-8.81834	-0.487304	-4.96258	-11.3042	-8.21504	-4.87371	-11.3954	-12.2837	-8.86719	-4.2522	-4.89425	-5.42707	-5.02895	2.88536	-1.95557	-20.4539	-0.319472	0.000109648
GGAAAGACGACGGGTATTAG	2.07452e-06	1.6255e-05	1.09097e-05	2.84286e-05	-3.15002	-1.97801	-4.86845	-4.71131	-2.23131	-4.93565	-2.11079	-1.28364	-5.6635	-4.8349	-2.15517	-4.9806	-0.131729	-1.91317	-5.95192	-4.07555	-2.77751	-6.63642	-3.59011	-3.75795	-1.72683	-2.24212	-1.13214	-3.02227	1.2795	-2.34907	-17.6353	-0.60095	0.000109648
AGCAGCCTTCGCCGCCGTGC	0.00560599	0.0069926	0.00141284	0.0017916	-6.50318	-5.2089	-8.08287	-10.2781	-7.95344	-6.92418	-5.33711	-4.17326	-7.71016	-10.2314	-6.49524	-9.81939	-4.06466	-5.71949	-7.05476	-8.22256	-5.21184	-11.1582	-7.45699	-5.77808	-5.17874	-4.77456	-5.07643	-2.81056	2.36276	-1.15644	-9.14941	0.654492	0.0686431
CGCCGCCGTGCTGGTGACCG	0.00366385	0.00462322	0.000174132	0.000258488	-5.8077	-4.6515	-7.73847	-10.6549	-6.57309	-7.86717	-5.16293	-3.32791	-9.04635	-7.31851	-4.52626	-7.32345	-4.19384	-5.17417	-11.2842	-5.76041	-4.71871	-7.06408	-8.44019	-5.9375	-4.4797	-4.61774	-4.56571	-3.06807	2.09994	-1.32124	-14.0723	0.165236	0.0405622
CGTGCTGGTGACCGTGGTCA	2.36793e-05	8.33399e-05	1.08251e-05	2.82878e-05	-2.26096	-1.29915	-3.55182	-3.31384	-1.57308	-3.16809	-1.66551	-0.750299	-6.64728	-3.72775	-1.3021	-3.09732	0.177269	-1.28622	-4.9888	-2.7443	-0.76038	-4.46253	-3.2202	-4.61077	-1.30843	-1.57898	-1.30467	-2.57834	1.25839	-2.22038	-20.1817	-0.487507	0.000109648
CGCAGCAGCCGTCGTGACCG	6.37676e-07	9.48917e-06	1.32776e-05	3.22878e-05	-1.55412	-0.815277	-3.2163	-2.83162	-0.850023	-2.71663	-0.949156	-0.202592	-3.4568	-2.51254	-0.720979	-3.39719	-0.0549988	-1.28583	-2.96959	-1.60853	-1.37892	-3.66227	-3.78254	-3.80371	-0.734254	-1.4565	-0.70542	-2.33977	0.828418	-2.56951	-17.6533	-0.382234	0.00157573
CGTGACCGTGGTCATGATCG	5.38121e-07	8.75342e-06	1.08251e-05	2.82878e-05	-0.768755	-0.187389	-2.70024	-1.95507	-0.159963	-2.45887	0.0974718	0.0737431	-3.49863	-2.64128	-0.386406	-2.8192	0.213343	-0.498952	-3.16929	-1.09413	-0.460843	-3.19617	-2.64937	-2.64544	-0.010381	-0.255233	-0.2934	-2.53323	0.640154	-3.57358	-22.3581	-0.765244	0.000109648
CGTGGTCATGATCGTGGTCG	5.61676e-06	3.44805e-05	1.08251e-05	2.82878e-05	-0.813745	0.150323	-2.41885	-2.59375	0.218167	-1.49712	0.030458	0.208585	-3.89645	-1.60023	-0.256323	-4.31579	1.15405	0.139329	-2.06727	-1.3064	0.0596418	-3.40772	-2.2897	-2.61644	0.201305	0.0364848	0.662143	-2.63321	1.02827	-2.71455	-24.7416	-0.632228	0.000109648
GGCCGTGCGCGCCGTGAACG	0.000544643	0.000905213	0.000128802	0.000203027	-3.74151	-3.06787	-4.86356	-4.73387	-3.32648	-4.24169	-3.44242	-2.08262	-5.76599	-5.80537	-2.94702	-4.47314	-2.08075	-3.2974	-4.74405	-3.35546	-3.77616	-6.54812	-7.84097	-4.58075	-2.70501	-1.93415	-3.56398	-2.21586	1.45247	-1.42956	-12.6105	0.0542052	0.0359382
GCCGTGAGCCAGCTCTTCTT	0.00265684	0.00354614	0.000461842	0.000617108	-7.0606	-6.08596	-9.28616	-10.9145	-5.75879	-11.2756	-6.13767	-5.75701	-10.1338	-10.6599	-6.71561	-8.74366	-2.16794	-6.16388	-6.79636	-7.59796	-6.58793	-10.7482	-11.8169	-7.8432	-6.04215	-6.40039	-6.14397	-3.44397	3.10295	-1.08309	-12.8236	0.13737	0.0437506
GCTCTTCTTCGGTCGCTTCG	0.00924904	0.0109185	0.002141	0.00263382	-8.26926	-6.68881	-10.4163	-10.9668	-10.1306	-10.4956	-5.99525	-7.75422	-11.9412	-8.18132	-6.70489	-12.4903	-0.981929	-6.82863	-10.8415	-9.90257	-6.76577	-10.718	-11.6816	-8.62209	-5.43503	-7.46201	-6.8191	-3.92899	3.7163	-1.0579	-10.8239	0.53843	0.0764434
AACGTGATCGTCTTCCACTT	0.000607276	0.000947609	1.28548e-05	3.16327e-05	-5.13067	-3.85141	-7.99559	-11.2155	-4.27823	-6.62732	-3.9414	-3.06504	-8.84063	-7.23221	-4.09652	-9.91911	0.467166	-4.28408	-6.51108	-5.32953	-3.35931	-11.1152	-11.4925	-6.3894	-4.89523	-3.96939	-3.48672	-4.59141	3.221	-1.48155	-16.8274	-0.175664	0.00157819
TCCACTTCGGTAATTTCTAC	0.000124513	0.000288093	1.09097e-05	2.84294e-05	-1.48366	-0.492568	-3.60597	-1.7668	-0.987566	-4.0586	-0.456722	-0.632732	-6.61394	-2.10524	-0.498543	-3.11088	0.581613	0.175612	-4.1263	-2.05561	-1.24371	-6.1607	-3.54654	-3.73459	-0.411428	-1.0242	-0.146308	-3.03258	1.58317	-1.95497	-14.7109	-0.270426	0.000109648
TCGGTAATTTCTACCGGCAC	0.00752066	0.00946476	0.0125185	0.0147086	0.726034	0.309367	1.07184	1.72093	0.778177	1.14266	-0.293967	0.269368	1.03121	1.24249	0.887293	1.16236	-0.223056	0.175227	1.17438	0.360935	0.16916	0.693354	0.732564	0.685014	0.545251	1.25373	0.343204	0.61867	0.624122	0.910332	-1.16901	8.2248	0.174727
TTTCTACCGGCACCGGACCC	0.427492	0.441367	0.414977	0.428863	-8.72265	-6.82655	-9.38648	-4.33382	-5.25145	-11.036	-11.2155	-5.44375	-9.81835	-7.89798	-8.23413	-9.77302	-5.87191	-4.327	-11.0695	-12.189	-4.19496	-4.88204	-12.4171	-8.69055	-11.3925	-11.5592	-10.8369	-1.50682	5.29143	-0.273227	-4.64265	2.95916	0.379688
TACCGGCACCGGACCCTGGT	9.93963e-05	0.000241905	1.10788e-05	2.87085e-05	-1.76978	-0.672683	-3.554	-4.65608	-1.51888	-3.42767	-1.2011	-0.171903	-5.78355	-2.06515	-1.20918	-3.07795	-0.0371146	-0.378795	-3.63169	-2.15418	-0.443194	-6.46386	-6.17515	-3.3464	-1.10211	-0.627801	-0.711428	-3.02863	1.58625	-1.80534	-16.1611	-0.311635	0.00157573
GACCCTGGTCGGTTTCCGCC	0.0501347	0.0554607	0.0207505	0.0236249	-7.49274	-5.80201	-8.80858	-7.35401	-4.81288	-8.83412	-5.16841	-3.7832	-11.998	-6.17391	-6.68411	-7.50882	-5.38043	-8.80305	-11.2036	-8.19445	-6.08034	-10.6958	-9.22256	-11.1369	-4.54192	-11.1233	-7.33149	-2.9169	3.61894	-0.734584	-7.89065	1.85166	0.177847
ACGCCCATAAAGACGTCTTT	0.00353071	0.00474232	0.000105967	0.000170483	-2.86842	-2.30731	-4.31256	-8.36153	-2.39119	-3.02506	-3.11276	-2.17467	-3.81066	-4.3498	-2.50955	-3.03162	-1.45643	-1.38986	-7.55634	-2.72614	-2.6242	-7.54228	-8.46359	-4.27885	-2.56673	-2.23403	-1.5473	-2.26993	2.39398	-1.09727	-15.436	0.0240696	0.0343221
CTTTAGGCACGCGCTGCACC	0.000747701	0.00112709	5.04043e-05	8.8814e-05	-4.12236	-3.38538	-6.97515	-6.32943	-4.10994	-3.99939	-3.74991	-3.60105	-8.24074	-6.62501	-3.05931	-7.87952	-0.486921	-3.58898	-5.94143	-4.56954	-3.2451	-7.3277	-9.6157	-10.3884	-3.00873	-3.86282	-2.66471	-3.75889	2.52812	-1.51765	-11.5414	-0.05817	0.020282
CGCCGACGTCATGACCTTCC	2.13191e-05	8.01582e-05	1.08251e-05	2.82878e-05	-1.86926	-1.16249	-3.91532	-4.09158	-1.50441	-4.05559	-1.50597	-1.55574	-6.16202	-2.92294	-0.710654	-4.95852	0.985523	-1.42365	-4.60649	-2.0423	-0.982903	-2.32495	-3.87738	-3.59902	-0.759025	-1.36988	-0.743661	-2.80758	1.51687	-1.91684	-19.226	-0.316405	0.000109648
GCCGACGTCATGACCTTCCA	1.09915e-06	1.32923e-05	1.28548e-05	3.16504e-05	0.109588	0.852021	-0.877593	-0.620015	0.791164	-0.633409	0.846292	1.19829	-1.64876	-0.978615	0.867982	-1.96073	1.31867	1.04352	-0.736129	0.0761057	0.623722	-1.62654	-0.794936	-1.20581	0.881179	0.159034	0.718367	-1.80405	0.696261	-2.59488	-18.1682	-0.563425	0.00313304
GACGTCATGACCTTCCAGGG	2.28343e-05	8.4996e-05	1.08251e-05	2.82878e-05	-0.627546	0.0776865	-1.60661	-1.05372	0.221067	-1.68174	0.219474	0.575497	-2.51203	-1.90539	0.190205	-0.947023	0.19348	0.019121	-1.34031	-1.08732	-0.135371	-2.82937	-3.12235	-1.54036	-0.128195	-0.188495	-0.348171	-1.6931	0.733819	-2.25455	-18.5701	-0.48659	0.000109648
CGGTTTCCAGACCAGAGATC	0.00375998	0.00499051	0.00190674	0.00242568	-4.55599	-3.51661	-5.63949	-7.02489	-5.02833	-4.82626	-3.03625	-2.39733	-2.65092	-7.9237	-4.49327	-4.90945	-2.25345	-3.74613	-6.90285	-5.71557	-1.55002	-5.41386	-9.4052	-5.12701	-3.70215	-3.48206	-4.11912	-2.48293	2.2382	-1.09302	-9.35518	0.735892	0.101563
GGTTTCCAGACCAGAGATCA	2.27216e-05	7.12595e-05	1.08251e-05	2.82878e-05	-2.03307	-1.2032	-3.55537	-3.56054	-0.871317	-3.14309	-1.33655	-0.96731	-4.26166	-3.83853	-1.27235	-3.51128	-0.235874	-1.35838	-2.86826	-3.18768	-1.35371	-3.54874	-3.68771	-6.39893	-1.27433	-1.25704	-1.10233	-2.43156	0.68186	-3.93335	-29.1273	-0.579083	0.000109648
GACCAGAGATCAGGGAACCG	0.00425587	0.00563133	0.00543546	0.00660944	-0.13829	0.25005	-0.648197	-0.8715	-0.310253	-1.0128	0.225206	-0.157321	-0.737907	-0.0776534	0.85454	-0.0386755	1.41499	0.538279	-0.57929	0.428345	-0.00905385	-1.46212	-0.479247	-0.761965	0.289959	-0.498197	0.41218	-0.82989	0.830749	-0.972208	-7.83547	0.845881	0.13125
TCAGGGAACCGTGGCCGTGC	0.0561223	0.0612338	0.0282405	0.031584	-9.29435	-6.82925	-11.0197	-10.8169	-10.5544	-11.5071	-5.68087	-4.42846	-12.0706	-10.2954	-8.7222	-12.4196	-5.40506	-7.65029	-10.4938	-12.2105	-9.98929	-11.1712	-7.82352	-11.0532	-11.1656	-5.58961	-6.29502	-3.84061	4.29116	-0.814786	-7.15005	1.83426	0.173438
TTCATGATATCTCCTGAGCG	0.0764958	0.082117	0.0437554	0.0480525	-9.45872	-7.73343	-10.7573	-11.0955	-7.98498	-8.81554	-10.7572	-4.07685	-11.7256	-10.1216	-10.7134	-12.4394	-6.6837	-8.55184	-11.1794	-10.0169	-10.3704	-11.2059	-11.6666	-10.9881	-4.45499	-5.1847	-8.07563	-3.62064	4.30552	-0.728066	-7.90327	1.95196	0.202808
CCTGAGCGTGGGAAAATTGC	0.142884	0.151633	0.0878129	0.0941874	-9.31178	-7.91274	-10.4084	-10.6356	-10.4201	-10.9617	-8.60162	-6.77306	-12.2169	-10.4655	-7.58706	-9.66751	-1.46716	-8.6184	-10.9735	-9.86655	-7.2397	-11.2282	-11.2013	-8.63648	-11.2754	-11.5471	-6.8959	-2.43953	4.32475	-0.532371	-7.69886	2.51182	0.235938
CCCTTTAGCTTAAAAAATCT	0.0254089	0.0293766	0.0200737	0.0229649	-6.85534	-4.83978	-8.54774	-5.36038	-4.65791	-8.79798	-7.2713	-4.42547	-5.61748	-10.1112	-8.2381	-12.2751	-3.08374	-4.04589	-10.6096	-8.23366	-8.21179	-5.2366	-12.131	-8.59239	-3.03723	-7.01704	-4.93605	-2.89322	3.85079	-0.673848	-7.53579	1.19117	0.173438
CCTTTAGCTTAAAAAATCTC	0.01944	0.0225695	0.00618552	0.00742418	-6.07941	-4.44384	-9.21239	-7.52607	-3.9516	-5.91632	-8.75047	-3.14565	-10.0604	-5.76918	-11.1066	-5.77089	-2.37174	-5.02352	-11.3723	-12.6694	-5.24197	-10.9696	-11.7801	-10.7225	-3.46824	-5.39164	-3.02363	-4.03566	4.64331	-0.835008	-10.3481	1.53854	0.138846
CTTTAGCTTAAAAAATCTCG	0.00346975	0.00449568	0.00216874	0.00264098	-8.19438	-6.41811	-9.83884	-10.3602	-7.78934	-8.74306	-6.73522	-8.56873	-10.1832	-10.6737	-6.06905	-9.89941	-0.778298	-7.89174	-11.2669	-9.14885	-6.28996	-10.7265	-8.41393	-10.9074	-5.4368	-6.84168	-5.05918	-3.56114	3.14854	-1.09811	-9.84184	0.403721	0.0748833
CTCGGGGCATATCGCTAGTC	0.204377	0.217028	0.139652	0.150355	-5.27568	-4.66645	-6.29459	-4.39701	-3.52723	-8.85201	-5.07183	-8.39549	-12.618	-8.08873	-10.8991	-5.87285	-3.80223	-3.67504	-7.79885	-5.70199	-4.66507	-4.20672	-11.342	-4.08914	-4.27194	-5.39287	-4.69341	-1.54982	4.0791	-0.37468	-8.26118	2.7299	0.282813
TCGCCAGCGAATCCTGCGCC	0.000103677	0.000224838	4.49918e-05	8.15364e-05	-4.93956	-3.51972	-6.95212	-7.30489	-3.9676	-4.79124	-5.32772	-3.44161	-7.0271	-6.17834	-3.58933	-5.44632	-1.17083	-3.81367	-8.6105	-5.41574	-3.89704	-8.49035	-8.45601	-7.57894	-3.15738	-2.72299	-3.47499	-3.47371	2.06996	-1.66607	-12.5385	-0.116112	0.0171621
CAGCGAATCCTGCGCCTGGC	2.27892e-05	6.89736e-05	1.55611e-05	3.60227e-05	-4.32996	-2.6817	-7.18799	-8.31105	-3.74582	-7.84697	-4.21188	-1.99423	-7.74316	-6.32768	-2.63409	-6.99576	-2.36744	-2.66294	-7.75247	-4.38611	-2.28192	-7.04422	-9.28485	-5.59615	-3.02686	-2.69384	-2.70963	-4.40555	1.77988	-2.32875	-19.3225	-0.412535	0.00624428
CGAATCCTGCGCCTGGCAGG	0.00113982	0.00175772	0.000144786	0.000225284	-1.93338	-1.14095	-3.79884	-1.91134	-1.08698	-4.31341	-1.10616	-0.744235	-6.42742	-3.89234	-1.8218	-1.81446	-0.822683	-1.21508	-6.18083	-2.31726	-1.98228	-3.94069	-2.51758	-3.95921	-1.14712	-1.97682	-0.903788	-2.41292	1.76831	-1.26975	-18.3928	0.0916231	0.0359382
GAATCCTGCGCCTGGCAGGA	7.4988e-06	4.06069e-05	4.45689e-05	8.15017e-05	-0.864589	-0.232224	-2.34434	-0.687711	-0.215867	-2.27174	-0.974139	0.449714	-3.09809	-2.58616	0.106709	-1.76337	-0.0529931	-0.532609	-3.16112	-1.73986	-0.542628	-2.48567	-1.9633	-3.03133	-0.689176	-0.133824	-0.227007	-2.05784	0.867695	-2.30149	-16.6543	-0.15406	0.017189
GCAGGAGGGACATTTTGCCC	0.000492933	0.000733576	1.08251e-05	2.82878e-05	-4.97906	-3.63195	-7.35694	-11.0811	-4.24118	-8.85029	-3.49605	-2.79102	-7.38669	-6.10262	-3.25899	-7.55289	-0.385846	-3.70731	-10.5214	-7.51811	-4.15962	-6.31004	-5.7393	-7.15781	-3.51097	-4.26557	-3.947	-3.92952	2.12368	-1.92062	-18.0061	-0.283601	0.000109648
CCCCGGCAATAAAACGTTTA	2.60913e-05	7.7389e-05	1.09942e-05	2.85678e-05	-3.90219	-2.56728	-5.85423	-6.29112	-3.45369	-5.25029	-3.35157	-3.12611	-6.1633	-5.18836	-2.61527	-6.99735	0.224072	-2.32009	-8.84579	-4.16923	-2.5813	-5.02577	-7.14592	-5.41733	-2.04807	-2.47175	-2.58585	-3.30973	1.61122	-2.04036	-18.1576	-0.390618	0.000109648
CAGCTCGCGTCTGGCCTCTC	0.000832006	0.00118176	2.47793e-05	5.06894e-05	-5.67231	-4.15151	-7.97329	-10.7715	-5.11981	-11.2799	-4.17739	-5.63935	-7.7217	-7.02699	-3.54938	-7.33703	-0.53638	-4.13293	-8.64852	-5.54918	-4.22325	-11.0328	-7.84304	-7.68124	-4.16966	-4.73365	-3.35509	-3.90454	2.59784	-1.60454	-13.5867	-0.15094	0.00780353
CGCGTCTGGCCTCTCTGGCG	0.0924905	0.101711	0.0274232	0.0312257	-3.55102	-2.89444	-3.93497	-6.45889	-3.54048	-4.61495	-6.92055	-1.34011	-3.57007	-3.92092	-2.05139	-3.57637	-2.1641	-3.56185	-3.81471	-3.79803	-2.5086	-6.80994	-2.01661	-4.88561	-2.94301	-3.35886	-2.84231	-1.25438	1.90275	-0.607446	-8.19379	2.48316	0.201563
GCGTCTGGCCTCTCTGGCGC	5.9597e-06	3.45701e-05	1.09097e-05	2.84269e-05	-2.09245	-1.43083	-4.12844	-3.88839	-1.44131	-4.35457	-1.55999	-1.40883	-4.3242	-4.62454	-1.43749	-3.16352	-0.718454	-1.50309	-2.31084	-2.52923	-1.55032	-4.09872	-4.87195	-4.47727	-0.851464	-1.88687	-1.22935	-2.68574	0.937504	-2.62756	-18.9499	-0.457508	0.000109648
GCGGGATATTTGTACCGTAT	0.0046697	0.0060009	0.00219047	0.00272994	-7.37568	-6.06431	-9.11906	-8.4995	-7.07504	-8.6678	-7.73572	-5.83085	-9.82875	-10.5497	-5.04892	-8.81287	-1.27008	-6.81629	-10.4946	-7.6331	-6.84543	-11.1313	-11.6798	-5.91611	-5.66487	-6.72775	-5.2198	-3.12514	3.13819	-0.941048	-8.73557	0.617697	0.0904839
TGTACCGTATCGGCGTGCAT	0.282391	0.293954	0.23327	0.243859	-9.37375	-8.41018	-10.0852	-10.7992	-7.27293	-8.68308	-10.9623	-7.59642	-9.88397	-7.93574	-6.5969	-12.755	-3.24122	-11.2622	-10.9487	-8.97889	-8.12971	-10.8322	-11.2929	-11.2681	-11.1387	-11.9676	-8.44878	-1.78076	4.29725	-0.388811	-5.43112	2.67237	0.3125
ACTGCGCCCGCTGCGCCTGA	1.66984e-05	6.7178e-05	4.20318e-05	7.81572e-05	-2.47141	-1.09985	-4.0937	-4.08551	-0.878536	-3.11346	-1.75718	-0.602499	-4.33912	-5.20999	-0.685825	-6.10935	0.0953487	-0.860923	-4.32624	-2.54255	-2.73998	-3.51534	-2.42275	-4.49984	-1.29682	-1.61189	-1.39395	-2.82257	1.44966	-1.91272	-13.3066	-0.242599	0.017189
CTGCGCCCGCTGCGCCTGAT	6.22696e-05	0.000162808	2.24113e-05	4.68141e-05	-2.97933	-2.22845	-4.10539	-3.29535	-1.61163	-3.98633	-2.55503	-1.57324	-4.16404	-4.14784	-2.14818	-3.40799	-1.20788	-2.69672	-6.03862	-3.01102	-2.90773	-4.86401	-5.29849	-4.09412	-2.3783	-1.32528	-2.52551	-2.0081	1.17683	-1.69331	-10.7965	-0.213548	0.00781572
TGCGCCCGCTGCGCCTGATG	0.000754152	0.00120156	9.02373e-05	0.000147593	-4.79684	-3.80998	-6.94255	-8.40493	-4.19604	-8.73971	-5.3785	-3.09654	-10.1152	-5.86708	-4.13575	-7.26757	-2.24338	-3.24284	-4.84747	-4.88294	-3.84934	-5.45038	-9.42516	-6.65961	-3.75943	-3.78616	-3.98934	-3.14662	2.1965	-1.3864	-11.2524	0.0262075	0.0265634
GCGCCCGCTGCGCCTGATGG	0.0179253	0.0212672	0.0311903	0.0353467	-1.74501	-1.58529	-2.06842	-1.67602	-1.86104	-2.05395	-1.63692	-0.65528	-2.44197	-3.01381	-1.72703	-1.73089	-1.64884	-2.1601	-2.11663	-1.60673	-1.20228	-3.08031	-2.30624	-1.33088	-0.912361	-1.25085	-1.78634	-0.590464	0.76665	-0.744317	-6.64378	1.05326	0.213729
ACGCCCCAGCTCCAGCGCAC	0.000287401	0.00053936	0.000167873	0.000257137	-3.39979	-2.52943	-5.71317	-4.3243	-3.53	-4.56001	-2.55153	-2.65819	-8.00905	-7.02479	-2.62803	-5.99921	-0.807092	-3.30803	-5.34761	-2.63215	-2.65919	-5.28923	-8.38158	-6.68877	-2.29184	-2.44562	-1.88358	-3.23212	1.90959	-1.63127	-13.265	0.0672616	0.0405622
CAGCTCCAGCGCACTGGAGA	1.19464e-05	5.26019e-05	1.08251e-05	2.82878e-05	-2.35245	-1.34319	-4.01286	-2.85435	-1.38414	-3.59106	-0.864265	-0.754277	-6.59525	-3.91395	-1.36681	-3.63029	-0.0338993	-1.42853	-5.11566	-2.71361	-1.99207	-4.32752	-4.15808	-4.7087	-1.03469	-1.89	-1.92995	-2.77637	1.188	-2.31542	-15.4657	-0.468499	0.000109648
GCGCACTGGAGAAGGTTTCG	3.32289e-05	0.000111189	2.12273e-05	4.53952e-05	-0.145879	0.577607	-2.0159	-1.33328	0.0799476	-1.65275	0.498566	0.630252	-2.77153	-1.57185	0.547248	-2.26947	1.41131	1.07943	-3.36453	-0.080995	0.279859	-3.681	-0.945596	-3.5307	0.625902	-0.224099	0.925497	-2.76819	1.2805	-2.06766	-13.9604	-0.221131	0.0109227
CGCACTGGAGAAGGTTTCGC	0.00217143	0.0029098	0.000356467	0.000506164	-5.51327	-4.02646	-8.21217	-10.9802	-5.4613	-11.1273	-6.0648	-3.55236	-10.0794	-5.39076	-5.21484	-8.86043	-1.61309	-3.68783	-7.05688	-7.59273	-4.19868	-10.4322	-4.8241	-7.56871	-4.72171	-3.85247	-3.20914	-4.10711	2.78838	-1.33641	-12.033	0.179661	0.0530426
CGCCCGCCTGTAATAACTCA	0.000912934	0.00136507	0.000130916	0.000205157	-5.60263	-3.84665	-8.68682	-7.45127	-5.46761	-11.0401	-4.71208	-3.8262	-9.04143	-8.09127	-3.18553	-8.29865	-1.45647	-3.55051	-10.7098	-5.0627	-4.93338	-5.79233	-11.7111	-10.3584	-3.50845	-6.0134	-3.75472	-4.7102	3.05928	-1.44579	-15.7784	0.0198006	0.029642
GCCCGCCTGTAATAACTCAT	0.000335872	0.000488475	1.08251e-05	2.82878e-05	-5.11659	-3.77737	-7.86781	-8.33328	-4.19827	-7.97806	-4.32124	-3.27232	-7.77648	-7.69649	-3.33107	-8.99022	0.388899	-4.26534	-12.0559	-6.43784	-4.28174	-6.77165	-8.50557	-7.04011	-3.7398	-3.85929	-3.46882	-4.27111	1.8686	-2.26202	-20.8563	-0.380269	0.000109648
CTTCCACACGTCCACGCGCC	0.000222902	0.000365645	1.33622e-05	3.23904e-05	-4.86238	-3.38421	-7.54449	-10.7324	-2.86779	-6.85444	-4.64625	-3.07179	-8.82347	-6.74528	-2.63372	-8.16849	-0.454552	-3.54988	-5.09408	-6.51625	-3.39697	-8.56319	-9.27781	-6.73495	-3.40676	-3.9866	-3.9248	-4.36938	2.20597	-2.01334	-17.1379	-0.284091	0.00468556
TTCCACACGTCCACGCGCCC	0.000738736	0.00110474	2.66399e-05	5.2905e-05	-5.80377	-4.48999	-8.3182	-10.5598	-5.76463	-11.2086	-4.95018	-4.80478	-8.148	-8.12517	-4.4934	-9.50156	-0.990874	-4.1298	-10.6226	-5.84604	-4.38249	-8.67011	-6.67295	-7.00162	-4.58637	-4.56088	-4.0525	-4.06792	2.74211	-1.54492	-16.2381	-0.140829	0.00937768
CGGGCAAGAATATGCAGATG	0.00267125	0.00355732	0.00066625	0.000885734	-6.66274	-5.22727	-8.61089	-7.62582	-6.66596	-6.97104	-5.69231	-5.9888	-9.93438	-10.8586	-4.93009	-9.65771	-1.22822	-4.65094	-8.64293	-6.97437	-4.89506	-6.44705	-12.0408	-10.8526	-4.79532	-7.51701	-5.39832	-3.42505	3.04824	-1.1001	-12.5128	0.342344	0.0640629
GCAGATGCGGAAAATGCTGC	0.0267435	0.0302164	0.0123948	0.014223	-8.6911	-7.05932	-10.0626	-10.9444	-6.94514	-8.72279	-7.14867	-8.65899	-8.7846	-9.97844	-6.19364	-12.0022	-2.17022	-7.76173	-11.4225	-10.0843	-6.66953	-10.7967	-9.27636	-10.9095	-8.29896	-11.5351	-5.35525	-3.15519	3.71755	-0.801673	-9.23127	1.21418	0.148438
ACCAGCTTCATCGTATCTTC	0.000631705	0.00105903	0.000351308	0.000504447	-3.71706	-2.57177	-4.9861	-4.55346	-3.55605	-4.48784	-3.13849	-2.00729	-7.76879	-4.61659	-1.54652	-7.38612	1.24259	-2.46533	-5.10861	-3.85602	-2.78982	-6.06266	-5.70391	-2.65995	-2.90919	-4.01349	-1.97778	-2.67825	2.09721	-1.2342	-8.9595	0.310328	0.0592828
CCAGCTTCATCGTATCTTCC	4.06961e-05	0.000123583	1.68296e-05	3.77948e-05	-2.43064	-1.22891	-4.37148	-2.64143	-2.19331	-3.46555	-2.32457	-0.870507	-4.67148	-2.58352	-1.1295	-6.23463	0.543594	-1.01967	-4.22112	-3.08526	-1.94308	-4.65967	-5.14465	-6.01739	-1.16975	-1.99936	-1.23386	-2.87688	1.60068	-1.7142	-13.3617	-0.198315	0.00157819
CGTATCTTCCGGGTCGTTAC	0.0032481	0.00426395	0.000801395	0.0010508	-7.0667	-5.45674	-8.30623	-7.43447	-8.21557	-7.41293	-6.40067	-5.45788	-8.90983	-10.4911	-5.87268	-8.77143	0.081047	-5.18122	-8.49947	-7.54681	-5.14338	-8.55488	-8.56979	-8.37911	-6.49864	-5.03628	-4.82789	-2.85136	2.21865	-1.20401	-12.9133	0.451538	0.0624029
ACAGGTAATAACGATCGATT	0.000650617	0.00101062	5.25186e-05	9.14942e-05	-6.95184	-5.43635	-9.45953	-7.63039	-4.79407	-10.7743	-5.66071	-4.99918	-9.96741	-10.6942	-5.31725	-9.79968	0.432253	-4.97529	-10.7627	-9.09478	-6.17684	-11.4536	-9.27907	-7.11031	-6.79914	-5.85856	-6.38884	-4.25737	2.76768	-1.47424	-14.6379	-0.11071	0.0156022
TTCGGCCGCCTCTGCTCCCG	7.4118e-06	3.82018e-05	1.08251e-05	2.82878e-05	-1.5652	-0.424646	-3.18632	-3.62079	-0.562479	-2.67132	-0.422947	-0.199242	-2.56213	-3.13926	-0.672181	-4.78779	0.969696	-0.437505	-5.9826	-2.18841	-0.306241	-4.43779	-2.81252	-3.23805	-0.664013	-0.937316	-0.0426431	-2.87562	1.28112	-2.47379	-22.0362	-0.608024	0.000109648
GCTGATGTCGCGCTCAAGCA	0.00203919	0.00280312	0.00107794	0.0014301	-4.947	-3.96822	-7.10162	-5.97407	-4.20125	-6.79518	-4.23842	-3.38061	-9.63377	-6.56451	-3.80228	-6.03783	-1.01123	-4.16766	-8.54889	-3.31099	-4.41455	-7.08547	-9.18563	-10.7034	-3.81191	-5.54093	-3.61595	-3.37376	2.8292	-1.2275	-14.8269	0.5102	0.0858037
CACGGTGATGCGCATCCTGT	0.000218183	0.000367528	1.08251e-05	2.82878e-05	-5.84628	-4.22692	-8.94066	-10.6036	-3.23732	-10.8554	-5.12226	-4.90445	-12.6072	-7.69757	-3.16637	-8.21762	-1.20332	-4.38024	-8.64105	-7.82795	-4.38098	-11.007	-9.28114	-7.7231	-3.87335	-4.35904	-4.57949	-5.11524	2.4252	-2.15635	-21.5362	-0.360917	0.000109648
AACCCCACCACAATGACCTG	0.519578	0.531793	0.577515	0.588226	-9.98146	-9.99451	-9.9748	-10.6408	-10.1957	-10.7641	-11.3545	-10.9089	-9.78649	-10.2301	-10.9442	-8.94989	-7.53163	-8.79706	-10.16	-12.4539	-10.5212	-8.46897	-11.9615	-8.64834	-10.9741	-8.77175	-10.7351	-0.160802	3.89806	-0.0277961	-4.62096	4.3319	0.48125
GGTTTGTCGTCATCAACCCA	4.62203e-07	7.83709e-06	1.77599e-05	3.95623e-05	-0.584107	-0.0132821	-1.34715	-1.34006	0.0722237	-1.46579	-0.150163	-0.114247	-1.58062	-1.10004	-0.520835	-0.747497	0.162112	0.133459	-1.43217	-0.59508	-0.0729844	-1.40797	-1.55419	-1.24932	0.214256	-0.517104	0.0473421	-1.24548	0.455803	-2.50753	-17.8678	-0.457721	0.00780353
GGTTTTTCATCCGCCTCATC	0.00221168	0.00301401	0.000570854	0.000783866	-5.0527	-3.68543	-6.41471	-6.54762	-3.96695	-6.94307	-6.4188	-2.87894	-8.45548	-5.64436	-3.56166	-6.18246	-0.601892	-4.63781	-7.84204	-5.19348	-4.7502	-10.7618	-6.20714	-4.50584	-3.41833	-3.79066	-2.76845	-2.87096	2.26176	-1.14422	-13.7297	0.46996	0.0639629
CCTCATCCGGACCATTAAAC	8.50969e-06	4.09495e-05	1.87748e-05	4.12433e-05	-3.70262	-2.42643	-6.07764	-7.00917	-3.17755	-4.96838	-2.62236	-1.21475	-6.58197	-5.40345	-3.69231	-6.94917	-0.161982	-1.3821	-7.48094	-4.46904	-2.58046	-6.70706	-3.69495	-5.90306	-2.22024	-3.18304	-2.32772	-3.72224	1.79771	-2.03389	-14.1257	-0.263204	0.00468556
CATCCGGACCATTAAACTGG	1.92554e-06	1.69519e-05	1.08251e-05	2.82878e-05	-2.1346	-0.460134	-3.51502	-3.04041	-0.362771	-2.96833	-0.542197	-0.737566	-2.59129	-4.96091	-0.450703	-3.68507	1.05053	-0.430304	-5.69452	-3.91283	-0.808184	-5.21275	-2.59333	-3.2622	-0.346614	-1.68779	0.217783	-3.19086	1.34522	-2.4995	-23.3179	-0.644333	0.000109648
ATCCGGACCATTAAACTGGC	0.0011379	0.00166306	0.000316296	0.000455178	-4.8138	-3.68888	-7.32292	-10.5051	-5.14058	-4.82046	-3.63724	-3.50306	-7.95658	-7.2419	-3.62027	-7.32578	0.824044	-4.02072	-8.68697	-8.40485	-5.00539	-7.1383	-3.98817	-5.70785	-2.98928	-4.17202	-3.50354	-3.54608	2.5626	-1.30541	-12.2717	0.19887	0.048438
GACCATTAAACTGGCGGGAC	3.96154e-05	0.000124343	8.76156e-05	0.000146203	-1.29047	-0.711967	-2.42638	-2.45929	-0.716824	-2.24217	-1.86788	0.460243	-2.99539	-1.521	-0.445247	-2.40594	-0.0886013	-0.798485	-2.90325	-1.2431	-1.08316	-2.79165	-1.33555	-2.61712	-0.225534	-0.934557	-0.761175	-1.7	1.00501	-1.62352	-13.7092	0.251877	0.0328132
TCGATAAGCTTCATCAGCAT	0.00600761	0.00757624	0.00310688	0.00381638	-6.85728	-5.65965	-9.21369	-8.37816	-6.43995	-10.768	-6.31768	-6.54464	-11.8362	-7.8897	-5.11859	-6.69877	-0.215742	-5.64255	-8.5923	-5.8991	-6.05132	-11.1809	-11.9012	-10.6501	-5.02631	-8.97521	-4.82245	-3.72663	3.88285	-0.953492	-9.77535	0.633501	0.0984377
AAGCTTCATCAGCATCGGCG	0.0828158	0.0900405	0.066238	0.0726864	-7.91464	-5.0035	-9.54859	-10.4735	-10.0594	-11.1072	-3.25553	-7.24235	-12.5326	-4.71353	-10.6711	-8.29714	-3.74052	-3.98853	-8.62559	-10.0309	-5.1086	-3.99241	-12.1709	-11.3556	-8.61852	-4.93688	-4.02616	-3.86212	5.15054	-0.643105	-8.20505	2.34501	0.226209
GGTCATCATCGACAGCGTGA	0.000946088	0.00141917	0.000101147	0.000156907	-6.24264	-4.81207	-8.04055	-8.67456	-6.5042	-6.66822	-4.77338	-4.82441	-8.25901	-8.15038	-4.14218	-6.23674	1.06965	-5.3406	-10.7227	-8.01844	-5.59171	-8.48111	-7.85286	-8.33455	-5.60107	-4.40251	-4.56327	-3.27497	2.02139	-1.54075	-13.286	0.00501681	0.0265634
CAAAAGCGAACTCCCCACCC	0.000805947	0.00130541	2.10582e-05	4.48527e-05	-1.23487	-0.687761	-2.3152	-3.18446	-0.987881	-2.18498	-0.754472	-0.0239245	-4.57259	-2.83708	-1.25354	-2.32405	-0.176732	-0.75922	-1.50467	-1.20992	-0.977176	-5.25832	-2.24539	-1.7037	-0.651399	-0.367208	-0.546542	-1.73119	1.08623	-1.47536	-15.4541	-0.114933	0.00781572
GCATTCTCTCTGAGCTACGC	0.000545848	0.000842899	0.000143771	0.000207297	-7.85777	-6.27024	-11.0583	-11.1953	-6.99364	-10.8549	-7.23333	-6.07301	-12.0272	-8.23424	-5.24299	-12.2191	-1.99117	-6.59773	-10.8185	-12.1379	-5.4325	-10.6445	-11.5055	-10.6112	-7.1544	-6.73927	-6.23151	-5.08919	3.25294	-1.51063	-12.2733	-0.0159016	0.024962
AGCACGCTCGCCACCACCCA	2.79822e-05	9.67764e-05	1.54765e-05	3.5867e-05	-1.29759	-0.88859	-2.52535	-1.90793	-0.641069	-2.53556	-1.18348	-0.961717	-2.82332	-2.60572	-0.758309	-1.32479	-0.899446	-0.697729	-1.76989	-1.65611	-0.812221	-2.74503	-2.8397	-3.0044	-1.20279	-0.895338	-0.943562	-1.55705	0.583883	-2.17794	-17.0543	-0.245615	0.00936305
TCGCCACCACCCACGGCAGA	3.7103e-05	0.000119034	2.3849e-05	4.93895e-05	-1.67866	-1.01951	-3.51139	-2.65608	-1.34557	-3.21663	-1.22762	-0.421225	-3.25605	-1.58664	-0.667264	-4.97631	0.521708	-0.816768	-4.84941	-2.28063	-1.06591	-3.8431	-5.21181	-4.41998	-1.23513	-1.72682	-0.980542	-2.71368	1.44085	-1.92387	-15.6221	-0.147199	0.0140643
CGCCACCACCCACGGCAGAT	1.35991e-05	5.76802e-05	2.07199e-05	4.43679e-05	-3.26198	-2.18058	-4.46498	-5.99553	-2.4549	-4.39279	-3.24265	-1.66694	-4.15821	-4.11228	-2.05153	-3.24164	0.152896	-2.28477	-5.43146	-3.89766	-2.92569	-4.76931	-4.7866	-4.74108	-2.03277	-2.46095	-1.42045	-2.37433	1.21694	-1.93177	-13.4616	-0.301236	0.00781572
CAGATTCAGCGACATCCCCA	3.716e-05	0.000107072	1.10788e-05	2.87057e-05	-3.34897	-1.64175	-4.45264	-3.88162	-2.06152	-3.79692	-2.03269	-1.27697	-5.72906	-7.15623	-1.24849	-5.98893	0.5406	-1.38898	-4.32728	-3.94228	-2.62764	-3.82965	-4.50548	-7.33556	-1.96184	-3.10719	-1.10516	-3.07258	1.83096	-1.85035	-17.402	-0.379764	0.000109648
CCGAGCAGCAGTCCCTTAAA	0.000995109	0.00129512	1.45462e-05	3.39648e-05	-5.96587	-4.45421	-8.14786	-6.99494	-4.89507	-7.83301	-4.17231	-5.02751	-9.01552	-7.88933	-3.70899	-7.69823	0.184602	-4.24058	-8.37262	-7.58172	-4.96569	-7.77165	-11.5638	-10.4407	-5.26828	-5.12153	-3.8998	-3.84809	1.97317	-1.96316	-15.8014	-0.266036	0.000109648
CAGTCCCTTAAACGGATCGA	9.00261e-05	0.000223765	1.08251e-05	2.82878e-05	-1.73962	-0.617291	-2.88901	-2.71088	-1.42841	-2.17566	-1.04464	-0.253765	-4.11854	-2.33166	-0.199543	-6.47079	-0.0829982	0.0566869	-4.81218	-2.65655	-1.26034	-3.31673	-2.49735	-3.07959	-0.828186	-0.676209	-0.543011	-2.43522	1.15502	-2.05647	-16.759	-0.382216	0.000109648
CGATGGACGTCTCCAGCTCG	0.0027012	0.00353662	0.00019519	0.00028726	-6.96305	-5.49983	-8.70554	-8.29678	-4.92026	-8.82403	-5.38684	-6.08271	-12.4627	-10.4656	-5.38678	-9.66815	-1.02396	-7.27311	-10.7428	-7.34016	-5.49517	-7.49886	-7.19554	-8.42294	-5.21858	-6.76346	-5.36428	-3.32541	2.8585	-1.15423	-12.8511	0.107819	0.0406256
GCTCTCCGCCAGCAGCACGC	0.00257899	0.00341963	0.000578635	0.000761968	-7.52229	-6.13957	-9.23444	-8.36981	-7.11485	-8.57618	-6.49912	-5.95102	-8.93151	-8.14298	-6.02877	-12.0794	-1.1222	-6.56882	-11.1069	-8.12719	-8.13833	-8.75386	-11.4654	-11.54	-6.05439	-4.76557	-6.20447	-3.42938	2.96891	-1.16101	-12.1755	0.173602	0.0468755
CAGCGCATCCATAAACAAAG	0.00756907	0.00885202	0.00180745	0.00224903	-8.34433	-6.0453	-10.3722	-8.38822	-9.81216	-11.1322	-4.96204	-6.45865	-9.90036	-10.9344	-4.86526	-12.8097	-3.17315	-8.60637	-8.74039	-12.193	-6.93182	-11.3402	-9.46762	-11.0894	-6.17763	-5.16622	-6.53573	-4.34669	3.34318	-1.19895	-10.7056	0.71032	0.0796878
CCCTAATACCAGCAGCAGCG	0.000569924	0.000799961	1.08251e-05	2.82878e-05	-4.6699	-3.0115	-7.04314	-5.3967	-2.77322	-7.96763	-2.9878	-2.50306	-5.33696	-7.92635	-3.46654	-8.34528	-0.613809	-3.52468	-5.76755	-7.92103	-4.09416	-10.5171	-7.14325	-5.88487	-3.35481	-3.03514	-2.28145	-4.23058	1.98478	-2.07719	-17.9404	-0.347176	0.000109648
TAATACCAGCAGCAGCGTGG	1.30622e-05	5.8865e-05	1.09097e-05	2.84275e-05	-0.676971	0.190606	-3.0352	-3.84289	-0.278301	-2.41203	0.231288	0.332058	-5.39441	-0.922516	0.0796442	-2.9519	1.19469	0.453561	-5.02504	-2.24653	-0.454278	-2.57231	-3.11796	-3.8437	0.153775	-0.489653	0.328089	-3.29162	1.36493	-2.39967	-24.1793	-0.429942	0.000109648
TACCAGCAGCAGCGTGGCGG	2.36621e-05	8.76008e-05	1.08251e-05	2.82878e-05	-0.118592	0.59392	-1.57715	-2.03335	0.630766	-1.17365	0.342369	0.802136	-3.02059	-0.675807	0.245589	-1.68129	1.33709	0.661861	-0.793329	-0.296024	0.142487	-3.06526	-1.77583	-1.49342	0.638426	0.150978	0.655076	-2.09553	0.937822	-2.2124	-19.487	-0.398346	0.000109648
GGTAAATACCTCGCGCACGC	0.000800694	0.0011899	6.26671e-05	0.000101737	-7.89743	-6.22949	-10.4293	-10.7987	-5.83972	-10.8992	-7.23805	-6.37926	-9.13854	-9.49402	-6.06717	-12.2402	-0.865573	-6.82924	-10.8419	-9.08012	-5.87093	-10.8022	-11.5316	-10.5548	-5.47207	-6.98715	-6.76439	-4.38335	3.09726	-1.47147	-13.7804	-0.0668596	0.0171621
AAATACCTCGCGCACGCCGG	0.000199374	0.000398985	1.08251e-05	2.82878e-05	-1.90477	-1.30144	-4.28126	-4.74331	-1.3603	-3.34755	-1.66034	-1.3044	-4.46979	-4.23505	-1.19636	-3.33675	0.512454	-1.31463	-7.60998	-2.10371	-1.56791	-3.46048	-4.51896	-7.01363	-1.10262	-1.57168	-0.558603	-3.02392	1.61089	-1.92223	-22.148	-0.265712	0.000109648
TACCTCGCGCACGCCGGAGG	1.41561e-07	4.44134e-06	1.08251e-05	2.82878e-05	0.302162	0.951357	-1.34996	-0.988134	0.895134	-1.37747	0.725072	0.962028	-1.37107	0.0487245	0.765348	-1.51263	1.44883	1.33275	-1.86714	-0.698345	0.498055	-1.44127	-2.11087	-1.2216	1.31116	1.15169	0.895376	-2.30694	0.626906	-3.57377	-24.9322	-0.764564	0.000109648
CGCCGGAGGCGGCAATAAAG	0.000866807	0.00133887	0.000119753	0.000189815	-4.10847	-2.80762	-6.03132	-6.51878	-3.22213	-8.76874	-2.52086	-2.77753	-7.96697	-5.78804	-3.90308	-4.13839	-2.27929	-4.52584	-8.56201	-4.74215	-2.54701	-4.28112	-4.17997	-6.73905	-2.9692	-2.51	-2.87757	-2.8756	2.02766	-1.40937	-16.995	0.0557404	0.029642
GCGGCAATAAAGCGGAACAC	0.000476323	0.000833507	3.28981e-05	6.294e-05	-3.10355	-2.14624	-5.09421	-6.49427	-1.94635	-3.48413	-2.76713	-1.81048	-5.94784	-3.05381	-2.07373	-4.3304	-1.47207	-1.97864	-7.75468	-7.45975	-2.83734	-7.7573	-4.3927	-4.01434	-2.15564	-3.09243	-2.25782	-2.87973	1.84863	-1.53851	-17.0854	-0.112538	0.00780353
AGCGGAACACCGGACGCAGC	1.29633e-08	1.42328e-06	1.08251e-05	2.82878e-05	-2.73396	-1.33589	-4.22966	-4.37933	-1.13245	-4.54684	-1.35959	-1.47052	-4.662	-3.76389	-1.27256	-3.1938	-0.367346	-0.74662	-3.92904	-4.26908	-2.16869	-4.42289	-4.92939	-3.57557	-1.61301	-2.32061	-1.2361	-2.81654	0.917342	-3.17921	-19.535	-0.989116	0.000109648
GCGTCCGCCAATCAGCATCA	0.00266765	0.00357213	0.000620497	0.000833556	-6.28163	-4.85009	-7.79923	-5.95727	-6.44251	-11.2748	-5.01439	-4.95859	-9.64969	-7.94337	-4.45554	-6.9133	-0.69373	-4.91652	-6.11239	-6.88058	-5.37231	-10.9129	-8.38306	-8.55316	-4.16961	-6.91474	-4.53887	-3.15588	2.83015	-1.1521	-11.9698	0.35267	0.065523
GCCAATCAGCATCACGGCAA	2.08768e-05	7.289e-05	1.09097e-05	2.84279e-05	-4.47256	-3.02452	-6.68314	-7.56688	-3.43673	-6.42222	-2.9968	-2.19211	-8.86652	-5.34474	-2.39426	-8.8559	0.854328	-3.34476	-5.45688	-4.83655	-3.40263	-5.77153	-8.41279	-7.14769	-3.12344	-3.9995	-2.5246	-4.06502	2.2109	-1.78983	-14.3822	-0.378853	0.000109648
CCAGTCGAAATGTTCGTCAG	0.000490924	0.000764357	1.25165e-05	3.10511e-05	-4.99941	-3.61736	-8.07707	-5.42536	-4.23399	-8.56532	-4.07661	-3.01156	-8.09924	-10.2249	-3.68319	-9.78228	0.0705057	-4.28537	-7.81768	-5.4557	-3.35176	-6.27768	-11.4741	-8.76942	-3.34076	-4.68531	-3.38229	-4.66332	2.73514	-1.71341	-16.4145	-0.186065	0.00157573
GAAATGTTCGTCAGCGGAAC	0.014556	0.0175197	0.0132947	0.0155627	-2.91282	-2.13212	-4.5205	-2.52165	-3.10392	-6.25313	-2.68991	-1.54163	-6.87417	-2.67813	-1.82851	-2.91836	-1.62685	-1.3688	-4.80849	-4.36452	-2.63676	-7.49128	-8.36429	-2.82043	-5.72128	-1.60207	-3.42223	-1.85744	2.56232	-0.789781	-10.812	1.49703	0.163807
TCAGCGGAACCGGCCAGCAG	9.69169e-07	1.14173e-05	1.08251e-05	2.82878e-05	-1.59915	-0.320336	-2.73978	-2.38648	-0.315059	-2.39363	-0.0161108	-0.369594	-4.9517	-2.56231	-0.297501	-2.8622	0.073581	-0.47178	-2.79309	-2.47885	-0.277791	-2.73487	-3.28719	-2.92596	-0.477763	-0.217225	-1.01574	-2.44052	0.545558	-4.54776	-29.9158	-0.844006	0.000109648
AGCGGCACCAGCGCCAGCGC	0.259727	0.275066	0.490922	0.504938	-2.39838	-2.36889	-2.44755	-1.245	-1.36771	-2.36427	-2.42918	-2.35482	-3.56823	-3.54032	-2.30691	-6.45296	-2.0069	-2.47906	-2.36888	-1.89914	-1.72951	-2.39881	-2.09116	-3.44058	-2.43658	-3.21097	-3.00975	-0.285707	1.25531	-0.196954	-7.76808	2.18761	0.396875
GCGGCACCAGCGCCAGCGCA	0.000506085	0.000883249	0.00145614	0.00189673	-0.702712	-0.260471	-1.40342	-1.83568	-0.194184	-1.02684	-1.1064	0.315638	-1.45178	-1.3326	-0.210543	-1.66043	-0.252368	-0.629144	-1.52202	0.00528618	-0.489974	-1.76273	-1.23959	-0.796359	-0.501753	-0.031599	0.182047	-1.06077	0.657071	-1.44745	-10.2225	0.973804	0.104688
TAAGTCCTGAAACAGCAGTA	2.25365e-05	8.11434e-05	1.08251e-05	2.82878e-05	-2.16529	-0.954069	-4.54449	-4.38428	-1.65985	-2.94185	-0.984591	-0.851927	-5.17678	-2.81505	-0.578098	-5.18853	1.37263	-0.89411	-6.98162	-2.46752	-1.43486	-6.26044	-4.74452	-3.30801	-1.19121	-1.83046	-0.38406	-3.5741	1.93964	-1.81623	-17.805	-0.362606	0.000109648
TACGGAAAAGCCAAGCTGCC	4.71133e-05	0.000103158	1.09942e-05	2.85682e-05	-3.50146	-1.8494	-5.57112	-5.73234	-2.57018	-4.00355	-2.3515	-1.25064	-4.55615	-7.05655	-0.976309	-6.24439	0.717204	-1.70205	-8.4476	-4.15962	-3.02425	-4.94999	-5.38628	-6.45528	-1.90487	-2.5332	-1.75046	-3.78423	1.76634	-2.12609	-14.5656	-0.401123	0.000109648
CAAGCTGCCCGGACTCGCTA	0.000430568	0.000765884	0.00138806	0.00180148	0.176458	0.485359	-0.350121	0.547451	0.962642	-0.426837	0.0850127	0.597737	-0.426021	-0.549937	0.463227	-0.283572	0.181583	0.526454	-0.289388	0.185947	0.466643	-0.769837	-0.55874	0.106232	0.483068	0.866838	0.203431	-0.77154	0.517126	-1.37477	-9.09311	0.754663	0.0843753
CATTAATTGCAGCGCCATCG	2.60092e-05	9.17514e-05	1.08251e-05	2.82878e-05	-1.64735	-0.437251	-2.90384	-2.36668	-0.431514	-3.18198	-0.497003	0.119017	-6.06138	-4.78839	-0.0542948	-4.13159	0.86	-0.513343	-2.3763	-2.32294	-0.892775	-4.6906	-2.32088	-2.62984	-0.467847	-1.13132	-0.393981	-2.82255	1.40581	-2.25504	-26.7208	-0.515809	0.000109648
TTGCAGCGCCATCGCGGTTG	2.94686e-06	2.33822e-05	1.08251e-05	2.82878e-05	-2.83268	-1.57385	-4.72232	-5.30993	-2.28947	-3.40102	-1.53774	-1.52397	-6.65	-4.20499	-1.00693	-4.85573	1.84278	-1.63655	-5.14191	-3.49481	-2.41013	-5.7265	-4.45292	-4.61177	-1.48797	-1.82925	-1.52882	-3.18266	1.27516	-2.47741	-27.9333	-0.511932	0.000109648
CGCCATCGCGGTTGAGGACA	0.000103522	0.000250802	0.000122036	0.000194939	-2.11467	-1.59278	-3.90804	-4.3346	-1.22465	-4.03594	-2.04243	-1.22921	-6.22551	-3.70964	-1.99044	-3.75844	0.0717238	-1.48361	-2.69845	-1.83665	-1.7373	-4.63709	-3.1637	-4.83466	-1.18344	-1.87304	-2.11449	-2.40421	1.36557	-1.73653	-15.7452	0.0841187	0.0390631
GCCGACCACCCCCGCCTGCC	0.0162145	0.0190112	0.0036549	0.00446224	-5.11468	-4.11079	-6.16951	-5.3015	-3.64841	-6.22165	-5.5717	-4.19313	-6.38296	-4.68579	-3.96203	-5.08776	-3.47915	-5.09608	-10.9707	-5.0474	-6.09291	-7.67439	-6.55425	-7.22772	-3.74073	-4.16308	-3.944	-1.8237	1.7679	-0.99442	-10.6302	0.771249	0.104524
ACCAGTCAGTATCAGCAATC	1.83327e-08	1.86004e-06	1.08251e-05	2.82878e-05	-2.01018	-0.507326	-3.96356	-4.29562	-0.854154	-3.97699	-1.19845	-0.334799	-4.37813	-2.85116	-0.566419	-3.67941	1.36445	-0.41689	-4.35625	-2.84862	-0.362895	-4.20721	-2.68423	-4.30832	-0.874168	-1.35065	-0.194206	-3.31851	1.02965	-3.09199	-23.8855	-0.901306	0.000109648
GCTTCGCCGGATTCAGCTCC	0.347305	0.358261	0.330897	0.341142	-10.8011	-9.93999	-11.5342	-10.7342	-10.4485	-11.4952	-10.725	-11.3023	-12.6479	-10.1064	-8.59297	-12.0125	-6.23054	-11.2972	-11.1252	-12.392	-10.5727	-11.6956	-11.3795	-11.5231	-8.55862	-11.6871	-10.2187	-1.664	4.40775	-0.337116	-5.52248	2.7596	0.336974
CGCCCAGCTCAGAAAAATGC	0.00170013	0.00232623	1.24319e-05	3.09327e-05	-4.11736	-2.49892	-6.02337	-5.73365	-2.54464	-6.32043	-2.94202	-2.74195	-5.04999	-6.57438	-2.48395	-8.90718	-0.899978	-3.86403	-4.36639	-4.92517	-2.39869	-11.0155	-11.1873	-5.69215	-2.29007	-2.53129	-1.85635	-3.74264	2.11037	-1.76361	-19.1877	-0.215586	0.00157819
CTGATAAATCCCAGCCCCCA	0.391492	0.404969	0.315446	0.329279	-7.83011	-6.67433	-8.75037	-8.27431	-7.26014	-8.48898	-6.2267	-5.02521	-8.49292	-10.178	-11.1005	-3.09248	-5.01687	-8.3647	-11.1236	-4.59241	-10.1332	-11.0854	-11.7121	-8.47586	-6.25977	-5.82183	-7.53673	-1.6972	4.27555	-0.337101	-6.65645	3.94957	0.345313
TGATAAATCCCAGCCCCCAC	0.436206	0.448747	0.454415	0.466364	-9.7494	-9.20989	-10.105	-10.6637	-10.4725	-10.758	-4.82884	-10.8793	-9.69967	-7.95397	-11.3812	-9.8978	-5.68763	-11.1925	-10.9883	-12.6185	-10.3965	-11.1767	-12.0763	-7.11988	-11.0838	-8.82794	-5.98995	-1.35379	4.5832	-0.247431	-5.19335	3.29922	0.385938
TCCCAGCCCCCACGGGCCGA	0.00548254	0.00697384	0.000407125	0.000569212	-4.56267	-3.52924	-6.13753	-10.4169	-4.90397	-5.893	-3.40174	-3.73014	-7.93635	-3.83686	-2.21681	-6.29447	-0.330084	-3.07219	-11.2009	-4.85069	-4.48627	-5.30091	-11.7661	-5.19424	-4.03327	-3.91087	-2.95647	-3.05173	3.243	-0.990638	-11.3433	0.190242	0.0546026
ATACCGCGCCGATACCGAGC	0.00205146	0.00265114	1.12479e-05	2.89723e-05	-4.01731	-2.78635	-5.59128	-6.51495	-3.01054	-5.35455	-3.16736	-3.08008	-5.28647	-6.01451	-2.28282	-5.78681	-0.642367	-2.73472	-11.0297	-4.30957	-2.69789	-5.49618	-4.42129	-5.82466	-3.63757	-2.83551	-1.92761	-2.91511	1.46076	-2.05797	-19.4669	-0.22707	0.000109648
TACCGCGCCGATACCGAGCC	0.000654022	0.00109288	0.00124717	0.00162784	-0.523153	-0.254027	-1.18863	-1.30907	0.416189	-1.27605	-0.761771	0.513001	-1.16714	-0.488312	-0.288599	-0.282355	0.250296	-0.535925	-2.07382	-0.552036	-0.232912	-1.3152	-1.37915	-1.06638	-0.209616	-0.267216	-0.517506	-0.91403	0.746905	-1.23664	-11.2468	0.494201	0.0842436
CGCGCCGATACCGAGCCGGG	6.67144e-05	0.000181845	1.55611e-05	3.61012e-05	-1.16002	-0.364921	-2.35076	-3.21571	-0.6992	-2.16765	-1.15173	-7.68832e-05	-3.61884	-1.70642	-0.350424	-3.96286	0.25928	-0.330398	-4.18233	-1.16822	-0.119596	-1.45027	-2.4375	-2.18805	-0.36825	-0.476543	-0.421152	-2.07679	1.08642	-1.88718	-12.5906	-0.307176	0.00624428
ATACCGAGCCGGGAGGCCAG	7.89418e-08	3.20936e-06	1.08251e-05	2.82878e-05	-2.39754	-1.00155	-4.38687	-4.22238	-1.0446	-4.39054	-1.59114	-0.642745	-5.28899	-4.39622	-1.17516	-3.2149	1.42962	-0.98695	-6.017	-3.45923	-1.0049	-5.32381	-3.67451	-4.60368	-0.981261	-1.33279	-0.387853	-3.48763	1.16417	-3.01761	-21.4902	-0.841965	0.000109648
AAATCAGAACCTTCCATCAG	0.0146126	0.0175793	0.014309	0.0165938	-3.81071	-3.30491	-5.09203	-8.23509	-4.24625	-8.68191	-3.15532	-3.78929	-3.92519	-3.52513	-3.1933	-7.97583	-3.84142	-3.26357	-5.5123	-3.67694	-2.8714	-8.335	-3.16094	-4.76793	-3.02594	-2.95275	-4.36097	-1.68549	2.25903	-0.717187	-11.6682	0.773127	0.146646
CTTCCATCAGCGGCCTCCCA	5.38232e-06	3.07036e-05	1.10788e-05	2.87016e-05	-3.4186	-2.16541	-5.11868	-4.14759	-2.59182	-5.76717	-2.95244	-1.38463	-5.43708	-5.05545	-1.87168	-6.95555	-0.340196	-2.29901	-6.19653	-3.79404	-2.98347	-3.90986	-5.40276	-4.3075	-1.48952	-2.23016	-2.1632	-2.99212	1.49578	-2.01603	-13.8058	-0.481278	0.000109648
TTCCATCAGCGGCCTCCCAC	0.00204885	0.0027384	0.000128717	0.00020184	-2.96369	-2.27927	-6.16164	-6.35708	-3.42381	-6.07665	-2.17066	-2.71271	-7.085	-2.77073	-2.16948	-7.16484	-0.298728	-2.36703	-11.3243	-2.99196	-2.40922	-7.32839	-5.77998	-4.89925	-2.82592	-1.7563	-2.04722	-3.87665	2.21356	-1.64042	-16.8654	0.0911302	0.0390022
CAGCGGCCTCCCACGGGTAC	0.000153289	0.000332308	1.20937e-05	3.03668e-05	-2.63969	-1.67344	-4.44983	-2.97467	-1.64117	-5.88151	-1.85224	-1.76697	-4.19443	-7.0192	-1.44961	-4.07663	-0.711903	-2.17859	-5.67962	-2.74858	-1.51757	-4.75201	-7.46162	-3.94039	-1.75788	-2.52206	-1.3068	-3.00217	1.542	-1.89562	-21.8911	-0.265298	0.00157573
GGCCTCCCACGGGTACAGGC	0.000103917	0.000238448	1.09942e-05	2.85669e-05	-3.65486	-2.20899	-6.24862	-4.40941	-1.84821	-6.34245	-3.30886	-1.44378	-7.24004	-5.14909	-2.49257	-7.10041	-1.57626	-1.976	-8.81499	-3.97714	-2.60865	-6.17447	-4.28518	-8.75527	-2.94727	-1.99544	-2.59498	-3.869	1.87655	-1.92151	-17.2584	-0.335708	0.000109648
GCCTCCCACGGGTACAGGCT	5.72939e-05	0.000157695	1.70833e-05	3.83914e-05	-2.52874	-1.72063	-4.68353	-5.72518	-1.89516	-4.54541	-2.45337	-1.62269	-5.5076	-3.63653	-1.99028	-5.39271	1.00188	-1.68139	-3.74409	-2.70249	-1.52627	-4.8151	-2.59663	-6.64457	-1.69559	-2.28413	-1.31854	-3.03352	1.67185	-1.70274	-17.5199	-0.181031	0.00469288
CTCCTGCGCGCTCTGCCGTC	0.2107	0.221026	0.118836	0.127521	-9.03652	-7.48129	-10.0798	-10.9935	-6.2089	-11.212	-7.21127	-7.23648	-11.7125	-7.85399	-6.68126	-12.6984	-4.20687	-11.953	-11.4019	-8.30105	-10.1667	-10.5696	-8.2487	-10.9152	-10.962	-10.9426	-6.19374	-2.36061	4.62218	-0.476653	-5.36169	3.01291	0.271875
CTGGCCCAGTAAATCACGAT	6.33333e-05	0.0001617	1.09942e-05	2.8566e-05	-3.13983	-1.91826	-5.06786	-6.97159	-1.39967	-5.27908	-2.8003	-1.39297	-4.84869	-4.44161	-1.90274	-3.65797	-0.277134	-2.03653	-3.46231	-3.61436	-2.08716	-7.67243	-6.46325	-6.57576	-2.05147	-1.60618	-2.31206	-3.3429	1.72192	-1.82688	-18.3253	-0.367746	0.000109648
TTGGACTCAGCCAGTGCATC	0.000941045	0.00135187	3.1545e-05	5.97667e-05	-5.64455	-4.15932	-7.78357	-7.41602	-3.74873	-6.78935	-3.63904	-3.68262	-8.11553	-5.78505	-4.92748	-8.75276	1.07648	-4.6237	-11.2996	-7.65862	-5.54065	-7.77281	-11.5648	-6.71851	-4.25398	-4.76274	-4.0263	-3.68185	2.31742	-1.55844	-13.4204	-0.132288	0.00937768
CATGCCTGCCGTCAGCTCAA	0.000649919	0.000986401	4.04249e-05	7.38236e-05	-7.09775	-5.70376	-9.79808	-10.708	-6.00791	-8.94546	-6.54673	-4.28614	-7.06241	-10.4689	-6.49559	-9.65496	-2.53237	-4.7125	-11.4342	-10.1511	-5.5687	-11.0178	-11.7156	-8.58077	-6.22995	-5.6648	-6.19201	-4.36715	2.77173	-1.56731	-12.4333	-0.0553708	0.020282
ATGCCTGCCGTCAGCTCAAA	0.00102005	0.00149278	3.7465e-05	6.89754e-05	-6.08117	-4.98896	-8.56949	-8.24362	-3.98977	-7.25984	-5.06127	-5.07704	-9.05202	-7.89475	-4.93029	-11.8108	0.366896	-5.71267	-10.9992	-6.0525	-5.37469	-8.74602	-11.6573	-7.28172	-5.2442	-5.79756	-3.87537	-3.96643	2.82741	-1.38595	-14.033	-0.102225	0.0109398
GGCCGCAGAATATCGCTCAT	0.000146182	0.00030165	3.50124e-05	6.61649e-05	-4.40346	-3.30316	-6.21004	-6.34886	-4.39367	-6.20331	-3.57592	-3.11388	-6.69913	-4.96519	-3.31346	-6.7702	0.243816	-3.35276	-8.92076	-4.3214	-4.18467	-5.61594	-5.41801	-7.86112	-3.18255	-3.26519	-2.81944	-2.98727	1.68052	-1.72112	-16.8012	-0.150104	0.012502
GAATATCGCTCATCGGATAG	2.22508e-05	8.14672e-05	1.15017e-05	2.9413e-05	-2.2403	-1.12912	-3.96312	-5.81109	-1.29085	-3.4335	-2.04312	-0.868336	-7.28169	-4.08562	-0.764582	-3.23842	1.35169	-1.12821	-3.92246	-2.37549	-1.16797	-3.88457	-4.54463	-3.97422	-1.3073	-1.54928	-0.788728	-2.91834	1.51422	-2.1032	-19.7595	-0.349553	0.00157573
GTTCAGCGCGTCATAACGAT	0.0355447	0.0394569	0.00495425	0.00593507	-7.15693	-5.33152	-8.26943	-7.50102	-10.2363	-7.81213	-7.18752	-4.90852	-8.3724	-7.89145	-4.44012	-9.8791	1.06108	-4.92004	-7.74226	-9.28356	-6.31059	-7.70299	-9.0036	-7.68734	-5.94859	-5.86432	-4.47688	-2.87473	2.53892	-1.02704	-11.1309	1.96293	0.121875
TCATAACGATAGGCGCTTTC	0.00441041	0.00572744	0.00221982	0.00281298	-5.40597	-4.59698	-7.29297	-6.88864	-3.69942	-5.03782	-5.17782	-1.91896	-7.01552	-8.36251	-5.19157	-8.77869	0.14173	-5.22322	-6.75603	-2.83259	-2.6691	-11.5475	-9.28054	-7.277	-5.50669	-5.21011	-4.26707	-3.25587	3.20089	-1.02363	-9.43399	0.956744	0.106084
ATAGGCGCTTTCCGGTTCGC	0.0135511	0.0157546	0.00305073	0.00370935	-7.64827	-6.36289	-9.9547	-11.1016	-10.3062	-11.6717	-6.47012	-6.78711	-8.91308	-10.5318	-5.53372	-12.0086	-0.644692	-6.52893	-10.48	-6.97615	-7.10041	-11.0664	-7.71497	-11.1121	-5.88881	-7.17958	-4.97043	-3.68216	4.14274	-0.923877	-10.9988	0.646447	0.0921877
CCCGCCAGCTGATTTCCCCC	0.0196029	0.0231869	0.0197664	0.0228165	-2.12098	-1.83935	-2.91828	-3.11073	-2.34202	-2.66987	-1.39207	-1.04656	-5.72366	-2.95064	-2.10302	-2.93655	-0.88	-1.73487	-3.96543	-1.4005	-2.62389	-2.06683	-1.43975	-3.69705	-1.75396	-2.05405	-1.89949	-1.1302	1.32245	-0.741946	-8.45605	0.952478	0.204368
CTGATTTCCCCCCGGCCCGC	0.381618	0.393588	0.371112	0.382659	-10.793	-10.2048	-11.2823	-10.8144	-8.21878	-11.029	-11.2534	-10.916	-11.9399	-9.7749	-10.7289	-11.8408	-7.60304	-10.9846	-11.2881	-12.3395	-10.723	-11.2928	-11.2597	-11.0176	-11.0225	-10.9453	-10.8519	-1.09105	4.31323	-0.222882	-5.35844	3.43745	0.382215
CCGGCCCGCTGGCAAAGCCG	0.00771637	0.00969858	0.00403404	0.00495778	-2.98047	-2.41827	-4.18862	-6.19751	-1.54052	-4.05357	-1.60308	-2.43582	-7.40877	-4.47556	-2.57635	-3.57352	-1.62463	-3.35469	-3.1105	-2.10732	-2.86385	-4.61188	-7.78781	-2.67043	-2.34525	-2.33139	-3.34909	-1.80395	1.82956	-0.911949	-10.618	0.634475	0.132813
AGCCATTCTTTCAGCAGCGC	0.0110274	0.0129619	0.00342445	0.00420199	-7.16655	-4.23202	-9.8638	-5.27228	-3.88809	-10.7448	-4.69459	-11.1701	-9.74795	-10.5479	-5.18618	-8.86584	-3.33987	-3.89155	-11.4327	-12.1957	-4.52046	-11.0458	-11.8044	-6.47886	-3.73685	-9.02248	-3.52599	-5.10333	4.55424	-1.07854	-12.3359	1.48146	0.127925
GGGCAGCTATAAGTGTATAA	0.00292661	0.00385336	0.000774924	0.000977791	-6.97332	-5.91217	-8.56391	-10.7306	-6.48188	-7.36765	-5.85364	-6.58499	-9.11264	-7.89741	-4.06688	-9.70681	-0.0401769	-6.17263	-11.1786	-7.23678	-6.67725	-7.69699	-8.31096	-8.77467	-6.16521	-6.16228	-4.26803	-3.01833	2.54118	-1.15656	-11.0682	0.0481047	0.0343757
CACAGCAGCGCCTGCTCACG	3.9672e-05	0.000113197	1.41234e-05	3.35063e-05	-4.35097	-3.41879	-5.81918	-6.89971	-3.73035	-5.84039	-4.10299	-3.3617	-7.47589	-4.99782	-3.63852	-5.18253	-1.28977	-3.74427	-7.21735	-4.54878	-3.25648	-5.59491	-6.88366	-5.19182	-2.99789	-3.42828	-3.24668	-2.56153	1.41949	-1.80684	-13.085	-0.347583	0.00313304
GGAATATCGATAAAAAAATC	0.0145478	0.0173414	0.0105174	0.0123642	-5.67082	-4.45723	-8.06515	-6.44855	-7.96174	-6.17314	-5.17693	-3.0142	-11.7114	-4.98522	-4.35411	-8.84505	-3.13626	-3.31776	-11.433	-9.60835	-4.91749	-4.30596	-8.38903	-8.43334	-3.24016	-4.79064	-8.04141	-3.19192	3.56526	-0.849039	-8.2701	1.21784	0.148438
CGTAACGTTGCTGAGCTGCA	0.0154122	0.0177465	0.00630544	0.00743428	-8.47146	-6.99903	-10.7168	-11.2027	-7.18495	-10.7718	-7.23668	-10.7125	-12.0558	-7.09311	-6.49935	-12.094	-1.67994	-7.15081	-11.2369	-9.0761	-7.23052	-10.9038	-11.5813	-11.5757	-6.50462	-8.60252	-6.5107	-3.81822	4.3297	-0.884405	-10.284	0.858659	0.11875
ACGTTGCTGAGCTGCATGGC	0.000120353	0.000248859	1.09097e-05	2.84271e-05	-3.91785	-2.66617	-6.13168	-4.88084	-2.78359	-5.77985	-2.59032	-2.22284	-9.66044	-5.53714	-3.22483	-4.94193	-0.503806	-2.15402	-8.61342	-4.3802	-3.24304	-7.15621	-7.98468	-6.38297	-3.30692	-3.31597	-1.89526	-3.86379	2.07329	-1.87583	-13.7423	-0.326962	0.000109648
TGGCCGGCTTAAGCAGCACC	0.37529	0.387234	0.313388	0.324473	-9.25059	-8.62233	-9.82745	-10.4267	-10.5077	-8.6147	-8.56757	-10.9623	-9.93558	-10.0568	-8.4215	-11.8418	-6.74712	-8.68509	-8.74535	-9.86214	-7.88944	-8.57153	-11.2261	-10.5818	-8.58987	-8.01792	-10.5927	-1.18743	3.20005	-0.300475	-5.90829	3.67615	0.335413
TACAGCAGCAACACCTTTGT	0.0131436	0.0157857	0.00256411	0.00321423	-6.06805	-4.94541	-7.6892	-7.4132	-4.50407	-2.54393	-4.91056	-5.14281	-7.44115	-6.4427	-5.35045	-7.99332	2.2744	-6.06075	-7.04827	-7.71598	-5.0593	-10.7045	-9.21514	-10.6221	-4.67881	-6.25739	-3.99816	-2.89807	3.24772	-0.876091	-13.9105	1.48334	0.109205
TTTGTGTAGAGTTATTGTTT	0.00197237	0.00273078	0.000425054	0.000570358	-7.33927	-5.80539	-9.51557	-10.9542	-5.37521	-11.2033	-7.12263	-5.66828	-11.801	-8.02294	-7.50444	-12.4723	0.607723	-6.16133	-7.87367	-9.21464	-6.67478	-8.55843	-11.7993	-7.53511	-5.604	-5.75561	-4.44024	-4.00651	3.39514	-1.05187	-11.4818	0.10538	0.045313
TTGTGTAGAGTTATTGTTTT	6.6802e-06	3.36546e-05	1.09097e-05	2.84284e-05	-2.8236	-1.96717	-4.91304	-5.70944	-2.08212	-4.3631	-2.07308	-1.18207	-4.71326	-4.24008	-2.47325	-5.1322	0.374167	-2.04168	-7.16252	-4.04489	-2.13461	-5.67039	-3.09508	-5.94845	-2.13035	-1.55895	-1.51501	-3.22125	1.48997	-2.14571	-17.0152	-0.471871	0.000109648
TTTGGGCTACCATTGCGCCC	0.000979097	0.00136025	2.02125e-05	4.33457e-05	-4.30396	-3.35876	-7.10547	-6.83994	-3.78265	-7.03668	-3.63184	-3.24771	-7.64675	-7.81108	-2.84906	-5.00305	-0.143314	-3.77958	-7.6439	-4.31485	-4.23321	-11.3603	-7.86451	-4.96274	-3.46315	-3.05713	-3.08945	-3.82721	2.4375	-1.52742	-16.9779	-0.120161	0.00469288
GCTACCATTGCGCCCCGGTG	0.0877381	0.0969483	0.0718609	0.0787103	-0.186752	-0.115011	-0.386094	-0.727607	-0.277553	-0.446981	-0.123874	-0.253113	-2.25432	-0.589694	-0.0993644	-0.339921	-0.215966	0.0290023	-0.184333	-1.5114	0.348521	-0.137009	0.464975	-0.101203	-0.0891284	-0.174227	-0.0467144	-0.296995	0.609101	-0.409774	-11.4856	1.90592	0.248438
CTACCATTGCGCCCCGGTGC	5.46476e-07	8.72396e-06	1.08251e-05	2.82878e-05	-0.785109	-0.337402	-2.08834	-1.50985	0.207969	-1.81218	-0.60037	0.322874	-2.70265	-2.6992	-0.287727	-2.03513	0.149099	-0.372478	-2.26743	-0.894701	-0.462172	-1.87428	-2.24595	-2.30951	-0.5325	-0.31569	-0.392686	-1.84124	0.691736	-2.6667	-19.2386	-0.523649	0.000109648
ATCATAATGATAAATTAACA	0.00111184	0.00161816	0.000876917	0.00114525	-7.63006	-5.11477	-11.0533	-10.7772	-5.80888	-5.09989	-4.62757	-4.5887	-12.5027	-10.5961	-5.58515	-12.3318	-1.73459	-4.55413	-11.3431	-12.5254	-6.29421	-10.5064	-11.8167	-10.9172	-7.15962	-8.86967	-4.68773	-5.76618	4.07637	-1.37287	-11.9653	0.391408	0.0686431
ATTAACATGGTCAGAACATA	0.00130575	0.00174752	1.20091e-05	3.02339e-05	-3.46725	-2.00924	-5.58979	-7.44474	-3.22121	-5.61489	-2.70049	-1.889	-7.13183	-5.49032	-2.0114	-4.6877	0.887816	-0.965831	-11.2292	-3.66401	-1.94449	-3.94676	-7.49067	-4.9294	-2.39935	-2.63749	-1.08847	-3.95317	2.29756	-1.63813	-14.4919	-0.183483	0.00157819
CGTCCTGCTGGACAATGCCA	0.000100475	0.000232613	1.43771e-05	3.40658e-05	-2.30793	-1.69044	-4.13328	-3.98325	-1.73886	-2.38716	-2.10229	-0.937701	-4.15973	-3.44408	-1.67027	-4.37207	0.416436	-1.98489	-5.87362	-2.62577	-2.12051	-6.75214	-4.76923	-3.92213	-1.36322	-1.93661	-1.19358	-2.55205	1.50172	-1.74476	-15.0569	-0.192594	0.00624428
TGCCACGGCCACCATTAATC	5.91376e-06	3.23443e-05	1.08251e-05	2.82878e-05	-2.04514	-0.760767	-3.66366	-4.06419	-1.07896	-3.95259	-0.80464	0.291312	-5.61038	-2.71655	-1.03678	-3.52834	0.0348273	-0.676836	-5.97976	-3.14838	-1.55678	-3.20377	-2.58542	-4.59022	-0.669673	-1.42058	-0.325609	-3.01655	1.2917	-2.33143	-15.9705	-0.590166	0.000109648
GCCACGGCCACCATTAATCC	0.00014724	0.000305995	1.09942e-05	2.85659e-05	-2.86008	-2.05474	-4.96727	-8.43742	-2.60741	-4.86738	-2.41176	-2.22727	-8.12366	-5.6181	-1.59142	-4.41232	-0.0735449	-1.98416	-6.30599	-3.02743	-2.23378	-4.74878	-5.02338	-4.17251	-1.64379	-2.48072	-1.72789	-3.09761	1.79077	-1.86313	-17.1404	-0.291027	0.000109648
CATTAATCCGGGCCAGAAAG	0.0013112	0.00198642	5.47174e-05	9.68608e-05	-0.879067	-0.31014	-1.93846	-0.919938	-0.721697	-2.21309	-0.369528	0.481884	-5.20349	-1.59409	0.0116367	-1.23062	0.0219755	-0.277771	-2.91314	-0.85285	-1.05624	-2.31829	-1.67193	-2.35495	-0.579558	-0.0307196	-0.414439	-1.62579	1.01882	-1.4619	-12.2475	-0.0391735	0.0203137
ATTAATCCGGGCCAGAAAGT	0.000250498	0.000421143	1.39542e-05	3.33396e-05	-5.84356	-4.03113	-8.31348	-8.3103	-3.35145	-6.60863	-5.50343	-4.15508	-8.87899	-10.3127	-3.62405	-7.96266	0.887613	-4.28778	-11.2067	-7.47222	-4.18757	-6.4795	-11.3048	-8.49478	-4.21603	-4.96109	-2.80945	-4.57464	2.48391	-1.81305	-13.6077	-0.266608	0.00313304
TCCGGGCCAGAAAGTGGGCC	7.80196e-06	4.12963e-05	1.09097e-05	2.84294e-05	-0.680031	-0.0917477	-2.13906	-0.977535	-0.202178	-1.5207	-0.471495	0.192005	-2.10155	-1.39153	-0.0487641	-2.59503	0.628568	-0.144672	-3.68566	-2.85308	-0.353869	-2.17478	-2.87409	-1.85509	-0.409908	-0.0137627	0.20717	-2.10992	0.836636	-2.40871	-16.716	-0.522385	0.000109648
GGGCCAGAAAGTGGGCCTGG	0.00397852	0.00529943	0.00350614	0.00433428	0.388708	0.512728	-0.139093	0.153784	0.433955	-0.2104	0.402664	0.426791	-0.700568	-0.513144	0.720391	0.416918	0.609164	0.472232	-0.991742	0.817194	0.48161	-0.879376	0.141479	-0.0398523	0.838469	0.413668	0.656809	-0.69168	0.588183	-1.10827	-10.5626	0.974232	0.126365
GGCCAGAAAGTGGGCCTGGT	0.688874	0.700832	0.803312	0.811447	0.0884381	0.129559	0.0249312	0.272708	-0.422461	-0.0672834	0.443532	0.225822	0.359338	0.039067	0.27345	-0.38198	0.0772627	0.328537	0.519761	-0.0257412	0.0739927	-0.197908	0.650401	-0.0819346	0.139231	-0.367876	-0.260663	0.0368871	0.506198	0.075223	-2.99405	4.87867	0.474259
GTGGGCCTGGTGGGCAAGAA	0.000187021	0.000371877	2.87541e-05	5.71773e-05	-2.67072	-1.60921	-4.13738	-7.41413	-2.12099	-3.35179	-2.29793	-0.860115	-6.26568	-4.13689	-2.86463	-3.86379	-0.239817	-1.60871	-4.55918	-5.06287	-1.61343	-4.16896	-2.48075	-3.34671	-0.964772	-1.93698	-1.04833	-2.67496	1.59741	-1.65831	-11.954	-0.14724	0.0156022
CTGGTGGGCAAGAACGGCTG	0.0950952	0.101789	0.0369131	0.040893	-8.97138	-6.67996	-10.1728	-11.0773	-5.39364	-11.0871	-10.7995	-7.93596	-11.5869	-10.1676	-6.34646	-9.94249	-4.34269	-6.5724	-10.73	-9.80621	-11.1727	-10.9443	-9.24717	-8.47761	-6.41143	-10.8712	-5.43779	-3.2619	3.66405	-0.749099	-8.55157	2.70565	0.190328
CTGCGGAAAGTCTACCCTGC	0.0396151	0.0443534	0.0172269	0.0196675	-7.6259	-6.47541	-9.09869	-8.5468	-6.49967	-8.80659	-7.79004	-5.9915	-8.43588	-7.98246	-7.1392	-12.234	-0.852212	-5.36421	-11.1237	-6.09452	-6.66126	-10.8501	-11.476	-8.39576	-6.54152	-11.117	-6.29857	-2.8086	3.80006	-0.73432	-10.7515	1.88294	0.176563
AATGAACTCAGCGCCGATGC	7.05479e-06	3.76551e-05	1.08251e-05	2.82878e-05	-2.18822	-0.67723	-3.97306	-4.03434	-0.953688	-3.50144	-0.874483	-0.574433	-6.36872	-3.66116	-0.685852	-5.71472	1.0066	-0.471506	-6.17438	-2.73627	-1.7725	-3.84545	-4.92003	-2.57671	-0.626722	-1.49346	-0.437846	-3.45872	1.58917	-2.22065	-17.4707	-0.474132	0.000109648
GAACTCAGCGCCGATGCTGG	1.24294e-06	1.30319e-05	1.09942e-05	2.85696e-05	-1.51338	-0.570895	-3.70768	-4.62047	-1.00951	-3.54982	-0.731314	-0.279898	-4.8007	-2.93508	-0.622242	-4.4372	1.26353	-0.206817	-5.52654	-1.6835	-1.24122	-3.60398	-3.66019	-3.31358	-0.536242	-1.16484	-0.147118	-3.23017	1.36741	-2.45921	-18.3772	-0.445927	0.000109648
GCTGGTGGTTTTTCCTTCCC	2.34596e-07	5.36659e-06	1.08251e-05	2.82878e-05	-1.39189	-0.379534	-3.2496	-2.34057	-0.880568	-1.8697	-0.980534	-0.156565	-3.5201	-4.26045	-0.0576856	-2.78382	0.751241	0.1832	-2.96764	-2.55164	-0.278501	-3.66131	-4.13752	-3.83206	-0.461613	-0.742786	-0.604994	-2.87863	0.97924	-2.93628	-15.1836	-0.83117	0.000109648
GTTTTTCCTTCCCCGGAAAC	0.000172121	0.000353175	7.23928e-05	0.000123063	-2.72711	-1.27666	-3.84681	-4.85091	-1.41714	-4.0025	-1.5542	-1.03084	-3.04026	-3.14227	-0.768033	-5.09024	-0.843235	-1.28461	-7.12939	-2.90584	-1.35228	-4.05833	-2.56146	-3.83426	-0.712769	-3.05859	-1.543	-2.48451	1.37875	-1.95744	-16.5918	0.0490275	0.028082
CTTCCCCGGAAACTGGCAGC	0.352392	0.36418	0.353885	0.36559	-9.49433	-8.7006	-10.13	-6.98856	-10.5464	-11.1694	-8.92564	-10.5272	-12.8112	-10.1618	-7.54877	-8.89861	-2.93345	-11.0102	-11.0126	-9.15989	-10.7583	-10.8666	-11.4145	-11.2953	-6.70749	-11.8578	-7.03806	-1.43075	4.68366	-0.272292	-4.44917	2.2618	0.344774
CCGGAAACTGGCAGCTGGCG	0.00275514	0.00375531	0.00155991	0.00200582	-4.22038	-3.08531	-5.59029	-4.44484	-3.56429	-6.52016	-2.13372	-2.3776	-8.52203	-4.86629	-2.65313	-5.41578	-2.82431	-4.36171	-3.14599	-4.28468	-5.30222	-8.43344	-6.88513	-5.75552	-2.36413	-3.91695	-3.43083	-2.46355	2.12695	-1.10484	-8.27609	0.665008	0.101404
CGGAAACTGGCAGCTGGCGT	0.0151213	0.017362	0.00830868	0.00950893	-9.33139	-6.97014	-11.4424	-10.9532	-4.94732	-11.5553	-6.54507	-11.3056	-12.7981	-10.1612	-5.39495	-12.4377	-3.94738	-8.0087	-10.867	-12.2357	-6.72985	-10.8104	-11.6923	-11.0204	-7.59026	-11.7285	-7.58135	-4.31237	4.11751	-0.987205	-7.73649	1.09362	0.127925
GCAGCTGGCGTGGGTCAACC	2.37437e-05	8.2995e-05	1.15017e-05	2.94004e-05	-0.443732	0.124937	-0.989257	-0.627859	0.196038	-1.10662	-0.0182054	0.568413	-0.661587	-2.12225	0.404494	-1.25054	0.586382	0.0824793	-1.73978	-0.52011	-0.270481	-0.870472	-0.82424	-1.17804	0.201279	-0.106151	-0.31371	-1.13628	0.604917	-1.83433	-11.573	-0.360005	0.00157573
CGCCCTGCCCCAGCCAGCGC	0.0105851	0.0120681	0.00138028	0.00174291	-8.23539	-6.44453	-10.5017	-8.26129	-7.0172	-8.76814	-10.8703	-6.6352	-12.3195	-10.6953	-7.11759	-9.8256	-4.28979	-6.16614	-10.9181	-12.4999	-6.19479	-10.6316	-11.4793	-11.0088	-5.57373	-7.00648	-6.0588	-4.02745	3.11987	-1.15681	-11.1085	0.942244	0.0733233
GCGCTGGAGTACGTCATTGA	0.00392292	0.00506802	0.000915989	0.00119598	-6.83803	-5.7065	-8.65773	-8.52672	-6.01296	-10.9139	-5.83821	-6.39255	-7.38527	-7.99933	-7.80701	-8.22223	-1.00811	-4.59992	-10.7408	-6.1997	-6.0307	-7.95003	-11.6415	-11.1603	-5.91897	-5.62715	-4.57225	-3.20595	3.29357	-0.960459	-10.9773	0.319523	0.0733233
CGACCGCGAGTATCGCCAGC	7.96266e-05	0.00018267	5.49712e-05	9.33787e-05	-5.62053	-4.26675	-6.96901	-8.24415	-4.18686	-6.8788	-4.5868	-3.11185	-9.01045	-7.06904	-4.28406	-6.35694	-1.68959	-4.10162	-5.6454	-7.20272	-4.97432	-6.35317	-7.88518	-6.64022	-5.62651	-4.90532	-3.48447	-2.83022	1.67615	-1.66623	-14.1351	-0.203789	0.0109227
CATGCTATCGCCACTATTCA	0.000106198	0.000230924	5.33643e-05	9.52262e-05	-3.36726	-2.37484	-5.51515	-4.80521	-3.65971	-5.27134	-2.68198	-2.2652	-7.58939	-6.17565	-2.3327	-5.23539	-0.169341	-1.87722	-8.49778	-2.92864	-3.19135	-5.81809	-5.43957	-5.67464	-1.91331	-2.80854	-2.32514	-3.20697	1.84379	-1.79718	-14.4852	-0.0619727	0.021842
CGCCACTATTCACGGCAAGC	8.01875e-06	3.9168e-05	1.80136e-05	3.99758e-05	-3.89846	-2.83353	-6.34036	-5.62927	-2.94288	-5.63034	-2.60554	-2.78526	-7.79925	-6.50565	-2.3526	-7.34482	-0.4558	-3.43263	-7.69598	-3.89906	-3.02735	-7.70906	-5.79498	-5.98868	-3.83948	-3.57617	-2.08451	-3.64457	1.71612	-2.09853	-17.5524	-0.279974	0.00624428
AGCTGGACGCCATCGACGCC	5.98413e-06	3.05884e-05	1.08251e-05	2.82878e-05	-1.92957	-0.909375	-3.45251	-3.15572	-1.16202	-3.71811	-0.894507	-0.184694	-4.66144	-2.94321	-0.93882	-4.01652	0.53534	-1.0468	-6.16421	-2.54477	-0.862492	-3.31655	-2.91656	-3.60598	-0.399693	-1.06279	-1.06415	-2.77832	0.995795	-2.74291	-22.4582	-0.635667	0.000109648
GCGCCGCCAGCCTGCTGCAC	0.000177416	0.000371669	2.64707e-05	5.24054e-05	-2.64119	-1.77803	-4.2666	-4.33573	-2.52098	-3.84398	-2.38615	-1.42089	-6.23861	-6.55672	-1.82337	-2.7204	-0.55425	-1.29752	-6.46307	-2.70925	-2.45979	-4.16002	-3.89383	-5.67214	-1.75928	-1.91944	-1.5487	-2.65007	1.62715	-1.63101	-14.3042	-0.10885	0.00625403
GCCAGCCTGCTGCACGGGCT	0.171001	0.179579	0.166374	0.17395	-9.93824	-8.77627	-10.9678	-10.2383	-9.92201	-10.8388	-11.1127	-8.76196	-9.91172	-9.92388	-10.7662	-11.5814	-6.67453	-10.2805	-11.1067	-12.4978	-10.8851	-11.3815	-11.6083	-10.9679	-8.43096	-5.79603	-4.90421	-2.58672	4.36351	-0.513074	-5.07862	2.10453	0.25897
CCAGCCTGCTGCACGGGCTC	0.000410853	0.000745239	0.00023071	0.000343108	-1.42823	-0.766187	-2.25889	-1.60607	-0.91381	-2.03756	-0.893395	-0.527315	-4.01203	-2.85779	-1.68023	-1.92673	-0.26555	-1.08375	-3.01926	-1.00464	-0.653764	-2.79052	-2.47609	-1.57851	-0.396104	-0.673166	-1.37581	-1.44071	0.966851	-1.40787	-11.4213	0.244162	0.0499225
CAACGAACAGCTTGCACGCC	0.00156045	0.00212299	0.000262847	0.00037622	-6.32135	-4.65664	-8.72006	-10.5168	-5.75505	-6.11118	-4.82467	-4.40655	-9.72253	-7.99926	-3.88673	-8.94186	-0.619272	-7.53304	-11.2578	-8.56944	-5.55004	-10.2279	-8.34382	-6.34659	-4.54202	-4.90822	-3.67096	-4.17675	3.07131	-1.30876	-12.4357	0.154299	0.0358821
CGCCCGGTCAGCGACTTTTC	8.07784e-05	0.000178273	1.78445e-05	3.95067e-05	-4.79026	-3.54909	-6.95784	-6.18893	-3.13528	-6.84283	-3.63462	-3.87074	-7.72346	-7.18227	-3.2312	-8.98992	-0.471967	-4.49393	-5.87382	-4.94533	-3.75176	-8.59019	-7.9198	-5.38511	-3.48203	-4.56495	-3.16099	-3.47503	1.961	-1.71669	-14.6519	-0.24441	0.00469288
CCGGTCAGCGACTTTTCCGG	0.000747623	0.00105763	1.86056e-05	4.06217e-05	-6.27636	-4.96994	-8.69542	-8.57966	-5.01265	-6.57845	-5.22443	-5.77519	-8.46021	-9.74284	-3.59029	-9.78776	-1.39832	-5.16033	-10.9478	-7.20246	-5.58072	-11.1937	-8.37672	-8.64495	-4.60192	-5.32621	-4.57724	-4.00962	2.35869	-1.6781	-17.415	-0.168126	0.00624428
TCAGCGACTTTTCCGGCGGC	3.86773e-07	6.20113e-06	1.08251e-05	2.82878e-05	-3.53314	-1.85224	-5.10298	-4.54076	-2.34365	-5.08686	-1.90428	-1.55182	-6.68218	-4.53158	-1.7411	-5.20568	-0.761714	-1.70073	-4.91267	-5.01792	-2.53427	-6.46694	-6.68111	-4.60745	-1.44892	-2.87369	-2.8641	-3.30796	1.20413	-2.75666	-20.2117	-0.785805	0.000109648
GCGACTTTTCCGGCGGCTGG	1.70416e-05	5.14255e-05	1.08251e-05	2.82878e-05	-2.15246	-1.03541	-4.15684	-3.61196	-1.26923	-3.63185	-0.980302	-0.71525	-4.88955	-3.2537	-0.731744	-4.1409	-0.4667	-1.33076	-5.09416	-4.13935	-1.34	-7.10622	-4.74348	-3.77872	-0.661571	-1.1314	-1.22368	-3.25526	0.869304	-3.75849	-25.252	-0.632822	0.000109648
CTGGCGGATGCGCCTTAACC	0.000235281	0.000444182	1.10788e-05	2.87074e-05	-2.69613	-1.67434	-4.90108	-8.23087	-2.33346	-4.03826	-1.8407	-0.924965	-7.13875	-3.83128	-1.87378	-4.19815	-0.974612	-1.58107	-6.76557	-3.85869	-2.26108	-6.80203	-7.83706	-2.95969	-1.10392	-1.87599	-1.29193	-3.54378	2.20503	-1.82706	-16.6373	-0.330299	0.000109648
CAACCACCTCGATCTTGATG	0.000504758	0.000780108	3.00227e-05	5.86902e-05	-4.87645	-3.44985	-8.02073	-10.3145	-3.39126	-5.18393	-3.18644	-3.84255	-7.6677	-7.07797	-3.12177	-9.61946	0.406993	-3.31004	-7.77661	-4.89571	-4.77368	-10.8137	-8.3424	-8.19246	-3.34218	-4.71247	-3.91001	-4.58522	2.89974	-1.55067	-16.5164	-0.105834	0.020282
TCGATCTTGATGCGGTTATC	0.490953	0.503038	0.510342	0.521532	-10.6573	-10.4933	-10.7844	-10.479	-10.084	-11.1834	-11.0945	-11.2782	-9.82088	-10.5222	-10.6517	-12.3912	-5.67613	-11.111	-11.2309	-10.2994	-10.1122	-10.8665	-12.102	-10.7209	-10.906	-11.6597	-10.537	-0.498043	4.28031	-0.112404	-4.45216	3.17804	0.438378
TCTTGATGCGGTTATCTGGC	0.00255164	0.00355922	0.00125596	0.00163643	-0.667166	-0.41929	-1.5002	-2.43139	-0.0165142	-1.26496	-1.68418	0.290437	-2.61533	-0.520347	-0.560946	-0.887895	-0.381917	0.348919	-2.13168	-0.845622	-0.261519	-2.84811	-0.651978	-1.75496	-0.605945	-0.525261	-0.492758	-1.14071	1.10972	-1.02052	-12.0917	0.826395	0.0843753
TGACCGCGACTTCCTCGACC	0.0021291	0.00280376	8.38099e-05	0.000134842	-6.16774	-4.82538	-8.08146	-8.31838	-5.52469	-11.3398	-4.45057	-4.60786	-12.3664	-7.02384	-4.2701	-8.04166	0.702499	-5.07219	-7.13723	-7.72873	-5.36416	-8.60301	-9.02813	-6.07938	-6.21452	-5.44104	-4.04979	-3.42035	2.41596	-1.38774	-14.7051	-0.0177071	0.023402
CCGCGACTTCCTCGACCCGG	0.00222102	0.00307348	0.000338369	0.000481413	-3.99923	-2.96722	-5.51489	-3.72365	-4.00503	-5.51486	-2.75487	-3.3779	-9.88641	-5.78009	-2.35345	-5.99985	-1.24596	-2.85872	-4.80242	-3.98998	-4.46519	-4.25074	-7.44786	-6.11956	-2.7231	-3.71401	-3.00931	-2.40927	1.89293	-1.22069	-12.2476	0.220141	0.051563
CAGACGATGTTCGAGTACAC	0.000167974	0.000285673	1.15017e-05	2.94004e-05	-4.87437	-3.22709	-7.15269	-6.28264	-4.39966	-7.33648	-3.71634	-2.57701	-7.93171	-7.90167	-3.40999	-7.0896	0.346622	-3.1725	-11.3759	-7.12797	-3.33991	-5.61734	-5.4232	-7.73771	-3.37224	-3.1317	-2.74261	-4.06251	1.82774	-2.25194	-20.3134	-0.338727	0.00157573
CACCCGTCTTGCCCAGCAGC	6.43067e-05	0.000167607	1.77599e-05	3.95659e-05	-2.61962	-1.65536	-4.78264	-7.46793	-1.6502	-4.92758	-2.35783	-2.57238	-6.90299	-4.62173	-1.54988	-4.22609	0.405457	-1.54976	-3.49137	-2.63499	-1.63649	-6.2742	-4.06617	-6.20454	-2.34934	-1.69164	-1.18403	-3.22775	1.86291	-1.77776	-17.0014	-0.255322	0.00469288
CAAAGCCACTAAAGCGAAGC	0.412665	0.425182	0.409107	0.420925	-10.1423	-9.59186	-10.743	-10.5207	-8.04469	-11.0606	-11.0911	-8.55385	-12.0342	-8.10407	-10.552	-12.0399	-7.85629	-10.9604	-8.69837	-11.8774	-6.10897	-11.0716	-12.1505	-10.4187	-11.2571	-11.198	-10.7584	-1.32078	4.53059	-0.247436	-4.70434	3.14159	0.373438
GCAGAGCCGCATTAAGATGC	0.0048304	0.00605244	0.00208231	0.00250154	-7.36527	-6.2014	-9.14727	-11.0827	-6.18015	-7.88101	-7.64768	-5.50074	-9.69166	-7.88436	-5.88954	-9.76822	-0.604125	-6.47513	-10.6638	-9.04652	-5.52774	-8.44062	-12.0698	-7.11001	-6.77749	-6.23861	-7.29435	-3.15899	2.7511	-1.03781	-11.8633	0.43984	0.0764434
GCGTATGGAGCTGATTGCCC	7.01047e-07	8.8353e-06	1.08251e-05	2.82878e-05	-1.70334	-0.428589	-3.26009	-2.19409	-0.417332	-3.64755	-0.733083	-0.0273857	-3.94678	-3.42601	0.18879	-3.34667	0.750021	0.218816	-3.02709	-2.98507	-0.564631	-3.1626	-2.65907	-5.65389	-0.560818	-1.41038	-0.49162	-2.96646	0.980588	-3.06938	-20.9733	-0.706237	0.000109648
CCACTTCAGCTTCCGCCCGC	0.0119942	0.0141329	0.00160922	0.00203723	-5.69537	-4.6186	-8.66797	-7.55891	-10.2299	-6.91807	-4.53204	-4.32966	-9.9135	-8.2107	-3.95723	-11.9713	-0.91271	-5.10321	-11.5312	-5.63076	-5.41267	-11.5049	-11.7545	-5.36282	-4.79956	-4.94427	-4.05993	-4.15889	4.0066	-0.95141	-10.3379	1.33743	0.0921877
GCCAAATCCGCTGCTGAAAA	3.45109e-08	2.10464e-06	1.08251e-05	2.82878e-05	-1.97695	-0.711587	-3.72221	-3.06486	-0.853267	-2.59363	-1.44383	-0.649485	-3.6955	-3.82148	-0.821536	-4.94578	0.521038	-0.682938	-4.19546	-2.74307	-0.579822	-3.73045	-3.93048	-3.75631	-0.406329	-1.19011	-0.710778	-2.96328	0.945368	-3.09647	-28.6685	-0.944575	0.000109648
TCCGCTGCTGAAAATGGAAA	0.00111219	0.00162702	1.29394e-05	3.17398e-05	-4.48235	-3.18014	-6.01498	-5.76142	-4.23988	-5.25962	-3.97114	-2.88011	-12.0508	-6.0424	-2.15855	-10.0453	0.458089	-3.16453	-6.5261	-4.68462	-3.36758	-5.58307	-9.12011	-5.31674	-3.32045	-3.54602	-2.49192	-3.23347	2.5706	-1.43492	-19.587	-0.196997	0.000109648
AAAATGGAAAAGGTGAGCGC	0.0082419	0.00967536	0.00201651	0.00248169	-8.4736	-6.7017	-11.2331	-10.6078	-10.611	-11.3053	-7.20384	-6.29327	-12.5198	-8.04828	-5.91407	-12.2729	-1.32637	-7.23218	-11.0105	-12.5567	-7.34749	-10.4436	-11.6506	-11.031	-7.24163	-6.97372	-5.3413	-4.6522	4.14599	-1.13311	-11.6884	0.532923	0.0826836
GAAAAGGTGAGCGCAGGCTA	5.67149e-05	0.000133412	1.95359e-05	4.23516e-05	-5.43658	-3.82819	-8.30159	-8.29895	-5.40153	-7.87291	-3.58159	-4.57147	-9.65467	-7.12166	-3.89542	-9.12285	-0.0322437	-3.91696	-8.52797	-5.44872	-3.61693	-11.1931	-7.74469	-8.63169	-3.99246	-3.87812	-3.41302	-4.5994	2.41255	-1.89543	-15.7968	-0.257314	0.00937768
TGAGCGCAGGCTATGGCGAG	0.0215263	0.025288	0.0288272	0.0328494	1.44686	1.58188	1.18013	1.75954	1.54554	1.08753	1.55058	1.9721	0.754316	1.7845	1.11306	1.17289	1.87404	1.47917	0.921127	1.38591	1.37823	0.640702	1.16741	1.34507	1.71286	1.63672	1.58605	-0.382096	0.472634	-0.805216	-6.94881	1.85748	0.212169
CGACGCCATCAAGCTGAATC	6.71504e-05	0.000174841	1.22628e-05	3.06649e-05	-3.24712	-2.45892	-5.14513	-7.43598	-2.55787	-4.93138	-2.97037	-2.8144	-7.69724	-6.6915	-2.50157	-4.51803	1.22819	-2.13222	-6.74807	-4.26604	-2.58176	-5.20671	-3.3649	-4.78021	-1.91147	-3.04051	-1.97755	-3.01029	2.02422	-1.59665	-17.9919	-0.203091	0.00469288
ATCAAGCTGAATCTGGTGCC	0.284909	0.295786	0.257759	0.267828	-10.1619	-9.29554	-11.0218	-10.5003	-10.0636	-10.6369	-11.3458	-8.63334	-12.7126	-10.2922	-7.14672	-12.4244	-6.21187	-10.7678	-8.7019	-12.216	-10.5072	-11.2417	-11.3375	-11.0836	-10.8733	-7.936	-10.7674	-1.92512	4.23552	-0.439395	-5.49854	2.71348	0.303125
CTGGTGCCCGGTTCGCGCAT	0.00434107	0.00545888	0.00244334	0.00295947	-7.47113	-5.72017	-9.04372	-10.5915	-6.61189	-10.7196	-7.70373	-5.43042	-10.0018	-7.98815	-4.90615	-11.775	-1.25691	-6.60459	-8.65875	-7.47024	-7.3043	-7.66384	-9.41926	-8.38956	-4.97433	-4.95475	-7.44937	-3.22126	2.93669	-1.02815	-9.33756	0.31761	0.0859378
GGTTCGCGCATTGGCCTGCT	5.08228e-05	0.000133668	7.48453e-05	0.000126895	-3.8276	-2.60772	-6.61382	-6.61999	-3.15179	-5.54047	-4.07594	-1.78671	-6.68271	-5.86086	-2.06773	-6.31948	-0.394601	-2.23891	-6.79637	-3.3454	-3.54793	-7.73496	-9.36584	-8.47425	-2.87985	-3.4484	-2.24423	-4.07225	2.05656	-1.89837	-15.2021	-0.0316216	0.0234386
GTTCGCGCATTGGCCTGCTC	0.00300114	0.00393612	0.000550473	0.000719032	-7.30292	-5.99665	-9.26524	-11.0244	-5.78311	-10.6491	-6.79258	-5.34246	-9.87829	-7.98901	-6.06198	-9.51745	-0.0626321	-6.42948	-7.66791	-7.60549	-5.96954	-10.641	-11.8454	-8.54439	-7.72883	-5.63776	-6.17452	-3.31356	2.92501	-1.05357	-12.3859	0.174882	0.0452423
ATTGGCCTGCTCGGGCGCAA	0.000457516	0.000699943	9.20132e-05	0.000144869	-6.59	-4.61535	-8.0073	-8.63177	-4.75153	-7.74349	-6.84529	-4.64306	-7.76916	-7.90712	-4.00099	-8.99334	-0.674471	-5.60295	-10.8688	-7.31381	-4.73594	-8.35102	-6.68458	-8.43007	-4.14049	-5.24498	-4.19359	-3.49542	2.09541	-1.62797	-13.7895	0.00162148	0.026522
ATCAACGCTGATCAAACTGC	0.00114464	0.00156725	5.20112e-05	9.0332e-05	-5.8529	-4.74977	-8.69755	-10.8925	-4.54065	-11.6035	-5.71659	-5.16561	-8.52711	-7.98314	-5.20376	-8.22042	0.241348	-5.39336	-8.79155	-8.18167	-4.20531	-5.63859	-12.0131	-8.78756	-4.86892	-3.96302	-4.51141	-4.19728	2.77849	-1.51215	-15.2897	-0.0804325	0.017189
AACGCTGATCAAACTGCTGG	1.8091e-07	4.90047e-06	1.08251e-05	2.82878e-05	-1.92193	-0.907371	-3.67789	-2.90028	-1.15369	-3.41436	-0.886638	-1.08005	-3.47244	-3.60766	-0.713934	-5.21234	1.02444	-0.434629	-3.66085	-2.43911	-1.0664	-4.50769	-4.65018	-4.52776	-1.02984	-1.46139	-0.060405	-3.07146	1.17856	-2.58371	-17.3199	-0.767767	0.000109648
ACGCTGATCAAACTGCTGGC	0.000615806	0.000897782	3.3321e-05	6.34467e-05	-5.37463	-3.68564	-7.261	-10.8044	-4.18115	-8.02557	-4.50195	-3.68785	-9.70584	-5.80073	-3.23159	-7.64112	0.522891	-3.82607	-7.04343	-6.73353	-5.47987	-8.63878	-5.76633	-5.74036	-3.94042	-3.03951	-3.19318	-3.67802	2.34022	-1.60245	-15.6746	-0.152515	0.0156266
CAAACTGCTGGCGGGCGAAC	1.73547e-06	1.7123e-05	1.37005e-05	3.3004e-05	-1.24822	-0.193547	-2.18621	-2.0828	-0.0390822	-1.45908	-0.164745	0.782863	-3.60684	-1.7778	-0.569965	-2.55269	0.254366	-0.219969	-2.41795	-1.87795	-1.18121	-2.33765	-1.32699	-2.47476	0.223643	-0.526146	-0.64628	-1.94155	0.868944	-2.22473	-15.4885	-0.430474	0.00157819
GGCGAACTGGCGCCGCTCAG	1.27181e-06	1.30948e-05	2.10582e-05	4.49104e-05	-0.65077	-0.231248	-1.41372	-0.821244	-0.185621	-1.46177	-0.342676	0.26701	-1.30548	-1.78698	-0.24942	-1.51641	-0.246272	-0.399852	-1.60323	-0.649162	-0.0826825	-1.30163	-1.49761	-1.41554	-0.65973	-0.192025	-0.16979	-1.15219	0.431134	-2.45218	-22.5712	-0.392417	0.00625403
GCTCAGCGGCGAAATTGGCC	0.0014803	0.00206653	1.09097e-05	2.84281e-05	-3.78078	-2.87786	-6.839	-11.1174	-2.76688	-6.08467	-3.32307	-1.92783	-7.38736	-4.77875	-2.59926	-4.18341	-2.08825	-3.13898	-8.49678	-5.21834	-3.04825	-10.9179	-7.4106	-6.45302	-2.96145	-2.88344	-3.0825	-4.01762	2.16257	-1.83502	-14.9141	-0.20217	0.000109648
GGCGAAATTGGCCTGGCGAA	0.0529386	0.0577619	0.0332613	0.0366429	-9.23661	-7.50411	-10.7637	-10.6512	-4.49554	-11.2447	-8.6268	-11.0494	-12.4876	-9.78529	-8.6031	-12.3481	-5.71743	-6.90249	-10.4402	-8.47225	-5.97821	-10.8151	-12.0476	-10.7086	-7.02292	-11.3757	-8.3586	-3.39911	4.10016	-0.77558	-6.27923	1.70913	0.171607
CTGGCGAAAGGCATCAAGCT	1.57953e-05	5.43357e-05	1.08251e-05	2.82878e-05	-2.7041	-1.47783	-4.79692	-6.01157	-1.83048	-4.05958	-1.66422	-1.79746	-7.43891	-5.62211	-1.28924	-5.10297	0.935454	-1.25043	-7.5418	-4.02798	-1.43573	-4.37624	-3.48509	-4.09054	-1.61089	-1.59518	-0.963369	-3.56219	1.79694	-2.21341	-23.9344	-0.573475	0.000109648
CGCCGTTGCAGCACCTGTCG	3.46527e-10	4.32964e-07	1.08251e-05	2.82878e-05	-1.03476	-0.0795803	-2.15065	-1.73491	-0.0386988	-2.38209	-0.14613	0.614787	-2.46341	-1.96124	-0.016787	-1.86121	0.268337	-0.113799	-2.35384	-1.70221	-0.591728	-1.99789	-2.40661	-2.67641	-0.0784527	-0.0625993	-0.413337	-2.0928	0.541201	-3.80975	-22.3335	-1.47227	0.000109648
GTTGCAGCACCTGTCGCGGC	0.0003726	0.000617754	1.09097e-05	2.84262e-05	-3.58465	-2.3855	-4.38441	-8.23622	-3.05815	-5.04725	-2.39868	-2.52955	-6.55091	-4.41027	-2.56569	-4.23808	-0.0443515	-2.11632	-4.40558	-4.08249	-2.17444	-4.37681	-4.08578	-4.01252	-2.5573	-2.48871	-1.77469	-2.19014	1.26436	-2.02841	-19.3138	-0.295202	0.000109648
GCGGCTGGCGCCGCAGGAGC	0.0093462	0.0115881	0.00443634	0.00539846	-3.25133	-2.84256	-4.42201	-5.55849	-2.48233	-2.91043	-2.16727	-3.05018	-2.96907	-7.93018	-3.91469	-8.40394	-3.25348	-2.7154	-7.83903	-3.59923	-2.97361	-3.60667	-6.70067	-3.4897	-3.27497	-2.7468	-2.22003	-1.71747	2.31917	-0.830739	-14.5643	0.434307	0.123438
CAAAAGCTGCGCGATTACCT	0.00751369	0.00901105	0.00207647	0.00259805	-8.15917	-5.85026	-10.4518	-8.38002	-8.31547	-10.8052	-7.31615	-5.64442	-9.64156	-10.4609	-5.47449	-12.676	-1.14191	-11.2786	-7.58453	-12.9167	-5.81727	-10.9476	-11.7778	-10.9945	-5.87885	-4.95851	-6.01393	-4.45995	3.9875	-1.07645	-10.3275	1.61074	0.0875003
AAGCTGCGCGATTACCTCGG	0.269262	0.27987	0.261767	0.271285	-9.91984	-9.07408	-10.8327	-10.5132	-10.138	-9.03292	-8.77902	-8.45528	-12.5262	-10.284	-8.62183	-12.2038	-7.49597	-6.27634	-11.4922	-12.3226	-10.3682	-10.6695	-11.5849	-8.35912	-10.5541	-10.9813	-10.8049	-1.72792	3.99885	-0.362543	-5.63866	2.38089	0.321875
CGCGATTACCTCGGCGGTTT	0.000988355	0.00140502	3.64501e-05	6.88644e-05	-5.03802	-3.63624	-8.14283	-10.6789	-5.02028	-9.02214	-4.90303	-2.50957	-6.30834	-8.19545	-4.21017	-9.13087	-1.27539	-3.57693	-11.0261	-4.82994	-3.53713	-10.8188	-5.85382	-7.47499	-4.16108	-3.52438	-2.97668	-4.48515	2.75098	-1.6093	-12.1457	-0.1178	0.0109398
CCTCGGCGGTTTTGGCTTCC	0.000645536	0.000993247	6.41048e-05	0.000106209	-7.13801	-5.20416	-9.12051	-10.7914	-6.09128	-8.70306	-5.32804	-7.17253	-8.39777	-10.4211	-5.80882	-8.74347	-1.15092	-4.56415	-11.0461	-7.70452	-4.26396	-7.61513	-11.9967	-10.9802	-5.57792	-5.07866	-5.09156	-4.2084	2.96072	-1.48452	-13.7539	-0.121533	0.0156022
CTCGGCGGTTTTGGCTTCCA	4.06729e-08	2.39059e-06	1.08251e-05	2.82878e-05	-1.45459	0.0136453	-2.62417	-2.32932	0.26376	-2.67954	-0.160068	0.514671	-2.57081	-3.02008	-0.211542	-2.20983	0.277802	-0.379618	-3.64043	-1.70807	-1.10675	-3.89876	-2.47081	-3.05939	-0.00156473	0.137215	0.035711	-2.66094	0.801116	-3.35713	-22.6959	-0.952285	0.000109648
TTTTGGCTTCCAGGGCGATA	0.000216735	0.000409385	1.23474e-05	3.07708e-05	-3.5442	-2.06661	-4.64744	-4.37465	-2.26869	-4.52597	-1.96608	-2.16549	-5.85881	-3.86623	-1.63661	-4.60071	-0.625315	-1.95137	-8.68063	-4.20322	-3.12537	-4.05686	-6.75877	-5.43115	-2.10373	-3.31318	-2.00918	-2.67324	1.49122	-1.90873	-21.5664	-0.257729	0.000109648
CCAGGGCGATAAGGTGACAG	0.00124415	0.00175276	1.16708e-05	2.96723e-05	-4.15089	-3.07927	-6.93143	-6.12726	-3.77776	-4.57014	-3.18432	-2.26994	-9.08758	-6.46164	-1.88952	-8.46244	-0.235436	-2.59125	-7.06397	-4.45596	-3.3898	-10.8299	-11.5539	-5.57229	-3.06771	-3.58481	-3.66498	-4.32456	2.69206	-1.5098	-14.6122	-0.171489	0.00157573
GAGGAGACACGACGCTTCTC	0.0376426	0.0419553	0.0136036	0.015686	-7.62228	-6.21736	-9.11012	-8.37535	-7.78902	-10.8396	-11.1786	-5.94634	-11.9612	-10.529	-5.36634	-9.81304	-0.7593	-7.64313	-11.1166	-7.73825	-6.02218	-8.53385	-8.96722	-6.0729	-6.22123	-6.38967	-5.68922	-2.92667	3.74148	-0.765223	-8.35068	1.4943	0.145086
GAGACACGACGCTTCTCCGG	0.707357	0.718901	0.59473	0.607894	0.930177	0.871643	0.958585	1.21907	0.812751	0.812985	1.02152	0.683429	0.933464	1.07077	1.18733	0.888109	0.654871	0.638839	1.16135	0.828495	0.721494	0.652865	1.04792	0.975853	0.914861	1.4476	1.09434	0.06492	0.325914	0.199207	-3.51739	3.77673	0.416537
CGGCGGCGAAAAAGCCCGTC	0.00034359	0.000530503	1.14171e-05	2.92385e-05	-5.53511	-2.91245	-8.20732	-7.59211	-2.51309	-6.40357	-4.91252	-2.11008	-12.2274	-10.3195	-4.4921	-8.94964	-2.35425	-2.171	-7.87643	-12.8257	-3.29247	-7.18829	-8.28543	-7.07246	-2.58629	-4.63801	-3.41101	-5.11337	2.41252	-2.06621	-16.8906	-0.343698	0.000109648
CGAAAAAGCCCGTCTGGTGC	0.424959	0.437417	0.456026	0.467106	-10.407	-9.93721	-10.8937	-11.0755	-9.9408	-11.2429	-10.5152	-10.5547	-12.0411	-10.7011	-10.5123	-9.8815	-6.68359	-11.0519	-10.9045	-12.4329	-10.2372	-11.7027	-11.5525	-8.53948	-7.69747	-11.9206	-10.8061	-0.917023	4.32422	-0.213298	-6.06956	3.48661	0.395313
TGGTGCTGGCGCTGATCGTC	0.0608161	0.0681965	0.113728	0.123595	-4.24935	-3.63181	-5.81909	-6.80736	-4.89473	-5.13448	-3.55222	-2.33651	-2.44869	-2.65576	-5.96655	-7.95379	0.61146	-4.98835	-11.2837	-8.36946	-3.69841	-6.96516	-3.7369	-3.86935	-3.26405	-5.25898	-3.34751	-2.0109	3.6216	-0.565098	-8.6364	2.13089	0.279251
TCTCGATCTTGATATGCGCC	0.00458607	0.0059015	0.000768158	0.00103224	-4.50851	-3.7724	-6.20541	-5.10091	-4.04586	-7.33833	-3.38465	-4.11191	-4.70063	-5.40276	-3.37975	-7.17986	0.399451	-4.22129	-11.234	-5.37877	-5.18159	-8.67735	-3.85418	-7.67425	-4.15308	-3.61752	-3.44999	-2.67305	2.60996	-0.977175	-11.9874	0.347842	0.0764434
GAAGCGCTGATCGAATTCGA	0.000791592	0.00119247	4.43152e-05	7.98462e-05	-4.90853	-3.78423	-7.05551	-4.99298	-4.44017	-7.89597	-3.65923	-3.71587	-5.83491	-10.3062	-3.73921	-9.57883	0.144427	-4.05247	-7.88721	-5.3671	-4.98527	-7.03447	-5.24111	-8.46414	-3.5942	-3.93503	-3.0823	-3.50158	2.65618	-1.41486	-12.6767	-0.0270878	0.024962
GATCGAATTCGAAGGCGCGC	0.0389179	0.0430166	0.0254691	0.0281722	-9.47912	-7.46261	-11.0897	-11.0888	-10.4467	-11.6587	-7.65718	-8.74854	-11.9536	-10.7381	-5.95626	-9.53847	-1.59052	-6.09701	-11.2272	-12.7969	-8.04531	-10.7437	-11.2066	-10.4006	-8.74325	-11.2695	-5.4914	-3.76519	4.37507	-0.835901	-8.36587	1.49906	0.15
CGAATTCGAAGGCGCGCTGG	7.92208e-05	0.000202052	1.17554e-05	2.9823e-05	-2.04403	-1.09532	-3.23609	-2.25642	-0.987706	-3.82951	-1.88167	-0.637942	-4.56374	-2.54223	-1.6704	-2.95084	-0.766838	-1.11291	-5.32892	-2.28988	-1.49776	-3.38378	-5.00014	-3.05199	-1.09818	-0.741904	-1.13197	-2.1821	1.11665	-1.8286	-16.4444	-0.337873	0.000109648
ATTCGAAGGCGCGCTGGTGG	1.53201e-06	1.59965e-05	1.08251e-05	2.82878e-05	0.652993	1.09282	-0.442983	-0.204735	1.0244	-0.135091	1.09871	1.51025	-0.684154	-1.01313	0.781265	-0.241222	1.59816	1.45636	-0.679276	0.529427	1.09212	-0.78831	0.296988	-0.896711	1.11957	1.01293	0.972716	-1.64726	0.59047	-2.54932	-22.6169	-0.51948	0.000109648
CACCACCGACGATCTCTACC	0.271456	0.283056	0.285564	0.295988	-10.0644	-9.28138	-10.9712	-10.6513	-10.4094	-11.0306	-5.63141	-11.1175	-8.97182	-10.1493	-11.0876	-12.5472	-6.59331	-10.3411	-10.9423	-12.6405	-10.409	-11.3299	-11.3407	-10.7374	-10.6936	-8.618	-8.31054	-1.84887	4.61853	-0.361828	-5.39315	2.54152	0.326053
CGCAAAGTCGAACCGTTTGA	1.4107e-07	4.38129e-06	1.08251e-05	2.82878e-05	-1.34461	-0.367814	-2.6725	-3.07368	-0.328898	-2.59201	-0.820009	-0.40853	-3.48388	-2.14941	-0.0186439	-2.60618	1.29359	-0.765762	-4.11138	-1.83932	-0.662635	-2.46377	-2.64091	-3.47663	0.0498789	-0.722574	0.377584	-2.56106	0.950041	-2.65418	-26.138	-0.779033	0.000109648
CGAACCGTTTGACGGCGATC	0.0106248	0.0130341	0.00787762	0.0093679	-3.48994	-2.95373	-4.25179	-3.16961	-2.35472	-4.69733	-3.09325	-2.07438	-3.94526	-7.00012	-4.62885	-3.95969	-2.67894	-4.05453	-7.09154	-3.23987	-3.22368	-4.96857	-3.38356	-7.12483	-3.43116	-2.88814	-1.97905	-1.4733	1.83342	-0.797141	-8.98311	0.763245	0.138846
ATCTGGAAGATTACCAGCAG	0.000363419	0.000671396	1.56456e-05	3.62413e-05	-1.15263	-0.495359	-2.04929	-1.69014	-1.13691	-2.42176	-0.874128	0.269474	-2.10189	-3.56109	-0.554415	-1.92281	-0.369952	-0.422604	-1.93433	-1.15946	-0.855623	-2.72227	-4.98739	-1.72687	-0.156556	-0.516433	-0.467459	-1.6268	0.884321	-1.80727	-14.6358	-0.209622	0.00469288
GCTGAGCGACGTGCAGAAGC	0.327874	0.339236	0.278153	0.289454	-9.81792	-8.9527	-10.4925	-10.5453	-10.5466	-11.1266	-5.90499	-11.1334	-9.83941	-10.6849	-8.50999	-12.5716	-6.74697	-11.0054	-11.1155	-12.8665	-6.04212	-7.81535	-9.37934	-11.3148	-11.3672	-11.3505	-8.40941	-1.71826	4.36028	-0.349251	-4.80226	2.70879	0.327613
AGAGAACGCCAACAGCGCGC	0.0013563	0.00188384	0.000102838	0.000158331	-7.49574	-5.95064	-9.91654	-10.7497	-6.53033	-7.83804	-6.20922	-6.01277	-12.157	-10.1379	-4.90891	-12.305	-0.247017	-5.81487	-10.7058	-8.49265	-7.49744	-10.8696	-8.16998	-10.4517	-6.35516	-5.88658	-6.05813	-4.36869	3.24553	-1.37073	-13.4445	-0.0910422	0.0171621
ACGCCAACAGCGCGCAGGCG	2.7502e-05	9.63287e-05	3.02764e-05	5.95243e-05	-0.304662	0.29336	-0.901968	-0.711229	-0.36251	-1.32189	-0.0215436	0.916066	-1.934	-0.501759	0.460413	-0.274718	0.506017	0.110039	-1.28023	-0.426929	0.0344039	-1.11979	-1.65117	-0.707854	0.565595	0.878548	-0.0134681	-1.2827	0.759453	-1.69529	-10.7731	-0.0969004	0.0156266
AGATCAGAAGCGCCGCGAAG	7.61256e-05	0.000195391	1.25165e-05	3.10782e-05	-3.06581	-2.08191	-5.67743	-5.95303	-2.00034	-3.89688	-2.27718	-2.22446	-7.46152	-7.06	-1.71581	-8.28833	0.419693	-2.37642	-6.49174	-3.66428	-2.31735	-5.60495	-3.20739	-4.63588	-1.88799	-2.93636	-1.45523	-3.81111	2.282	-1.68052	-14.9895	-0.250559	0.00313304
GCGCAAAGAGATCGCCCGTC	0.000286988	0.000526636	2.30879e-05	4.72359e-05	-3.17778	-2.48439	-5.62588	-8.3784	-0.96336	-6.997	-2.35459	-2.7659	-6.21631	-6.12087	-1.7017	-5.3499	-2.00824	-2.80645	-3.30956	-3.3313	-2.7794	-5.03773	-6.29002	-3.645	-1.43271	-3.11773	-2.69071	-3.26111	1.81046	-1.70518	-18.3547	-0.119299	0.00780353
GCTGAACGCGCAGTTAGCGC	0.296291	0.306991	0.324467	0.334703	-10.1479	-9.29046	-10.9889	-10.673	-7.06876	-10.7172	-11.0724	-11.0362	-12.596	-10.3672	-10.7298	-11.7807	-2.53282	-11.0289	-10.7214	-12.5403	-10.2543	-11.3591	-8.51627	-10.944	-8.53097	-7.45356	-10.8015	-1.8246	4.83783	-0.332331	-5.68736	2.89078	0.329688
GAACGCGCAGTTAGCGCAGG	0.000899401	0.00143688	4.98969e-05	8.92732e-05	-0.640483	0.0987761	-1.6884	-1.86974	0.277602	-1.07655	-0.548045	0.171488	-2.50551	-2.59478	0.061041	-0.854491	0.0688786	0.421895	-2.43249	-0.705565	-0.712297	-4.76882	-0.593261	-1.52745	0.0856374	-0.217569	0.722754	-1.72412	1.11074	-1.46858	-18.7556	-0.0306941	0.0187221
AGCGCAGGCGGAAGAAAAAC	1.08458e-05	5.24327e-05	2.57942e-05	5.2707e-05	-0.357289	0.488601	-1.76083	-0.580697	0.658642	-1.49015	0.536537	0.637394	-2.135	-2.26373	0.361572	-2.27631	0.69982	0.83845	-2.50103	-0.269976	0.161707	-2.1297	-1.38542	-0.80476	0.432386	-0.477992	0.254257	-2.11016	0.827461	-2.21054	-21.599	-0.317094	0.00937768
GCGCAGGCGGAAGAAAAACT	0.397524	0.409401	0.372595	0.383818	-10.1433	-9.43362	-10.7692	-10.6363	-10.1288	-10.4479	-11.2139	-8.52257	-12.1422	-7.90548	-8.58605	-9.84082	-6.73183	-10.7544	-11.0785	-12.0245	-7.50788	-11.1082	-11.863	-10.7742	-10.5797	-11.4879	-10.7127	-1.10973	4.13212	-0.236082	-4.86452	2.8779	0.372855
GTACGACCCTGCCCGCAAAG	3.74801e-06	2.49369e-05	1.10788e-05	2.87041e-05	-3.04027	-1.90141	-4.72711	-4.5041	-1.98997	-4.9688	-2.84725	-2.11299	-4.48964	-4.73818	-1.41109	-7.00943	0.284817	-1.86584	-3.69967	-3.22794	-2.16468	-5.58657	-4.66067	-5.32914	-1.60788	-2.37616	-1.53496	-2.9293	1.29156	-2.24095	-16.3358	-0.478076	0.00157573
GACCGACTGTCTGCAACAGC	0.000227834	0.000427313	2.13119e-05	4.51001e-05	-3.9178	-2.84901	-6.21933	-6.74166	-3.09865	-8.78146	-3.25605	-2.82365	-5.89504	-7.07317	-2.52816	-8.90906	-0.670508	-2.6004	-6.25218	-3.96569	-3.79974	-4.23355	-4.57919	-6.51138	-2.15146	-2.89858	-3.67955	-3.44663	2.03577	-1.63359	-13.86	-0.114217	0.0140643
CAGCAGGCCAGCGCCAAAGC	8.91455e-06	3.78363e-05	1.08251e-05	2.82878e-05	-3.60825	-2.40734	-5.79179	-5.44222	-2.84437	-5.2383	-2.52403	-1.78899	-7.75002	-6.25592	-2.44897	-7.01501	-0.709688	-2.3714	-4.36591	-5.61194	-2.6735	-5.97573	-8.17439	-4.62679	-2.33057	-2.76183	-1.86699	-3.65187	1.48823	-2.53031	-20.6334	-0.615672	0.000109648
AGCAGGCCAGCGCCAAAGCC	0.00167383	0.00242812	0.000132861	0.000208849	-2.43669	-1.83378	-3.57604	-2.89454	-1.77706	-2.90355	-2.13765	-1.76943	-6.58132	-2.41947	-2.99477	-3.90024	-1.21694	-1.92087	-4.0101	-2.43979	-2.08197	-3.85522	-3.69664	-3.57057	-1.69241	-1.63532	-1.81246	-1.59999	1.07201	-1.3796	-15.0802	0.0298489	0.0281259
GGCCAGCGCCAAAGCCGGGC	0.000653275	0.00109592	0.00012026	0.000191083	-1.08828	-0.698004	-2.0114	-3.00214	-0.727736	-1.67315	-0.832481	-0.434853	-3.49174	-2.02251	-1.00226	-2.08635	-0.271382	-0.785025	-2.10274	-0.834285	-1.17737	-3.32497	-1.46479	-1.2912	-0.662649	-0.531515	-0.639556	-1.28408	0.870494	-1.37913	-12.0534	0.0659872	0.0328132
CAGCGCCAAAGCCGGGCTGG	0.000132316	0.000305149	3.93255e-05	7.36326e-05	-0.620409	-0.184	-1.94964	-2.06202	0.374649	-1.96379	-0.295146	0.570672	-3.6753	-2.0268	-0.256029	-1.14127	0.248317	-0.115613	-3.14491	-0.538218	-0.612572	-2.8219	-1.08738	-1.6114	-0.0764052	-0.59861	-0.426323	-1.75559	1.01261	-1.69946	-14.7921	-0.0922224	0.0171621
CGGGCTGGAGGAATGCGAGA	0.00149141	0.00199908	0.000229187	0.000334401	-5.91384	-4.22784	-7.61909	-8.54965	-5.98391	-7.14528	-5.27238	-3.76722	-8.43551	-7.80834	-4.62249	-7.29783	-0.435763	-5.8379	-8.69699	-7.03647	-4.33794	-7.13097	-4.70945	-11.1098	-4.14597	-3.86056	-3.55415	-3.38719	2.38729	-1.36693	-13.9238	0.18274	0.045313
TGGAGGAATGCGAGATGGCC	7.32347e-06	4.07531e-05	1.08251e-05	2.82878e-05	0.386715	1.2322	-1.08564	-1.17071	1.24076	-1.61519	0.835242	1.40007	-1.08356	0.174753	1.37699	-1.15069	1.46076	1.74125	-0.334862	-0.212701	1.13726	-2.08167	-0.0655562	-2.09954	1.14818	0.552919	1.1828	-2.21281	0.920388	-2.34786	-22.8033	-0.512448	0.000109648
GGAATGCGAGATGGCCTGGC	5.4798e-05	0.000151345	4.59221e-05	8.3069e-05	-2.25379	-1.40572	-3.07069	-2.17928	-1.47353	-3.06084	-1.47847	-0.641235	-3.1574	-3.66734	-2.14353	-4.90264	-0.713921	-0.725666	-4.3741	-2.87802	-1.75321	-2.61297	-3.16355	-2.52209	-1.43122	-0.703727	-2.34531	-1.81884	1.05436	-1.65171	-13.7148	-0.0830782	0.017189
GATGGCCTGGCTGGAAGCTC	0.288226	0.299057	0.255462	0.266265	-9.72573	-8.57851	-10.5078	-11.1712	-10.5723	-11.3143	-10.742	-7.73032	-9.99021	-10.2794	-10.7214	-9.72342	-3.38832	-5.85609	-11.1692	-12.4308	-8.24136	-10.7912	-11.8137	-6.70968	-11.0942	-10.8494	-7.39653	-1.79701	4.70138	-0.368615	-5.27129	2.25586	0.324493
GGAGCAGCTTGAGCAGATGC	3.59318e-05	0.000116478	1.37005e-05	3.30221e-05	-1.69794	-0.752576	-4.79497	-5.17128	-0.847549	-4.61802	-1.61765	-0.00826216	-6.02682	-2.6103	-1.00796	-3.04208	-0.0231853	-0.803005	-6.51909	-1.73892	-0.979254	-5.41805	-5.67757	-3.74211	-0.503548	-0.738178	-0.625303	-4.01087	1.64592	-2.13344	-17.7384	-0.297691	0.00312815
GATGCTGGCCGACTAATTTC	3.80633e-06	2.64937e-05	1.08251e-05	2.82878e-05	-3.45258	-2.47844	-5.85265	-5.05281	-2.61121	-4.91216	-2.592	-2.40882	-6.62648	-5.95696	-2.5914	-6.68569	1.45071	-2.258	-5.65939	-5.61628	-2.9785	-6.82511	-3.92346	-7.20415	-2.37927	-2.65552	-2.29517	-3.52472	1.40402	-2.30203	-21.5969	-0.527142	0.000109648
AAGCATCTTCATGACCTTTA	0.001032	0.00147372	1.75062e-05	3.90721e-05	-6.08599	-4.72848	-8.35765	-11.0983	-5.22961	-8.77128	-4.78191	-5.25248	-9.84753	-7.22457	-4.31246	-7.30088	0.923357	-4.57447	-10.6163	-6.78575	-5.00421	-6.75959	-11.8032	-8.72245	-4.62976	-5.67227	-4.40396	-3.8707	2.77537	-1.40258	-17.3529	-0.176195	0.00469288
TTCATGACCTTTATGGAGAA	0.00423906	0.00552037	0.00271667	0.00340462	-4.83294	-4.16644	-8.1422	-10.591	-5.21656	-8.63954	-5.25441	-3.77794	-8.37495	-10.1579	-4.28758	-11.9719	-0.454585	-4.2803	-4.04994	-3.97203	-4.43791	-10.8738	-6.76622	-5.98284	-3.53938	-4.42656	-3.4675	-4.13123	3.79218	-1.07175	-12.2205	0.416854	0.120125
TCATGACCTTTATGGAGAAA	0.00269355	0.00370133	0.000412284	0.000568481	-5.19715	-4.43174	-6.34232	-8.30677	-3.76416	-7.95374	-5.54143	-4.16775	-9.19374	-5.16494	-4.71136	-5.28982	0.890079	-4.49969	-6.43474	-5.33902	-4.79465	-8.6375	-5.7848	-6.16999	-4.96549	-4.4797	-3.5572	-2.28522	2.06259	-1.09622	-12.4597	0.124523	0.0531255
GAAAGGGAACATTGCCCGCA	0.000273299	0.000448855	1.19245e-05	3.00899e-05	-5.69752	-3.78055	-9.27973	-10.9735	-4.60562	-10.8572	-3.77884	-3.70045	-12.0449	-6.70498	-3.04931	-8.27521	-0.413663	-3.9361	-7.04706	-9.81223	-3.72196	-7.77431	-11.9567	-10.2871	-5.26619	-4.7049	-3.21991	-5.70583	3.11063	-1.90993	-21.1812	-0.298127	0.000109648
AGGGAACATTGCCCGCACGG	9.72031e-06	4.06776e-05	1.08251e-05	2.82878e-05	-2.98839	-1.82781	-5.73376	-6.2172	-1.78086	-4.23841	-2.12802	-1.2171	-7.05161	-7.07333	-2.03537	-5.47445	0.625148	-1.51464	-7.62243	-3.67956	-2.18948	-4.91566	-7.71724	-4.52068	-1.90506	-2.09027	-1.45196	-4.29047	1.89426	-2.2653	-18.9214	-0.591101	0.000109648
TGCCCGCACGGCGGAAGCGC	0.000362049	0.000673881	0.00030251	0.000435957	-1.54516	-1.14748	-3.18576	-4.38743	-1.96836	-2.61544	-0.898439	-0.338875	-2.51016	-2.57386	-1.48639	-3.7566	-1.42618	-1.29891	-4.54014	-1.33717	-0.889953	-4.00213	-3.84239	-1.50309	-1.1323	-0.49139	-1.20148	-2.09936	1.22708	-1.46741	-13.9292	0.21571	0.0562504
GCGGAAGCGCTGGATATCAG	1.54303e-07	4.50711e-06	1.08251e-05	2.82878e-05	-1.05703	-0.0282464	-2.83813	-3.12752	-0.635212	-2.80512	-0.0846488	0.00596151	-4.40476	-3.49808	0.179676	-2.51152	1.02248	0.170683	-2.67334	-1.32941	-0.162572	-2.7432	-3.6012	-2.69412	-0.186173	-0.669053	0.414514	-2.90943	0.933342	-3.12495	-26.855	-0.808097	0.000109648
TCATCGCGCGTTACATACGC	0.0167157	0.0192802	0.00527216	0.0062655	-7.91174	-6.41802	-10.054	-10.8455	-6.94169	-10.9189	-6.21573	-5.50337	-11.9027	-10.5229	-6.72666	-8.39517	-0.690105	-10.7127	-11.0739	-8.45362	-8.24592	-11.5091	-6.87559	-11.2455	-6.80765	-6.13634	-5.57052	-3.74531	4.19415	-0.867162	-13.3186	1.30536	0.117188
TGCCCGCTGTTCGTTCATAA	0.00104401	0.00148559	4.27929e-05	7.724e-05	-4.34853	-3.18082	-6.2986	-5.69332	-4.46188	-5.99657	-3.51688	-3.86069	-9.82762	-4.15247	-2.70759	-7.01814	0.0189786	-2.8367	-11.1343	-5.57238	-3.72247	-7.4966	-5.461	-6.46971	-2.82535	-3.66705	-2.51813	-3.29292	2.36922	-1.49231	-13.1134	-0.0651683	0.0140643
GCCCGCTGTTCGTTCATAAA	0.000596732	0.000901191	1.69988e-05	3.8088e-05	-6.84634	-5.1124	-9.81973	-10.9042	-5.94677	-8.51145	-5.67957	-5.2618	-12.2114	-10.3069	-5.46256	-8.73517	0.189781	-5.14234	-10.9999	-7.20821	-6.14541	-10.8	-12.2	-8.46136	-4.70127	-4.48544	-4.6252	-4.97072	3.25702	-1.62046	-20.5082	-0.159724	0.00313304
GCGCAACCTTATTCCCCAGC	0.00224516	0.00294886	0.000120429	0.000184178	-5.98684	-4.52438	-7.52136	-8.70665	-6.36801	-6.56779	-5.39154	-4.01817	-7.53661	-6.97342	-3.80374	-12.5081	-0.96721	-5.29045	-11.2156	-7.28072	-4.68769	-6.76276	-6.18237	-8.7525	-4.39618	-4.95733	-3.88489	-3.20191	2.62471	-1.30272	-13.7752	-0.00313373	0.0234386
CAACCTTATTCCCCAGCCGG	2.35456e-05	7.94679e-05	7.18854e-05	0.000121961	-2.45956	-1.64167	-4.61407	-4.29816	-1.7937	-4.78747	-1.53264	-1.29878	-5.09335	-2.10052	-1.91991	-4.39233	-0.315127	-2.25477	-5.93246	-4.39456	-2.08374	-6.72317	-3.99886	-5.02351	-1.30894	-2.58619	-1.07673	-3.02404	1.28772	-2.28599	-15.2782	0.0185976	0.0281259
TTATTCCCCAGCCGGCGGCC	0.0314569	0.0363562	0.0291731	0.0332532	-0.824895	-0.444838	-1.25611	-0.272519	-0.625153	-1.39921	-1.0818	0.197284	-0.475019	-1.34648	-0.251924	-0.781306	-0.655062	0.0215397	-3.8638	-0.837327	-0.33506	-2.44011	-1.21409	-2.74817	-1.69642	-0.983311	-0.156463	-0.772257	1.174	-0.647412	-9.45088	1.11681	0.215625
GCCGGCGGCCTGGACGCTGC	0.00144491	0.00194306	2.54559e-05	5.06453e-05	-5.19083	-4.06071	-7.41939	-8.24551	-4.45291	-6.29763	-4.91114	-3.45943	-8.96736	-5.74702	-3.6406	-12.0783	-2.23316	-3.92199	-8.50324	-6.67136	-4.29792	-5.47391	-7.84068	-7.63181	-4.23093	-4.8847	-3.91265	-3.486	2.02401	-1.76072	-16.3698	-0.149592	0.00781572
GACGCTGCTGGAGTATTGTC	4.93418e-05	0.00014088	1.11634e-05	2.8847e-05	-2.53516	-1.13008	-4.02587	-3.94584	-1.69864	-3.55449	-2.32406	-0.658638	-5.70603	-4.29107	-0.785913	-4.18029	0.27266	-1.18166	-6.91004	-2.6823	-1.42451	-6.58091	-3.03717	-3.45803	-1.08557	-1.90328	-0.772785	-2.9485	1.53124	-1.97763	-16.4119	-0.333475	0.000109648
TCAGGAAATCACCCAGCTTA	0.00500751	0.00638088	0.000819578	0.00106777	-6.81665	-5.76443	-8.57892	-8.42577	-5.31258	-11.236	-6.0283	-5.33639	-9.04585	-7.11011	-7.29089	-6.95059	0.479175	-6.54534	-7.71813	-6.95533	-5.73599	-10.5357	-11.6753	-11.7203	-6.41651	-6.05683	-4.78329	-3.06535	2.99549	-0.969091	-13.3978	0.182538	0.0577227
ATCACCCAGCTTATGGAGCG	0.000171097	0.000368679	1.13325e-05	2.91277e-05	-1.85677	-0.748324	-3.21505	-4.97889	-1.4982	-2.29853	-1.68592	-0.388926	-6.57774	-2.66824	-0.763445	-2.9125	0.91431	-0.190696	-3.52864	-1.98187	-1.46438	-5.32716	-2.84144	-6.14976	-0.72426	-1.35338	-0.442454	-2.79509	1.89793	-1.60472	-15.2456	-0.255249	0.000109648
TCACCCAGCTTATGGAGCGC	0.0180663	0.0205279	0.00293309	0.00356307	-7.40888	-6.15546	-9.31939	-10.5625	-10.2702	-7.28739	-6.51401	-6.10702	-11.9762	-8.10967	-6.33611	-9.91053	-0.98573	-6.87807	-7.70576	-9.31168	-6.46597	-10.9827	-11.1582	-8.48714	-5.51411	-6.0973	-5.59599	-3.0858	3.31492	-0.923399	-10.449	1.0262	0.0875003
CCAGCTTATGGAGCGCGGGC	0.0021947	0.00297012	1.47154e-05	3.44741e-05	-4.35693	-3.5487	-6.53139	-4.67539	-3.37676	-5.0404	-3.45088	-3.57584	-7.75057	-10.614	-3.45267	-9.63216	-2.3553	-3.914	-5.26948	-4.74723	-3.90806	-6.39349	-9.06153	-6.71929	-3.1213	-4.09877	-3.74678	-3.00479	2.0599	-1.51151	-17.3113	-0.157403	0.00157573
TATGGAGCGCGGGCTGGAAG	8.28319e-09	1.17504e-06	1.08251e-05	2.82878e-05	-0.422589	0.706463	-1.89987	-1.72126	0.51802	-2.25663	0.703028	1.24187	-2.58802	-2.00712	0.861081	-1.7734	1.06575	0.915288	-2.95194	-1.20357	0.711675	-2.64762	-1.64871	-1.51105	0.305206	0.411233	0.368304	-2.68085	0.653896	-4.14074	-22.9594	-1.47416	0.000109648
GCTGGAAGAGGCGCGCAAAA	0.00104535	0.00150612	1.20937e-05	3.03622e-05	-5.11055	-3.78374	-6.86417	-5.9773	-4.08257	-5.86016	-3.76182	-3.17496	-6.06085	-10.1181	-3.54052	-9.81367	-1.00426	-4.67719	-6.85881	-6.09158	-3.95917	-7.07513	-12.0011	-7.57238	-4.52842	-3.51463	-3.97884	-3.35641	2.37085	-1.67875	-17.569	-0.217897	0.00157819
GGAAGAGGCGCGCAAAACGG	5.66472e-05	0.00015957	1.08251e-05	2.82878e-05	-1.7925	-0.682067	-2.50932	-2.46052	-1.16199	-2.32487	-1.36451	-0.447248	-4.8055	-4.76458	-0.532529	-4.35399	0.312925	-0.216038	-3.71024	-2.05703	-0.470878	-2.4	-2.09884	-2.37042	-0.896047	-1.43383	-0.872548	-2.10993	1.24935	-1.79632	-16.3978	-0.375719	0.000109648
GAAGAGGCGCGCAAAACGGC	0.000877977	0.00129787	0.000246271	0.000348254	-7.12885	-5.56298	-10.1567	-6.50819	-6.60858	-11.382	-5.88896	-4.2612	-9.76916	-10.4064	-5.78232	-9.83009	-1.01113	-7.73942	-11.0649	-11.7796	-5.38505	-11.0447	-12.1866	-8.47093	-5.94912	-5.41652	-5.12876	-4.79161	3.49588	-1.38266	-13.7818	0.123614	0.0343757
GCGCGCAAAACGGCGGGCGT	4.18709e-05	0.000127633	2.88387e-05	5.74054e-05	-2.34431	-1.50554	-3.76719	-2.6456	-1.13994	-3.47307	-2.48285	-0.597552	-5.94209	-4.61551	-1.46606	-3.50836	-0.836272	-1.46884	-4.37458	-2.26041	-1.58196	-4.06312	-3.96892	-3.23884	-1.97774	-1.52797	-1.74245	-2.24871	1.14169	-1.80645	-13.5736	-0.136328	0.0156266
CAAAACGGCGGGCGTCGGTC	1.83368e-07	4.89544e-06	1.67451e-05	3.79862e-05	-1.76922	-0.793855	-2.88688	-3.12699	-0.121584	-2.6647	-0.835034	-0.649371	-2.75494	-3.00714	-1.22221	-3.69311	-0.681118	-0.846275	-3.03987	-1.77136	-1.74025	-2.88074	-2.44295	-3.16744	-0.69034	-0.70629	-1.53316	-2.01334	0.725265	-2.69196	-20.9977	-0.482608	0.00625403
AAAACGGCGGGCGTCGGTCA	1.32862e-08	1.0254e-06	1.08251e-05	2.82878e-05	-2.01107	-0.370356	-4.15351	-3.2656	-1.1102	-3.42027	-1.0358	-0.32916	-4.49626	-4.33451	-0.388533	-3.71136	0.616734	-0.223447	-4.37983	-4.47421	-1.14629	-3.94939	-4.04559	-5.7869	0.0833125	-1.06242	-0.217064	-3.6142	0.945651	-3.82685	-31.9361	-1.16259	0.000109648
CGGCGGGCGTCGGTCAGGGA	0.000196889	0.000404236	0.000205254	0.000305519	-3.68078	-2.59181	-4.83013	-6.51021	-2.45081	-4.09724	-2.29629	-2.14143	-6.0733	-5.51853	-4.04137	-3.72063	-0.635965	-3.59907	-5.26108	-3.76287	-3.08476	-4.71067	-3.67161	-5.49059	-2.68176	-3.19104	-2.0987	-2.1592	1.49876	-1.44098	-10.8401	0.195174	0.0452423
GGTCAGGGACGGCTACGCAT	8.75015e-06	4.15344e-05	1.26011e-05	3.11861e-05	-4.98632	-3.48743	-7.38548	-7.4368	-4.48441	-7.34125	-3.99274	-3.87293	-8.46394	-8.18063	-3.34653	-8.74124	0.411645	-2.97067	-6.43211	-5.52403	-3.34234	-7.02532	-8.50837	-5.56263	-3.58023	-4.3574	-2.90164	-3.98586	1.85752	-2.01337	-15.527	-0.382049	0.000109648
CACGCTCTACTCGCTAACGC	0.000405184	0.000659636	1.70833e-05	3.81573e-05	-6.38731	-4.63078	-9.37995	-11.7528	-5.13798	-8.00384	-5.5527	-4.255	-12.2165	-7.1382	-4.36656	-7.67734	-0.134219	-4.80678	-10.9434	-8.95389	-5.50541	-10.7251	-9.46048	-10.5889	-4.30451	-5.78744	-4.05469	-4.90082	3.08968	-1.59234	-15.6898	-0.208344	0.00157819
GACCGTGCCGCATCTGATTA	4.55814e-07	7.7957e-06	1.11634e-05	2.88468e-05	-2.04787	-1.1714	-3.48446	-3.64045	-1.1163	-2.81348	-1.74966	-0.00087371	-4.07462	-3.82342	-1.30105	-2.6948	-0.521466	-1.21743	-3.62097	-2.17525	-1.82752	-4.2973	-3.37117	-3.53959	-1.08204	-0.584063	-1.50093	-2.35432	0.960306	-2.45467	-15.7868	-0.55903	0.000109648
ACCGTGCCGCATCTGATTAT	0.00591367	0.00743577	0.00221348	0.0027044	-7.33572	-6.11423	-8.84695	-10.9322	-6.35098	-10.7136	-6.84021	-7.69492	-7.45216	-10.3274	-4.81144	-11.9096	0.000209978	-6.77647	-8.36337	-7.15683	-7.25022	-8.54733	-9.26494	-7.7352	-5.53544	-5.75657	-6.05262	-2.9697	3.02699	-0.927814	-11.4879	0.265329	0.0734378
CCGTGCCGCATCTGATTATG	0.00110082	0.00155538	5.14192e-05	9.09582e-05	-5.45023	-4.17824	-8.43659	-8.5263	-5.77206	-8.57037	-4.28729	-3.62221	-12.7175	-10.7255	-4.44075	-9.71123	-0.195293	-4.84283	-8.21558	-5.68902	-3.98901	-6.4659	-9.34323	-5.41385	-4.01336	-4.82976	-3.79472	-4.32628	3.28479	-1.34117	-14.1911	-0.0117003	0.024962
TGATTATGGGGATGAAGCTG	0.00121276	0.00168459	1.20937e-05	3.03543e-05	-4.66778	-3.29833	-6.29968	-6.84647	-3.53541	-6.33238	-3.47781	-4.26413	-6.95875	-5.87085	-3.14493	-11.8737	1.55412	-3.1512	-7.21473	-5.86029	-2.91693	-6.26407	-5.05474	-5.59263	-4.17787	-3.56146	-2.68188	-3.10314	1.57695	-1.94337	-19.374	-0.243593	0.00157819
GAAGCTGCGGCGTCCCGATC	0.00137919	0.00208019	0.000278492	0.000407229	0.817849	1.14332	-0.03889	0.90439	0.917849	0.128537	0.213018	1.08515	-2.13165	-0.333252	1.56599	-0.454317	1.40507	1.39566	-0.729916	0.84242	0.827517	0.0723731	-0.158175	0.337609	1.33381	1.17935	1.07071	-1.18278	0.832909	-1.28474	-11.8118	0.415993	0.0500005
GCGGCGTCCCGATCTGGAAC	2.86762e-05	9.66921e-05	1.08251e-05	2.82878e-05	-1.71274	-0.690935	-3.03036	-3.0228	-0.991895	-2.85394	-1.04401	-0.529812	-4.04735	-2.5852	-0.893613	-2.97708	0.140636	-1.1231	-2.39778	-2.69592	-0.876347	-5.13502	-4.08727	-5.99343	-0.544963	-0.48113	-0.415215	-2.50885	1.13247	-2.43652	-23.5768	-0.505843	0.000109648
TCTGGAACTGGATCTGACGA	0.00135974	0.00187375	1.77599e-05	3.95388e-05	-1.68101	-1.01854	-4.49744	-4.35428	-1.37396	-3.6157	-1.48249	-0.899914	-6.16231	-1.72882	-0.576011	-6.47598	1.03478	-0.98684	-10.8749	-3.73276	-1.58283	-4.12382	-6.03129	-4.55558	-1.02225	-1.15687	-0.781551	-3.66097	2.14302	-1.80378	-27.3398	-0.127789	0.00625403
CTGGAACTGGATCTGACGAT	0.00352601	0.00452935	0.000545314	0.000727801	-6.91453	-5.36397	-8.52028	-10.4279	-7.82199	-11.1566	-6.46686	-5.74833	-8.83003	-7.92514	-5.30555	-7.88615	0.290369	-6.07501	-11.1884	-7.51777	-5.48909	-8.56183	-6.60645	-8.49942	-4.13335	-4.45783	-5.06108	-3.29307	2.82938	-1.14824	-11.585	0.247882	0.0530426
CTACTTTCAAAGCTCGAAGA	0.000364824	0.000607205	1.08251e-05	2.82878e-05	-3.41994	-1.80931	-7.29534	-10.8731	-2.01511	-6.89849	-2.42284	-1.67656	-7.9841	-4.84315	-1.82465	-8.49287	-0.397252	-1.42345	-10.9652	-4.48325	-2.14765	-5.75211	-8.32761	-4.8222	-1.78432	-2.58331	-1.63464	-5.41594	2.42658	-2.13404	-28.4355	-0.394857	0.000109648
AAAGCTCGAAGAAGGCACGC	0.0134915	0.0160396	0.0117684	0.0135677	-7.81889	-6.70632	-9.54864	-10.9297	-6.11311	-10.7889	-6.72053	-7.21061	-9.98325	-7.85728	-8.3881	-9.90009	-0.664102	-6.77641	-8.5459	-12.5772	-5.39533	-11.2101	-6.21053	-8.565	-7.63921	-8.00655	-6.14507	-3.05443	3.42354	-0.809257	-8.43775	0.848186	0.151326
CGCCATTTTGATCTCTATTT	0.0064348	0.00777473	0.00139813	0.00175102	-8.21242	-6.33557	-10.49	-8.4426	-10.5276	-11.2252	-5.48732	-5.90221	-12.3623	-10.2236	-5.24911	-9.94909	-0.437232	-7.66311	-11.0865	-12.324	-6.61885	-11.4586	-11.4167	-8.39483	-6.87106	-6.51258	-7.0337	-4.35729	3.93223	-1.04961	-10.2494	0.733167	0.0702031
CGATATCGATCGTAACAGTC	9.76732e-05	0.000175375	1.08251e-05	2.82878e-05	-4.77934	-3.29391	-7.99681	-7.41819	-4.13464	-6.9561	-3.13743	-2.53814	-9.12394	-7.21702	-2.40264	-8.25497	-0.0104302	-3.58762	-7.75604	-5.17253	-3.36331	-8.71683	-9.54796	-11.0989	-3.31835	-4.22085	-3.50955	-4.85081	2.22831	-2.27206	-17.8739	-0.385791	0.000109648
TTATCTCGCCGCGCCGTCAA	2.84755e-05	9.86837e-05	1.08251e-05	2.82878e-05	-1.04767	-0.135043	-2.54965	-1.93307	-0.552029	-2.48846	-0.141825	0.217974	-3.83993	-2.62059	-0.705131	-2.1981	0.406408	-0.119754	-4.89444	-1.40211	-0.541219	-4.68784	-2.30123	-3.37322	-0.00555801	-0.668509	0.169841	-2.53172	1.0963	-2.25025	-18.6755	-0.47054	0.000109648
CGATCAGAAATTTGTCTCGC	0.00926858	0.0110462	0.00335485	0.00404748	-8.67887	-6.72194	-10.6622	-11.3618	-6.66578	-8.76222	-10.9816	-8.55662	-12.3863	-9.94885	-5.86072	-12.0511	-2.55724	-6.98858	-11.0601	-9.11971	-7.85622	-10.8091	-11.9379	-11.1747	-6.50885	-6.74809	-5.76597	-4.02393	3.8734	-1.00945	-9.67854	1.02314	0.0982842
TCAGAAATTTGTCTCGCTGG	0.00227907	0.00304552	1.17554e-05	2.98153e-05	-3.44308	-2.61444	-5.82682	-10.7068	-3.18505	-4.44244	-2.6984	-2.87096	-8.00691	-5.38314	-2.14329	-5.44118	0.162096	-2.54159	-11.0588	-3.60025	-2.36507	-6.01997	-7.24512	-4.66356	-2.99317	-2.94636	-2.17923	-3.48275	2.68836	-1.41412	-20.6944	-0.140647	0.000109648
AAATTTGTCTCGCTGGCGGA	0.0143215	0.0166489	0.00755405	0.0088626	-8.75424	-5.91491	-10.9245	-10.837	-6.52638	-11.1809	-10.7013	-4.99698	-12.1786	-10.3414	-3.96514	-12.1435	-2.25813	-10.8946	-11.1694	-7.9064	-6.92011	-11.1513	-11.5883	-11.2219	-4.84341	-5.73458	-8.35799	-4.86855	4.48724	-0.992012	-8.84945	1.4563	0.134166
GAAGGCTTCGCCACCTACGC	0.0222712	0.0255382	0.0125799	0.0145839	-8.24794	-5.18894	-10.3879	-7.37008	-10.2445	-10.866	-8.42384	-3.93443	-11.9504	-10.1119	-4.32509	-11.9653	-3.1697	-5.3194	-10.4715	-5.87843	-10.9053	-10.7658	-11.1702	-11.2044	-5.10451	-7.10633	-4.60809	-4.46547	4.72889	-0.883172	-9.55247	1.8421	0.151563
CGCCACCTACGCCGGTTTCC	0.00193903	0.00278311	0.000192906	0.000288675	-2.7163	-1.88042	-4.22094	-6.37456	-1.77006	-6.35109	-2.60753	-1.88042	-3.88687	-3.09363	-2.5366	-3.57419	-1.57848	-2.60124	-4.81432	-2.71353	-1.58992	-7.61529	-2.5591	-7.59016	-2.79831	-1.37453	-1.72139	-2.33408	1.97585	-1.18128	-14.8055	0.0481656	0.0421223
CAGGAAGCCTTTCACATCGC	3.78118e-05	0.000100414	1.10788e-05	2.87007e-05	-4.16751	-2.925	-6.45253	-6.98275	-3.15576	-4.83157	-3.74757	-2.79287	-8.06219	-6.01332	-2.3214	-6.07423	0.281094	-3.20523	-7.61746	-6.83609	-2.75447	-5.59581	-9.0665	-4.6269	-3.62775	-3.26935	-2.4026	-3.67319	1.9537	-1.8449	-15.3532	-0.3536	0.000109648
TCACATCGCCGGTTTTGAGC	0.000819773	0.00126166	4.52455e-05	8.06731e-05	-5.66901	-4.35176	-7.22906	-6.56398	-3.93647	-6.15813	-4.58366	-5.27256	-9.91274	-6.15053	-5.34627	-8.31551	0.829376	-3.99163	-10.5548	-6.80539	-5.39983	-7.57709	-8.30467	-6.2092	-4.26452	-4.46472	-3.62576	-3.11804	2.19671	-1.34756	-10.7684	-0.0484482	0.0156266
TATATTCTCAATGCTCAGCC	1.05948e-05	5.0481e-05	1.08251e-05	2.82878e-05	-1.12195	-0.181932	-3.139	-3.45077	-0.102154	-2.9953	-0.439631	0.31431	-2.56165	-2.68948	-0.346257	-4.40413	0.461004	-0.000289735	-3.43061	-1.42841	-0.151009	-5.19878	-2.195	-4.76149	-0.803479	-0.408872	-0.194371	-2.99333	1.10504	-2.64179	-21.0649	-0.551517	0.000109648
CTCAATGCTCAGCCTGGTGC	0.000432098	0.000766965	0.000119161	0.000190465	-3.07958	-2.27029	-4.4482	-6.23412	-2.41696	-4.2808	-2.69977	-1.88864	-7.25517	-4.23414	-2.35026	-4.29731	-1.62237	-1.75148	-4.66529	-2.48884	-2.11485	-6.7164	-4.17633	-4.22271	-2.76977	-3.4381	-2.22292	-2.2833	1.58464	-1.52291	-15.431	0.126504	0.0390631
AATGCTCAGCCTGGTGCAGG	0.00159586	0.0021953	0.000519351	0.000719303	-5.73928	-4.71695	-8.27345	-8.06198	-5.08545	-10.7735	-5.79249	-4.51603	-8.38441	-7.99512	-4.70232	-8.87441	-1.82015	-4.44711	-10.9686	-6.99087	-5.33595	-7.60778	-9.09722	-4.44698	-4.84847	-4.86036	-4.0763	-3.58314	2.52504	-1.48921	-13.1093	0.331678	0.065523
ATGCTCAGCCTGGTGCAGGC	0.0215956	0.0240435	0.00279516	0.00343988	-7.65438	-6.16147	-9.65726	-8.33916	-6.07761	-11.6992	-11.103	-5.60195	-11.8901	-7.04523	-6.03889	-8.22685	-0.927646	-6.312	-10.5299	-8.0594	-6.32005	-11.2141	-11.5376	-10.878	-5.30438	-7.44383	-6.56263	-3.4764	4.08027	-0.945236	-10.6869	1.15186	0.104524
AGCCTGGTGCAGGCGGGCGT	0.000311455	0.000592404	7.39996e-05	0.000125353	-1.26482	-0.815073	-3.10046	-2.39509	-0.509864	-2.19963	-1.07431	-0.586751	-3.59814	-1.73826	-0.869487	-3.42717	-0.139027	-0.4298	-4.96774	-1.09799	-1.33475	-3.2108	-4.96472	-2.99726	-0.74822	-1.17656	-1.09775	-2.20419	1.25982	-1.62586	-12.7843	0.0444278	0.0343221
CGTCGGTTTTACCCTGATGC	0.00203373	0.00287375	0.000265046	0.000388168	-3.70649	-2.58874	-4.95825	-7.5393	-2.267	-8.83674	-1.97518	-1.8872	-7.92712	-4.88174	-1.91275	-3.91059	-2.71554	-3.51149	-8.63054	-4.83521	-3.28103	-4.74954	-3.51389	-3.85575	-2.41612	-3.18465	-4.57475	-2.57408	2.43008	-1.16116	-12.5788	0.237394	0.051563
GTCGGTTTTACCCTGATGCC	3.1156e-06	2.37977e-05	1.08251e-05	2.82878e-05	-1.12439	-0.231871	-2.60903	-2.4626	-0.258259	-2.84472	-0.26046	0.156998	-3.84617	-2.42814	-0.330867	-1.53518	0.378536	0.0930229	-2.37959	-1.30128	-0.835226	-3.15414	-3.9373	-2.65138	-0.36169	0.109973	-0.594082	-2.46023	0.926845	-2.61417	-16.9221	-0.575411	0.000109648
TCGGTTTTACCCTGATGCCG	0.184377	0.197924	0.318859	0.334604	-4.09737	-3.95485	-5.13776	-7.03621	-4.23764	-2.79212	-4.97099	-4.8688	-7.06512	-1.67655	-4.12486	-7.46742	-1.32053	-1.38644	-2.4176	-6.13957	-3.72106	-8.67433	-2.53982	-4.09965	-3.82102	-5.37573	-2.84444	-1.40326	3.43089	-0.410304	-8.4574	2.58322	0.352574
TTCCGTGCAGTTGCTGAAGC	0.198423	0.208168	0.104601	0.112284	-8.89162	-7.76847	-9.7975	-10.7539	-10.5374	-10.793	-7.70948	-7.21491	-11.9051	-10.0739	-7.69904	-8.01528	-5.19425	-8.71337	-10.9158	-9.07712	-10.8168	-10.4661	-8.60097	-11.5252	-6.24421	-11.5023	-6.92127	-2.08602	3.83162	-0.489566	-6.63288	2.23591	0.251563
CGAGCGCGACCCGAATCTGC	0.0752315	0.0818372	0.0403731	0.0447954	-7.71346	-6.61702	-8.91618	-10.8551	-7.87399	-7.85157	-11.0272	-8.65095	-8.35663	-10.5683	-6.41286	-6.66533	-1.52947	-6.77976	-11.6053	-10.0219	-7.34756	-10.9556	-8.29935	-7.73353	-6.19103	-5.7237	-5.57259	-2.19071	3.73783	-0.620556	-8.27528	1.70157	0.191888
CTGCTGGCGCTCGCCGCCGA	0.0663872	0.0722027	0.0347622	0.0385139	-8.28989	-7.03251	-9.29064	-10.5282	-7.95534	-11.2505	-7.85094	-6.55751	-8.52366	-7.70743	-7.1949	-9.68018	-1.2725	-10.7972	-11.0557	-9.69982	-8.03822	-8.53743	-9.31164	-8.57714	-5.82519	-5.27025	-7.69864	-2.42671	3.39365	-0.644127	-7.39858	1.75299	0.178125
TGGCGCTCGCCGCCGAAGGT	0.0066147	0.00842849	0.00113342	0.00148781	-1.88073	-1.2743	-2.96145	-2.21286	-1.99719	-1.90953	-1.00271	-0.874989	-6.25232	-1.99125	-1.00507	-4.16828	-0.705198	-1.66152	-7.13148	-1.09639	-1.78131	-4.41878	-2.53188	-3.5014	-1.58221	-0.4142	-1.94789	-1.78362	1.8195	-0.933017	-11.2275	0.476046	0.0873638
GAACAGCAGCACCTGATTGC	0.00208501	0.00282872	0.000103007	0.000160871	-6.29515	-5.24972	-8.40669	-7.03928	-6.2348	-8.85189	-5.12632	-4.93821	-7.6215	-10.6397	-5.46717	-12.3333	-0.27819	-5.13573	-7.90145	-7.99209	-6.11085	-6.15058	-11.4157	-10.1918	-5.17973	-5.32616	-5.16973	-3.43644	2.78771	-1.23479	-15.1465	-0.0139321	0.0218761
AGCAGCACCTGATTGCCGGA	0.000662	0.0010943	4.22009e-05	7.58853e-05	-2.21827	-1.80096	-3.90145	-7.08133	-2.15554	-2.17115	-2.13872	-1.5996	-5.97104	-3.87478	-1.787	-3.88543	0.723591	-1.93129	-7.57586	-3.05341	-1.70863	-3.60762	-6.47792	-3.28312	-1.90183	-1.85962	-1.45714	-2.34568	2.32698	-1.37669	-19.5499	-0.0571393	0.0140423
TTATCCGGCCTACGAGGTCG	0.000810363	0.00121667	4.38923e-05	7.90073e-05	-5.21747	-3.91869	-7.04644	-7.03962	-4.87174	-6.11602	-3.68447	-3.56919	-7.64621	-5.18695	-4.68676	-7.89803	1.00955	-5.09133	-5.81272	-6.26406	-3.7097	-7.89619	-11.5698	-8.49703	-3.96692	-4.26797	-2.60436	-3.30962	2.08356	-1.48616	-14.3099	-0.0604512	0.0187513
TCGCGGTTTACACAATTTGT	0.00272215	0.00356037	0.00062684	0.000822187	-7.28162	-6.00395	-9.62968	-10.5222	-5.99182	-8.81494	-6.64928	-5.44851	-9.80714	-8.0249	-5.03541	-12.541	-0.738439	-6.2923	-11.2469	-6.676	-5.87027	-11.1498	-9.24653	-10.7593	-7.83453	-6.45901	-6.17555	-4.00241	3.2932	-1.22859	-10.9712	0.187137	0.0468755
CCCGATAAGCGCAGCGCCAT	0.355712	0.368995	0.454019	0.466021	-8.65609	-8.2733	-8.99998	-7.46239	-7.97187	-7.81455	-7.28499	-8.72325	-9.08115	-7.83072	-8.36916	-9.76529	-0.182739	-11.1529	-11.0308	-12.1379	-7.34818	-7.6435	-9.05235	-10.6114	-8.63613	-9.09764	-10.6181	-0.826528	3.51401	-0.17533	-6.7841	3.35595	0.390625
CCGATAAGCGCAGCGCCATC	0.349391	0.36028	0.321797	0.332476	-10.2633	-9.46935	-10.8063	-10.8452	-10.3824	-11.2827	-8.50695	-7.59982	-12.0826	-10.1249	-11.3876	-9.96648	-1.89861	-10.993	-10.7536	-10.0042	-10.9264	-11.4181	-11.5359	-11.2556	-10.8453	-11.1612	-8.30646	-1.40501	4.66647	-0.261671	-6.53188	2.92007	0.342188
GGCAGTCGCACTATGCCCGC	0.704069	0.716101	0.631578	0.64465	-0.185354	-0.289307	-0.0498474	-0.294624	0.135712	-0.309536	-0.337319	0.326695	0.315726	-0.845187	-0.265119	0.235614	-0.610662	-0.444827	-0.0514252	0.056883	-0.152699	-0.784437	-0.0380012	0.272	0.243713	-0.647012	-0.362418	0.0978398	0.544993	0.195082	-3.44155	4.12565	0.428125
CAGGCGTTTCGCCAGATGTA	4.27231e-07	7.43564e-06	1.08251e-05	2.82878e-05	-2.03792	-0.680168	-4.14623	-3.9139	-0.630213	-2.596	-1.27449	-0.0691238	-4.80418	-4.05768	-0.738459	-4.45939	-0.0592334	-0.292522	-2.98056	-4.14146	-1.47471	-5.20109	-5.3355	-2.92293	-0.768837	-0.569428	-0.904101	-3.45092	1.13904	-2.99288	-21.4692	-0.759504	0.000109648
AATCGACTCGCCTTCCCACG	0.000154328	0.000323341	2.15656e-05	4.59104e-05	-2.92293	-1.8667	-4.81167	-4.64031	-2.24196	-4.66804	-2.30648	-1.42773	-7.07284	-4.35438	-1.65662	-6.41525	0.173997	-2.39748	-6.42057	-2.8274	-3.10049	-4.4901	-8.36563	-3.54299	-1.41765	-2.03656	-1.60347	-3.15306	1.98496	-1.69129	-13.3012	-0.195457	0.0124825
CCCACGCGGCCTGTCGCGTC	0.00121795	0.00168928	7.83127e-05	0.000127141	-5.94547	-4.81886	-8.16851	-8.33242	-4.08915	-7.31976	-5.41514	-4.24096	-9.05486	-7.95637	-5.20583	-8.31041	-1.19433	-4.38926	-8.36499	-5.76849	-5.98138	-10.7164	-6.54579	-11.2823	-4.84592	-5.56819	-4.97517	-3.49158	2.48565	-1.41194	-13.8541	-0.0329079	0.0218761
CGCGGCCTGTCGCGTCAGGC	8.0504e-07	1.01881e-05	1.08251e-05	2.82878e-05	-1.0784	-0.533124	-2.05724	-1.73807	-0.662921	-1.42308	-0.407632	-0.265532	-2.04663	-2.40288	-0.778709	-1.94073	-0.391548	-0.681401	-2.14573	-1.44345	-0.551499	-2.68941	-2.75697	-2.14185	-0.522817	-0.158988	-0.803202	-1.54874	0.537825	-2.74828	-16.5984	-0.745819	0.000109648
CAGGCAGGTCAACACTCCGC	0.0683902	0.0746541	0.0340735	0.037866	-8.76248	-7.29349	-9.93763	-10.8657	-7.86964	-8.98501	-7.88965	-5.47789	-9.96532	-10.0252	-6.93142	-12.229	-1.25498	-5.67465	-11.2155	-9.96238	-10.3816	-10.3492	-9.1656	-8.4028	-8.04739	-11.3523	-7.49368	-2.85257	4.00435	-0.665837	-7.68406	2.2642	0.182813
AGGCAGGTCAACACTCCGCC	0.000109746	0.000240483	0.000101908	0.000164585	-4.29777	-3.16659	-7.49643	-8.49172	-2.77832	-7.25669	-4.27569	-3.27033	-9.00661	-4.48363	-3.36965	-6.31843	-0.914378	-4.05252	-8.8067	-4.05726	-4.52867	-7.70323	-7.77431	-8.53794	-3.10541	-2.96945	-2.41056	-4.21444	2.2498	-1.78136	-13.608	0.0406115	0.0281259
CAGGTCAACACTCCGCCGGG	4.89855e-05	0.000145853	1.08251e-05	2.82878e-05	-0.858366	-0.124617	-2.41569	-1.38626	-0.229399	-3.23855	-0.227068	-0.292154	-2.82265	-2.30322	-0.253783	-4.65039	0.046078	0.0716086	-2.93887	-1.06367	-0.543998	-2.3545	-2.36682	-1.71491	-0.0550894	0.109003	-0.02206	-2.29152	0.859724	-2.47931	-21.557	-0.448362	0.000109648
CCGCGCCTCGCGCTCGTTAG	0.00040992	0.000725129	1.19245e-05	3.01122e-05	-2.25264	-1.67202	-3.60151	-3.4312	-1.47623	-3.24871	-1.68267	-0.771651	-5.37023	-3.77953	-1.70975	-2.35376	-0.790248	-1.79965	-6.8454	-3.9586	-2.05338	-5.21156	-3.09182	-2.84002	-1.56905	-1.88031	-1.75168	-2.10086	1.22816	-1.66626	-15.2797	-0.241378	0.00157573
GACCGCCTCCTGCCAGCGCA	2.8644e-07	6.33122e-06	1.09097e-05	2.84283e-05	-2.30007	-0.836808	-3.22896	-3.35732	-0.817307	-2.79711	-1.72315	0.0959379	-3.0949	-2.60765	-0.822696	-4.08672	0.454353	-0.768799	-4.23898	-2.94951	-2.04367	-3.5995	-3.05793	-3.75719	-0.470188	-1.10378	-0.98143	-2.46021	1.03248	-2.408	-17.3472	-0.608906	0.000109648
CATATTCATCGCCAGATCGT	8.3323e-05	0.000204752	3.49278e-05	6.57484e-05	-3.64057	-2.23541	-4.72725	-4.839	-3.69482	-3.83244	-2.54065	-1.21445	-7.51701	-4.73182	-0.9333	-6.94687	-0.222913	-2.72591	-3.67759	-4.20556	-1.97564	-4.6753	-4.6718	-7.11053	-2.04422	-3.21042	-2.39429	-2.90602	1.81943	-1.63647	-12.6828	-0.175239	0.012502
AGATCGTCGGCAATGCGCTC	0.000800399	0.00120562	9.85252e-05	0.000153618	-6.64052	-5.3351	-9.05897	-6.56231	-5.56534	-7.89846	-6.1751	-4.13875	-8.97002	-7.76119	-6.11137	-8.79786	0.0641293	-4.09651	-10.9502	-9.28754	-5.76885	-10.8478	-11.9069	-10.6655	-5.25298	-6.20584	-4.99759	-4.0367	2.80918	-1.39317	-13.6637	-0.0365236	0.017189
CCGCTGAGATAAGCACAGCG	0.0019653	0.00258952	1.53074e-05	3.54223e-05	-4.05031	-2.58278	-5.52027	-4.53072	-2.7757	-7.11799	-3.67438	-2.12531	-8.13974	-5.92828	-2.43822	-5.29085	-1.16352	-3.27451	-10.9	-4.27786	-2.86983	-4.46227	-6.54562	-4.97625	-1.72391	-3.9048	-2.31941	-3.04076	1.87186	-1.60436	-15.1231	-0.16375	0.00312815
CGCTGAGATAAGCACAGCGC	0.168498	0.179444	0.0884251	0.0958622	-4.98442	-4.5614	-5.56969	-4.8604	-4.00212	-4.87483	-4.84781	-4.16722	-6.62599	-4.72283	-7.67773	-6.94175	-5.03456	-4.72649	-6.50551	-5.06581	-3.74199	-6.53246	-6.29256	-4.69701	-4.20483	-4.51246	-5.94031	-0.894547	1.53229	-0.53828	-7.25854	3.29737	0.25429
GCCGCCGCCAGCGTTTGTGC	0.000683977	0.000984271	1.66605e-05	3.7622e-05	-6.25061	-4.95037	-9.05466	-8.36888	-5.66186	-10.6221	-5.31777	-3.81101	-9.9557	-9.94779	-4.61853	-6.46019	-1.415	-5.49181	-8.5906	-9.84899	-4.57039	-11.2846	-7.91485	-8.5411	-5.09937	-4.87487	-5.5985	-4.34763	2.50807	-1.75964	-16.4988	-0.184463	0.00312815
GCCAGCAGTTCGCAGTGCGA	0.00717967	0.00896132	0.00308583	0.00378659	-6.06449	-4.98348	-7.3896	-6.21137	-6.64347	-6.33491	-5.95079	-6.76986	-9.83355	-6.18141	-4.24053	-7.68326	0.113054	-5.26593	-11.5667	-8.26613	-4.63711	-7.21089	-9.21199	-5.59493	-4.54002	-5.28434	-4.61478	-2.48004	2.69404	-0.855858	-9.62623	0.51206	0.10625
CGCCATCGCCTCATCGCTTC	3.09542e-05	0.000103898	2.27496e-05	4.7181e-05	-1.92948	-1.39983	-3.06609	-3.7118	-1.75297	-2.86131	-1.73406	-0.716403	-3.15937	-3.19483	-1.66008	-3.55455	0.665986	-0.804164	-3.03798	-1.9785	-1.78374	-2.60589	-2.03234	-3.85241	-1.12198	-1.77537	-0.712456	-1.80945	1.01672	-1.73922	-16.2895	-0.131941	0.0109398
GGCAATCACGATCTGCGTTT	0.00505557	0.00639409	0.00104479	0.00133413	-7.57117	-6.43089	-9.3311	-10.6817	-6.18142	-7.3147	-7.10451	-6.51216	-9.72703	-10.1658	-5.45507	-11.7467	0.0989587	-7.28924	-10.9064	-9.92333	-7.26554	-7.70988	-8.29609	-8.56089	-5.81927	-7.14072	-6.37467	-3.11296	2.81348	-0.990189	-11.6653	0.388536	0.0733233
CGATCTGCGTTTCGGCATTG	6.04147e-06	3.0714e-05	1.08251e-05	2.82878e-05	-2.76739	-1.64951	-5.07204	-4.46435	-2.10278	-5.35242	-1.83098	-1.48265	-6.6816	-4.7533	-1.79322	-3.67345	0.0941642	-1.55754	-5.98076	-3.32134	-2.02201	-7.15263	-4.71682	-5.67184	-1.10942	-2.05734	-1.09921	-3.53802	1.41904	-2.57399	-18.2633	-0.555116	0.000109648
GCGATCAGCGCCTCCACCTG	2.15543e-05	7.04485e-05	1.08251e-05	2.82878e-05	-2.9282	-1.86778	-4.65459	-4.25776	-1.72478	-3.87185	-2.03433	-2.07643	-4.79307	-5.14862	-1.81343	-4.55487	-0.433111	-1.8902	-7.1502	-3.60006	-2.37479	-6.17546	-5.12712	-3.56742	-1.46104	-1.74808	-1.98104	-2.86484	1.23559	-2.42477	-17.4747	-0.523303	0.000109648
GCCGTCAGACCGTAGCCGTG	2.65037e-05	8.33355e-05	1.36159e-05	3.28434e-05	-2.88221	-1.89176	-4.30526	-4.37385	-2.50469	-3.02013	-2.46884	-1.35395	-3.74151	-3.9811	-1.79794	-5.15187	-1.65288	-1.69437	-4.30312	-3.66364	-2.08683	-6.62923	-5.13034	-4.46132	-1.3527	-2.75015	-1.95629	-2.37555	1.05909	-2.22753	-13.2889	-0.346076	0.00468556
CCGTCAGACCGTAGCCGTGC	0.0397677	0.044661	0.0281319	0.0314945	-7.95765	-6.94431	-9.75436	-10.6475	-5.88326	-8.78918	-6.77241	-6.7344	-12.2873	-10.4805	-7.58492	-12.1154	-0.904975	-7.85394	-11.4038	-9.19368	-7.24022	-6.87815	-7.13737	-11.0059	-7.28337	-11.7991	-6.51618	-3.0327	4.2869	-0.676689	-9.1998	1.7533	0.171875
GTTCCATCAAATCGCCGCGC	8.60411e-06	3.3853e-05	1.83519e-05	4.06283e-05	-4.32044	-2.87753	-7.50699	-8.37526	-4.36774	-7.03454	-3.11537	-2.33339	-8.39741	-6.92623	-3.34474	-7.51995	-0.407844	-2.19137	-8.73145	-4.28498	-3.15852	-7.73758	-7.93473	-5.67044	-2.73384	-3.57597	-2.44676	-4.63702	1.9051	-2.28675	-14.6449	-0.265863	0.00936305
TTCCATCAAATCGCCGCGCA	0.00361734	0.0047926	0.00189253	0.00240042	-4.74826	-4.03638	-6.16675	-6.49708	-5.23537	-5.03069	-4.31045	-3.10767	-6.8226	-5.00393	-3.72469	-4.8842	0.213107	-4.27132	-6.03817	-4.00866	-4.70289	-7.44411	-6.93373	-8.69006	-3.4287	-4.68465	-3.95354	-2.16773	1.91655	-0.980617	-11.3602	0.686886	0.106084
GGCGACCAGCTTCAGCGCGT	0.00963519	0.0116987	0.00567167	0.00673221	-7.06748	-5.77052	-8.66709	-8.18663	-6.22959	-8.67954	-8.81105	-5.80496	-12.1695	-8.05751	-4.8222	-11.923	-1.30335	-5.27331	-7.27245	-9.86561	-8.15737	-10.9254	-6.61305	-7.07196	-6.1853	-5.8103	-5.28193	-2.90711	3.45725	-0.893727	-10.4329	0.872619	0.11875
GTCGGCAAAATCCAGCACGC	0.0299462	0.0338267	0.00636727	0.00758592	-7.51919	-5.79999	-8.74644	-11.1368	-10.5007	-7.76793	-6.84042	-8.57213	-8.86677	-7.9783	-5.6063	-7.45543	-0.161911	-5.54681	-10.4401	-12.5354	-5.69088	-8.63697	-9.24811	-7.76912	-6.0613	-5.70061	-4.72421	-2.90658	3.71681	-0.805292	-12.7706	1.59488	0.137286
ACGCCGGCGATCACCGCCGC	0.000374101	0.000601851	2.15656e-05	4.54395e-05	-4.71324	-3.01277	-7.86872	-7.38722	-4.43293	-5.94992	-4.39973	-2.44118	-8.893	-5.1746	-3.01047	-8.28102	-3.01998	-4.04745	-11.1526	-8.21038	-2.9909	-8.43354	-4.80493	-8.41753	-3.02311	-2.49901	-2.2907	-4.53974	2.23212	-1.89462	-15.5943	-0.103242	0.0109227
GGCGATCACCGCCGCTGGCC	0.737344	0.748444	0.636001	0.648392	-0.0255754	0.0325954	-0.0851926	-0.280822	-0.413631	-0.117574	-0.150473	0.194833	-0.477461	0.305553	0.251037	0.581613	0.0559641	-0.353157	-0.327887	0.761934	0.797549	-0.00643872	-0.016698	-0.299759	-0.0513051	0.43956	-0.0223573	-0.0856891	0.571911	-0.141244	-3.9463	3.30591	0.432813
CTGGCCAGGCGCCAATAGAA	0.000868688	0.0012757	2.2073e-05	4.56313e-05	-4.47169	-3.68044	-6.70563	-8.33099	-4.0212	-6.8291	-4.24913	-3.84641	-8.48786	-5.67976	-3.29264	-7.35685	-0.155618	-3.92982	-10.9878	-4.6632	-3.85692	-6.47373	-6.40957	-4.76264	-3.03902	-3.61518	-3.57891	-3.31472	2.24408	-1.39142	-13.7689	-0.105951	0.00625403
GAAAGGCCGCTGACGATATC	0.000457264	0.000704099	1.08251e-05	2.82878e-05	-4.74134	-3.50976	-7.58599	-7.45754	-4.06156	-6.47566	-3.62444	-3.24424	-9.1046	-10.6007	-3.63118	-8.19203	0.225131	-3.70005	-6.76066	-7.83299	-3.38102	-11.2689	-5.24176	-5.77147	-3.61314	-3.85185	-2.85432	-4.33525	2.41014	-1.85205	-22.6621	-0.320191	0.000109648
ACGCATAAGCTCACGCGCCC	0.000240238	0.000462397	4.32158e-05	7.83416e-05	-4.9734	-3.98293	-7.17018	-7.46364	-4.97933	-5.33118	-4.6596	-3.80468	-5.03251	-7.91621	-3.78777	-5.29542	-1.34635	-3.84515	-8.59717	-9.01905	-3.83947	-6.33613	-8.37112	-7.53406	-3.84436	-4.33888	-4.34545	-3.3029	2.18268	-1.47138	-13.6103	-0.0500678	0.020282
GCAAACAAAGCTGTACCGCC	0.000118315	0.000268501	0.000311221	0.00045277	-4.69476	-3.19953	-7.46655	-8.35417	-5.10141	-8.71694	-2.93333	-2.76463	-8.51904	-6.51797	-3.44031	-7.29741	0.265729	-3.22792	-6.43612	-3.12809	-4.27564	-6.25581	-9.37839	-8.62454	-3.17507	-4.29625	-2.08775	-4.26129	2.55328	-1.61388	-11.5666	0.377999	0.0531255
CAAACAAAGCTGTACCGCCC	7.61313e-05	0.000180024	1.19245e-05	3.00792e-05	-4.31153	-2.76512	-6.21688	-6.97165	-2.92918	-6.35981	-2.97971	-1.63414	-4.83631	-7.84079	-2.38454	-9.49086	-1.50957	-2.69968	-6.19097	-5.70023	-3.62931	-5.46949	-8.3848	-4.72476	-3.30646	-4.03579	-2.09257	-3.58156	1.79499	-2.00512	-13.8034	-0.384189	0.00157819
CCGGGTATGTTGTAACGCCT	0.000563499	0.000921519	0.000144786	0.000221912	-6.06246	-4.64283	-10.5101	-10.9379	-7.03575	-10.7313	-4.95592	-3.97489	-11.7994	-10.1371	-4.73352	-6.04857	-1.01804	-4.48086	-10.9487	-12.1125	-4.10358	-5.83707	-12.0971	-10.8477	-5.79555	-5.53652	-4.43534	-5.66277	3.86023	-1.39825	-14.5067	0.0396205	0.029642
CGGGTATGTTGTAACGCCTC	0.00179056	0.00245086	2.88387e-05	5.65596e-05	-4.46911	-3.49665	-7.37602	-11.53	-4.32422	-4.49995	-3.41933	-3.90277	-6.50164	-7.0176	-2.47571	-4.88922	-0.506528	-4.13744	-10.947	-7.29994	-3.97893	-7.03983	-11.4203	-8.60615	-3.5641	-3.26438	-2.27934	-4.3738	2.99483	-1.39681	-14.5313	-0.0697878	0.0109398
GGGTATGTTGTAACGCCTCG	9.12224e-07	1.141e-05	1.17554e-05	2.98255e-05	-1.33023	-0.533299	-2.95349	-2.33237	-0.477745	-3.27609	-1.04556	0.478524	-3.11777	-3.21819	-0.44975	-2.35243	0.472111	-0.553509	-3.96698	-1.42197	-1.20258	-3.55777	-2.32062	-2.85753	-0.458783	-0.937118	-0.595251	-2.36992	0.965022	-2.43827	-17.7475	-0.510218	0.00157573
GGTATGTTGTAACGCCTCGG	8.03686e-06	3.95887e-05	1.08251e-05	2.82878e-05	-2.85123	-1.35429	-4.19693	-4.18349	-1.24818	-4.37965	-0.868902	-0.448055	-7.03114	-3.98347	-1.47328	-3.2737	-0.750459	-2.24044	-5.83358	-3.83475	-1.67458	-4.18251	-3.50787	-5.72047	-1.63605	-1.8658	-0.967753	-3.02614	1.16849	-2.59421	-17.6631	-0.620104	0.000109648
GTAACGCCTCGGGGGAATCC	1.26867e-05	5.6383e-05	1.48845e-05	3.49525e-05	-2.71465	-2.01501	-5.51574	-6.4811	-2.24	-5.27188	-2.37467	-2.08934	-5.39038	-3.6099	-1.52164	-6.94601	1.27536	-1.9191	-4.60783	-2.76285	-2.2186	-5.81323	-7.12768	-5.77158	-1.92858	-2.62894	-1.55435	-3.69301	1.68674	-2.02733	-14.976	-0.216628	0.00624428
GCCTGCGCCAGCTCGCTTCC	0.14527	0.156984	0.208349	0.220901	-4.55866	-4.19649	-4.77836	-5.03338	-4.57205	-4.97555	-5.66404	-4.64525	-4.34806	-6.03911	-4.77523	-4.38226	-0.567483	-2.91548	-5.05085	-4.26311	-3.36919	-7.74968	-3.57736	-5.20381	-6.32402	-3.43861	-4.04899	-0.789695	1.94557	-0.381274	-6.78765	2.22252	0.327613
GCGCCAGCTCGCTTCCCGGC	4.80539e-06	2.9267e-05	1.09097e-05	2.84286e-05	-2.95857	-1.70838	-3.93333	-3.81688	-1.82127	-3.53083	-2.57741	-1.62283	-3.584	-3.93147	-0.721034	-3.34974	-0.295301	-1.55401	-5.11401	-4.13401	-1.85861	-4.73663	-6.01289	-3.77868	-2.49954	-2.50972	-1.12433	-2.41439	1.19829	-1.99309	-14.4265	-0.458595	0.000109648
GGCAGGTTTTGCAGCATCCC	4.39888e-05	0.000134312	1.10788e-05	2.87081e-05	-0.293695	0.257532	-1.28381	-0.902506	-0.0166497	-1.25046	0.452223	0.681641	-2.89321	-1.49013	-0.135614	-0.751305	0.825934	0.219045	-2.16016	-0.786902	-0.0746715	-2.12592	-0.440189	-1.34382	0.283354	0.382711	-0.110679	-1.54763	0.750702	-1.93497	-13.0485	-0.34641	0.000109648
GGATGCTGCGTTCCCTGTCC	6.71927e-06	3.47585e-05	1.08251e-05	2.82878e-05	-1.42598	-0.377013	-3.13766	-2.61354	-0.474381	-2.46444	-0.628928	-0.378811	-3.59504	-2.53786	-0.710882	-3.21023	-0.0482167	-0.246189	-5.40346	-2.16722	-0.744715	-3.48485	-3.08286	-3.88572	-0.263923	-0.310246	-0.304825	-2.70125	0.775966	-3.57182	-27.1827	-0.759563	0.000109648
CTGCGTTCCCTGTCCCGGAA	0.000327295	0.000599225	0.000123812	0.00019445	-4.44694	-3.5437	-5.79703	-5.13461	-3.55545	-6.74581	-3.54634	-3.87027	-8.53393	-5.12194	-3.04925	-6.02256	-1.13289	-4.562	-7.2154	-4.00946	-3.93839	-7.1146	-5.0937	-5.27528	-3.30735	-4.3841	-2.51752	-2.48934	1.76462	-1.41656	-10.7079	0.135554	0.0406256
ATTTACGCCTCCCTGCCCCA	9.67359e-05	0.000221173	4.07632e-05	7.46298e-05	-4.58909	-3.1488	-7.55222	-4.87221	-3.9022	-6.3765	-2.56882	-4.30814	-8.83925	-4.63708	-2.1504	-5.27588	0.0444208	-3.16654	-8.75968	-8.21932	-4.0403	-7.84657	-9.28529	-8.71239	-3.11761	-4.53983	-2.7221	-4.33684	2.5417	-1.6143	-10.9207	-0.0516791	0.0171621
TTTACGCCTCCCTGCCCCAC	1.89919e-06	1.67364e-05	1.47154e-05	3.46468e-05	-2.29424	-1.2815	-3.62781	-3.40009	-2.19437	-2.37149	-1.49766	-0.7652	-4.41288	-3.15501	-0.500573	-4.39304	-0.143074	-1.12581	-4.61084	-3.68246	-1.46819	-3.11153	-5.00253	-3.38144	-2.12117	-1.33778	-1.22849	-2.51661	1.12076	-2.20721	-13.9563	-0.492478	0.00312815
CACGGGTCGCTTACCAGACG	0.000752236	0.00121864	1.08251e-05	2.82878e-05	-0.655131	0.158627	-1.70054	-1.57807	0.269834	-1.46773	0.213233	0.365839	-2.78787	-1.37303	0.0751519	-1.71852	0.88776	-0.0410647	-6.45943	-1.46098	-0.0524794	-2.05931	-1.61561	-2.07801	0.0686001	-0.078507	0.458464	-1.97848	0.62757	-3.42099	-39.3228	-0.298519	0.000109648
TACCAGACGCGGCCCCCGCG	9.43276e-06	4.76349e-05	1.08251e-05	2.82878e-05	-0.696478	0.363108	-1.51173	-1.34198	-0.384429	-2.33406	0.0699768	0.722705	-3.19175	-1.09778	0.424559	-1.23325	0.739869	0.471258	-3.22575	-1.0031	0.0677277	-1.58205	-1.44054	-2.89529	0.304344	-0.366312	0.926361	-2.02016	1.00114	-2.0413	-17.2163	-0.489687	0.000109648
CGTCGCGCAGCCATTCATTA	1.65318e-05	6.33135e-05	1.08251e-05	2.82878e-05	-2.8937	-1.72419	-4.28582	-5.10413	-1.58769	-3.77387	-2.23042	-0.963472	-7.0467	-3.58547	-0.989786	-3.7733	-0.101403	-1.83475	-6.22947	-3.41591	-2.44441	-4.84492	-4.00943	-4.73102	-1.97807	-1.90027	-1.58765	-2.83989	1.40458	-2.14276	-17.6168	-0.459997	0.000109648
GTCGCGCAGCCATTCATTAA	0.00176603	0.00240869	5.90306e-05	0.000100256	-6.30943	-4.91138	-8.34005	-7.13336	-5.58973	-7.23366	-4.8021	-4.83477	-12.2315	-7.00885	-5.30637	-8.36369	-0.429767	-4.63868	-10.7855	-7.87141	-5.38294	-10.5529	-11.7623	-6.72575	-4.88031	-6.33753	-4.26657	-3.61861	3.12215	-1.2944	-14.8912	-0.0889117	0.0156022
TTAAGGGCAAACGCGCCGTG	2.08681e-05	6.67828e-05	1.08251e-05	2.82878e-05	-3.97611	-2.44933	-5.67523	-8.24488	-3.19674	-4.81788	-2.66682	-2.26332	-5.13583	-8.02702	-2.384	-5.23824	1.25041	-1.7718	-5.01432	-4.91546	-2.68085	-6.4316	-7.48452	-6.34123	-2.33969	-3.15701	-2.46939	-3.48912	1.90864	-2.04606	-17.7327	-0.436397	0.000109648
TTTCCACCTGCGTATCCGCC	0.000558535	0.000962495	2.98536e-05	5.90092e-05	-1.09361	-0.430754	-2.17293	-1.51862	-0.562857	-2.82475	-0.605065	-0.0143812	-5.32297	-2.43246	-0.455368	-2.34851	0.372351	0.386432	-2.17527	-1.26074	-0.428982	-2.24626	-0.976687	-1.79879	-0.204117	-1.19795	-0.662225	-1.76153	0.976751	-1.74341	-15.2071	-0.0923491	0.0156266
TCCAGCGCATCACGCGATAA	2.29947e-06	1.80546e-05	1.08251e-05	2.82878e-05	-1.93454	-0.823506	-3.93454	-4.22171	-1.24264	-3.39852	-0.843249	-0.7587	-4.44431	-3.65574	-0.298276	-4.77843	1.94687	-0.94838	-6.44153	-2.30372	-0.789934	-5.25249	-3.3899	-3.58573	-0.92642	-1.5672	-0.435948	-3.36077	1.37473	-2.36226	-21.0154	-0.600483	0.000109648
GCATCACGCGATAACGGCTG	2.04657e-08	1.92071e-06	1.08251e-05	2.82878e-05	-1.8337	-0.361308	-3.32917	-4.13566	-0.441568	-3.2155	-1.45825	0.074575	-3.57347	-3.71974	-0.1573	-2.28388	1.28841	-0.330796	-3.57837	-3.41751	-0.619318	-2.84416	-2.26768	-3.23322	-0.469632	-0.61512	-0.245045	-2.95982	0.980937	-3.04409	-23.9025	-0.913105	0.000109648
GCTGCGGCGCGCGAATCAGC	0.00140008	0.00187786	0.000365939	0.00050336	-7.82949	-5.53309	-10.7978	-10.3888	-7.89588	-10.9601	-6.10419	-4.48966	-12.2883	-10.0309	-6.81482	-11.8716	-1.85086	-4.89495	-10.2479	-11.981	-4.72335	-10.6982	-11.8905	-6.72054	-5.30055	-8.1201	-5.91723	-5.32166	3.49932	-1.47469	-12.7698	0.204545	0.0390631
GGTCCAGATCGCTTGCCGCG	0.000464259	0.000697056	1.37851e-05	3.3065e-05	-6.52121	-4.83232	-9.202	-7.47299	-6.0287	-9.07901	-5.49488	-3.66114	-9.71605	-7.96288	-4.38401	-8.37578	-0.154016	-4.43511	-10.294	-8.39963	-5.30861	-11.3128	-11.3256	-11.2306	-5.3735	-5.25587	-4.49095	-4.6742	2.69892	-1.70599	-15.6359	-0.284656	0.00157819
TCGCTTGCCGCGTGGATCAC	0.00552829	0.00711726	0.00889366	0.0105645	-1.03983	-0.494779	-1.37372	-1.239	0.142319	-1.65189	-1.17151	-0.272129	-1.99769	-1.33064	-0.872751	-0.897725	0.215	-0.516281	-1.89595	-0.626554	-1.52292	-1.73218	-1.39071	-0.890454	-0.0880094	-1.21656	-0.48313	-0.78574	0.797883	-0.955862	-7.88873	1.00645	0.157813
CGCGTGGATCACCGGAACCC	0.00375042	0.00478755	0.00199782	0.00252649	-5.49977	-4.36553	-7.88627	-7.42618	-4.71407	-6.66061	-5.0939	-3.89812	-9.66489	-8.21363	-4.86327	-4.64758	-1.79858	-3.96265	-8.39417	-5.70047	-4.13536	-8.60928	-9.2996	-8.57	-4.78941	-8.64717	-3.83407	-3.46555	2.68798	-1.17109	-10.8716	1.1973	0.0998442
CCGGTAATACCCCACGTCCA	2.8721e-06	2.2959e-05	1.13325e-05	2.91238e-05	-1.71498	-0.963965	-3.12601	-3.15419	-1.50275	-2.87443	-1.37449	-0.79423	-4.84852	-3.02062	-0.274733	-2.97539	0.581784	-0.441239	-3.90201	-1.80386	-1.36661	-4.48302	-2.92564	-3.28429	-1.19566	-1.52057	-0.230051	-2.46939	1.19779	-2.1079	-20.2808	-0.378357	0.000109648
AGTAATAACGCCACCTGAAC	0.000176314	0.00036287	1.20091e-05	3.02443e-05	-1.43167	-0.942272	-3.5274	-2.02828	-1.01863	-3.57003	-1.18118	-1.09713	-3.49851	-2.51621	-1.32273	-4.08761	0.628195	-0.897306	-4.13584	-1.5029	-0.787969	-4.09821	-3.26934	-6.69621	-0.373892	-1.17703	-0.130593	-2.69618	1.39768	-1.89818	-16.2806	-0.166943	0.00157819
AATAACGCCACCTGAACCGG	8.48887e-06	4.39348e-05	1.09097e-05	2.84302e-05	-4.18749	-2.89806	-6.26805	-5.93922	-3.23745	-6.28213	-3.30296	-2.47287	-7.47493	-6.25519	-2.02239	-7.0634	1.0386	-2.76423	-4.96394	-4.88561	-3.58117	-7.20046	-4.90861	-6.98019	-3.44406	-3.57882	-1.94919	-3.54751	1.62176	-1.99911	-14.3508	-0.356521	0.000109648
AACCGGTGGCTGCGAAATAA	1.56927e-05	5.31133e-05	1.08251e-05	2.82878e-05	-4.38683	-3.04879	-7.0883	-8.24419	-3.46546	-5.0067	-3.12224	-2.57192	-7.75882	-7.98686	-2.02306	-6.78896	1.18972	-3.23963	-8.39975	-5.61421	-3.76004	-5.21287	-7.80205	-7.11727	-3.15961	-3.43584	-2.46897	-4.27297	1.99103	-2.06156	-15.1706	-0.428994	0.000109648
ACCGGTGGCTGCGAAATAAA	0.000439914	0.000683251	1.56456e-05	3.60341e-05	-4.89671	-3.5745	-7.57426	-11.397	-4.34739	-6.6156	-4.30476	-4.30273	-8.01948	-7.80599	-3.39072	-5.85656	0.205011	-3.31361	-8.50542	-5.03968	-3.12301	-8.77209	-9.29852	-6.08724	-3.62403	-4.65349	-2.38559	-4.1306	2.59241	-1.61927	-12.9873	-0.216307	0.00157819
GGCGAGCGCAACAGCGCCTG	0.000539871	0.000933592	0.000659146	0.000900962	0.660017	0.919234	0.0424406	0.5169	1.10933	-0.108071	1.10234	1.76892	-0.0568178	0.0545515	0.924934	0.549386	0.899159	0.821214	-0.360507	1.04529	0.71538	-0.536373	0.00984129	0.468495	0.67491	1.07127	0.660914	-0.809336	0.578451	-1.3016	-11.515	0.625973	0.0780034
TGTGGCGCCACCAGCGACTC	0.000610762	0.00103284	0.000144616	0.000224242	-2.38531	-1.55871	-3.28864	-4.68665	-1.9155	-2.53114	-1.53117	-2.18463	-5.96469	-2.79732	-2.09592	-3.08275	0.0250414	-1.1465	-5.70899	-2.21238	-2.82908	-3.59945	-2.94746	-4.07356	-1.573	-1.26347	-1.33005	-1.86873	1.45707	-1.31546	-12.3089	0.0247912	0.0281259
GTGGCGCCACCAGCGACTCT	0.00108394	0.00146335	1.55611e-05	3.58233e-05	-5.99147	-4.61878	-8.39033	-7.62751	-5.39553	-6.53138	-5.19323	-4.51822	-8.43092	-8.17341	-3.89841	-8.83251	0.639398	-4.29459	-11.217	-6.56981	-5.09306	-11.234	-9.53626	-8.30559	-4.70202	-5.23996	-4.22246	-3.92615	2.39914	-1.66476	-16.1424	-0.169492	0.00312815
TGGCGCCACCAGCGACTCTG	8.78803e-06	3.93892e-05	1.08251e-05	2.82878e-05	-1.7033	-0.464485	-3.25501	-3.65512	-0.26777	-3.08444	-0.847921	-0.515863	-3.05684	-3.28439	-0.123106	-4.96448	1.12672	-1.06226	-6.41835	-2.77935	-0.695918	-4.43924	-2.40644	-3.13138	-0.410167	-1.17688	-0.00352762	-2.94199	1.21981	-2.49888	-18.7487	-0.561805	0.000109648
CAGACCCGAACAACCGTATC	1.08724e-05	5.16805e-05	1.08251e-05	2.82878e-05	-0.994886	-0.176867	-2.80647	-2.79897	-0.057756	-2.49717	-0.591667	0.642769	-3.25279	-1.565	-0.228155	-2.79986	0.56333	-0.0502278	-4.44857	-1.41556	-0.283505	-3.59959	-1.45221	-3.77873	-0.596436	-0.235168	-0.166901	-2.66273	1.12683	-2.28692	-22.7516	-0.439611	0.000109648
TAGCCCAGCCAGCCGCCCGC	0.00218587	0.00305063	0.000712934	0.000966267	-3.79921	-2.88475	-4.88488	-5.94416	-4.75749	-3.84666	-2.47497	-3.0426	-5.98042	-4.8273	-3.27872	-4.95125	-0.249349	-2.88112	-4.0041	-4.18981	-2.13775	-5.9861	-3.32935	-8.74211	-2.94841	-3.87144	-1.86678	-2.17534	1.90882	-1.11554	-9.56242	0.474746	0.0858037
CTTCATGCCGCGCACGCCGA	2.8061e-05	8.97112e-05	6.41894e-05	0.000109661	-4.51911	-3.26135	-6.20716	-4.07914	-4.78887	-6.69986	-3.82504	-3.04582	-7.36958	-5.49319	-2.90039	-5.75083	-1.02624	-3.33975	-7.18581	-5.46163	-3.32706	-7.20966	-6.34872	-6.45375	-4.15068	-3.29039	-2.42193	-3.00228	1.55155	-1.85417	-11.2144	0.0259946	0.0281259
TTCATGCCGCGCACGCCGAC	0.00150186	0.00203173	0.000122713	0.000192361	-5.83902	-4.67205	-8.52061	-10.5854	-4.93667	-8.789	-6.07987	-4.6058	-5.27835	-7.0395	-5.5865	-8.96762	-0.439888	-4.94392	-8.40337	-7.17469	-5.24983	-11.0076	-8.5318	-10.7315	-3.99419	-4.4046	-4.05693	-3.98743	2.86026	-1.38418	-14.9524	0.0804562	0.0327621
ACATCACGCCGCACGACCAC	0.0109839	0.0132461	0.00401146	0.00480901	-5.493	-4.8494	-6.24243	-5.75838	-5.45479	-10.9303	-4.61737	-3.97106	-8.87472	-5.90323	-4.99422	-5.34529	-0.985588	-4.91365	-8.61161	-5.62499	-6.07331	-8.42796	-6.00563	-5.71404	-4.38393	-5.10576	-5.23603	-1.7862	2.52119	-0.804639	-11.2342	0.361545	0.095164
CACGCCGCACGACCACCGGC	0.000382408	0.000653149	2.88387e-05	5.6975e-05	-3.64631	-2.53014	-4.90935	-5.49807	-3.77509	-4.88834	-2.83112	-1.29529	-5.02228	-3.9712	-2.20662	-5.04771	-0.566362	-2.77793	-8.6651	-4.36573	-3.0776	-7.19822	-3.62349	-4.61696	-1.87926	-2.61726	-2.46131	-2.55262	1.59795	-1.63926	-15.5188	-0.19205	0.00781572
CCGCACGACCACCGGCAGGC	9.28494e-05	0.000202281	1.88593e-05	4.1195e-05	-4.56115	-2.92076	-6.02514	-5.57485	-3.18059	-6.49702	-2.64732	-1.98864	-9.07311	-6.48369	-3.73023	-6.10631	-2.03241	-4.44368	-5.65821	-4.61508	-3.09802	-5.92934	-5.22752	-8.53374	-2.98657	-2.63973	-3.02742	-3.13535	1.5831	-1.94966	-12.9961	-0.344861	0.00469288
TGAAGCCAGATAAGATCGTG	3.62849e-06	2.60463e-05	1.09942e-05	2.85657e-05	-3.70962	-2.4054	-6.45481	-7.5415	-2.40001	-6.31485	-2.69178	-2.21184	-5.13542	-4.54806	-2.12168	-5.44944	2.17331	-2.43345	-7.65574	-7.71096	-2.88037	-5.4982	-7.75471	-6.80608	-3.22319	-2.61076	-1.43857	-4.30033	1.71886	-2.36074	-15.4015	-0.478227	0.000109648
GAAGCCAGATAAGATCGTGC	0.219929	0.230887	0.21307	0.223691	-9.06335	-8.23593	-9.83916	-8.3652	-7.88454	-10.9605	-11.338	-8.52404	-8.97486	-10.545	-8.76069	-9.73308	-0.465978	-10.5659	-8.75104	-11.9797	-10.3533	-8.55139	-11.9138	-11.0627	-7.72563	-7.98323	-6.20168	-1.69914	4.24327	-0.327131	-6.34942	2.81395	0.318253
ATCGTGCGGGCGTAATGTTG	0.000587758	0.000857982	1.77599e-05	3.90972e-05	-6.90472	-4.92479	-8.92743	-8.27986	-5.32829	-11.3151	-3.93559	-5.10781	-7.99607	-10.9467	-4.77999	-8.22422	1.05966	-6.53336	-11.3074	-9.0109	-5.35027	-8.59102	-9.19842	-8.63302	-5.0755	-5.0297	-4.32669	-4.18383	2.5459	-1.73072	-15.0787	-0.225639	0.00312815
GGTCATGTTTTACATTCCTG	0.00739267	0.00920434	0.00447296	0.00544754	-6.57957	-4.71342	-8.79392	-7.47407	-5.60849	-7.77987	-4.82884	-5.48618	-12.1323	-9.66191	-3.58562	-9.44677	-1.06746	-4.61817	-10.7383	-12.9776	-8.26592	-2.30906	-8.37772	-7.68088	-3.70344	-6.54391	-4.0664	-4.19849	4.01189	-1.00108	-8.02589	1.1602	0.125
GAGGTCAGCGAGATAAACAG	3.00102e-05	8.79365e-05	1.16708e-05	2.96848e-05	-3.04278	-1.60541	-5.32031	-7.42145	-2.09689	-3.30887	-2.34897	-1.45464	-6.1805	-3.89547	-1.45793	-4.21988	0.194432	-1.30218	-6.11938	-3.27897	-1.73916	-5.8633	-5.32663	-5.66433	-1.44452	-2.83959	-1.80138	-3.5462	1.78043	-1.9788	-16.667	-0.315368	0.00157573
AGATAAACAGCGGCAGCGAC	2.76653e-05	9.49572e-05	1.08251e-05	2.82878e-05	-1.1503	0.0201854	-2.79036	-2.2757	0.102588	-2.11791	-0.289683	-0.011256	-3.26969	-3.47933	0.338837	-1.43355	0.687123	0.0283764	-5.63882	-1.94851	-0.0336761	-4.42686	-2.90965	-2.67953	0.0800234	-0.779359	-0.036656	-2.79158	1.08943	-2.57203	-21.8694	-0.549847	0.000109648
GCGGCAGCGACAGGATACAC	1.91863e-06	1.3622e-05	1.08251e-05	2.82878e-05	-2.88351	-1.42488	-5.12916	-5.06218	-2.01672	-4.42283	-1.46291	-1.14207	-6.49281	-4.97615	-1.36447	-4.94943	1.04722	-1.421	-6.51133	-3.74985	-1.4671	-5.75579	-4.18356	-7.71392	-1.7068	-1.60409	-1.06581	-3.87756	1.41378	-2.79059	-24.5768	-0.747307	0.000109648
GACCGAGCTTAACAGCAGCA	0.000508743	0.000805041	8.00887e-05	0.000132173	-5.2015	-3.82993	-7.58406	-10.6855	-4.26451	-7.76761	-4.95484	-5.44726	-8.36314	-5.884	-2.9201	-9.03374	0.0217192	-4.25892	-5.84736	-6.0125	-3.74767	-8.63605	-8.32178	-4.94184	-3.46667	-3.99299	-3.08658	-3.78828	2.59202	-1.43668	-14.2855	-0.0143142	0.023402
AGCAGCACGGCTTCTGCATC	0.000636085	0.00105321	3.82261e-05	6.95839e-05	-4.94902	-3.7181	-5.95349	-6.15619	-3.46814	-6.01715	-4.77646	-4.21622	-6.71818	-6.28468	-3.59209	-7.92452	0.93719	-4.72412	-5.56909	-5.16856	-3.92882	-5.49678	-5.27289	-6.70954	-3.32255	-3.94764	-3.17414	-2.30239	1.3697	-1.61124	-14.7505	-0.142992	0.0109227
CCGGCGACTGTACGCCGAAG	0.670113	0.683174	0.601733	0.615027	0.0667284	0.11805	-0.0100924	0.186757	0.0682632	0.15639	-0.827162	0.180569	-0.152798	-0.316125	0.207781	-0.63402	-0.0678398	-0.152913	-0.311132	0.100637	0.354932	-0.379323	0.424127	0.255404	0.25159	-0.35051	0.383903	-0.0947595	0.503032	-0.176519	-4.68105	3.37103	0.416537
CAGAGCAATCATCAGAATCG	0.000559233	0.000805055	1.08251e-05	2.82878e-05	-5.46864	-3.83888	-7.98655	-7.65138	-4.7728	-6.63942	-3.49194	-2.91887	-6.66372	-7.19653	-4.14133	-9.71304	-0.729091	-3.67924	-10.938	-6.60459	-4.36078	-8.72386	-11.7742	-8.78539	-4.31958	-4.63761	-2.94073	-4.32505	2.38886	-1.89842	-17.4474	-0.307978	0.000109648
GAAAATCAGCACGATGCCCC	0.0001339	0.00028447	0.00019409	0.000285915	-6.27721	-3.85188	-7.6295	-6.72785	-7.07687	-8.85796	-3.9772	-3.54461	-8.02315	-7.14313	-3.27544	-6.64988	0.703857	-4.02177	-8.5855	-6.72988	-4.79379	-7.07264	-9.49923	-8.84563	-3.88539	-4.13526	-3.497	-3.80768	2.16995	-1.76345	-17.219	0.123738	0.0358821
ACGATGCCCCAGGCAATCGC	4.35577e-06	2.09535e-05	1.08251e-05	2.82878e-05	-3.49462	-1.78407	-6.26489	-5.99888	-1.5994	-4.92294	-2.25423	-1.10627	-6.69377	-5.51218	-2.34653	-6.74567	-0.857119	-1.63093	-8.71212	-4.9275	-1.65468	-5.15725	-7.40236	-7.09937	-2.16285	-2.37643	-1.80615	-4.43122	1.35809	-3.31675	-24.5523	-0.769332	0.000109648
TGCCCCAGGCAATCGCAGGC	7.14643e-06	3.80721e-05	1.15862e-05	2.9543e-05	-3.39831	-2.27265	-5.02087	-5.366	-3.11916	-5.06834	-2.89613	-2.41712	-6.03403	-3.76126	-1.81754	-4.97155	0.592718	-2.93911	-6.81764	-6.0158	-2.37514	-4.04097	-4.67271	-4.71041	-2.20783	-2.10644	-1.82442	-2.84637	1.285	-2.08584	-17.0349	-0.4337	0.000109648
CGCAGGCTGGATCAGCAGTT	0.000754652	0.00120457	0.000170241	0.000257195	-4.54909	-3.58461	-6.08091	-4.30967	-3.44308	-4.61722	-4.94787	-3.47138	-8.25201	-8.02481	-3.44685	-5.39416	-0.34784	-4.09624	-6.20018	-5.34236	-4.0007	-8.49655	-5.93407	-8.8458	-3.36315	-4.31458	-2.80899	-2.88073	2.35108	-1.19688	-12.4534	0.165037	0.0468024
GATCAGCAGTTTGGCGATAG	0.000170637	0.000352783	2.9769e-05	5.8518e-05	-4.05482	-3.18241	-5.88241	-6.11233	-4.18065	-5.36741	-3.4449	-3.15851	-8.96968	-6.93945	-2.54171	-7.85704	-0.168471	-3.16912	-5.83091	-3.90997	-3.09964	-5.00462	-4.84834	-6.49195	-3.78648	-3.32884	-2.85229	-2.85273	1.95726	-1.52189	-15.48	-0.126117	0.0140423
CAGCAGTTTGGCGATAGTGG	0.000638932	0.00107264	4.34695e-05	7.95991e-05	-3.02915	-1.96202	-6.20986	-8.46173	-2.65387	-4.10942	-1.87137	-1.55814	-8.50243	-3.69054	-1.73647	-6.53942	-1.77207	-2.41937	-7.60174	-2.86846	-2.6137	-5.9877	-8.45099	-3.52167	-3.31227	-1.80903	-1.87406	-3.94914	2.3797	-1.49989	-19.7078	-0.0841416	0.00937768
TAGTATTAATCTGCAGCTTA	0.012265	0.0142415	0.00116023	0.00148496	-7.91696	-6.32614	-9.82797	-8.36126	-6.37631	-11.0779	-6.09435	-6.66593	-8.90505	-10.658	-5.18412	-12.5114	0.00186584	-6.43639	-11.2449	-9.97234	-10.2372	-8.60928	-9.28673	-10.6594	-6.16923	-6.72804	-6.87354	-3.58611	3.65457	-1.0664	-11.8731	1.06044	0.0717632
AGTATTAATCTGCAGCTTAC	0.0105361	0.012769	0.00297064	0.00357165	-6.61342	-5.85694	-7.89776	-10.0074	-6.02572	-6.81519	-6.48716	-6.17785	-12.6785	-6.06428	-5.7184	-11.674	-0.56208	-5.98097	-10.8921	-7.54732	-6.0684	-7.19236	-7.36077	-7.64295	-6.29288	-5.76214	-5.30969	-2.30179	3.24845	-0.845488	-13.6029	0.356647	0.0889238
TCTGCAGCTTACGGGCAGAG	9.9729e-06	4.98241e-05	1.08251e-05	2.82878e-05	0.74738	1.36897	-0.288717	-0.235629	1.32289	-0.559651	1.0375	1.79341	-1.51477	0.275889	1.50133	-0.112241	1.81488	1.41419	-0.321387	0.514934	1.2694	-1.71486	-0.0344502	-0.630127	1.25022	0.995744	1.43342	-1.67402	0.659263	-2.53167	-21.0416	-0.551707	0.000109648
ACGGGCAGAGAGGATCACCC	6.14842e-11	2.8395e-07	1.08251e-05	2.82878e-05	-1.56721	-0.2609	-2.98772	-2.74483	-0.195918	-3.01478	-0.688234	-0.0352623	-3.26904	-2.70659	-0.346969	-3.26812	0.885581	-0.188178	-3.8047	-2.86466	-0.363573	-3.55223	-2.74446	-2.77861	-0.651422	-0.348227	0.187287	-2.80264	0.562002	-5.02202	-40.4238	-1.66687	0.000109648
CAGAGAGGATCACCCCGGTC	0.00102032	0.00159051	6.21597e-05	0.000106828	-2.47724	-1.5014	-3.18388	-2.98552	-1.05322	-5.49858	-2.45279	-1.34899	-6.48593	-4.62	-2.50412	-3.29033	-1.02715	-1.26778	-2.69257	-2.83965	-1.86711	-3.65515	-2.32031	-2.88606	-1.60454	-1.97891	-1.33626	-1.72891	1.25533	-1.32357	-13.0288	-0.0237047	0.023402
CACCCCGGTCAGGAACAGCG	0.00699122	0.00886477	0.00817396	0.00974514	-2.93153	-1.99974	-4.07942	-3.21644	-1.81089	-2.33282	-1.68399	-3.32968	-3.28038	-5.5118	-1.73191	-7.21895	-0.623474	-2.78861	-2.17533	-7.5826	-2.24629	-6.62152	-5.27844	-2.79276	-3.0942	-1.68569	-3.21848	-1.99667	2.3949	-0.866069	-10.7025	0.514581	0.142188
CCCGGTCAGGAACAGCGCGG	0.00270963	0.00370472	0.00117224	0.00152775	-3.01038	-2.49533	-4.64733	-8.62817	-2.76235	-5.26294	-2.58668	-4.75782	-4.13336	-5.76146	-2.1587	-4.48886	-0.847347	-1.94445	-6.86833	-2.87156	-2.93459	-4.24983	-2.837	-4.97005	-2.41276	-2.85348	-1.93326	-2.27848	1.94701	-1.1195	-10.319	0.553548	0.0904839
GGTCAGGAACAGCGCGGCGG	2.32889e-07	5.60823e-06	1.08251e-05	2.82878e-05	-1.23278	-0.215435	-3.10326	-3.33941	-0.0935206	-3.01508	-0.255941	0.126621	-3.45142	-1.8772	-0.464144	-2.87872	0.397719	-0.25396	-3.55201	-2.1448	-0.70095	-1.75821	-3.71664	-3.34479	-0.0913667	-0.317746	-0.251124	-2.86152	0.74517	-3.51971	-25.3114	-0.904474	0.000109648
GCGGTCGCAGCCAGCCCCAG	3.69621e-05	0.000118822	3.4505e-05	6.59388e-05	-0.175692	0.254649	-1.20732	-1.68825	0.396833	-0.431917	-0.203196	1.10643	-1.79311	-1.04463	-0.0945141	-0.719411	0.592177	0.0651641	-2.03662	-0.110992	0.120272	-1.38535	-1.35621	-0.559774	0.0915	0.64968	0.360813	-1.44887	0.774474	-1.65077	-12.0502	-0.110729	0.0109398
GATTGCCGCCAGTACCAGTT	2.10565e-06	1.88526e-05	1.08251e-05	2.82878e-05	-0.449215	0.44966	-2.24491	-2.81922	0.555586	-1.88007	0.423648	0.577952	-2.07352	-2.76813	0.24471	-2.07379	1.04057	0.43937	-3.9366	-0.860276	0.192909	-2.58494	-1.22106	-2.54589	0.628169	-0.00591462	0.415383	-2.73071	0.81675	-3.14287	-24.157	-0.775952	0.000109648
ATTGCCGCCAGTACCAGTTC	3.53485e-05	0.000106823	2.35107e-05	4.86774e-05	-3.78745	-2.94938	-6.29049	-5.98279	-3.33067	-3.71075	-3.04727	-2.36603	-7.93065	-5.38956	-2.3144	-6.69283	1.25528	-3.36347	-7.76286	-5.13625	-2.68979	-6.44579	-7.76297	-5.93942	-3.02184	-3.80078	-3.00137	-3.52819	1.75599	-1.83712	-18.9614	-0.137465	0.0124825
GGGCATTTTGATGCCGATAG	0.00118486	0.00178943	0.0036056	0.00441918	-1.17503	-0.915654	-1.73345	-1.72867	-0.870152	-0.92075	-1.14153	-0.514786	-1.63557	-2.08802	-1.65487	-1.77187	-0.958625	-1.17022	-2.14174	-1.66342	-0.876781	-1.92874	-1.76147	-0.921271	-0.119523	-0.44217	-0.952252	-0.80325	0.642928	-1.23956	-11.9339	0.74177	0.101563
GAGAGAATCACTCCCAGCAG	0.000115053	0.000273916	1.08251e-05	2.82878e-05	-0.622925	0.0798554	-2.12819	-2.08359	0.0575445	-2.48623	0.0738775	-0.0579048	-4.79169	-1.47773	0.0843156	-2.27078	0.482314	0.284939	-2.24716	-0.895529	-0.0318659	-2.97758	-1.21593	-1.28264	-0.274376	0.475647	0.0591724	-2.14871	0.883314	-2.41521	-22.2064	-0.38614	0.000109648
AGCAGCGGCCCCATCACAAT	0.00263101	0.00351615	0.000704223	0.000920931	-7.79056	-6.3178	-10.1121	-8.50845	-7.86915	-10.5501	-6.11885	-5.91151	-9.89469	-9.92377	-5.93131	-9.56203	-0.453033	-6.70598	-11.3252	-12.3656	-7.2788	-11.137	-11.8122	-7.14234	-5.63432	-6.3271	-7.53501	-3.94413	3.34092	-1.11515	-12.7727	0.307961	0.0562504
ATCGAGCGCCACATCAGCAC	0.00110069	0.00157089	1.34468e-05	3.25005e-05	-5.87074	-4.57516	-7.67943	-10.7226	-4.97831	-6.38234	-5.05809	-4.59914	-7.42786	-8.03596	-4.29961	-7.97263	1.34698	-5.06127	-10.8239	-6.70135	-5.27148	-7.01033	-7.52136	-8.71631	-4.08805	-4.72764	-3.84779	-3.23806	1.96577	-1.62735	-19.4661	-0.192302	0.00312815
CACCGGCAGCATCGACAGCG	5.10025e-06	3.15664e-05	1.08251e-05	2.82878e-05	-1.47389	-0.232436	-3.5389	-2.22063	-0.497243	-2.5009	-0.284053	0.0698622	-4.58824	-2.09905	-0.438934	-4.10397	0.859612	0.132458	-4.53727	-2.46997	-0.914804	-3.5028	-5.67022	-3.56867	-0.182423	-0.670972	0.0886282	-3.32779	1.33505	-2.43942	-17.8554	-0.580977	0.000109648
CAGCATCGACAGCGTGGAGC	0.000724925	0.0011015	6.80797e-05	0.000110244	-7.07168	-5.52088	-9.15443	-8.44056	-6.13972	-8.73712	-5.08174	-5.78121	-9.6723	-10.5652	-5.57077	-11.5528	0.256308	-5.2496	-8.46734	-8.81224	-5.98067	-8.95527	-11.5807	-7.62822	-6.78492	-5.52541	-4.96819	-3.90183	2.56243	-1.50971	-13.7366	-0.13236	0.0124825
GGAGCCGGAATTGCCGCCTT	0.00280662	0.00369218	0.00191147	0.00241957	-6.10329	-5.20633	-8.25993	-8.33583	-5.21283	-7.792	-6.26225	-3.55224	-8.83015	-7.08219	-4.68752	-9.81359	-1.08838	-6.13369	-10.7322	-5.63258	-6.08626	-8.64395	-9.34872	-5.13771	-5.30351	-5.96637	-3.47433	-3.33801	2.7119	-1.08421	-9.90248	0.366802	0.1
TTTCACGTTCCAGAATCAGC	0.0243577	0.0275184	0.0108017	0.0124957	-8.29134	-6.54208	-10.1096	-10.3307	-10.1921	-8.95735	-8.40994	-5.61236	-11.6251	-9.82117	-5.76152	-12.0472	-0.730979	-8.64414	-10.9398	-7.33343	-5.86487	-10.5419	-11.4717	-8.46904	-6.70065	-6.302	-7.43827	-3.45519	4.09924	-0.88152	-8.57454	1.00247	0.134375
TCCAGAATCAGCAGGCAGAA	9.80943e-06	4.8776e-05	1.13325e-05	2.91234e-05	-0.866243	0.150483	-2.69176	-3.22835	-0.294348	-1.6631	-0.758553	0.184198	-5.1255	-2.37984	0.584838	-2.77004	1.29195	0.659272	-3.76976	-0.974732	-0.259187	-3.39791	-2.5566	-2.08107	0.152946	-0.664935	0.23068	-2.83033	1.20668	-2.23932	-13.1862	-0.359324	0.000109648
CGTCATCAGCACCGAACCGC	0.008956	0.0109705	0.00543064	0.00645637	-7.5143	-6.22539	-9.19252	-10.8131	-6.62466	-8.8091	-6.38796	-7.20351	-9.6856	-7.96541	-5.58762	-8.78993	-0.078452	-7.27262	-11.0703	-11.9821	-6.61223	-6.7229	-11.6843	-7.32122	-5.20616	-8.84612	-5.27948	-3.08491	3.39222	-0.847153	-8.25303	0.845193	0.1125
CAGCACCGAACCGCAGGCAA	2.13402e-05	7.90428e-05	1.08251e-05	2.82878e-05	-1.53472	-0.496999	-2.66292	-2.45164	-0.713024	-3.08054	-0.392605	0.0854594	-4.67875	-2.86865	-1.1126	-2.10412	0.556951	-0.506136	-4.79474	-1.80763	-0.852625	-3.76978	-2.23783	-2.26474	-0.455529	-0.496333	-0.487637	-2.2959	1.11494	-2.12247	-22.2311	-0.509328	0.000109648
CGAACCGCAGGCAATGGAAA	0.00123717	0.00178927	0.000232655	0.000333104	-6.15475	-5.15058	-8.07101	-8.44983	-6.5829	-8.74847	-5.18047	-4.96439	-8.44814	-8.01835	-5.59379	-8.4023	-0.307144	-5.01029	-11.0283	-5.93339	-4.90853	-7.57796	-8.31266	-6.42448	-4.69366	-5.80093	-5.39444	-3.00709	2.09254	-1.27775	-13.4576	0.108386	0.0436823
GCAGGCAATGGAAACGGCGA	1.5691e-05	4.69045e-05	1.08251e-05	2.82878e-05	-3.21659	-2.07139	-5.47375	-6.81738	-2.22114	-5.78398	-2.57182	-1.84192	-6.26153	-8.13998	-1.73136	-5.34263	0.62676	-1.89744	-5.6162	-3.87595	-2.61816	-4.50416	-5.34595	-4.80799	-2.5392	-2.29741	-1.80451	-3.47474	1.39399	-2.44719	-21.2371	-0.572549	0.000109648
GGAAACGGCGACGGAAAGCG	1.11533e-06	1.03176e-05	1.15862e-05	2.95424e-05	-2.63782	-1.52342	-5.08281	-5.4166	-2.28098	-5.28197	-2.21023	-0.791856	-5.27454	-4.74	-1.54815	-5.83659	0.370908	-0.925168	-6.74231	-2.75983	-2.40634	-4.91351	-4.65059	-4.38524	-1.48364	-1.91069	-1.3163	-3.5268	1.32055	-2.5404	-18.3442	-0.589489	0.00157573
AACGGCGACGGAAAGCGAGG	0.418939	0.431782	0.473759	0.485218	-10.5263	-10.2	-10.7937	-10.7173	-10.7704	-11.2698	-11.2938	-7.84443	-12.267	-10.1711	-10.6398	-11.931	-4.33042	-10.5771	-11.2105	-12.9129	-10.6177	-8.6389	-9.39535	-11.3292	-10.7328	-11.3811	-10.7036	-0.769006	4.76647	-0.12946	-4.99267	3.55451	0.435257
CTTCGCCCAAGACGCTGCCA	0.000906982	0.00127667	0.000129563	0.000199035	-5.84459	-4.59021	-8.02562	-8.1309	-4.96014	-7.83548	-6.18779	-4.28385	-8.9326	-5.75837	-5.55102	-8.89418	-1.10169	-4.28335	-10.9572	-7.23516	-4.7439	-8.84499	-8.36127	-5.77078	-4.67119	-4.67226	-3.76256	-3.5223	2.31371	-1.51571	-12.3142	0.0046278	0.026522
CCCAAGACGCTGCCAAGGAT	0.00257857	0.00350921	0.00168711	0.00217459	-3.98748	-2.80458	-4.63459	-4.4806	-2.7595	-5.0382	-2.80214	-2.44927	-4.31016	-4.4283	-1.7425	-6.03275	-1.4443	-5.95791	-4.97309	-3.71854	-3.04093	-4.40969	-4.57903	-5.1279	-3.83516	-2.87972	-2.87052	-1.86232	1.20588	-1.44002	-11.4871	1.89267	0.101404
AGACGCTGCCAAGGATCGGC	1.73803e-05	6.54624e-05	1.08251e-05	2.82878e-05	-2.74445	-1.36016	-4.33655	-3.48075	-1.54448	-3.00502	-1.32277	-0.43474	-6.88778	-4.37468	-2.30327	-4.29974	-0.410069	-1.30244	-5.00039	-4.20452	-1.86745	-6.89607	-4.57058	-3.82192	-1.20687	-2.45653	-1.30577	-2.99469	1.28051	-2.2945	-16.6541	-0.474777	0.000109648
AGGCCCAGCGCCGCATAGTT	0.00162063	0.00206035	1.08251e-05	2.82878e-05	-3.69277	-2.64857	-5.51584	-4.84055	-2.36674	-5.28092	-2.72145	-2.99666	-6.24567	-6.55024	-3.02368	-5.31714	0.411916	-2.7607	-10.5309	-4.35349	-2.20909	-5.70545	-4.89645	-6.13626	-2.66621	-2.92015	-2.46636	-3.03535	1.37948	-2.25381	-24.0954	-0.279488	0.000109648
CGCATAGTTCGGCAGCGCGA	8.89265e-05	0.000216757	0.000260732	0.000381485	-3.37965	-2.19611	-4.42095	-4.67292	-2.81367	-5.02234	-3.93671	-2.00805	-5.02041	-3.38182	-1.90874	-4.1581	-1.05472	-1.61562	-4.21531	-2.90237	-3.37527	-5.37381	-4.07801	-5.18965	-2.72968	-2.36131	-1.56555	-2.14353	1.26281	-1.58343	-10.9851	0.311475	0.0452423
AGTTCGGCAGCGCGACGGTC	0.000284434	0.00055196	1.11634e-05	2.88431e-05	-1.4687	-0.807829	-2.87919	-2.08487	-0.770179	-3.68841	-1.07744	-0.428156	-6.05635	-2.93005	-0.815726	-4.01061	-0.138221	-1.20313	-2.18624	-1.62273	-0.658094	-2.96988	-2.9957	-2.32717	-1.30546	-1.06577	-0.524023	-2.04658	1.02223	-1.88346	-17.0754	-0.234973	0.00157573
GTTCGGCAGCGCGACGGTCA	1.98872e-06	1.81434e-05	1.08251e-05	2.82878e-05	-1.93775	-1.10983	-4.48286	-4.6786	-1.32192	-5.31398	-1.28654	-0.450044	-4.74375	-3.94082	-1.02926	-6.51913	1.261	-0.952831	-5.20271	-2.18963	-1.5487	-3.64677	-4.40724	-3.23148	-1.26542	-1.44269	-0.510663	-3.48849	1.42999	-2.45652	-17.7603	-0.463053	0.000109648
CGCGACGGTCAGGGTCAGCA	3.28602e-05	0.00010626	1.08251e-05	2.82878e-05	-1.97324	-1.08797	-3.13527	-2.82219	-1.12178	-3.02681	-1.23058	-1.54444	-6.02422	-3.17862	-0.811703	-3.10822	-0.32142	-1.06653	-3.52268	-2.64262	-1.17968	-3.27648	-2.45342	-4.16982	-0.526269	-1.06925	-1.2686	-2.16872	0.769463	-2.83852	-25.841	-0.482433	0.000109648
GACGGTCAGGGTCAGCACGG	0.00059692	0.000975312	9.62418e-05	0.000155356	-3.86558	-2.876	-5.04215	-4.60993	-3.35519	-4.83123	-3.567	-2.18991	-7.24266	-5.17978	-2.70325	-4.59186	-0.382775	-1.86482	-8.43216	-3.68731	-4.074	-5.71684	-7.11994	-4.15242	-3.74076	-2.99755	-2.64648	-2.45363	1.84133	-1.3387	-11.6513	0.0324539	0.0296883
GTCAGCACGGCGGCGTCCTG	6.3822e-06	3.67164e-05	1.08251e-05	2.82878e-05	-1.34863	-0.450552	-3.57399	-3.89444	-0.985761	-2.4155	-0.354823	-0.0744132	-5.59529	-3.38992	-0.552295	-3.03623	1.24353	-0.274919	-4.82545	-1.71303	-0.774343	-2.57481	-4.94791	-3.84663	-0.726979	-0.843957	-0.0448798	-3.18555	1.46957	-2.16154	-16.8294	-0.464853	0.000109648
CGGCGATTTTTTAAATACGC	0.483383	0.495267	0.504327	0.51585	-10.7735	-10.3223	-11.1015	-10.1664	-7.90809	-8.41041	-11.2805	-11.4216	-13.0305	-10.2017	-11.362	-12.8638	-3.12008	-10.8101	-11.1492	-12.1873	-10.3163	-10.9883	-11.8926	-10.4837	-11.237	-11.3134	-11.1024	-0.995835	5.10367	-0.182568	-5.00544	3.33289	0.407813
CAGAAAATAGATTGCCGCGT	0.294091	0.304939	0.307859	0.318184	-10.4957	-9.62617	-11.3087	-10.7038	-7.65311	-10.9497	-11.0872	-10.8428	-12.0007	-9.91842	-8.54935	-12.0162	-3.33617	-8.54227	-10.5107	-12.8292	-10.6243	-10.6035	-11.9776	-10.6781	-10.8342	-11.2108	-10.9695	-2.01013	4.91679	-0.339461	-5.24154	2.46947	0.323438
AGCGTCAGCACCAGAATCAG	1.24587e-05	5.74346e-05	2.03816e-05	4.38203e-05	-0.585198	0.323743	-2.07723	-1.63651	0.285353	-2.06755	-0.592412	0.662639	-3.30986	-2.87605	0.3494	-2.04374	0.583246	0.0687555	-3.26287	-0.605393	0.16975	-2.32188	-1.97676	-0.68113	0.403157	0.561698	0.196657	-2.44529	1.06256	-2.26461	-24.6757	-0.357766	0.00936305
CTGCGCGACGATACCCGTCC	0.00239673	0.00326254	0.000720207	0.000967735	-6.32935	-4.39009	-9.0257	-6.96234	-3.16227	-11.4383	-4.84697	-3.03746	-11.8125	-10.3927	-7.17061	-8.92768	-3.99427	-6.84606	-5.35452	-8.48539	-3.85069	-11.5032	-11.8667	-6.03836	-4.19531	-5.86575	-4.53643	-4.45576	3.53273	-1.1637	-11.8302	0.339081	0.0702031
TGCGCGACGATACCCGTCCA	1.5245e-06	1.53705e-05	1.08251e-05	2.82878e-05	-1.15881	-0.0215641	-2.16275	-1.96697	0.0731827	-2.03184	-0.716628	0.472936	-4.29033	-1.68088	-0.352473	-2.12598	0.644845	0.223707	-3.34244	-1.95413	-0.567606	-3.00348	-2.12157	-2.73368	0.199522	-0.735519	-0.110687	-2.30912	0.937937	-2.56487	-26.7378	-0.650817	0.000109648
TACCGTCGCGCTGAACAGCG	1.22658e-05	5.29707e-05	1.08251e-05	2.82878e-05	-2.03629	-0.979132	-4.38928	-3.56927	-1.3193	-3.21982	-0.775605	-0.931867	-6.11935	-2.8224	-0.933765	-5.32678	0.497298	-1.12233	-6.3086	-2.72539	-1.02649	-5.3184	-4.74644	-4.00792	-1.47281	-1.04073	-0.62239	-3.54932	1.50232	-2.41598	-18.6919	-0.551813	0.000109648
GTCGCGCTGAACAGCGCGGC	0.323702	0.339459	0.457826	0.472781	-3.88214	-3.99557	-3.77767	-3.67508	-7.06677	-2.10619	-4.03216	-6.24425	-2.731	-6.07044	-4.74657	-4.28514	-3.28015	-2.93025	-4.19786	-4.20341	-6.00485	-2.53969	-3.51296	-3.94461	-3.7943	-2.17579	-3.7706	0.52424	1.92985	0.220681	-2.86495	5.25649	0.385938
CCATGACGAAAATGTTGAGC	0.00291734	0.0036811	0.000464971	0.000632549	-7.89379	-5.57027	-10.2019	-10.7629	-10.0411	-10.9333	-5.75957	-4.99719	-9.08143	-8.19708	-4.989	-11.5258	0.127869	-6.24849	-11.8227	-9.01838	-5.80083	-10.8584	-11.6872	-11.1976	-6.60872	-5.64235	-4.68425	-4.74629	3.79305	-1.30558	-12.8703	0.571364	0.048438
CATGACGAAAATGTTGAGCA	0.00655062	0.00814253	0.001207	0.00154689	-7.63126	-6.33546	-9.34031	-10.6222	-7.10512	-6.94721	-6.26416	-6.14734	-8.4044	-10.5082	-6.15177	-8.87832	0.635252	-8.93345	-11.0753	-9.10253	-6.78721	-11.2058	-9.39115	-10.613	-6.20502	-6.66987	-5.70692	-3.15931	3.03127	-1.02357	-14.9651	0.605964	0.0733233
ATTCTTGTTATCAACCATTC	0.00166355	0.00235898	0.000306993	0.000440582	-5.6534	-4.12154	-8.06009	-10.7662	-4.52548	-8.6151	-3.56025	-6.39587	-11.8607	-6.5003	-5.92033	-6.6677	-0.747415	-3.40465	-8.37871	-5.22603	-4.59547	-10.415	-9.14535	-5.59462	-4.48613	-3.98792	-3.8356	-4.07085	3.22693	-1.20306	-13.8818	0.179547	0.051563
ATCAACCATTCTGGCCTTCC	1.54703e-05	5.85734e-05	1.59839e-05	3.66337e-05	-4.37075	-2.57925	-7.01455	-6.8692	-4.22903	-5.55579	-2.65517	-2.27158	-6.34708	-4.53983	-2.49662	-7.91833	1.15082	-2.35847	-7.51707	-4.78396	-2.98387	-8.67754	-8.32985	-8.57333	-3.28121	-2.90168	-1.98514	-4.43257	2.16375	-1.96882	-17.6788	-0.286595	0.00624428
AGCAACATGATGACGAAAAT	8.79442e-06	4.40613e-05	1.10788e-05	2.87044e-05	-1.87017	-0.792923	-3.32536	-3.76026	-1.63438	-2.16734	-0.992646	-0.0723446	-4.25502	-2.19663	-0.509606	-2.95309	0.55636	-0.982274	-5.11266	-2.0525	-1.36995	-4.16994	-3.27812	-3.42753	-0.6859	-0.388248	-0.969294	-2.58595	1.24607	-1.9769	-13.1259	-0.347947	0.000109648
AATGAAGAAAAAAGTTAGCA	0.0356749	0.0407711	0.0169597	0.0195252	-7.28952	-6.22215	-9.15696	-8.38028	-7.14847	-8.8496	-7.1863	-6.39254	-10.0926	-6.57714	-5.33426	-12.6602	0.170751	-6.26801	-8.50173	-12.5796	-7.25059	-2.19477	-9.02394	-11.0581	-5.38381	-7.98137	-5.77404	-3.00228	3.9529	-0.671427	-11.0956	2.34608	0.171875
ACGCGATGATTATTATTTTT	0.0024441	0.0033024	0.000586415	0.00078246	-6.77808	-5.30374	-9.14256	-10.4186	-4.81741	-11.0952	-4.91679	-8.26239	-12.5683	-10.0394	-4.92336	-8.93239	0.198978	-5.58317	-10.8915	-6.16457	-5.80819	-7.65854	-9.34635	-7.2567	-6.57163	-5.50407	-4.99449	-3.95119	3.59175	-1.12083	-9.99797	0.411362	0.0609379
TTATTATTTTTCGGATGCAG	0.00224547	0.00302043	6.15677e-05	0.000104813	-3.80281	-2.47326	-5.86772	-4.76624	-3.20051	-3.59752	-3.70449	-3.82053	-6.09379	-5.418	-1.83984	-8.40057	-1.01625	-2.0427	-5.35703	-6.59837	-2.57242	-8.4554	-12.0716	-4.12523	-2.38853	-3.40439	-1.60661	-3.42796	2.29178	-1.44166	-11.7076	0.0100807	0.028082
TTCGGATGCAGCGGCCCGCG	0.000929459	0.00147391	8.21184e-05	0.000136017	-1.33466	-0.834772	-2.78698	-2.64771	-1.35469	-2.51232	-1.03915	-0.393969	-2.56484	-1.18216	-0.496986	-3.50602	0.301633	0.0210176	-4.23411	-1.44976	-1.03025	-5.23545	-6.59262	-2.89519	-1.03622	-1.3139	-0.702102	-2.22862	1.48456	-1.45119	-16.0529	0.0101013	0.0281259
TCGGATGCAGCGGCCCGCGC	0.00112699	0.00171953	0.000134214	0.000210967	-3.03963	-1.90691	-4.3811	-8.30913	-3.90603	-3.8545	-2.53269	-1.5488	-2.8744	-3.70205	-2.02152	-3.20789	-1.46397	-1.84694	-4.74344	-6.80984	-2.49731	-4.01418	-4.90086	-7.01885	-1.66831	-1.4688	-2.11497	-2.42475	1.85539	-1.39525	-12.7492	0.273831	0.0421881
GGGCGCAGCGAGTACGCCCA	0.27107	0.286414	0.352542	0.367133	1.83095	1.7893	1.87844	1.87492	1.73713	1.75928	0.960997	1.97508	2.28765	1.32142	1.86335	2.02049	1.3294	1.8718	2.0374	1.63564	1.92766	1.57411	1.94175	1.911	1.87616	1.68344	1.56186	0.123215	0.410285	0.280394	-2.39454	5.80311	0.353125
CGCCCACGGAGCCGAACATT	0.00130259	0.00179024	2.6217e-05	5.176e-05	-6.214	-5.00116	-8.46494	-8.48712	-5.11848	-6.60115	-5.1164	-4.29902	-8.84947	-11.0716	-5.3271	-8.73858	0.820809	-5.65299	-10.6451	-7.14733	-5.69665	-10.7212	-8.53226	-6.75955	-5.27989	-4.90194	-4.17777	-3.63775	2.45878	-1.45269	-15.8788	-0.106105	0.0109227
CACGGAGCCGAACATTCGGC	0.00280924	0.00373729	0.00114289	0.0014689	-7.02087	-5.77404	-9.35291	-8.34957	-5.77644	-7.85362	-7.16383	-4.47662	-9.67174	-7.87978	-5.18863	-9.71111	-0.83546	-6.22012	-11.4258	-5.94007	-5.80251	-11.204	-12.0177	-10.8246	-6.24903	-7.4191	-5.439	-3.81316	3.20944	-1.11164	-11.8588	0.423247	0.0780034
CGCGTACAAGCGCAGAACTG	2.82396e-06	2.22118e-05	1.08251e-05	2.82878e-05	-1.69536	-0.79813	-2.94273	-2.64012	-0.970213	-2.69896	-1.04985	0.346091	-1.96642	-4.27703	-1.30123	-3.35468	-0.437848	-0.718669	-4.05919	-2.22142	-1.35312	-4.05104	-2.38513	-3.21956	-0.681183	-0.109182	-0.901387	-2.31005	1.05716	-2.17605	-14.8982	-0.568857	0.000109648
GTACAAGCGCAGAACTGCGG	0.000128324	0.000220398	1.32776e-05	3.22867e-05	-5.74152	-3.84842	-8.31103	-6.94985	-4.26549	-10.9214	-3.77512	-3.2028	-8.74826	-6.43278	-3.53356	-8.34605	0.45173	-5.4464	-8.59587	-9.99215	-4.2267	-6.73714	-8.38831	-8.73469	-4.65232	-3.95034	-3.38611	-4.47168	2.20249	-1.96432	-16.1254	-0.360302	0.00313304
GGCGGTTGTCAGCGCCCAGA	0.0365418	0.0417607	0.0410862	0.0461886	0.475611	0.250996	0.748914	0.0502854	0.459896	0.697163	0.14712	0.96118	0.907729	0.0981993	0.468805	0.815638	-0.142219	-0.0617253	0.995365	0.755346	0.55338	0.8749	0.709858	0.415325	0.311916	-0.0718856	0.105377	0.394831	0.5106	0.773091	-2.34135	6.96587	0.21875
CCCAGACGGTTTTTCAGCGT	0.000858088	0.00124536	4.36386e-05	7.76118e-05	-6.91223	-5.20061	-9.24386	-10.3396	-4.91133	-11.283	-6.40913	-5.15296	-11.6503	-8.1908	-4.70713	-8.34133	-0.0596359	-5.5637	-10.448	-8.56266	-6.64978	-7.31433	-11.4404	-8.28616	-4.95171	-5.15796	-5.61329	-4.22779	3.1483	-1.41152	-14.9738	-0.147495	0.0140423
CCAGACGGTTTTTCAGCGTC	0.007811	0.00938967	0.000840382	0.00112161	-6.47018	-4.92258	-9.29693	-10.4566	-5.04086	-10.9177	-5.37426	-3.23498	-10.0577	-10.2293	-5.6279	-7.89524	-1.86127	-11.2683	-10.9338	-6.24501	-4.14774	-10.7668	-9.18783	-6.77353	-5.15218	-5.31252	-4.08755	-4.5696	3.49483	-1.2259	-12.0821	1.37172	0.0718753
TCGGGTCCTGACGAGCGTCG	0.000532306	0.000778471	3.01918e-05	5.78398e-05	-5.98868	-4.6527	-8.81494	-10.8125	-5.47634	-7.93686	-4.46373	-4.1771	-7.91835	-6.11367	-5.40527	-8.85254	0.812536	-5.17706	-11.0753	-9.25377	-5.04719	-11.2672	-8.56278	-8.77587	-4.14007	-5.06973	-3.45929	-4.37971	2.51724	-1.7189	-17.4618	-0.142472	0.00624428
GTCCTGACGAGCGTCGTGGA	3.81009e-06	2.55169e-05	1.08251e-05	2.82878e-05	-1.82043	-0.743891	-3.66294	-3.62927	-1.32899	-3.99564	-0.88027	-0.884034	-5.71194	-2.95534	-0.161731	-3.47752	1.2904	-0.626324	-3.29542	-2.01402	-0.860291	-4.0134	-5.85573	-3.71065	-0.659549	-1.60244	-0.219576	-3.03379	1.45338	-2.20716	-19.2902	-0.460621	0.000109648
GTGGATGGCCTGTTGCAGCG	0.0498701	0.055428	0.0408791	0.0454831	-7.79181	-6.75943	-10.0152	-10.2891	-7.10105	-6.95571	-10.717	-8.62839	-12.2922	-10.1506	-8.60353	-11.7255	-2.28323	-5.84135	-10.6475	-12.7986	-6.61634	-10.9798	-6.82316	-6.67496	-6.83567	-5.97079	-6.51833	-2.96894	4.33305	-0.589802	-8.49675	1.67685	0.220313
GATGGCCTGTTGCAGCGTGG	0.00152903	0.00200925	6.19905e-05	0.000107166	-4.60133	-3.27843	-6.70231	-6.9005	-5.16235	-5.74996	-3.63883	-4.15422	-7.72009	-10.6839	-2.94356	-4.53238	-1.6225	-3.28185	-7.72762	-6.71731	-3.29302	-6.00776	-4.70933	-7.85026	-3.06594	-3.48274	-2.58248	-3.35841	1.92674	-1.68979	-14.1359	0.00772974	0.026522
CACCAGCGTCAGATCGTGTG	2.96784e-06	2.24723e-05	1.08251e-05	2.82878e-05	-3.72493	-2.22046	-5.67505	-7.6159	-2.73419	-5.63276	-2.55168	-1.72673	-8.00493	-5.40493	-2.28615	-5.09652	1.97979	-2.13521	-7.2307	-4.52191	-2.38145	-7.2374	-5.19233	-5.26827	-2.0991	-2.66917	-1.44536	-3.86397	1.73968	-2.34074	-19.6806	-0.581744	0.000109648
AGCGTCAGATCGTGTGCGGA	3.79007e-05	0.000106601	1.08251e-05	2.82878e-05	-3.58709	-1.98383	-5.25437	-5.81522	-2.84957	-4.49648	-2.2575	-1.76924	-7.93441	-4.98126	-1.91825	-5.0472	0.957976	-1.95275	-8.83534	-3.94075	-2.99146	-5.07194	-5.07478	-6.74377	-1.85825	-2.13142	-1.86411	-3.33802	1.82593	-1.98978	-22.0725	-0.435142	0.000109648
GCGTCAGATCGTGTGCGGAA	0.000562189	0.000880804	8.87996e-05	0.000145519	-5.30585	-4.38018	-8.3758	-8.47251	-5.61566	-8.64101	-4.07828	-4.26489	-8.38546	-7.95292	-3.83236	-8.83754	0.227108	-4.70166	-10.5965	-4.82766	-4.68115	-7.19644	-11.402	-7.61396	-4.4417	-4.97471	-4.1311	-4.07817	2.70739	-1.47405	-15.0967	0.0543407	0.0327621
CGTCAGATCGTGTGCGGAAG	3.24697e-06	2.48432e-05	5.97917e-05	0.000105185	-0.0206654	0.425809	-1.08962	-1.10232	0.354298	-1.21865	0.367215	0.836552	-1.07039	-0.969362	0.0313556	-0.588989	1.0269	-0.0573171	-1.42491	0.124344	0.0930028	-1.67137	-0.662935	-1.40432	0.592988	0.696933	0.462015	-1.493	0.640464	-2.16084	-17.2149	0.0535	0.029642
TCGTGTGCGGAAGGGGCGTC	8.52942e-06	4.39703e-05	1.08251e-05	2.82878e-05	-1.88046	-0.809659	-3.11573	-2.87206	-1.25559	-2.54442	-1.37621	-0.918762	-5.10985	-4.11612	-0.405834	-2.28694	0.183069	-0.522131	-4.13896	-2.16209	-1.43163	-3.33063	-2.88173	-4.43923	-0.344163	-0.828411	-0.815184	-2.47766	1.13572	-2.151	-14.9689	-0.518809	0.000109648
ATTGCTGATGTCCAGCAGTT	2.09992e-08	1.92167e-06	1.08251e-05	2.82878e-05	-0.311306	1.39462	-1.7577	-1.51257	0.909693	-1.37853	0.67802	1.5037	-3.66489	-1.89239	1.51688	-2.55259	2.22343	1.42852	-3.25484	-1.38635	0.997371	-1.64717	-1.53865	-2.40268	1.36968	0.760071	1.66852	-3.25398	0.86635	-3.70843	-34.2034	-1.24671	0.000109648
CTGCTGATGTCATACGCCAT	0.000850794	0.0012166	3.04456e-05	5.81564e-05	-5.76844	-4.3241	-8.40054	-7.66071	-5.54167	-6.1704	-4.95803	-4.45896	-8.37597	-7.98553	-3.94723	-11.9848	0.638492	-4.30406	-8.66438	-5.99057	-4.74942	-10.6474	-8.47765	-10.8196	-3.6799	-5.04311	-3.4753	-4.26238	2.81265	-1.50695	-14.0643	-0.12849	0.00781572
CTGATGTCATACGCCATCGG	4.5044e-05	0.00013603	4.33004e-05	8.04022e-05	-1.99031	-0.728871	-3.95815	-2.90187	-0.752001	-4.10161	-1.59184	-0.551516	-6.02423	-2.99377	-0.68483	-3.95724	0.807245	-0.773214	-6.21899	-1.43272	-0.78868	-4.78889	-3.07092	-4.16025	-0.771308	-2.4534	-0.32724	-3.13079	1.66946	-1.83977	-22.0552	-0.141195	0.0187513
GTCATACGCCATCGGCGGAA	6.86583e-05	0.000140894	1.10788e-05	2.87077e-05	-6.26432	-4.02643	-9.07563	-8.09616	-5.12142	-8.79295	-4.73413	-2.65566	-8.81442	-10.3063	-4.65624	-7.27121	-0.072512	-3.84401	-8.78356	-9.36233	-5.39483	-10.3521	-9.61929	-11.0433	-2.91914	-4.02643	-3.84272	-5.21351	2.48734	-2.13704	-14.7513	-0.408958	0.00157819
CAGTTTTTCCAGCGACTCAA	0.014027	0.0163671	0.00552494	0.00653075	-8.49979	-6.79892	-10.127	-10.5734	-6.43525	-10.9029	-6.82098	-8.45213	-9.09864	-9.94712	-6.27802	-12.7635	-1.76397	-7.87678	-11.0283	-9.91597	-10.1176	-10.8661	-8.39192	-10.2878	-5.42486	-7.93139	-6.24531	-3.42851	3.56344	-0.950698	-9.23839	0.957297	0.103125
CCAGCGACTCAACGGTGCGC	7.56654e-05	0.000145904	1.23474e-05	3.07767e-05	-5.56759	-3.40807	-7.97786	-7.45978	-3.25567	-7.99218	-4.15571	-2.93059	-9.01304	-7.96522	-3.69578	-7.09597	-1.49762	-3.5576	-8.69423	-5.84351	-3.64014	-7.85913	-8.36461	-10.8852	-5.21652	-2.79895	-3.25597	-4.61931	1.88825	-2.52621	-16.9871	-0.432526	0.00157573
CAGCGACTCAACGGTGCGCA	0.000261022	0.000517696	4.24546e-05	7.78033e-05	0.220936	0.455148	-0.645252	-0.153571	0.621207	-0.753923	0.158784	0.457791	-0.600241	-0.550874	0.38469	-1.2635	0.927323	0.35973	-1.53179	0.292216	0.423137	-0.717872	-0.247818	-1.977	0.488896	0.589794	0.386457	-1.12811	0.63129	-1.68658	-16.4017	-0.0505254	0.017189
GGTGCGCAGGGTAATGCGCG	2.49869e-05	8.28728e-05	1.34468e-05	3.25209e-05	-4.57223	-3.38966	-7.097	-6.67518	-3.94908	-5.27846	-4.09088	-2.66347	-9.2306	-5.18808	-2.67658	-7.96689	-0.276695	-4.25998	-7.69469	-4.92291	-3.19039	-7.68183	-7.4867	-7.61144	-3.78542	-3.64458	-2.60407	-3.84853	2.14865	-1.79108	-14.1168	-0.279541	0.00157819
GCGCAGGGTAATGCGCGCGG	0.0844539	0.0934522	0.112573	0.122291	-0.0098098	0.167072	-0.303471	0.262325	0.191341	-1.35711	-0.100631	-0.325118	-0.745937	-1.17683	0.33564	0.0412003	0.15419	-0.187731	0.150745	0.710332	0.376608	-0.451899	-0.502755	-0.143098	0.298096	0.564678	-0.190344	-0.382367	0.674389	-0.505311	-5.7644	1.74678	0.287052
CGGACTCTTTCCCCATCGCA	0.000772567	0.00113349	9.96246e-05	0.00015845	-5.85081	-4.63733	-8.51176	-8.44694	-4.63403	-8.64671	-3.50193	-5.32944	-9.06794	-10.432	-5.94191	-5.56674	-0.950368	-4.68567	-8.49811	-6.22196	-3.89746	-8.54638	-11.5736	-8.55061	-5.18409	-5.64594	-3.27133	-4.17859	2.65752	-1.45089	-11.251	0.00594343	0.026522
CAGCACGCCTTTGTCGTTAA	4.50232e-06	2.82293e-05	1.08251e-05	2.82878e-05	-3.4636	-2.45269	-5.90564	-5.49286	-2.91701	-5.23371	-2.52335	-2.27449	-7.15234	-5.77224	-2.85686	-5.8088	1.13625	-2.41353	-7.1236	-3.83928	-2.64879	-6.77099	-7.81577	-5.02471	-2.20362	-2.85223	-2.08998	-3.61014	1.60611	-2.20199	-21.9566	-0.442257	0.000109648
CTTTGTCGTTAAAGGCGATC	0.00294154	0.00403618	0.000181659	0.000278441	-0.640641	-0.0426854	-1.90451	-1.01524	-0.37076	-2.60466	-0.80848	0.575187	-2.02816	-2.54112	-0.0373164	-1.79181	0.538277	0.462443	-6.22341	-0.195663	-0.577665	-3.17515	-0.728055	-1.51602	-0.172007	-0.0660655	0.400392	-1.92256	1.23516	-1.3882	-14.3302	0.0678888	0.0390022
TGTCGTTAAAGGCGATCAGG	0.000209964	0.000427464	5.55631e-05	9.70137e-05	-4.62561	-3.43108	-6.2986	-7.00623	-4.11322	-4.5856	-3.80435	-2.78661	-8.02832	-5.19287	-2.5391	-8.37148	0.801102	-3.95263	-7.72536	-4.9263	-3.45196	-7.8352	-6.01259	-5.02959	-2.8013	-4.78744	-3.46172	-3.19442	2.29386	-1.32991	-11.7156	-0.0604042	0.0171621
GTTAAAGGCGATCAGGCGGT	0.000428734	0.000620208	1.08251e-05	2.82878e-05	-3.96456	-2.59664	-6.55008	-5.95128	-3.01183	-5.98298	-2.84702	-2.95976	-8.02416	-7.26982	-2.2277	-8.70588	0.355073	-2.59641	-11.2748	-5.13634	-2.55601	-6.39442	-6.68175	-5.04586	-2.14338	-2.87677	-2.44969	-4.22978	2.06673	-2.24058	-21.8678	-0.367447	0.000109648
AGGCGATCAGGCGGTTGGCC	0.00268475	0.0036897	0.00821827	0.00973753	0.619153	0.759396	0.334701	0.652773	1.06152	0.135306	0.667359	1.41323	-0.0521224	0.540094	0.601386	-0.0152979	0.829537	0.51623	-0.00992516	0.720264	0.516206	-0.0429559	0.664452	0.511929	0.678327	1.02503	0.92501	-0.528011	0.512243	-1.02482	-9.52973	0.60653	0.138846
GCCGTGCGCCAGAAACGCGC	0.027311	0.0310216	0.0142138	0.0162953	-8.85191	-7.01965	-10.5477	-10.8385	-6.42435	-11.1133	-7.80516	-6.79208	-11.6347	-10.41	-8.89867	-9.93301	-2.95218	-11.6234	-10.6069	-7.71956	-9.83877	-11.4599	-11.527	-10.651	-5.49533	-7.06023	-6.14539	-3.57283	4.0801	-0.791767	-8.08914	1.68902	0.151563
CCGACAATCAGTCCAATCAC	9.72463e-05	0.000239271	1.08251e-05	2.82878e-05	-1.91017	-1.23912	-3.41859	-3.2949	-1.62096	-2.09178	-0.927767	-0.545567	-6.21161	-3.06939	-0.989458	-2.5828	-0.0903225	-1.38036	-4.65565	-3.09184	-1.60981	-3.58111	-5.67491	-3.85006	-1.56022	-1.54457	-1.09629	-2.38811	1.24796	-1.86663	-16.1808	-0.259404	0.000109648
CAATCAGTCCAATCACCGGA	4.7248e-05	0.000106716	1.08251e-05	2.82878e-05	-3.01719	-1.56269	-4.81871	-4.05655	-2.23782	-4.49395	-2.39502	-1.11142	-6.3796	-4.64361	-0.776212	-6.84534	0.92626	-1.57964	-8.62321	-4.18503	-2.02322	-4.78683	-4.40846	-5.33658	-1.55262	-2.39009	-0.966674	-3.55348	1.634	-2.27253	-18.7233	-0.464174	0.000109648
ATGGCCCGCCAGACGTGCGT	0.157016	0.169531	0.230727	0.244184	-3.94278	-3.6637	-4.26101	-1.59954	-5.56131	-4.3422	-3.87753	-3.71522	-4.00619	-7.81403	-2.45511	-2.99432	0.619052	-3.74019	-4.23462	-3.55908	-3.24097	-6.87562	-4.63429	-4.803	-2.21504	-4.4953	-4.30818	-0.79981	2.35104	-0.32977	-7.81656	2.79592	0.326053
CCGCCGCGCCAGCCAGCGCC	0.000214497	0.00043017	0.000114002	0.000179272	-3.52139	-2.91597	-5.18369	-4.77302	-3.19801	-3.59559	-2.72194	-1.52437	-7.00576	-4.57313	-2.99211	-5.82581	-1.95149	-3.81485	-5.92478	-3.39256	-3.1739	-6.42616	-4.41853	-5.6939	-2.99752	-2.37629	-3.19954	-2.35737	1.44926	-1.56513	-10.9761	0.0712733	0.0328132
CTTCACGACGACCATACGCC	0.000894176	0.00128705	3.51815e-05	6.5467e-05	-5.56733	-4.48607	-8.06061	-5.69384	-4.7847	-11.6232	-4.45302	-4.66255	-9.84247	-8.05279	-4.46215	-9.53705	-0.222945	-4.01586	-8.58879	-6.23017	-4.57948	-7.57239	-8.38349	-6.59464	-4.08279	-5.34045	-4.90257	-3.79041	2.37724	-1.52892	-16.6736	-0.107742	0.012502
CGACGACCATACGCCTGGCT	0.00120663	0.00171717	0.000103346	0.000166255	-5.45099	-4.39242	-7.56393	-6.96632	-5.08528	-8.7784	-4.40883	-3.77279	-8.47792	-8.01453	-4.02223	-7.00746	0.664794	-5.38541	-8.45817	-4.98144	-4.80164	-7.06285	-6.00647	-11.1797	-4.49129	-5.17635	-3.52895	-3.26407	2.18746	-1.34674	-12.0131	0.0211665	0.028082
ACGTCGATCACCGCCACGAT	8.62655e-08	3.58588e-06	1.08251e-05	2.82878e-05	-0.16571	0.78089	-1.41393	-1.05973	0.363674	-1.54397	0.39032	1.58906	-1.91347	-1.60331	0.763943	-1.0864	1.26327	1.00158	-1.96955	-0.29826	0.567822	-1.31989	-0.859854	-2.18736	0.966477	-0.0136154	0.812911	-2.13178	0.797585	-2.64926	-14.6736	-0.68407	0.000109648
CGTCGATCACCGCCACGATC	5.72432e-09	9.13277e-07	1.08251e-05	2.82878e-05	-1.82525	-0.358435	-3.08573	-2.93387	-0.767257	-2.90751	-0.691845	-0.270141	-3.3899	-3.93567	-0.678392	-2.62246	-0.00615822	-0.976559	-3.4277	-2.97399	-0.249494	-3.00748	-4.28161	-2.75134	-0.0410819	-0.234645	-0.386358	-2.70804	0.652544	-4.24444	-32.6889	-1.42598	0.000109648
CGCCACGATCGGGCGCTTCA	0.00414555	0.00542354	0.00708595	0.00844753	-3.07947	-2.66373	-3.74214	-2.53174	-2.72981	-3.8157	-3.08918	-1.72871	-4.25617	-3.89474	-3.51043	-3.07112	-2.60052	-2.98002	-3.9221	-3.19744	-2.23318	-4.15478	-4.62779	-2.93188	-2.45347	-2.11557	-3.05384	-0.989996	0.956139	-1.00998	-7.16803	1.02397	0.138846
CGGGCGCTTCACGGCGTTAT	0.0910768	0.0979245	0.0723653	0.0781474	-8.99379	-7.84115	-10.371	-8.34912	-7.87902	-11.3616	-10.4417	-8.63273	-12.6308	-10.1513	-7.7608	-12.5047	-3.17238	-11.0392	-8.72978	-12.1618	-8.2571	-7.75461	-11.7556	-10.6068	-7.68467	-7.65999	-5.92646	-2.67127	4.17841	-0.57334	-6.5538	2.11088	0.232449
CTTCACGGCGTTATCGGCAT	0.000669691	0.00101205	1.59839e-05	3.67054e-05	-4.60066	-3.27303	-7.37435	-6.49519	-3.17748	-6.13749	-4.38464	-3.09891	-7.66964	-7.08129	-2.77249	-8.91433	0.0776483	-3.64029	-6.64942	-4.64141	-3.62473	-10.9321	-11.9522	-7.84077	-4.29377	-3.28552	-2.65885	-4.22198	2.76964	-1.6601	-14.907	-0.200338	0.00312815
CACGGCGTTATCGGCATCGG	1.27002e-05	5.46576e-05	1.08251e-05	2.82878e-05	-2.27581	-1.36065	-3.92654	-4.71405	-1.79198	-3.86355	-1.41092	-1.21552	-6.51	-4.0461	-1.75998	-3.58969	-0.178141	-1.79359	-4.51323	-2.89054	-1.22951	-3.45282	-2.76492	-4.4125	-1.71184	-1.04527	-1.19283	-2.60429	1.00719	-2.44477	-18.6661	-0.547065	0.000109648
GTTATCGGCATCGGCGGCAA	1.20972e-05	5.24962e-05	1.08251e-05	2.82878e-05	-2.43529	-1.42823	-4.06045	-6.38492	-1.59625	-3.86819	-1.63387	-1.53512	-6.0394	-4.4488	-1.57088	-3.23958	0.329339	-1.43818	-6.17745	-3.23681	-1.12353	-3.58256	-3.49787	-5.00217	-1.10593	-1.65836	-0.657343	-3.08207	1.5357	-2.20971	-19.5294	-0.562816	0.000109648
CCAGCGTCCAGCCTTCAAGC	0.000720162	0.000978848	2.0889e-05	4.44416e-05	-6.01136	-4.13149	-8.4436	-7.57486	-5.8597	-8.75881	-4.41625	-2.8685	-8.94194	-6.65148	-4.27551	-9.60812	-0.175637	-3.80339	-10.9438	-6.38246	-4.79646	-11.2707	-8.05514	-8.768	-4.19106	-4.28613	-3.71165	-4.49274	2.4924	-1.86043	-15.9656	-0.21918	0.00780353
ACTTCCCCTTTCGCCGCGCG	9.6149e-07	9.16268e-06	1.08251e-05	2.82878e-05	-1.83785	-0.753539	-3.32302	-2.62116	-1.44339	-3.51647	-1.17463	-0.639831	-3.36111	-3.3799	-0.658965	-3.71695	-0.254419	-0.387542	-3.07665	-2.79566	-1.20194	-5.37038	-3.30748	-3.25159	-0.81825	-0.684898	-0.796936	-2.51933	0.673582	-3.73277	-25.504	-0.84649	0.000109648
CTTCCCCTTTCGCCGCGCGC	0.00171271	0.00226309	0.000118315	0.000185737	-5.57373	-4.35731	-7.53429	-7.37415	-6.16841	-5.67239	-5.03064	-3.72687	-6.39365	-5.54257	-4.47301	-9.63978	-1.89944	-3.17689	-10.7012	-6.75174	-4.62605	-8.47612	-9.35119	-8.53974	-4.40821	-4.96344	-4.07384	-3.40967	2.49001	-1.32857	-9.47255	0.0783202	0.0343757
CTTTCGCCGCGCGCGGGAAA	1.37583e-05	5.55874e-05	1.08251e-05	2.82878e-05	-2.80577	-1.73952	-5.19801	-5.54051	-2.15304	-5.68541	-1.67988	-0.789722	-6.42079	-4.98846	-1.4607	-4.43703	-0.675757	-2.29653	-7.2216	-3.2108	-1.81644	-6.14057	-3.66202	-4.03063	-1.74785	-1.74121	-2.08723	-3.492	1.46142	-2.33426	-16.4194	-0.499106	0.000109648
CGCGCGCGGGAAATGGTTAT	0.0135208	0.0161059	0.00159898	0.00204582	-4.87225	-4.05224	-6.30695	-6.90551	-4.02753	-6.30278	-3.71278	-3.79481	-12.0936	-7.13636	-5.71344	-4.67494	-2.58264	-4.49889	-4.2661	-5.27482	-4.75937	-6.73993	-9.25952	-5.73649	-3.92965	-4.81129	-3.70584	-2.23068	2.13174	-0.900542	-10.7694	0.425111	0.0967241
GGGAAATGGTTATTGGCGTC	0.021736	0.0246789	0.00958249	0.0110858	-8.76008	-6.4381	-10.6447	-10.4999	-10.2683	-11.2606	-5.72026	-8.5177	-12.2424	-10.1831	-5.71106	-8.7513	-2.71121	-11.3153	-8.52294	-12.4474	-6.15885	-11.3567	-11.6269	-10.9922	-7.80649	-5.48191	-6.59276	-3.95623	4.23389	-0.90628	-9.32728	1.13729	0.13125
GTTATTGGCGTCAGGCACCA	3.39798e-05	0.000103964	1.25165e-05	3.1052e-05	-3.82149	-2.79317	-5.91654	-4.07877	-3.47843	-8.11393	-2.72976	-3.32368	-6.55077	-6.09023	-2.28213	-6.17405	0.239568	-2.61393	-6.12728	-4.57089	-3.25067	-5.26122	-7.85112	-4.90025	-2.78638	-3.48346	-2.38001	-3.12472	1.67839	-1.82067	-13.9142	-0.264289	0.00157819
CTCACCGTCTGCCGCCTGTA	0.00275877	0.00369188	0.000414229	0.00058308	-5.37544	-4.09432	-8.46083	-10.4472	-5.13731	-5.12863	-4.04413	-3.26615	-6.92549	-10.0114	-5.27125	-8.68774	-2.83907	-3.10579	-10.7441	-6.63422	-4.8316	-10.77	-11.9794	-4.6968	-4.21581	-5.66473	-3.43898	-4.38646	3.17101	-1.18928	-13.5532	0.184367	0.0609379
CCGTCTGCCGCCTGTACGGA	1.96801e-05	5.87817e-05	1.15862e-05	2.95439e-05	-3.83034	-2.51076	-6.73021	-5.64562	-2.87398	-5.83119	-2.31082	-2.17677	-7.46067	-6.54363	-3.42922	-7.78006	-0.544399	-2.69121	-8.48103	-4.02996	-1.95661	-5.04273	-7.36654	-7.80089	-3.52281	-3.00952	-2.00365	-4.21516	1.81012	-2.25306	-16.8849	-0.404836	0.000109648
CGTCTGCCGCCTGTACGGAC	0.00022965	0.000396671	1.08251e-05	2.82878e-05	-4.77149	-2.85419	-8.15365	-6.9704	-2.75106	-11.2071	-3.10476	-2.79284	-9.86789	-10.1239	-3.27917	-9.79042	-1.80478	-2.22256	-7.85197	-5.68935	-2.64244	-6.36252	-9.15908	-6.1692	-3.97351	-3.24802	-2.80511	-5.28616	2.3715	-2.21334	-19.7928	-0.403196	0.000109648
CCCGCCAGACGTTTAGCGTT	0.0514277	0.0564939	0.0133758	0.0153181	-7.60144	-6.39036	-8.9445	-10.7547	-7.94151	-8.82111	-6.74808	-7.00917	-12.4403	-7.95278	-5.96792	-8.84308	0.0401724	-11.2223	-10.9249	-9.73465	-5.83653	-7.73891	-8.42053	-7.17139	-6.35018	-6.47563	-5.51194	-2.60448	3.38865	-0.704308	-8.5671	1.73784	0.151563
CCGCCAGACGTTTAGCGTTC	0.19218	0.202594	0.131569	0.140672	-8.28273	-7.17435	-9.32253	-10.7419	-7.85113	-7.73926	-10.9568	-6.17518	-10.0556	-8.01542	-7.75396	-9.77649	-1.97679	-8.63895	-10.8401	-12.3652	-6.33804	-6.51485	-9.36839	-8.58324	-11.3218	-6.76072	-6.56551	-1.96917	3.98948	-0.465955	-7.06379	2.54654	0.266771
CGCCAGACGTTTAGCGTTCG	7.24572e-06	3.78463e-05	1.47999e-05	3.46406e-05	-3.13548	-2.26856	-4.58608	-3.39011	-2.07064	-5.19004	-2.6532	-2.27961	-4.22078	-3.48784	-1.90887	-4.04854	-0.34829	-3.00569	-4.53553	-4.88336	-1.62772	-6.06918	-4.808	-5.16213	-2.49982	-2.74512	-2.2876	-2.29895	1.1075	-2.0334	-16.0988	-0.355877	0.00157819
TTTGCAGCCAGAGTTCGCCA	0.0259423	0.0298884	0.0148228	0.0170923	-6.51029	-5.34438	-7.60786	-8.32017	-6.82417	-7.85597	-6.05557	-5.13146	-9.08217	-5.05081	-6.02942	-8.04383	0.44461	-8.70286	-7.21564	-8.62173	-5.51854	-6.88903	-6.60438	-7.67169	-4.98642	-4.46683	-3.89954	-2.22027	2.42546	-0.804687	-9.22939	1.52287	0.175
TTACTCATCATTTCACCTCC	7.05666e-05	0.000179665	1.50536e-05	3.50731e-05	-4.61562	-3.31646	-6.09883	-7.07796	-4.2445	-7.48468	-3.40306	-3.31795	-5.84126	-5.28913	-3.54747	-6.99968	0.985508	-3.16119	-4.93917	-5.91976	-4.09557	-8.44608	-5.54432	-6.10767	-3.48073	-2.06541	-2.71372	-3.06353	1.62784	-1.84454	-15.9861	-0.249707	0.00469288
TACTCATCATTTCACCTCCC	0.000118977	0.000280109	0.000135652	0.000213517	-1.47168	-0.563122	-2.69278	-3.65014	-1.08132	-2.47928	-0.694226	-0.485914	-2.98467	-1.86223	0.000402371	-1.88171	1.22328	-0.681748	-4.2272	-1.08103	-1.50141	-3.122	-1.50219	-2.92081	-0.314154	-1.57428	-0.0917316	-2.05611	1.31555	-1.46924	-12.8127	0.136671	0.0406256
AAAAAGCGCGTTAATCTGTT	0.000857476	0.00126012	1.61531e-05	3.67186e-05	-5.46616	-4.14054	-7.1923	-11.0092	-5.22737	-6.9481	-4.12555	-4.12858	-10.0458	-6.02961	-3.18147	-8.13908	0.851923	-4.55539	-6.81282	-6.7371	-4.17792	-11.0992	-6.47739	-6.13803	-4.39935	-4.38142	-3.24323	-3.52888	2.46268	-1.55603	-14.633	-0.178806	0.00468556
CGCGTTAATCTGTTCGGCAT	0.053345	0.0601923	0.113552	0.12346	-1.03404	-0.886808	-1.39239	-3.27646	-0.512559	-0.715007	-0.856615	-1.00784	-2.99463	-1.13914	-1.04167	-0.390595	0.652237	-0.510582	-0.722906	-1.42076	-1.68748	-1.33927	-2.93879	-2.9084	-0.742824	-2.16884	-0.959883	-0.665327	1.49032	-0.547962	-10.6752	2.29455	0.279688
GTTCGGCATCGGCCTGTTTG	1.54865e-05	4.87271e-05	1.08251e-05	2.82878e-05	-3.40025	-2.3764	-5.81309	-5.99366	-2.33261	-6.55583	-2.75912	-2.22193	-6.96471	-4.17928	-2.06351	-5.52024	1.53248	-2.46824	-6.23426	-4.93339	-2.62577	-8.52428	-5.73446	-5.05087	-2.47564	-2.73971	-1.65199	-3.61375	1.41062	-2.57969	-21.5843	-0.477728	0.000109648
TTCGGCATCGGCCTGTTTGC	4.91672e-05	0.000144364	1.17554e-05	2.98075e-05	-3.93655	-3.01066	-6.3658	-5.56591	-3.27575	-4.7845	-3.27465	-2.40696	-4.26	-7.05206	-2.93257	-7.15271	1.20987	-2.48397	-7.66096	-4.20704	-3.5294	-7.86485	-6.49428	-6.78843	-2.94397	-3.47094	-3.08616	-3.52708	1.93479	-1.69113	-13.5613	-0.205758	0.00157819
CCTGTTTGCGGGTGTCGAAA	0.00494166	0.00619534	0.00356644	0.00429779	-7.52025	-5.62778	-8.92912	-6.86562	-5.05878	-10.9438	-8.55155	-5.75412	-9.91847	-7.80358	-7.31627	-9.84836	-2.07367	-6.02323	-10.6774	-7.69594	-5.47589	-8.33724	-11.5858	-8.46063	-4.74878	-8.11433	-4.53683	-3.3844	3.07945	-1.05069	-8.74145	0.679576	0.101563
CTGTTTGCGGGTGTCGAAAC	0.00103768	0.00150589	2.31725e-05	4.78335e-05	-4.08588	-3.21413	-6.89794	-7.39794	-3.88577	-6.4764	-3.04888	-3.54835	-7.65319	-10.494	-3.06143	-8.83256	-0.152851	-3.79799	-4.40608	-4.22476	-3.16292	-8.46643	-4.36736	-6.28542	-2.89028	-3.12509	-3.44272	-3.83147	2.72858	-1.45591	-21.3533	-0.106077	0.00780353
GAGATACCAGTCATAGTTGT	5.87685e-05	0.000153754	3.89872e-05	7.28584e-05	-5.00504	-3.88163	-7.57726	-8.2809	-4.38076	-7.36306	-3.91486	-3.94202	-8.52524	-8.00675	-3.21464	-8.74751	0.65678	-4.75116	-7.89642	-4.77968	-3.4104	-6.16036	-8.34158	-6.32284	-3.08277	-5.04199	-4.17762	-3.85862	2.02027	-1.74554	-14.0711	-0.0913	0.0171621
TTGTCGGTGCGATGCTGCGC	0.0271674	0.0309458	0.0153808	0.0175206	-8.02325	-6.86854	-9.77282	-10.7424	-10.357	-11.5662	-7.22465	-7.56987	-9.06482	-6.49352	-6.1124	-12.329	-0.0540808	-7.17677	-10.8587	-12.3713	-6.72927	-8.7335	-8.21289	-11.012	-6.69956	-8.04594	-5.33991	-3.11986	4.2075	-0.706661	-8.75133	1.13259	0.164063
CGTCCACTAACGCATCGACC	2.25969e-05	8.32209e-05	1.30239e-05	3.18779e-05	-2.16608	-1.20046	-3.32521	-4.36493	-1.67877	-2.61918	-1.53948	-0.477754	-3.62731	-2.88201	-1.24298	-2.6089	0.578587	-1.14755	-3.26391	-2.23549	-2.0278	-3.45271	-5.35386	-3.66054	-0.874352	-1.88456	-1.006	-2.07307	1.14243	-1.81854	-14.2107	-0.280551	0.00157819
ACGCATCGACCAGGCCGCTG	4.4483e-05	0.000128379	1.09942e-05	2.85677e-05	-3.27456	-2.39685	-5.24995	-4.35803	-2.82181	-5.54552	-1.76978	-2.66169	-7.97335	-4.69928	-1.5101	-6.04909	1.17325	-2.52871	-7.69473	-4.2673	-2.30096	-5.77543	-3.57445	-5.00211	-2.73267	-2.93713	-1.50093	-3.15973	1.81993	-1.74159	-18.3709	-0.285347	0.00157573
GCGGTAACGAACTTCGCCGC	0.00565928	0.007132	0.000938823	0.00123334	-5.40593	-4.36081	-7.18714	-8.28713	-5.26896	-5.77633	-3.97901	-3.86023	-12.0324	-10.2815	-3.15722	-5.89565	-2.79851	-4.84593	-4.78472	-7.336	-4.48264	-7.62069	-9.12935	-5.37148	-5.59759	-5.47496	-4.13173	-2.93394	2.39562	-1.11048	-8.96219	0.283045	0.0858037
CCGGTCATGCTCCAGATAAA	0.0364482	0.0403921	0.0239319	0.0267889	-9.41381	-6.33719	-11.1257	-11.5215	-10.3658	-11.1139	-6.06877	-5.91855	-11.7917	-10.1167	-11.1256	-12.6854	-2.77354	-11.1074	-11.0619	-12.1134	-5.29469	-10.8457	-9.34461	-10.7665	-5.75608	-8.95103	-5.9451	-4.27682	4.44043	-0.881656	-8.71003	1.6889	0.165367
CGGTCATGCTCCAGATAAAC	0.00153456	0.00212296	1.10788e-05	2.86944e-05	-3.99474	-2.903	-6.78452	-10.4391	-3.45675	-6.25646	-3.4214	-2.58901	-8.81848	-4.8964	-3.49804	-12.2641	-0.425776	-2.86663	-7.21169	-5.44641	-2.4355	-5.04106	-8.37194	-4.5169	-2.47739	-3.13708	-2.97621	-4.13322	2.68618	-1.55652	-19.615	-0.20902	0.000109648
TCCAGATAAACGGGCGATCG	1.27668e-06	1.45653e-05	1.08251e-05	2.82878e-05	-0.26999	0.937911	-1.68669	-1.41338	0.979718	-1.88166	1.12208	0.952173	-2.76366	-0.638419	0.606813	-1.26745	1.35522	1.04433	-2.84793	-0.41485	-0.0330153	-2.37595	-2.30644	-1.46785	0.609377	0.021548	0.992894	-2.51133	0.983268	-2.55277	-24.2621	-0.614864	0.000109648
CCAGATAAACGGGCGATCGC	0.000662734	0.000995341	0.000196458	0.000286361	-6.92257	-4.85187	-9.54245	-10.8835	-4.7968	-11.0737	-4.03054	-4.63748	-8.86467	-7.05332	-4.07872	-8.83373	-0.83072	-5.50118	-11.3416	-10.0912	-8.43828	-10.9248	-12.0735	-7.15713	-5.1594	-5.23615	-5.06428	-4.91845	3.46672	-1.46026	-14.7126	0.185474	0.0343221
GGAGTCGTACTCTTCAATCC	0.00346097	0.00446348	0.00194666	0.0023962	-7.60825	-5.58482	-9.35232	-8.14223	-8.02776	-10.8376	-8.73698	-6.62859	-12.2682	-8.00797	-5.4104	-9.86113	-0.953896	-6.14894	-8.44306	-7.85753	-5.05944	-11.1847	-11.7549	-8.65612	-5.80603	-4.72145	-4.51468	-3.75893	3.54257	-1.04916	-10.6855	0.482718	0.0795635
GCTTCCTGTTCGATGACCTG	0.000232919	0.000451681	6.63037e-05	0.000112959	-4.33688	-3.42712	-6.11754	-5.50974	-3.80835	-6.0739	-2.87649	-2.62666	-8.91008	-5.91453	-4.3954	-6.07743	0.265735	-4.12183	-4.93385	-4.10341	-3.63128	-6.71953	-8.56866	-6.73201	-3.36141	-3.86227	-2.87189	-2.86244	1.88731	-1.51002	-13.4382	-0.0017971	0.025001
CTTCCTGTTCGATGACCTGC	0.430553	0.443009	0.439116	0.450589	-10.0268	-9.39128	-10.4827	-10.3375	-10.495	-8.76169	-7.75345	-8.46895	-11.6621	-10.3636	-8.53311	-9.7532	-6.0736	-10.7881	-11.2336	-11.8511	-11.2977	-11.2633	-9.22748	-11.3356	-11.085	-10.9267	-11.233	-1.04097	4.06439	-0.226966	-4.23745	3.35249	0.3875
TCAGACCGAGACGCGCTTCG	0.00177271	0.00247805	0.000157471	0.000230038	-6.21768	-5.04768	-7.8075	-7.40594	-6.14468	-6.99258	-5.46352	-4.60903	-8.01295	-7.01532	-5.3056	-9.67635	0.569382	-5.9994	-8.41936	-7.81305	-4.94043	-7.70356	-11.5783	-6.37819	-5.0263	-4.83746	-4.69397	-2.83288	1.98091	-1.4235	-14.1138	-0.000983204	0.025001
CAGACCGAGACGCGCTTCGC	0.0306212	0.0343644	0.0100691	0.0117175	-8.25964	-6.87162	-9.79351	-8.20332	-7.04119	-8.61111	-8.61564	-6.78471	-12.5373	-8.1395	-5.85753	-9.80197	-0.669436	-11.1602	-10.9276	-8.37508	-6.77912	-10.9215	-11.9401	-11.2776	-7.23341	-7.44274	-5.92302	-2.90941	3.80597	-0.785123	-10.5407	1.25845	0.145086
GCGCTTCGCGGGTGACAATC	5.64241e-05	0.000144396	1.76753e-05	3.94338e-05	-3.77305	-2.3486	-6.25683	-6.17546	-3.5681	-5.70383	-3.62849	-2.24901	-6.51078	-6.5239	-2.15264	-3.78251	-0.254239	-3.08853	-8.57111	-5.31896	-2.36066	-8.49527	-5.06246	-8.51187	-2.15336	-3.04475	-2.08355	-3.71058	1.97692	-1.86991	-14.3119	-0.223432	0.00468556
CAGGTAGCTGCACAACGCCG	0.00290361	0.00374912	1.11634e-05	2.88457e-05	-3.0617	-2.27124	-4.90947	-5.40427	-2.75626	-3.93067	-2.6684	-1.6956	-6.24504	-4.24845	-2.31845	-5.53077	0.108873	-2.36698	-10.73	-3.22622	-2.3716	-6.73814	-3.81629	-4.42207	-1.65273	-2.69629	-1.41611	-3.03004	1.84066	-1.61193	-15.4533	-0.172816	0.000109648
GCTGCACAACGCCGCGGCGA	0.000478163	0.000834074	4.02558e-05	7.45448e-05	-2.5149	-1.69653	-3.80093	-3.96434	-2.20676	-2.97072	-1.79527	-1.17587	-6.89947	-5.08143	-2.27312	-2.40856	-1.22896	-1.56279	-3.65067	-2.86076	-2.59564	-3.89278	-4.21905	-3.72362	-1.39002	-1.57859	-2.25586	-1.91169	1.11142	-1.71293	-14.7621	-0.0759564	0.0156266
CATCCCGCCGAAGCAGCCAA	0.00111061	0.00158966	2.88387e-05	5.52858e-05	-5.3731	-4.02968	-6.93787	-6.91658	-4.53706	-5.70913	-3.41072	-4.8228	-8.91956	-7.82758	-3.74453	-6.27754	1.33446	-3.66394	-10.6407	-5.75308	-5.10833	-8.65887	-6.0428	-7.10114	-4.41378	-4.82865	-3.58491	-3.06045	2.07578	-1.44431	-12.5133	-0.10862	0.00781572
CCCGCGACAATGCCGACCAC	0.000115197	0.000261138	0.000291347	0.000413773	-3.9045	-2.70443	-5.34029	-3.261	-4.90994	-5.23729	-3.4491	-2.67924	-5.41642	-4.57323	-2.30553	-5.29846	-0.35453	-2.21846	-7.24033	-6.04163	-3.1909	-5.13742	-5.42601	-5.41993	-2.73054	-3.13018	-2.33489	-2.60223	1.6104	-1.60843	-13.6964	0.200506	0.0421881
CCGCGACAATGCCGACCACC	0.00174483	0.00230313	1.11634e-05	2.88449e-05	-4.01365	-2.9917	-6.02277	-5.98239	-3.66025	-6.18801	-3.28082	-2.20788	-6.14479	-5.79411	-3.10992	-4.87219	0.270776	-3.41554	-11.1212	-4.69462	-2.84852	-7.72802	-4.30198	-7.52186	-2.86001	-3.20328	-2.71321	-3.22544	2.01016	-1.62124	-16.27	-0.183354	0.00157573
CGCGACAATGCCGACCACCG	2.19762e-05	8.07555e-05	1.08251e-05	2.82878e-05	-2.11039	-1.17343	-4.29843	-2.59221	-1.63603	-2.48251	-1.16818	-0.151496	-4.8949	-4.3127	-1.24611	-3.12005	0.32723	-1.27092	-5.46228	-2.63368	-1.57433	-5.98021	-4.66653	-4.32795	-0.854186	-1.74919	-0.973833	-3.04246	1.61362	-1.90282	-17.3586	-0.339158	0.000109648
GACAATCGCCGCGTGAATAT	0.000912803	0.00136359	4.50763e-05	7.91473e-05	-6.80889	-5.52761	-9.49951	-8.25119	-4.81715	-10.9095	-6.1061	-6.18158	-11.6632	-8.00333	-5.84112	-12.1852	1.14424	-5.60642	-8.57086	-7.07018	-5.71983	-8.49815	-11.634	-10.7972	-5.19554	-6.42921	-4.07633	-4.45975	3.1545	-1.39724	-14.8991	-0.0838673	0.0140643
CGGCAATCGCCGCCAGACCG	0.252694	0.267675	0.420477	0.435496	-2.56552	-2.48391	-2.73674	-3.03188	-3.21725	-3.05965	-2.34041	-1.33776	-2.31823	-3.32898	-2.64441	-2.51215	-2.31933	-3.17663	-2.16612	-2.50018	-1.65098	-3.45909	-1.97014	-4.83136	-2.49992	-2.32916	-3.37968	-0.279288	1.05296	-0.26807	-5.35998	2.23384	0.382813
AATCGCCGCCAGACCGAGGT	4.74576e-07	7.87557e-06	1.08251e-05	2.82878e-05	-3.34194	-2.11634	-4.91876	-4.0768	-2.76304	-5.17168	-2.37805	-1.69744	-6.31318	-5.59782	-2.01724	-5.60067	0.177816	-2.80518	-4.01173	-4.50975	-2.21558	-4.28651	-4.93396	-5.30255	-2.25248	-1.9022	-1.98103	-2.87682	1.04945	-2.66017	-16.3582	-0.641895	0.000109648
GACCGAGGTTGGCTTCCTGC	3.98471e-06	2.63149e-05	1.08251e-05	2.82878e-05	-2.40828	-1.11979	-5.01085	-6.35475	-1.79956	-5.37584	-1.35422	-0.39512	-6.18984	-3.94976	-1.1953	-3.07148	0.180705	-0.868701	-6.34444	-2.90373	-1.6782	-5.0264	-5.14853	-3.7754	-1.05368	-1.43402	-0.547345	-3.8604	1.45456	-2.51504	-19.0585	-0.61291	0.000109648
TTCCTGCAGGCGCACGCCGC	9.19887e-05	0.000220768	1.08251e-05	2.82878e-05	-3.49144	-2.5121	-5.72031	-6.98863	-2.81063	-4.65765	-2.8584	-2.71772	-5.38548	-7.02693	-1.96203	-4.936	-1.38167	-2.31725	-8.58539	-5.12721	-2.50301	-7.77886	-8.34063	-3.86176	-2.58103	-3.15808	-1.85923	-3.55348	1.83626	-1.93089	-17.4499	-0.35501	0.00157573
GGCGCACGCCGCCGGTTTCG	1.94207e-05	7.34048e-05	1.17554e-05	2.98114e-05	-2.28113	-1.07009	-4.07653	-4.96872	-2.09176	-3.26172	-1.82007	-0.778662	-4.45306	-3.79997	-0.946898	-3.4582	0.564644	-1.12611	-4.24816	-2.59361	-1.64955	-6.41216	-2.41316	-5.44908	-1.08907	-1.08838	-0.574499	-2.97199	1.45439	-1.97162	-15.4488	-0.366276	0.00157819
TTTCGAGGCTTAACACCGCC	1.33516e-05	5.43269e-05	1.08251e-05	2.82878e-05	-2.38685	-1.30365	-4.46164	-3.07863	-1.68137	-3.90418	-1.93453	-0.860954	-3.47103	-4.1505	-1.27705	-4.84599	0.411694	-1.53098	-6.78144	-2.7676	-1.09991	-5.78336	-4.71869	-5.3273	-0.884469	-1.90254	-1.32606	-3.19139	1.54476	-2.08622	-17.037	-0.486612	0.000109648
TTCGAGGCTTAACACCGCCT	0.00130719	0.00180987	1.86902e-05	4.09302e-05	-4.31836	-3.44525	-6.71083	-4.66089	-3.83266	-6.14308	-3.57146	-3.33451	-7.23634	-7.22638	-3.40201	-4.4442	0.141409	-3.03485	-11.5607	-5.55783	-3.85739	-7.56339	-8.36666	-6.38351	-3.57588	-4.1438	-2.72178	-3.47847	2.24048	-1.54652	-15.1477	-0.120876	0.00624428
AGGCTTAACACCGCCTGGGT	2.36419e-06	2.00956e-05	1.08251e-05	2.82878e-05	-1.48714	-0.593243	-3.21712	-3.87312	-1.13238	-3.18933	-0.610214	0.247029	-4.33667	-3.25877	-1.03236	-2.84707	-0.237622	-0.219024	-4.20659	-1.93663	-0.611268	-4.59534	-2.06254	-2.75114	-0.687994	-0.803023	-0.3855	-2.7463	1.02921	-2.74568	-21.64	-0.652543	0.000109648
CCTGGGTCGGAATGCCGTTA	0.000804011	0.0011292	1.09097e-05	2.84272e-05	-4.1901	-3.14361	-5.87656	-6.1253	-3.55404	-6.4701	-3.07801	-3.5893	-5.86408	-10.2078	-2.7023	-6.08398	0.936036	-2.64436	-5.44699	-5.11879	-3.35955	-4.76489	-7.91976	-5.34313	-3.6679	-3.44074	-2.25732	-3.00603	1.54693	-1.86935	-18.1505	-0.257526	0.00157573
CTCCAGCGCCGCCGCCATTT	0.00868115	0.0106004	0.00470832	0.00563322	-7.5314	-5.99778	-8.73265	-7.59967	-5.59237	-11.6677	-5.98089	-6.46811	-7.4889	-10.0953	-8.64754	-8.73756	-1.83207	-4.72002	-10.7749	-8.19717	-8.17425	-10.8853	-7.43993	-10.6023	-5.89104	-7.4762	-5.42119	-3.04234	3.3762	-0.908863	-10.3211	0.674991	0.0984377
CGCCGCCGCCATTTTGGCGC	0.0163835	0.019455	0.0134064	0.0156187	-5.19975	-4.31293	-6.19284	-6.20983	-3.9076	-6.12836	-5.25106	-3.748	-6.46374	-6.58936	-4.75855	-4.10296	-3.97686	-5.15549	-8.60975	-4.42993	-4.16946	-8.69271	-5.87086	-5.98372	-3.36989	-6.82514	-4.33386	-1.71549	1.8668	-0.818495	-7.73185	1.61792	0.1625
CTTCGCCCATGCTGCCGCCC	0.000360582	0.000656265	1.51382e-05	3.52785e-05	-3.93524	-2.69112	-5.16534	-4.26776	-3.04572	-5.33406	-3.70312	-2.65617	-8.16163	-4.6323	-3.59962	-8.44386	-2.36896	-2.41845	-7.69988	-4.99758	-1.91115	-4.39014	-5.48836	-4.66197	-3.45726	-2.19543	-2.68555	-2.4829	1.52301	-1.63919	-14.7625	-0.183651	0.00468556
TCAATCGCCACGACCACCGC	0.00010003	0.000234055	1.46308e-05	3.42593e-05	-5.24611	-4.16131	-7.21674	-5.98763	-4.59265	-5.98686	-4.77689	-4.43632	-7.02784	-7.79232	-3.06123	-8.69005	0.597762	-4.42802	-8.3687	-8.96984	-4.66241	-8.66774	-5.94386	-6.5194	-3.8749	-4.17272	-3.33343	-3.4615	2.0791	-1.57941	-13.1261	-0.237518	0.00157819
CACCGCCGGTTTGCCGTTAA	0.119996	0.130574	0.109353	0.118177	1.13872	1.06709	1.20109	1.50986	1.13553	1.39857	1.21254	1.0785	1.21601	1.22338	0.499445	1.05023	1.00896	1.05242	1.30084	1.07178	1.15737	1.09981	1.19573	1.15458	1.54233	0.994269	0.85226	0.146715	0.294569	0.464396	-2.29731	6.25787	0.269891
TTTGCCGTTAATGGTGCCTT	0.00116129	0.00160846	1.76753e-05	3.90223e-05	-5.47745	-4.44005	-7.6855	-7.47373	-4.83657	-6.86957	-4.90458	-4.7161	-8.91275	-6.97707	-4.22933	-7.95344	1.25187	-4.24712	-5.75522	-7.46297	-4.7956	-7.73522	-12.1418	-7.886	-4.22323	-4.94906	-3.83108	-3.28402	1.83048	-1.83112	-19.1256	-0.148075	0.00781572
ACCATACCGTCATCAGCCTG	2.85449e-07	6.47004e-06	1.08251e-05	2.82878e-05	-1.95341	-0.594983	-3.62663	-3.90427	-0.751866	-3.31494	-1.13155	-0.196709	-2.91673	-3.32029	-0.298887	-4.9499	2.16639	-0.484022	-4.88391	-2.88578	-1.09276	-4.21817	-5.15072	-2.84782	-0.785541	-1.0553	-0.382772	-3.16057	1.13106	-2.79497	-28.2594	-0.760504	0.000109648
ATGCCCTGCGCGCCCAGCCA	2.44863e-05	8.90375e-05	6.85025e-05	0.000116991	-0.387627	0.0848055	-1.2193	-1.02691	-0.329868	-1.56025	-0.272139	0.15854	-2.08831	-1.16404	-0.422703	-0.283787	0.720981	0.257244	-1.07219	-0.578761	0.127017	-1.85973	-1.73179	-1.22787	0.367097	0.0863375	-0.213124	-1.31864	0.686282	-1.8389	-12.4893	0.00580724	0.026522
GGCGACATGACGCCTTCAAA	0.0014819	0.00200526	5.66626e-05	9.63413e-05	-6.36719	-5.1075	-9.59403	-10.5736	-4.36886	-7.72012	-5.87979	-4.6886	-11.9535	-8.06626	-5.62218	-8.7654	-1.53506	-6.11994	-10.4357	-6.19059	-5.88536	-11.0915	-12.7348	-10.9639	-4.3902	-5.54688	-4.7975	-4.79687	3.27161	-1.4259	-13.092	-0.0542252	0.0156266
GCGACATGACGCCTTCAAAC	0.000686812	0.00100049	1.66605e-05	3.75273e-05	-4.75041	-3.73881	-7.25964	-5.08638	-4.34788	-5.50973	-4.29508	-3.40233	-7.30294	-8.01101	-2.77187	-9.56379	-0.546496	-4.00045	-10.9141	-5.52322	-4.0965	-8.60374	-7.23165	-7.27298	-3.67576	-3.82414	-3.50887	-3.72201	2.40836	-1.6043	-16.0421	-0.182483	0.00469288
CAAACGGGTCGAGCAGTTCG	0.0010185	0.00151886	4.84592e-05	8.4887e-05	-6.47355	-5.21629	-8.79716	-10.7624	-4.57623	-8.95435	-5.63379	-5.45338	-8.08058	-10.8043	-6.1093	-9.84731	1.49502	-4.98147	-10.9439	-6.84333	-5.01293	-8.59814	-9.23703	-6.70806	-5.48474	-6.22352	-4.71043	-3.75177	2.80054	-1.394	-14.6226	-0.0960782	0.0156266
GATACGAATACGCGCCACGC	0.000751218	0.000994581	1.48845e-05	3.49623e-05	-4.92368	-3.08457	-7.66032	-8.55017	-3.11657	-8.75197	-3.97175	-2.86072	-9.01427	-7.99516	-2.2254	-6.81161	-0.884794	-2.97489	-8.56601	-5.87261	-4.83741	-6.21755	-11.587	-5.09112	-2.99077	-3.18252	-3.68594	-4.61577	2.27022	-2.02975	-17.2011	-0.212119	0.00780353
ATACGAATACGCGCCACGCC	3.02917e-05	0.000100503	1.34468e-05	3.25639e-05	-3.11278	-2.10783	-5.4137	-5.56214	-2.11654	-4.1498	-2.96526	-2.51845	-7.26667	-3.3682	-2.03044	-5.60774	0.104987	-0.890524	-4.72158	-7.45535	-2.4401	-5.51234	-7.1548	-3.44512	-1.91343	-2.31893	-1.95225	-3.4034	1.87447	-1.78535	-14.916	-0.256986	0.00157819
TACGAATACGCGCCACGCCG	7.46519e-06	4.11387e-05	1.08251e-05	2.82878e-05	-0.867879	-0.098744	-2.06154	-1.71804	0.319109	-2.59497	-0.295583	0.748971	-3.67524	-1.42085	-0.0712292	-1.5735	0.975455	-0.126031	-3.1799	-1.22964	-0.420591	-2.61982	-1.56962	-3.49304	0.0532162	-0.476763	-0.254634	-2.37071	1.12162	-2.01487	-20.824	-0.490471	0.000109648
ACGAATACGCGCCACGCCGG	0.00203273	0.00288175	0.00129943	0.00169046	-3.84318	-3.19512	-6.13861	-6.85068	-3.41067	-8.83677	-2.70872	-3.71932	-6.03054	-7.27076	-2.52646	-2.89302	-1.5795	-2.55565	-8.65422	-4.02769	-4.27612	-5.22233	-6.65052	-3.81983	-3.64447	-3.50546	-3.05597	-2.96039	2.20695	-1.18832	-10.4526	0.450157	0.0982842
GGTTGCGCCAAAGTCGTGAA	4.15425e-06	2.64422e-05	1.53919e-05	3.57589e-05	-3.96014	-2.44314	-5.71122	-5.77745	-3.45049	-5.26286	-3.74677	-1.74616	-5.65415	-6.11152	-2.3477	-7.61322	-0.216323	-1.95735	-6.19817	-3.98425	-2.5231	-6.91517	-5.17517	-5.43819	-2.87946	-3.70472	-1.71641	-3.31032	1.64313	-1.94454	-14.0833	-0.335707	0.00624428
TGAATGGTCAGTTTGCCCGC	0.0125125	0.0149629	0.00976279	0.0112973	-7.82462	-6.78044	-9.52372	-8.25165	-7.80533	-8.95471	-7.18217	-8.77938	-12.7471	-6.9521	-7.13135	-11.8835	-0.665702	-5.98244	-10.8144	-7.91988	-7.33321	-8.46154	-11.9203	-11.235	-6.60043	-6.56013	-6.49268	-2.86792	3.57036	-0.764971	-10.3497	0.820986	0.132813
TGGTCAGTTTGCCCGCAGGC	6.56203e-05	0.000179155	2.71473e-05	5.47033e-05	-0.51401	0.264428	-1.44464	-3.14999	0.453081	-1.4853	-0.639185	0.352095	-2.54713	-0.787479	0.750259	-0.987018	0.0579507	0.0265469	-2.05746	-0.436912	-0.247126	-0.949448	-1.79822	-1.40511	0.420734	0.174623	0.534786	-1.65196	0.930261	-1.79231	-12.9557	-0.171465	0.012502
GGCTGCTCACCGTTTGCAGA	0.00649216	0.00808227	0.00202167	0.00250914	-7.02619	-5.95892	-9.1383	-10.2515	-6.54871	-7.00373	-6.12175	-5.76041	-8.40722	-7.06033	-5.73562	-9.81229	-0.427276	-5.86141	-11.3031	-6.98415	-6.11911	-10.9564	-11.899	-10.9421	-6.38678	-8.75591	-5.34004	-3.47614	3.53719	-0.979907	-10.6849	0.476055	0.0859378
GGCTGAACAGCGCTTCCCAG	0.00198218	0.00283818	0.00144109	0.00186664	0.493041	0.728303	0.172674	0.472766	0.772854	-0.350054	0.635002	1.02195	-0.839824	0.0934807	0.370034	0.493117	1.34384	0.88519	0.142363	0.598957	0.300351	-0.20193	0.156419	0.374024	0.586616	1.04668	0.648348	-0.61651	0.560241	-1.08034	-8.87145	0.480099	0.102964
ACAGCGCTTCCCAGCGGCTG	7.24354e-05	0.000190856	1.08251e-05	2.82878e-05	-1.57224	-0.593266	-3.30901	-5.1995	-1.18976	-3.70459	-1.01715	-0.235743	-5.12889	-5.41711	-0.179558	-1.96667	-0.192809	-1.1742	-3.40328	-1.95991	-1.13237	-3.22556	-2.22413	-2.83863	-0.213928	-0.696903	-0.467078	-2.68832	1.34671	-1.91832	-19.0167	-0.361557	0.000109648
GCGGCTGTTATCGACAGAAG	4.17414e-05	0.000120127	1.47154e-05	3.46774e-05	-4.40534	-3.20687	-6.20362	-6.65761	-4.26385	-6.45267	-3.0372	-3.41586	-5.29759	-6.50215	-2.39377	-5.7929	0.60158	-3.22259	-7.04313	-4.46467	-3.79827	-8.85177	-5.71978	-6.7502	-3.22176	-3.44236	-2.8951	-3.10435	1.47459	-2.07455	-16.9494	-0.316549	0.00313304
GACAGAAGTGGTGATATCAA	0.000438259	0.000732581	1.17554e-05	2.98334e-05	-2.38377	-0.968339	-4.15961	-5.57246	-1.77255	-3.92308	-1.77586	-1.09148	-4.15664	-3.81521	-0.31064	-9.77346	0.667563	-0.822506	-5.26637	-2.48753	-2.195	-3.99869	-4.575	-3.23178	-0.2893	-1.69888	-0.752189	-3.28722	1.54361	-2.03203	-19.1558	-0.223507	0.00157573
TGATATCAATGGTTAACGAC	0.000817489	0.00116543	2.31725e-05	4.7797e-05	-4.87798	-3.81475	-7.41754	-7.53026	-3.69744	-11.2553	-3.84878	-3.52471	-8.09737	-5.73166	-2.34002	-8.3052	0.595346	-4.38144	-7.96104	-5.5617	-3.69892	-4.9631	-8.57743	-6.71617	-3.91282	-4.72088	-4.53474	-3.8325	2.39397	-1.59828	-13.6165	-0.163095	0.00313304
CAATGGTTAACGACTGGCTC	0.000869511	0.0013546	5.19266e-05	9.28089e-05	-3.29759	-2.29375	-4.86105	-8.45722	-2.08886	-4.41526	-2.46979	-1.30811	-4.96141	-4.54432	-2.73191	-3.83074	-1.31059	-1.36938	-5.8177	-3.0314	-3.52363	-4.07912	-7.07993	-8.76065	-3.14663	-2.62493	-1.99615	-2.76073	1.94293	-1.42374	-12.5121	-0.0706544	0.0171621
GGTTAACGACTGGCTCTGGT	2.91767e-05	9.4757e-05	1.89439e-05	4.12432e-05	-5.44925	-3.67815	-7.14216	-6.34219	-3.82119	-5.70474	-3.92571	-3.22674	-7.3995	-7.18648	-4.11558	-7.56707	0.602524	-3.73076	-7.67078	-5.96093	-3.74675	-7.09075	-9.15315	-7.5559	-3.54984	-5.34807	-3.14733	-3.53943	1.72711	-1.96553	-18.532	-0.333327	0.00469288
TAACGACTGGCTCTGGTCGG	1.44053e-05	5.58865e-05	1.09097e-05	2.84266e-05	-3.54729	-2.14226	-4.95215	-4.71363	-2.83877	-4.46011	-2.54888	-2.19644	-6.532	-5.82393	-1.33032	-7.58082	-0.0985677	-1.21851	-4.37894	-4.49279	-2.78644	-7.13604	-4.01564	-5.03064	-2.03519	-3.18154	-1.9213	-3.24848	1.67011	-1.94914	-13.5711	-0.461061	0.000109648
GAATAACACCTCCATATCCC	0.000109765	0.000261688	0.000103684	0.00016883	-2.61834	-1.70281	-4.48301	-4.84538	-1.91622	-5.03536	-1.66748	-2.68621	-6.67715	-3.64203	-1.06895	-2.64879	0.0492511	-1.97261	-5.73261	-2.18341	-1.80953	-4.54697	-3.51823	-4.56699	-1.31899	-2.70436	-0.732501	-2.72595	1.71475	-1.58321	-11.4351	0.10796	0.0375007
TGCCAGCGCTTTGCCGCTTA	2.30429e-05	7.94149e-05	1.22628e-05	3.05929e-05	-5.1318	-3.97433	-7.05099	-7.4643	-4.20927	-7.38278	-3.8022	-4.44689	-7.69316	-7.11648	-3.8736	-5.8356	-0.245569	-4.66915	-7.72258	-5.59965	-4.28979	-7.70814	-5.68515	-7.20452	-3.16937	-4.3539	-3.13074	-3.12703	1.55221	-1.89473	-15.4949	-0.351659	0.000109648
GCGCTTTGCCGCTTACGGTG	4.12896e-05	0.000126586	1.19245e-05	3.00885e-05	-1.28421	-0.727729	-2.51923	-1.60939	-1.11169	-3.18588	-0.616193	-0.114674	-3.09398	-3.60826	-0.736814	-2.43616	-0.383797	-0.754407	-2.484	-1.37297	-1.11995	-4.11723	-2.38684	-2.16372	-0.809343	-0.480657	-0.885526	-1.86979	0.874003	-2.09057	-14.6954	-0.287065	0.00157573
TTTGCCGCTTACGGTGCGGC	2.23433e-05	7.55042e-05	1.08251e-05	2.82878e-05	-2.94358	-1.40148	-5.91714	-4.64722	-1.43494	-5.62999	-2.34399	-1.37908	-4.18294	-6.54468	-0.80381	-7.31439	-0.484741	-1.27575	-7.82658	-3.43507	-1.53315	-8.709	-6.77825	-5.0725	-1.54204	-2.36473	-1.26964	-4.48803	1.83412	-2.36526	-17.7181	-0.550299	0.000109648
CCGCTTACGGTGCGGCTGGC	0.0760425	0.0837915	0.0845775	0.0924456	-2.93355	-2.42485	-3.11098	-3.75968	-2.54516	-2.91024	-3.63429	-2.19008	-3.32454	-2.97547	-3.45815	-3.27222	-3.441	-2.2688	-3.51014	-3.12035	-2.02956	-2.96003	-2.91965	-2.63551	-2.64423	-1.83895	-2.24373	-0.622946	0.759286	-0.691678	-7.81628	1.98411	0.257813
TACGGTGCGGCTGGCCGGTA	0.0189022	0.0224092	0.0202189	0.0233037	-0.00815446	0.25248	-0.26428	-0.63361	0.0264785	-0.143021	-0.321684	0.85326	-0.6029	0.0737052	0.119319	-0.394256	0.357734	0.977594	-1.02407	-0.106625	0.348804	-1.55694	-0.0198566	0.367846	0.21274	-0.726589	0.5212	-0.600548	0.797536	-0.709556	-6.97124	1.11549	0.19375
ATCCTCTTAATACATTAATT	0.0618038	0.0681996	0.0684848	0.0743844	-9.19759	-8.05296	-10.8051	-8.51414	-7.79538	-11.2662	-10.9417	-8.47654	-11.7163	-10.2775	-7.1601	-12.0945	-1.31334	-8.58752	-11.1142	-12.4021	-10.2207	-11.4132	-11.5996	-7.1053	-7.2518	-7.96542	-8.33962	-2.7881	4.44363	-0.594159	-8.45894	1.42183	0.21875
TCCTCTTAATACATTAATTA	0.0547571	0.0595852	0.0263533	0.0294218	-9.52304	-7.23019	-10.9675	-10.6211	-6.51817	-11.0626	-10.4477	-10.8711	-12.3226	-10.2635	-6.29424	-9.73812	-2.93321	-11.026	-11.048	-12.6746	-8.2624	-10.7728	-11.6823	-10.5377	-6.73228	-6.2212	-7.52792	-3.69926	4.16123	-0.792615	-7.77255	1.57787	0.173167
GCGATCGAGAAACAGCGTCG	0.00256073	0.00356732	0.0014142	0.00182454	-2.64721	-2.28495	-4.72914	-5.96255	-3.48573	-2.55364	-2.44715	-2.00766	-6.45338	-5.84134	-2.35767	-3.62308	1.32857	-2.20433	-7.0954	-2.56597	-2.25154	-4.54725	-4.9243	-2.51574	-2.38622	-3.27016	-1.96107	-2.53887	2.19895	-1.04578	-17.3892	0.57148	0.0890628
AGCAGATCCGCCGCGCCGCC	5.81221e-05	0.000148401	1.18399e-05	2.99601e-05	-2.48191	-1.37453	-3.7973	-6.92835	-1.48756	-5.39635	-1.67715	-0.901206	-3.54121	-3.26721	-2.3031	-3.65643	-0.0671169	-1.31738	-5.22767	-2.57981	-1.50858	-4.66058	-3.77797	-3.65592	-0.900549	-1.46378	-1.29808	-2.67429	1.35518	-2.09346	-19.5088	-0.370363	0.000109648
ATCCGCCGCGCCGCCCGGCG	0.00123094	0.00183602	0.00199063	0.00249699	-0.613575	-0.389551	-0.967609	-0.915677	-0.59092	-0.563618	-0.728983	0.442599	-0.517148	-0.984027	-0.431849	-1.23647	-0.462128	-0.675941	-0.994614	-1.12437	0.00858094	-1.25887	-0.588559	-0.972137	-0.0880618	-0.403618	-0.0157729	-0.580469	0.48707	-1.15696	-9.88693	0.573727	0.093604
CATTGAGCATCAGCATCTCC	4.85569e-05	0.000138984	1.20091e-05	3.01981e-05	-2.85954	-1.95878	-4.22985	-5.10102	-2.38522	-4.39084	-2.2688	-1.23902	-5.99195	-4.22798	-0.934142	-3.46735	0.503744	-2.66149	-6.52453	-3.04036	-1.83716	-4.30186	-3.08824	-3.93009	-2.45094	-2.09949	-1.47026	-2.4847	1.48766	-1.65741	-16.2516	-0.246192	0.000109648
TCAGCATCTCCCGGTCCAGC	6.75921e-05	0.000154433	1.09097e-05	2.84282e-05	-4.39746	-3.30662	-6.31239	-6.26809	-3.71617	-6.00506	-3.41495	-2.85282	-8.75019	-5.1766	-3.49205	-6.44	-0.0144312	-2.84418	-6.60566	-5.62689	-3.84953	-7.00576	-9.37597	-5.2745	-3.59097	-3.44793	-2.77116	-3.12447	1.61354	-2.12324	-14.9833	-0.383318	0.000109648
TCCAGCGCTCGCTGTCCTGC	0.0428177	0.0472401	0.0104306	0.0122024	-6.76979	-5.23457	-8.67852	-11.4072	-10.7061	-10.8832	-8.66537	-5.12271	-11.697	-10.8126	-4.83489	-8.93358	-2.35587	-5.25828	-7.22374	-5.47412	-5.36099	-7.70181	-9.13388	-6.38405	-5.13871	-4.5838	-6.21045	-3.1331	3.63764	-0.776123	-8.05018	2.28815	0.148438
CGCCTTCGCGTAATACCGCG	0.00455136	0.00595355	0.00472786	0.00577269	-2.34777	-1.61203	-2.76589	-2.61439	-1.88839	-2.57447	-1.5129	-0.67314	-4.52965	-2.70229	-1.2173	-3.25588	-1.17845	-1.74825	-3.30045	-2.694	-3.43972	-3.52101	-1.89472	-2.19861	-2.66466	-1.45976	-1.81142	-1.21095	1.04859	-1.06674	-9.9465	1.34704	0.13125
GCCTTCGCGTAATACCGCGC	0.000106028	0.000229298	9.18441e-05	0.000147428	-5.83186	-4.30382	-7.80622	-7.53001	-4.71832	-8.7148	-5.53175	-4.08255	-8.8807	-8.08454	-3.912	-5.43737	-1.00571	-3.96282	-8.45352	-7.21166	-6.24028	-8.64341	-7.12706	-7.69887	-4.38476	-5.10203	-3.86022	-3.44779	2.02858	-1.69158	-13.7969	0.040898	0.0281259
GCGTAATACCGCGCGGGCGC	0.00013099	0.000287353	1.64068e-05	3.74354e-05	-2.78439	-1.89649	-4.48083	-6.93784	-1.97903	-4.39224	-2.41159	-1.57457	-3.37471	-4.9018	-2.03001	-3.9488	-1.3343	-1.42691	-4.81635	-2.82393	-2.72758	-5.74674	-3.21761	-5.18462	-1.86653	-2.33902	-1.62031	-2.50186	1.32575	-1.8396	-12.0604	-0.224755	0.00312815
CGCCGGACTGCATCGCCTCC	0.00045007	0.000695576	5.5394e-05	9.3661e-05	-6.55614	-4.56287	-8.54144	-8.49708	-6.46526	-7.88743	-5.46479	-3.50959	-11.9934	-7.04032	-3.92756	-8.69822	-0.925355	-4.12096	-8.83208	-9.00278	-5.13629	-8.48374	-7.29241	-11.0628	-4.40253	-5.74398	-4.86412	-4.06406	2.45361	-1.67446	-12.9822	-0.12387	0.0109227
CGCCTCCAGGCCATCCAGTC	0.000310193	0.00058772	0.000789639	0.00106189	-0.877089	-0.514665	-1.52838	-1.50678	-0.694118	-1.72677	-0.368845	-0.00650405	-1.53527	-1.36536	-1.29956	-0.745943	0.0408524	-0.389369	-1.74802	-0.740124	-0.947756	-1.89652	-2.00015	-1.20298	-0.61593	-0.359098	-0.798494	-0.948383	0.62114	-1.41915	-9.22351	0.679334	0.0826836
CCAGGCCATCCAGTCCGGCG	1.6518e-06	1.62745e-05	1.35314e-05	3.27021e-05	-1.07914	-0.594867	-2.25256	-2.13972	-0.321765	-2.525	-0.765675	0.25987	-2.23556	-2.18924	-0.887293	-2.50523	-0.274246	-0.939972	-2.92403	-1.1358	-0.475135	-2.7804	-1.62446	-1.8162	-0.281718	-0.73169	-0.91477	-1.65872	0.670919	-2.29083	-14.2999	-0.384257	0.00312815
CAGGCCATCCAGTCCGGCGC	0.00609933	0.00761224	0.00218531	0.00271872	-5.84572	-4.89029	-7.33638	-8.34187	-4.30373	-5.82209	-5.06294	-4.14552	-8.83278	-7.71646	-4.21256	-5.49866	-3.57706	-5.19515	-5.77742	-6.69691	-5.83364	-11.0036	-9.6649	-7.12823	-6.95919	-4.86434	-5.81357	-2.37655	2.31657	-1.00165	-9.0529	0.698447	0.0967241
TCCGGCGCGGGAGAGCACGC	0.0970999	0.104673	0.042646	0.0470624	-8.53235	-7.09828	-9.60587	-8.63887	-6.93394	-8.67769	-7.18029	-10.9278	-8.88772	-10.1307	-6.67327	-9.7547	-0.853497	-8.51731	-8.6575	-12.2896	-6.34167	-8.74238	-11.3383	-10.8365	-7.226	-11.5494	-6.27005	-2.43873	3.71915	-0.568056	-8.61227	2.42897	0.174727
GCGGGAGAGCACGCAGGTAT	0.000104935	0.000251577	2.41873e-05	4.96365e-05	-3.83087	-2.60477	-5.17608	-5.76435	-3.92103	-4.84986	-3.07354	-2.9448	-7.26023	-4.72018	-2.23726	-5.40768	1.66483	-2.28047	-6.85501	-3.77688	-2.7157	-4.73152	-4.41731	-7.23486	-2.60251	-2.84055	-1.94489	-2.77487	1.70829	-1.69431	-13.3239	-0.213039	0.00468556
CACGCAGGTATCGGTCAGCG	9.42402e-08	3.36453e-06	1.08251e-05	2.82878e-05	-1.49982	0.0295533	-2.78318	-3.04688	-0.559014	-2.33132	-1.20227	0.335382	-2.76248	-3.00473	-0.0927868	-2.97107	0.54562	0.58571	-4.02134	-1.76212	0.0982745	-1.982	-1.9545	-3.16713	-0.040975	0.00740575	0.0396633	-2.69806	0.943788	-2.80743	-26.096	-0.708727	0.000109648
TCTCGTTGCTGCCGTTCAGT	0.000469657	0.000757513	9.04064e-05	0.000142525	-7.31036	-5.31789	-8.98821	-10.7109	-6.51157	-11.5201	-5.05527	-5.52117	-8.90192	-10.1732	-5.32382	-8.78134	-0.28772	-4.43431	-8.57877	-8.0944	-7.24589	-8.41621	-9.40029	-8.66616	-5.67067	-5.16597	-5.32339	-3.72038	2.43708	-1.55541	-15.1484	-0.114801	0.0171621
TCAGTCGGCTCAGCCGTAGC	0.000135846	0.00030849	2.7993e-05	5.60197e-05	-1.51754	-0.766623	-3.87905	-3.54175	-0.1548	-2.4742	-1.58584	-0.221496	-4.52413	-2.44065	-0.459025	-4.11282	-0.294175	-0.95286	-5.61486	-1.44098	-1.34659	-2.78866	-6.1598	-4.9874	-0.608267	-1.05993	-1.30544	-2.95379	1.55638	-1.74723	-14.62	-0.137565	0.00937768
CAGTCGGCTCAGCCGTAGCC	4.18096e-05	0.000110136	2.36799e-05	4.90577e-05	-2.87727	-2.0625	-3.93594	-4.32626	-2.11286	-3.88872	-2.2023	-1.53179	-3.88202	-3.84568	-2.94831	-4.34533	-1.56971	-2.21274	-3.79078	-2.87793	-2.355	-5.79375	-4.02891	-3.09193	-2.16471	-1.41369	-1.72217	-1.91898	0.867474	-2.15495	-13.6873	-0.242165	0.00781572
AGTCGGCTCAGCCGTAGCCG	3.47862e-06	2.16702e-05	1.08251e-05	2.82878e-05	-2.96273	-1.85406	-4.80904	-4.921	-2.42461	-4.46441	-2.09621	-1.063	-4.76588	-5.10677	-1.20416	-5.476	-0.28441	-2.3373	-6.11354	-3.45589	-1.25023	-6.70129	-3.40705	-4.1414	-1.87748	-2.15124	-1.83839	-3.13646	1.26996	-2.37593	-17.6687	-0.543105	0.000109648
AGCGCCTGCTGCAAGATGTG	1.70038e-08	1.78924e-06	1.08251e-05	2.82878e-05	-0.946575	0.00668272	-3.06857	-3.02611	-0.0488156	-3.20712	-0.00587377	0.0986625	-3.68488	-2.78041	0.370303	-3.13352	1.31698	-0.132088	-3.65795	-1.11728	-0.0243652	-3.27658	-2.69418	-3.01349	-0.132525	-0.761155	0.164341	-3.09976	0.750541	-3.86757	-35.8618	-0.710579	0.000109648
CTGCGCCTCTTCCCGCGCGC	0.00525216	0.00672502	0.00364721	0.0044565	-4.94683	-4.29935	-6.24842	-6.22592	-4.25957	-6.35077	-5.01943	-3.01513	-6.60001	-4.36555	-3.87606	-9.05044	-4.69337	-5.27811	-8.78837	-4.23299	-4.05506	-5.86535	-6.87213	-5.65913	-4.34635	-4.58489	-3.91727	-1.98822	1.74416	-1.01437	-9.42822	0.715993	0.118565
TGCGCCTCTTCCCGCGCGCC	0.802911	0.81174	0.846558	0.853238	-0.393792	-0.434177	-0.365896	-0.484359	-0.524579	-0.512732	-0.598002	0.188803	-1.17272	-0.505887	-0.376981	-0.305116	-0.671671	-0.212208	-0.161691	-0.293739	-0.148659	-0.754795	0.45979	-0.186099	-0.575746	0.186877	-0.75099	-0.00856796	0.57848	-0.0104418	-4.58039	3.96476	0.49375
CGCCGGGAACGCGATAGCGA	0.000719091	0.00108528	1.40388e-05	3.34789e-05	-5.07698	-3.40152	-7.47552	-5.55636	-3.20621	-11.2484	-4.86799	-2.70383	-8.2222	-10.3246	-3.56551	-6.52104	-1.85483	-3.25704	-7.75073	-5.70716	-3.99307	-5.59481	-9.5002	-7.74541	-3.47258	-3.23459	-4.37829	-4.01727	2.21064	-1.75863	-15.577	-0.191741	0.00313304
GCCGGGAACGCGATAGCGAT	0.000902736	0.00134413	9.13367e-05	0.000143273	-6.50239	-4.87611	-8.13867	-8.47336	-5.04654	-10.7263	-6.36454	-4.26427	-8.60021	-7.21145	-4.57511	-7.04074	0.425372	-5.21959	-8.5841	-7.0152	-4.98096	-10.9932	-9.16175	-7.08964	-6.24152	-5.06195	-4.06248	-3.41922	2.39429	-1.41394	-14.5927	-0.0481272	0.021842
GGGAACGCGATAGCGATGGG	1.39444e-06	1.49042e-05	1.47154e-05	3.46782e-05	-0.113298	0.586385	-0.929567	-0.829514	0.717326	-0.615071	0.346859	1.2897	-1.43369	-0.69525	0.0335301	-1.00987	0.90173	0.83563	-0.84715	-0.143541	-0.0715606	-2.00649	-1.14293	-1.03496	0.613495	0.564196	0.321246	-1.49461	0.666809	-2.20893	-18.2565	-0.374501	0.00469288
AGCCCTTTACTGAAGATCTT	0.00630968	0.00757087	0.00140997	0.00178886	-7.96899	-6.13347	-10.5158	-10.7787	-9.82623	-11.1715	-7.74585	-6.19059	-11.9342	-10.4995	-4.9414	-12.0259	-1.40446	-7.22088	-8.47515	-12.2784	-6.44705	-8.7221	-11.6025	-7.50667	-5.53084	-6.4669	-5.01386	-4.47918	3.71747	-1.15357	-11.7732	0.671415	0.0889238
TTTACTGAAGATCTTCGGCG	0.00242418	0.00322846	0.000400359	0.000563322	-5.48699	-3.992	-8.34678	-10.5667	-6.97076	-10.9138	-4.03822	-3.44594	-8.89128	-5.74075	-4.8168	-8.35311	-0.943816	-3.59318	-4.78815	-5.90043	-5.1393	-10.8452	-9.2582	-7.73532	-4.7587	-3.87514	-3.28763	-4.10024	3.26193	-1.23044	-12.5106	0.266272	0.065523
ATCTTCGGCGCGGCGTCATC	1.99058e-08	1.87104e-06	1.08251e-05	2.82878e-05	-2.54133	-1.45345	-4.17779	-4.24717	-1.53919	-4.36953	-1.76688	-1.27163	-4.46694	-3.66067	-1.44127	-4.14693	0.534606	-1.38846	-4.74965	-3.98656	-1.72203	-4.02055	-4.77294	-3.37813	-1.47069	-1.71092	-0.595514	-2.78528	0.767733	-3.74184	-26.5197	-1.01181	0.000109648
ATCCGGTAGCTTCGCCAGCG	2.79657e-06	2.20792e-05	1.08251e-05	2.82878e-05	-1.74928	-0.352422	-3.82967	-3.83662	-1.07664	-4.83379	-1.45888	0.104517	-3.80808	-3.28121	-0.770267	-5.63843	0.904484	-0.227489	-5.73595	-2.27365	-0.450359	-2.17846	-3.53269	-4.62057	-0.00761172	-1.03386	-0.264773	-3.47843	1.45003	-2.41727	-15.4109	-0.556451	0.000109648
CGGTAGCTTCGCCAGCGCGG	0.00400538	0.00517066	0.000703292	0.000953364	-4.43065	-3.27155	-6.24443	-7.43796	-3.50066	-5.35786	-3.34395	-2.36505	-8.0426	-3.95046	-3.14565	-5.68994	-1.70832	-2.88385	-7.12777	-4.21762	-3.24269	-5.21981	-9.38015	-10.9988	-3.48367	-4.81134	-6.06357	-2.97446	2.58161	-1.14332	-10.3565	0.45088	0.0748833
TAGCTTCGCCAGCGCGGCGG	0.0344096	0.0386825	0.0146335	0.0169383	-6.90174	-4.16523	-8.78912	-8.21985	-3.67304	-5.36895	-3.98975	-3.53948	-9.81812	-10.36	-10.4908	-11.9241	-4.39903	-4.12975	-7.41218	-4.17411	-7.34128	-10.795	-11.3951	-7.51387	-4.17819	-8.0605	-3.45121	-3.67397	4.21456	-0.853855	-10.5407	1.6646	0.160938
TGTTCGCCACCTGCTGCGCC	1.73621e-07	4.78492e-06	1.08251e-05	2.82878e-05	-1.28431	-0.122058	-2.33909	-2.07756	-0.773411	-3.6323	-0.313898	0.446862	-3.86637	-2.35798	-0.204791	-2.11851	0.839232	-0.0140957	-2.7639	-1.69141	-0.228848	-2.15793	-3.01447	-2.27141	-0.0473065	-0.502981	0.109699	-2.39161	0.827826	-2.88983	-22.4513	-0.879007	0.000109648
CGCCACCTGCTGCGCCTGGC	0.0339831	0.0390429	0.0460536	0.0514418	-1.65569	-1.3879	-1.90908	-2.05737	-1.07629	-2.50574	-1.66299	-1.79616	-3.05278	-1.45401	-1.50158	-1.03562	-1.25611	-1.64729	-1.84951	-1.65677	-1.15299	-3.04119	-1.66555	-2.01229	-1.04394	-1.22825	-2.09747	-0.516884	0.742526	-0.686325	-7.15354	1.26197	0.221529
GGTTCCGCCGAGCATCGCCA	7.59841e-05	0.00019978	6.30054e-05	0.000109598	-1.33825	-0.492373	-2.33708	-2.2152	-0.98177	-2.97449	-1.16592	-0.542145	-4.0308	-1.73751	-0.326819	-2.95776	0.565074	-0.419507	-1.65642	-1.07684	-1.5155	-3.46629	-2.40023	-1.73546	0.127851	-0.615381	-0.376049	-1.82763	1.10838	-1.58012	-11.2046	0.0468701	0.031202
CCAGCGCCCAGATTGCGCCC	0.00122396	0.00170205	0.000274179	0.000386499	-6.41222	-4.55204	-8.35085	-6.89117	-4.27163	-6.69195	-4.29474	-4.15453	-8.33774	-6.34716	-5.30984	-8.73183	-0.987656	-4.51407	-10.6336	-8.91823	-6.88748	-10.8799	-9.24541	-8.63001	-5.80929	-6.03558	-4.04898	-3.79162	2.63595	-1.34673	-12.0719	0.0993795	0.0374421
GCGCCCAGATTGCGCCCCGG	0.434389	0.450914	0.681499	0.693417	-0.782552	-0.742595	-0.832751	-1.12342	-0.998884	-1.09413	-0.668141	-0.402089	0.0137594	-0.372642	-1.76186	-0.94875	-1.25549	-0.78268	-1.37814	-0.762737	-0.537276	-1.01775	-0.45389	0.336001	-0.631344	-0.433362	-1.17731	0.112819	0.687034	0.164457	-2.85287	4.95821	0.45
CGCCCAGATTGCGCCCCGGT	0.000152457	0.000298026	1.60685e-05	3.68285e-05	-4.01054	-3.02798	-5.92727	-8.38652	-2.75859	-5.91114	-3.8727	-2.39487	-4.85415	-6.97474	-3.49359	-5.28178	-2.22311	-3.56735	-7.72871	-4.06698	-3.19267	-5.65131	-5.92802	-6.51643	-1.98671	-3.37018	-2.83232	-3.01078	1.50657	-1.9254	-15.5934	-0.282184	0.00313304
TTCGCGACCGAGCCGCCCTA	0.00100404	0.00149652	0.000132861	0.000199438	-7.16074	-5.43822	-8.9081	-8.21719	-6.64248	-8.77137	-4.82432	-4.73824	-8.98714	-7.78847	-5.73979	-9.66455	0.808577	-5.74708	-10.4994	-8.52942	-5.38722	-7.77645	-11.6498	-8.27562	-5.53029	-7.37319	-5.49003	-3.49678	2.42143	-1.40006	-15.1006	0.0132027	0.0281259
TGTCTGAGCGCGATATCTGC	0.000361478	0.000549094	1.27702e-05	3.14036e-05	-5.9734	-4.47216	-8.10897	-8.2332	-4.44947	-11.3144	-3.89873	-5.51446	-9.01083	-7.89381	-4.67519	-6.72661	0.730406	-4.83944	-8.9085	-7.05406	-5.03411	-8.6479	-8.56116	-7.59323	-4.14565	-4.95208	-3.79559	-3.79233	2.01144	-1.79669	-15.0336	-0.290481	0.00157573
CTGCTGCGCCAGCGCCTGAA	0.00198145	0.00268641	0.000112987	0.000179183	-5.69185	-3.94164	-7.81722	-10.6379	-4.18132	-6.06055	-6.42027	-3.34253	-7.10223	-9.83254	-4.96366	-5.57865	-3.43539	-3.87892	-10.6422	-7.94439	-5.12505	-11.5855	-5.97858	-8.48356	-4.14934	-3.58314	-3.01614	-3.72669	2.7328	-1.37156	-12.8714	0.0888519	0.0358821
TGCGCCAGCGCCTGAAAGGT	0.00145615	0.00206268	0.00021777	0.000315682	-5.7973	-4.45951	-7.87934	-10.5526	-5.76514	-6.42817	-5.68173	-4.20887	-8.40841	-9.93283	-3.68657	-5.80748	-0.554285	-5.11996	-8.82767	-5.77369	-5.58184	-6.84125	-9.08079	-8.87292	-4.13414	-4.58257	-3.92128	-3.45388	2.73718	-1.22589	-11.3303	0.104135	0.0436823
GCGCCTGAAAGGTCGGAGTC	1.47494e-05	6.21694e-05	2.53713e-05	5.20105e-05	-2.33461	-1.19841	-3.97016	-5.80729	-2.05472	-3.04287	-1.66014	-2.47901	-6.08097	-4.15797	-0.962154	-3.81501	0.714802	-1.0044	-3.45363	-2.19939	-1.34239	-3.8907	-4.62499	-4.2556	-1.15629	-1.26571	-0.99408	-2.786	1.50059	-1.89814	-18.5584	-0.212065	0.00937768
GAAAGGTCGGAGTCAGGCTG	4.37019e-05	0.000135178	1.09097e-05	2.84274e-05	-0.468297	0.211857	-3.02036	-4.31537	-0.29005	-2.0429	0.4991	0.186062	-5.47233	-1.8966	0.294904	-3.0353	1.19555	0.279828	-4.99429	-0.561763	-0.292283	-3.03447	-2.42424	-3.37907	0.104892	0.0931806	0.284111	-3.25391	1.45681	-2.15017	-17.045	-0.281516	0.000109648
AAAGGTCGGAGTCAGGCTGT	0.00140036	0.00199549	6.22443e-05	0.000104208	-6.66715	-5.44544	-8.64651	-8.57313	-4.79178	-11.246	-6.29713	-5.7808	-8.38964	-8.05801	-5.85412	-8.67008	1.1981	-5.16849	-10.6767	-8.12554	-5.1744	-6.71222	-8.98581	-10.6327	-6.07672	-6.18472	-4.62044	-3.43198	2.38424	-1.41248	-16.731	-0.067347	0.017189
GGTCGGAGTCAGGCTGTGGG	2.49308e-05	9.09882e-05	1.08251e-05	2.82878e-05	-0.27669	0.332329	-2.05139	-2.88575	0.230303	-1.97531	-0.153257	0.223702	-4.75902	-2.06169	0.942367	-2.58069	1.34238	0.824209	-2.85569	-0.376366	0.39366	-1.54795	-1.32046	-1.90114	0.0821633	0.031972	0.622699	-2.58192	1.07126	-2.29263	-18.9253	-0.328491	0.000109648
TCAGCGCAAGCGATAAATCG	1.01448e-06	1.1977e-05	1.08251e-05	2.82878e-05	-1.90748	-1.04937	-4.40282	-5.66862	-1.30197	-3.39228	-1.22933	-0.962713	-5.822	-2.55946	-0.282111	-4.56656	0.980872	-1.12983	-5.17953	-3.1794	-1.59362	-4.58022	-4.46539	-3.46506	-0.940197	-1.21196	-0.446128	-3.47881	1.40055	-2.40679	-19.8821	-0.647566	0.000109648
CCCCCGACTGTCCACCAGAC	0.00057188	0.000967405	0.00109452	0.00144533	-0.180559	0.129806	-0.599475	0.255944	-0.291491	-0.163282	-0.0131468	0.629708	-1.15104	-1.02593	-0.0869484	-0.499494	0.25164	0.493224	-0.554657	-0.744064	-0.181073	-0.537665	-0.609944	-0.7089	0.190216	0.0979565	0.237529	-0.729856	0.509866	-1.36002	-9.36874	0.602257	0.0828128
CCCCGACTGTCCACCAGACC	2.42846e-05	8.92192e-05	0.000146815	0.000229185	-0.158003	0.157471	-1.59269	-1.61187	-0.145123	-1.39097	0.234113	0.366219	-2.17073	-1.25763	-0.121418	-1.7987	0.790292	0.165468	-2.49594	0.0743264	0.0482086	-1.55516	-0.960004	-2.12075	-0.0728104	0.173207	0.251424	-1.7709	0.692704	-2.35782	-18.8191	0.148374	0.0390631
CTGTCCACCAGACCGGGTTT	0.000316693	0.000560923	1.31085e-05	3.20123e-05	-3.67279	-2.26245	-4.94394	-4.41973	-2.93713	-4.66807	-3.49599	-2.2801	-7.14392	-8.20431	-2.19649	-5.11567	0.0610309	-2.00104	-8.522	-3.98001	-2.51671	-5.24934	-3.84286	-4.78876	-2.0522	-2.56261	-1.98998	-2.80349	1.98314	-1.63119	-17.3813	-0.23918	0.00312815
TGTCCACCAGACCGGGTTTC	4.60054e-06	2.84827e-05	1.08251e-05	2.82878e-05	-2.59125	-1.31008	-4.63061	-4.62358	-1.72246	-4.15891	-1.25631	-1.77343	-7.68281	-4.9058	-1.34885	-3.2577	1.80051	-0.897323	-6.099	-4.70628	-2.02172	-4.50888	-4.7696	-3.27162	-1.10972	-1.68207	-0.618407	-3.34764	1.34131	-2.51111	-20.29	-0.493666	0.000109648
CTCGTCAATCAGACACTGCG	0.00066696	0.00102951	3.69575e-05	6.86137e-05	-5.59533	-4.43316	-8.31749	-10.123	-4.32432	-5.50868	-4.69882	-3.09904	-10.0531	-10.3456	-3.86447	-9.85755	-0.433621	-5.32922	-11.1976	-7.29056	-5.23523	-8.59864	-6.92922	-6.35898	-4.88055	-4.66816	-4.05808	-4.34297	3.13118	-1.34909	-14.8496	-0.0906335	0.0140643
GTCAATCAGACACTGCGTGG	1.9092e-05	7.49283e-05	1.08251e-05	2.82878e-05	-1.74313	-0.697196	-3.17674	-4.61664	-1.24986	-2.24917	-1.35927	-0.601533	-4.08583	-3.98974	-0.0518134	-2.86932	1.62527	0.233034	-5.28201	-2.15594	-1.19432	-5.26149	-2.62682	-2.24949	-0.804955	-1.4071	-0.259188	-2.92749	1.70464	-1.69888	-15.6308	-0.334117	0.000109648
GGCGGTTCGCGCCAGCCATT	1.23449e-05	5.21916e-05	4.22855e-05	7.80117e-05	-4.18643	-2.54051	-5.84125	-4.89115	-2.62146	-5.9414	-2.65796	-1.85971	-5.8173	-6.49258	-2.53481	-4.20968	0.0807103	-2.4879	-6.96354	-4.26923	-4.5399	-5.96649	-8.00102	-5.84751	-2.70092	-2.83415	-2.12096	-3.30913	1.80153	-1.89547	-18.0124	-0.313371	0.0124825
CCGCCTTCAACCTGAATCCG	0.000180631	0.000344741	4.06787e-05	7.44606e-05	-4.5947	-2.92939	-5.87439	-6.84923	-3.38226	-6.98249	-2.93861	-2.90174	-5.15781	-5.05813	-2.50713	-9.50398	-0.237153	-2.95976	-5.55024	-4.62361	-3.54662	-6.21034	-7.83753	-5.17968	-2.90721	-4.76576	-2.31748	-3.07133	2.10765	-1.57932	-12.158	-0.172659	0.00936305
AGAAGTCTCATTACCAGCTC	0.00631096	0.00806014	0.0067409	0.00810234	-0.459272	-0.23266	-0.952412	-0.429564	-0.000659006	-0.756346	-0.78094	-0.0930251	-1.11635	-0.869736	-0.354675	-1.01797	-0.119726	-0.414391	-0.466199	-0.0223452	-0.498699	-1.90798	-1.83986	-1.66895	-0.183907	-0.225209	-0.123503	-0.693731	0.668036	-0.997016	-10.8667	0.914991	0.145086
TACCAGCTCCGGAATTTTGC	0.00152194	0.00210382	0.000137766	0.000209987	-6.32599	-4.86781	-8.29406	-8.39455	-5.1698	-5.77176	-5.40311	-4.5107	-8.33892	-10.1816	-4.8704	-9.83828	1.00028	-4.63418	-8.34308	-7.36299	-6.70502	-11.2004	-7.52485	-8.51069	-4.59456	-5.751	-4.69969	-3.52713	2.58131	-1.33802	-17.5667	0.0553505	0.0312508
CAGCTCCGGAATTTTGCAGG	0.000990353	0.00139326	0.000115693	0.000182705	-5.19457	-3.90255	-7.2512	-7.67298	-5.84367	-7.88509	-4.0293	-3.53031	-7.57891	-7.07069	-4.01022	-5.55798	-0.889026	-4.14692	-7.55803	-4.73919	-3.61462	-7.71335	-6.62816	-10.7095	-3.88876	-5.05582	-3.60692	-3.34074	2.29971	-1.47054	-12.0067	0.10351	0.0328132
AGCTCCGGAATTTTGCAGGT	0.373817	0.38971	0.505639	0.52065	-5.51213	-5.02967	-5.85883	-5.14167	-3.38366	-8.75215	-6.96692	-3.01198	-3.70102	-8.04967	-6.64371	-3.57196	-0.406951	-7.66983	-8.50211	-6.30648	-6.02916	-4.24739	-9.26834	-2.34819	-4.10307	-6.45043	-4.27658	-0.777387	3.72865	-0.211411	-4.52643	2.51182	0.391576
AGGTGGGTTGTAAAGACCGC	0.00103509	0.00147396	0.000119161	0.000187172	-5.62035	-4.62311	-8.84388	-10.751	-4.78714	-8.68136	-5.08192	-5.76126	-9.72135	-9.98227	-4.40574	-8.83738	-1.14178	-5.19878	-10.8167	-6.84843	-4.23304	-10.6279	-7.96621	-5.05472	-4.47086	-5.01696	-4.14353	-4.34244	2.87094	-1.5177	-15.7608	0.0434563	0.0296883
CCACGCTACCTGCCGCCAGC	0.000139244	0.000301998	0.00014098	0.000221122	-3.33389	-2.50473	-5.03313	-6.96522	-2.01406	-5.25893	-3.00574	-1.95339	-4.89096	-4.45987	-2.53996	-4.57539	-1.09972	-3.50506	-5.76592	-3.74818	-2.91579	-6.22776	-2.76928	-5.88476	-2.44359	-2.30221	-3.09376	-2.54176	1.48497	-1.64756	-11.4494	0.111714	0.0343221
CACGCTACCTGCCGCCAGCA	0.000505914	0.000860256	2.41027e-05	4.94743e-05	-2.52279	-1.65969	-4.12203	-3.01244	-1.19646	-4.60121	-2.20411	-0.880542	-4.62787	-4.57361	-1.58597	-4.24731	-1.12588	-1.38635	-7.15479	-2.91049	-2.08284	-4.19248	-2.58155	-2.67248	-2.5039	-2.08125	-1.76227	-2.18558	1.37796	-1.59188	-15.1653	-0.10105	0.00936305
TACCTGCCGCCAGCAGGGAA	0.000298741	0.000578872	0.000190538	0.000283294	0.839967	1.08262	-0.314168	0.409412	1.04507	-0.191336	0.851882	1.20601	0.0974698	1.02349	1.08617	-0.71103	1.24116	1.1407	-0.597363	0.673997	0.81504	-0.810276	-0.977077	-0.477434	1.17661	0.990872	1.07018	-1.38961	0.603993	-1.67253	-19.1696	0.117924	0.0405622
ACCTGCCGCCAGCAGGGAAC	0.000101362	0.00024662	0.000156287	0.000241803	0.811736	1.07877	0.152762	0.714703	1.03607	0.371954	0.919881	1.59182	-0.226191	-0.530376	0.758059	0.415901	1.14646	1.08325	0.0742957	0.984544	1.20716	0.0422438	0.102894	0.133115	1.05195	1.22221	0.845966	-0.895233	0.491002	-1.65324	-12.5493	0.148582	0.0406256
TGCCGCCAGCAGGGAACGGG	5.43982e-05	0.000158075	0.0001173	0.000189226	-0.356816	0.481559	-2.03967	-2.11874	-0.409657	-1.75258	-0.477809	1.06879	-4.13043	-0.0904613	0.36409	-2.38938	1.43291	0.845118	-1.65421	-0.327287	0.288983	-1.9436	-2.47326	-2.72498	0.581986	0.102578	0.768405	-2.51306	1.32211	-1.78763	-18.1881	0.112127	0.0390631
CAGCAGGGAACGGGTGGCGT	4.01934e-05	0.000114149	1.41234e-05	3.36268e-05	-4.58745	-3.23657	-7.28377	-7.47485	-2.82867	-5.51658	-3.7706	-2.01016	-7.73616	-5.31031	-2.03065	-7.85658	-0.496896	-3.03876	-8.54017	-9.8564	-4.13453	-5.8307	-8.24896	-4.87244	-3.41935	-4.22488	-3.94954	-4.12318	2.26731	-1.79708	-11.1759	-0.256468	0.00313304
CGACGAATACCGATGTCTTC	0.109307	0.117011	0.0316106	0.035462	-8.23083	-6.89148	-9.36822	-8.39255	-7.30224	-8.59842	-6.50949	-6.41282	-11.8918	-10.2645	-7.86791	-9.71925	-0.798014	-6.15701	-10.9509	-8.12259	-6.04992	-11.476	-7.93431	-11.2701	-10.8659	-11.8223	-7.40229	-2.61902	4.40127	-0.55801	-8.90591	2.04126	0.201563
CGGATAGACCACTTTGCCGC	0.000957628	0.00137369	7.29848e-05	0.000121744	-5.12698	-3.88893	-8.62926	-11.2337	-4.43686	-4.99343	-3.94952	-2.68823	-9.07859	-9.90052	-3.40427	-9.72461	-2.15406	-3.87607	-5.27313	-8.54056	-4.83106	-10.717	-8.24065	-7.63786	-5.23733	-4.49149	-3.15426	-4.81065	2.58014	-1.71583	-14.0316	-0.00816403	0.024962
CCGCAGCGCCGCCACGCGAT	0.000852266	0.00116009	6.22443e-05	0.000105766	-4.67283	-3.77238	-7.44861	-10.4614	-3.86531	-7.39571	-4.18565	-3.21188	-8.27555	-4.40548	-2.97931	-6.23731	-0.195593	-4.6528	-7.17815	-5.97648	-3.48728	-8.85651	-8.34453	-7.5643	-4.36589	-4.13617	-3.66017	-3.88997	2.29431	-1.61687	-15.6547	-0.0747843	0.0156022
CGCGATTGGCGTCTACGCCG	0.000112835	0.000257985	3.57735e-05	6.82757e-05	-2.93843	-1.77408	-4.42116	-3.86871	-1.39936	-3.11135	-2.29237	-1.7958	-5.69907	-4.1342	-1.68686	-4.62977	-0.494577	-1.29028	-2.82542	-3.88579	-3.19116	-5.5562	-7.50185	-4.92774	-2.00048	-2.00204	-1.67924	-2.6799	1.48819	-1.79128	-12.7941	-0.15258	0.0156266
GTCTACGCCGAGGCCGATAT	1.63068e-05	6.47949e-05	1.08251e-05	2.82878e-05	-1.64072	-0.855761	-3.11738	-3.52617	-1.21254	-2.38363	-1.35902	-0.00360256	-3.90423	-3.64725	-0.779345	-2.86927	0.67716	-0.279704	-5.51037	-1.82113	-1.24076	-2.95362	-3.31695	-2.32059	-0.774187	-0.959711	-0.930094	-2.38323	1.17566	-2.07547	-17.3006	-0.371776	0.000109648
CCATCGCGCGACGTTCTTCA	0.000562517	0.000844757	1.09942e-05	2.85695e-05	-5.16642	-3.81516	-7.59545	-11.2318	-4.04954	-7.23461	-3.99509	-3.83971	-8.44508	-7.12478	-3.85284	-5.63889	0.152511	-3.85631	-8.52024	-7.51825	-4.1737	-11.433	-5.99599	-7.15339	-3.45234	-4.68366	-3.00584	-3.96605	2.23659	-1.77697	-20.2968	-0.278922	0.000109648
CAAGGCTTTCCGCACGATAG	0.000631056	0.000988571	1.15862e-05	2.9491e-05	-5.24291	-3.89679	-8.35152	-10.9576	-4.27666	-6.61537	-4.14725	-3.36614	-12.2101	-10.7742	-3.46224	-8.03931	-0.400763	-4.12195	-7.72345	-6.23101	-4.49413	-10.9628	-11.8234	-6.1952	-3.50641	-4.40775	-3.88933	-4.98689	3.35426	-1.59428	-19.6682	-0.252715	0.000109648
GAGGTAAGCGATTCCTTCTT	0.000745116	0.00114495	0.000125503	0.000189168	-5.97279	-4.86526	-9.80326	-11.0711	-4.88156	-11.7244	-5.05752	-4.99813	-7.9509	-6.23478	-4.90802	-9.56396	0.102694	-5.55736	-5.92467	-11.816	-4.87712	-10.8716	-11.2154	-10.9797	-4.5921	-6.11503	-4.01454	-5.22721	3.77647	-1.41644	-13.5475	0.00140936	0.026522
TTCCTTCTTCGGTGAGCACG	0.00262615	0.00356936	0.00157962	0.00200833	-6.37985	-5.25536	-8.3377	-8.37608	-5.44121	-6.59604	-4.71314	-6.31878	-9.79034	-10.1854	-5.0751	-7.34401	0.353913	-5.41313	-10.9661	-9.93867	-5.86492	-7.02685	-9.47951	-5.03893	-5.07622	-6.77106	-3.77283	-3.35064	2.99955	-1.04641	-11.4929	0.401923	0.0858037
TCCTTCTTCGGTGAGCACGT	0.176295	0.185192	0.142908	0.150757	-9.19506	-7.91992	-10.1178	-10.8021	-9.96466	-11.2597	-7.18332	-7.75315	-10.1251	-10.5616	-6.144	-12.0333	0.170052	-10.9991	-11.5474	-9.11378	-10.7951	-8.69353	-11.6718	-8.62084	-7.17163	-8.01623	-10.0379	-2.25059	4.65729	-0.421481	-7.63432	2.41637	0.25117
TCATCGCCGTAAATCATCAC	0.000369274	0.000679038	1.08251e-05	2.82878e-05	-1.333	-0.574701	-2.79855	-2.03646	-0.797091	-3.45628	-0.457001	-0.43927	-3.39367	-1.74763	-0.967443	-2.37159	0.341922	-0.949381	-6.20271	-1.71585	-0.679653	-3.58943	-2.41816	-5.33227	-0.327791	-0.568031	-0.606896	-2.45064	1.39845	-1.72523	-22.9718	-0.300605	0.000109648
TAAATCATCACCGGCGCGAG	0.00209254	0.00272958	1.08251e-05	2.82878e-05	-3.42641	-2.1062	-5.11186	-11.0432	-2.22168	-4.67928	-2.07854	-2.95508	-7.69689	-5.55922	-2.13465	-4.85363	-0.255319	-1.7287	-7.70505	-5.58852	-1.96699	-4.37367	-3.831	-4.47491	-2.95221	-2.93382	-1.50521	-3.18397	1.83015	-1.77771	-17.4786	-0.22439	0.000109648
CACCGGCGCGAGCGGCATTC	2.21326e-06	1.81366e-05	1.08251e-05	2.82878e-05	-4.22607	-3.04846	-6.34952	-6.53476	-3.55478	-7.25128	-3.3007	-2.90754	-5.85147	-7.13521	-2.85665	-7.00864	0.345744	-3.52861	-6.76688	-5.40143	-3.14569	-7.61271	-5.19372	-5.37902	-2.85541	-3.35868	-1.79058	-3.53672	1.55335	-2.3036	-16.3057	-0.56667	0.000109648
CGGCGCGAGCGGCATTCCGG	0.000592599	0.000998664	0.000368307	0.000509497	-3.14119	-2.33536	-3.8641	-4.47144	-2.26388	-3.92911	-2.74399	-1.08842	-5.94543	-3.09342	-2.3465	-3.83412	-0.610708	-3.16768	-4.7055	-3.17311	-2.09243	-3.40694	-5.95239	-3.2788	-3.11866	-3.09344	-1.96451	-1.78417	1.43024	-1.23013	-11.0929	0.0981149	0.0499225
CGCATCCAGTTTCTCAACGA	0.0016002	0.00219362	7.01939e-05	0.000114731	-6.83133	-5.50094	-9.07065	-10.2928	-5.62615	-7.32178	-5.23477	-6.21218	-11.9039	-8.11127	-5.39759	-12.322	-0.86637	-5.6459	-10.8898	-8.57704	-5.35612	-8.37034	-11.7181	-7.59704	-6.78915	-5.51658	-5.24808	-3.91796	3.30112	-1.31621	-16.4802	-0.0483788	0.0187221
TCCAGTTTCTCAACGAAGGT	0.000433331	0.000767796	3.52661e-05	6.5977e-05	-2.23396	-1.67677	-3.27426	-3.18168	-2.17934	-2.95778	-1.72503	-2.07582	-4.4859	-2.18343	-1.38089	-5.31092	0.69096	-2.00831	-5.35425	-2.78622	-1.84757	-6.50619	-3.11113	-3.28023	-0.882759	-1.63137	-1.50284	-2.07499	1.83258	-1.39176	-14.2551	-0.0977163	0.0140423
AGGTCGGCTTCACGCCTGCC	1.64037e-05	6.8182e-05	1.13325e-05	2.91345e-05	-0.354114	0.474741	-1.33748	-0.836193	0.574495	-1.31203	0.370173	0.739813	-3.34284	-1.28796	0.20447	-1.21117	0.773622	0.740448	-1.28266	-0.447024	0.379877	-2.25998	-1.92718	-1.45422	0.709551	-0.0590506	-0.235536	-1.8666	0.790177	-2.34594	-23.8611	-0.415268	0.00157573
CGGCTTCACGCCTGCCTGGA	1.97244e-06	1.73618e-05	1.24319e-05	3.09214e-05	-2.1658	-1.34161	-3.15858	-3.47891	-1.28112	-2.86532	-1.61834	-0.512566	-3.05385	-3.15627	-1.89635	-3.63339	-0.590725	-2.02095	-3.09921	-2.23942	-1.3526	-3.80727	-2.40329	-3.8068	-1.18109	-0.849686	-1.92477	-1.81804	0.857723	-2.09855	-11.8447	-0.364432	0.00312815
AGTTTTTTACCGCGCTGCAT	0.089923	0.097106	0.0581533	0.0632894	-8.50925	-7.26839	-9.81128	-8.29441	-10.9606	-10.9707	-7.82107	-10.9163	-12.7765	-9.42479	-7.03159	-9.68785	-1.31828	-7.76052	-10.872	-9.0281	-6.78459	-11.1122	-7.04631	-10.4179	-6.2446	-8.64081	-5.48626	-2.6349	4.13378	-0.595423	-7.95125	1.86287	0.20625
GTTTTTTACCGCGCTGCATC	0.0854105	0.0912413	0.0505778	0.0548732	-9.53564	-7.92382	-10.8296	-11.0594	-10.4655	-10.976	-10.9737	-8.40548	-11.6994	-10.0178	-7.90898	-11.7248	-3.25028	-8.58273	-10.8559	-9.85173	-4.84455	-10.5836	-11.531	-10.5515	-7.28585	-7.07012	-10.572	-3.06094	4.35674	-0.66179	-7.26329	2.11191	0.1875
TTACCGCGCTGCATCGGGTC	0.000895419	0.00140331	8.14419e-05	0.000134997	-3.97144	-3.26568	-6.16672	-6.51708	-3.5894	-5.06084	-4.10296	-1.80427	-9.07429	-4.24842	-3.26739	-9.59031	-1.61733	-3.60483	-8.4757	-3.73706	-3.49469	-6.43134	-6.27692	-5.22455	-2.95386	-3.23904	-3.15106	-3.07937	2.18632	-1.33124	-12.0379	0.0212743	0.0359382
TTCAGTGATCATGTTCAGCC	0.0033235	0.00444272	0.00290814	0.00360108	-7.06307	-5.17693	-9.25188	-10.5498	-6.57093	-6.95675	-5.42639	-4.95968	-9.90692	-10.5517	-7.70047	-9.75091	-0.341206	-6.09091	-11.2267	-9.11435	-4.73344	-7.64545	-4.79168	-10.6406	-4.61031	-7.43593	-4.14279	-3.92293	3.57431	-1.00319	-10.279	0.640876	0.103125
GTGATCATGTTCAGCCAGGC	5.61555e-05	0.000157712	0.000115778	0.000185187	-3.38185	-1.73583	-5.4483	-3.73669	-1.23425	-4.19721	-3.1375	-1.80555	-5.58444	-5.22068	-1.02103	-6.0346	-0.0849098	-2.05425	-2.09174	-4.78055	-3.848	-7.11452	-6.90201	-6.41562	-1.7176	-1.8364	-0.614093	-3.66452	1.96649	-1.7197	-11.9678	0.159612	0.0374421
CATGTTCAGCCAGGCTGGCG	0.000707931	0.00115873	2.08045e-05	4.45592e-05	-2.58167	-1.77375	-4.21797	-3.5036	-2.20919	-4.16526	-1.84268	-1.75591	-6.71246	-4.35869	-1.12772	-3.20223	-0.214052	-2.09966	-6.39567	-3.08594	-1.93857	-2.54613	-8.24624	-4.68774	-1.46615	-2.61425	-1.38311	-2.58512	1.76418	-1.43156	-12.9167	-0.157137	0.00624428
GTGGCATGACGACGTCCGTG	9.7167e-06	4.28508e-05	1.09942e-05	2.85694e-05	-3.5386	-2.0076	-5.15201	-4.40023	-3.19373	-3.92414	-1.68842	-2.29041	-5.39618	-5.46025	-1.6801	-5.08255	0.852401	-2.31737	-4.40478	-4.59222	-2.60339	-7.22826	-7.45068	-6.42693	-1.76806	-2.58604	-1.28151	-3.2361	1.6495	-2.02452	-15.6015	-0.467338	0.000109648
TGGCATGACGACGTCCGTGC	0.00837426	0.0102004	0.00280446	0.00334393	-6.79261	-5.52954	-7.766	-8.33038	-6.52077	-11.5584	-6.85852	-4.85563	-9.03465	-7.99731	-4.54883	-7.37004	0.210154	-6.8998	-7.61321	-7.37519	-5.51945	-6.4721	-7.08212	-8.58107	-4.85733	-5.71499	-6.32977	-2.42638	2.17391	-1.0175	-9.78369	0.357378	0.0764434
TGCGGGTCGTGACCCATGTT	9.73562e-06	4.81781e-05	1.08251e-05	2.82878e-05	-1.02885	-0.470148	-3.16672	-2.92125	-0.559205	-3.4115	-0.761749	0.225985	-3.42096	-2.19464	-0.207133	-4.79149	0.607723	-0.471398	-4.26527	-1.23227	-0.745901	-3.49299	-1.96157	-2.84671	-0.583299	-0.549465	-0.101533	-2.76077	1.16651	-2.26364	-19.8794	-0.389578	0.000109648
GTTCGGCGCGCCGCCGAAGC	0.181014	0.19428	0.339686	0.355089	-2.104	-1.93992	-2.20278	-2.94927	-1.13118	-1.66809	-2.28431	-1.64821	-3.49397	-1.38512	-1.65658	-1.46002	-2.52177	-2.50892	-1.82236	-2.14152	-2.15041	-2.27864	-4.29007	-2.69135	-1.79532	-0.991674	-2.45117	-0.387993	1.12037	-0.348654	-5.09742	1.65459	0.35
CGAAGCCGGACAGACGACCG	2.16919e-05	7.37169e-05	1.08251e-05	2.82878e-05	-2.64953	-1.14618	-4.34122	-4.2386	-1.58496	-7.37839	-2.18894	-0.95008	-5.86363	-3.33089	-0.815235	-3.60591	-0.369731	-1.16424	-4.93049	-3.48826	-1.54171	-3.91456	-6.47767	-4.47728	-0.96655	-1.43384	-1.09231	-3.24144	1.26247	-2.63519	-22.7511	-0.566562	0.000109648
GAAGCCGGACAGACGACCGC	0.00992916	0.0120689	0.00497218	0.00588951	-7.5032	-6.40879	-9.00483	-10.7383	-6.50301	-11.0703	-7.15079	-6.41684	-8.07346	-7.05533	-4.92278	-9.54124	0.327357	-8.62052	-7.68548	-9.06425	-6.40384	-10.8447	-12.144	-7.55442	-7.55244	-6.32152	-5.97679	-2.85655	3.19705	-0.828547	-10.0235	0.597576	0.113885
GGACAGACGACCGCGGGTAA	9.20427e-07	1.18917e-05	1.08251e-05	2.82878e-05	-0.644821	-0.0257494	-2.01648	-1.48672	-0.0852707	-1.71608	-0.0286834	0.460311	-2.82471	-2.5249	-0.194038	-1.34735	1.1637	-0.293625	-2.72476	-0.970551	-0.0567277	-3.06054	-2.07272	-1.98007	-0.109023	0.0516408	0.0391266	-2.1091	0.880042	-2.44562	-24.7375	-0.640536	0.000109648
ACGACCGCGGGTAACGGTAG	1.64597e-05	6.91462e-05	1.08251e-05	2.82878e-05	-0.0633297	0.671481	-1.30768	-1.37673	0.632926	-1.2991	0.0861611	1.05393	-3.29679	-2.00546	0.698856	-0.295052	1.22801	0.791208	-2.14659	-0.505806	0.562013	-0.854687	-1.1964	-1.37124	0.558305	0.753377	0.532931	-2.00871	0.813104	-2.48555	-20.7082	-0.496623	0.000109648
TAAACATATCTACCGCGTAC	0.000529079	0.000821851	1.11634e-05	2.88276e-05	-3.48262	-2.69508	-8.05844	-8.22623	-2.6652	-6.61339	-2.77488	-2.77382	-12.4104	-6.17913	-2.6506	-9.02421	-0.446818	-3.05462	-11.2422	-3.69067	-2.41477	-8.67848	-9.09535	-5.75664	-2.9315	-3.18462	-1.83881	-5.5792	2.66346	-1.88383	-17.9647	-0.188983	0.00157573
CCGCGTACTGGCCTGCCAGC	0.00243137	0.0033065	0.000583963	0.000800541	-5.2923	-3.98175	-7.58344	-10.8552	-4.63278	-6.34487	-3.67244	-3.73071	-10.0431	-6.96944	-3.60711	-6.44881	-0.999129	-5.79629	-11.4067	-3.82924	-4.67266	-7.95657	-11.3853	-6.62791	-4.73538	-3.79135	-4.00913	-3.66977	3.11623	-1.24272	-14.1599	0.198075	0.0686431
CTGGCCTGCCAGCTGGCAGA	0.00128681	0.00186216	2.98536e-05	5.77751e-05	-5.92774	-4.7472	-8.06151	-10.8938	-5.33071	-7.36228	-5.58129	-4.29244	-12.9286	-8.02877	-5.31654	-7.60889	-2.01759	-4.73077	-8.54188	-5.9725	-4.745	-6.81727	-11.5622	-8.17593	-4.56031	-4.15756	-5.26142	-3.57462	2.65623	-1.41151	-14.029	-0.0946944	0.0109227
CTGCCAGCTGGCAGAAGGCG	0.000182796	0.000389832	5.3026e-05	9.50146e-05	-1.19745	-0.349642	-2.08258	-2.93441	-0.365085	-1.97548	-1.29814	0.555175	-4.67719	-2.23149	-0.39964	-1.43054	0.364378	-0.043392	-1.62814	-0.810378	-1.10766	-2.67896	-1.83378	-2.70082	-0.0210483	-0.422576	-0.469955	-1.8821	1.04581	-1.68773	-12.0397	-0.0355101	0.0234386
GAAGGCGCGGTTAGAGCGCA	0.00081647	0.00118791	4.49072e-05	8.11084e-05	-5.4657	-3.61207	-8.11643	-10.7486	-5.57861	-6.9108	-3.61604	-5.16993	-7.26505	-5.13667	-2.8309	-8.89656	0.0969513	-3.49012	-11.1641	-7.83968	-4.39738	-10.6993	-11.5063	-6.65234	-3.43193	-4.20125	-2.87725	-4.65632	3.11736	-1.49874	-13.2465	-0.110107	0.0156266
GTTAGAGCGCATGGAGCCGT	0.00282321	0.0037458	0.000531782	0.000706398	-7.33661	-5.98472	-9.24198	-10.8717	-7.9694	-11.2437	-6.25285	-5.87616	-8.91716	-10.4082	-6.17422	-9.68055	0.218709	-6.1224	-10.5348	-7.31587	-5.88858	-8.92035	-9.11203	-7.5702	-5.68514	-7.05592	-4.56149	-3.42056	2.8714	-1.20161	-10.7461	0.184077	0.0468024
GCGCATGGAGCCGTCGGCGC	8.80798e-05	0.00021167	1.61531e-05	3.68447e-05	-3.61186	-2.52756	-5.16711	-4.16947	-2.76336	-4.95063	-2.51259	-1.48405	-5.97673	-7.23182	-2.68678	-3.79316	-0.941619	-3.51232	-7.16894	-3.78993	-2.87626	-5.01177	-7.19722	-4.98838	-2.63355	-2.29946	-2.24087	-2.88566	1.63697	-1.68157	-13.9816	-0.239305	0.00624428
GCGCCGGTAAAGAACACGTC	0.000922325	0.00140533	0.000277647	0.000389491	-5.97124	-4.74662	-7.69209	-10.8821	-5.77012	-8.61344	-6.00941	-3.53964	-8.37728	-6.96094	-4.3842	-5.70307	-0.18062	-4.58143	-8.84028	-6.79805	-5.58334	-8.49863	-6.14723	-7.5321	-5.1259	-5.07428	-3.78561	-3.10247	2.33252	-1.24379	-9.83502	0.0842554	0.0421881
CGGTAAAGAACACGTCAGGA	0.000423545	0.000745383	0.000317818	0.000459288	-4.55206	-3.07015	-6.62403	-6.08514	-5.18913	-4.76618	-2.64597	-2.80396	-8.84991	-7.02712	-2.62614	-6.6963	-0.227231	-3.35173	-6.87157	-4.66868	-4.68484	-8.62983	-3.93648	-8.58574	-3.91146	-3.79483	-2.53135	-3.3714	2.49562	-1.33786	-11.9665	0.29246	0.0577227
GGTAAAGAACACGTCAGGAC	0.00345461	0.00449746	0.00110314	0.00139073	-7.8668	-6.54646	-10.0369	-10.5936	-8.10067	-11.2346	-6.76664	-6.78572	-9.83914	-10.9182	-5.27496	-7.81789	-0.508726	-6.49952	-10.7171	-12.3443	-5.95741	-8.57308	-11.9372	-8.48264	-6.32008	-6.86116	-8.22749	-3.80599	3.36727	-1.11065	-11.0325	0.310914	0.0640629
ACCCAGCCGCTCTCAATCGC	0.00138853	0.00207689	1.66605e-05	3.78067e-05	-2.24436	-1.39706	-3.48066	-2.95929	-1.36677	-3.31923	-2.159	-0.842211	-7.76162	-3.26953	-1.2661	-4.5713	-0.197029	-1.37624	-5.17489	-2.28285	-2.00072	-7.66348	-2.47265	-3.45889	-1.70987	-1.76132	-0.796754	-2.33835	1.62372	-1.41418	-15.0488	-0.138623	0.00312815
CCCAGCCGCTCTCAATCGCC	0.000481649	0.000797589	1.11634e-05	2.88501e-05	-2.30168	-1.5489	-3.75132	-3.17696	-2.03628	-3.61672	-2.06767	-1.42813	-3.85598	-4.1236	-1.5006	-4.37202	-0.144446	-1.52785	-7.78167	-2.43968	-1.98595	-3.50136	-3.52981	-4.72041	-1.28136	-1.84363	-1.38905	-2.25842	1.05991	-2.17239	-19.8031	-0.229671	0.000109648
TCAATCGCCGGGATCAGCGT	0.00114608	0.00161686	0.000348263	0.000489888	-6.26129	-4.15497	-7.91443	-8.54812	-7.77174	-7.37816	-4.79839	-3.82914	-6.74747	-10.5069	-3.46311	-7.32291	0.183128	-4.43483	-7.68819	-8.45887	-4.60129	-10.8098	-9.14575	-6.0882	-4.05709	-4.44298	-3.67698	-3.85618	2.70092	-1.5127	-15.2052	0.543551	0.0530426
CAATCGCCGGGATCAGCGTC	0.000744768	0.00105841	2.57942e-05	5.17751e-05	-5.48338	-4.00138	-7.22279	-7.57961	-4.68961	-5.59967	-4.11051	-3.55306	-7.21769	-6.60167	-3.86084	-6.23958	0.594997	-5.39185	-10.6017	-7.31864	-3.84722	-7.60982	-9.10224	-6.76419	-4.24474	-3.94096	-4.0044	-3.24059	1.87991	-1.66721	-16.0308	-0.145013	0.00781572
GCCGGGATCAGCGTCGGGTG	1.89757e-06	1.68384e-05	1.08251e-05	2.82878e-05	-1.1935	-0.220255	-2.10479	-1.64648	-0.490552	-1.84367	-0.912746	0.396229	-2.21041	-1.96566	0.00707951	-1.91598	1.01446	-0.401008	-4.10285	-1.8394	-0.38388	-2.95467	-2.2651	-2.86068	-0.109126	-0.469533	0.221943	-2.08947	0.855783	-2.4829	-22.5533	-0.655205	0.000109648
CCGGGATCAGCGTCGGGTGC	0.000184854	0.000387709	2.57942e-05	5.2423e-05	-3.1497	-2.17996	-4.80497	-4.54633	-2.29559	-3.77014	-2.72961	-3.23001	-7.19288	-3.59675	-2.02221	-4.74643	-1.2247	-2.38536	-5.20571	-3.08821	-1.97445	-5.83292	-7.31963	-4.82943	-2.24731	-1.84801	-2.12451	-2.58576	1.52111	-1.69914	-12.8818	-0.193886	0.00937768
TCAGCGTCGGGTGCGGGTTC	7.08039e-05	0.00018842	1.08251e-05	2.82878e-05	-0.278291	0.207189	-1.45627	-1.23661	-0.0201388	-1.49946	0.0676386	0.427883	-0.966437	-0.571982	0.118584	-2.21148	0.762852	0.55228	-1.89863	-0.550379	0.0121125	-3.45516	-1.61764	-1.39627	0.38204	0.241881	0.0710499	-1.68633	0.754368	-2.22237	-16.7153	-0.377762	0.000109648
CAGCGTCGGGTGCGGGTTCA	2.57859e-07	5.97656e-06	1.31931e-05	3.21836e-05	-1.9236	-1.00386	-3.56808	-3.40874	-1.77871	-3.00053	-1.59311	-0.672474	-3.80349	-3.15988	-1.24337	-4.03878	0.415762	-0.504255	-3.78895	-1.99684	-1.66039	-3.89137	-4.02391	-3.19073	-0.858843	-0.842867	-1.14887	-2.44801	0.946065	-2.51771	-14.3917	-0.536797	0.00157819
TCCGAGCTGTTCGCCGTAAG	0.000837352	0.00131787	0.000214557	0.000319641	-3.30431	-2.13469	-4.60958	-8.57032	-3.8783	-3.85836	-2.73523	-2.02606	-5.46084	-6.57707	-1.7601	-3.96123	0.102005	-1.90879	-4.07253	-2.77476	-2.83486	-4.94536	-7.20577	-4.28168	-2.21675	-2.98986	-1.67174	-2.59498	2.04904	-1.27725	-13.6619	0.141712	0.0530426
CCGAGCTGTTCGCCGTAAGT	0.0400653	0.0437736	0.00934053	0.0107208	-8.1374	-6.78378	-9.64161	-10.4111	-6.86891	-11.2891	-7.17181	-7.63197	-8.47716	-8.11043	-6.53759	-8.7721	-0.0306586	-5.76301	-10.6532	-9.88845	-7.1366	-8.73573	-12.1086	-10.7148	-6.59507	-11.278	-6.60068	-2.95997	3.56682	-0.789327	-11.3546	1.28943	0.11875
AGTGGGCAGCAGCAGCTCAA	1.01309e-05	4.2813e-05	1.08251e-05	2.82878e-05	-3.14002	-1.93377	-5.63339	-7.62054	-2.46976	-6.38053	-2.70577	-1.88953	-5.08179	-6.10534	-1.89348	-6.476	0.942669	-1.77107	-4.4017	-4.20815	-2.64613	-7.24553	-3.59496	-5.34325	-1.79985	-2.18698	-1.34658	-3.74703	1.83113	-2.03192	-20.0552	-0.462981	0.000109648
GGGCAGCAGCAGCTCAATGG	5.1757e-06	3.23657e-05	1.08251e-05	2.82878e-05	-0.629122	0.254461	-1.78517	-1.3911	0.394533	-2.66011	0.0553725	0.748972	-3.66526	-1.2126	0.424241	-2.36554	1.16058	0.0734156	-2.52082	-1.02175	-0.0740434	-2.27142	-1.26978	-1.22888	0.126246	-0.275722	0.834705	-2.23137	1.08071	-2.2029	-19.7111	-0.552767	0.000109648
CAGCAGCAGCTCAATGGCGG	2.99184e-05	9.74395e-05	1.08251e-05	2.82878e-05	-2.62151	-1.62661	-4.1023	-4.22799	-0.968092	-3.12636	-1.94124	-1.50161	-5.65248	-4.46559	-1.63652	-3.25864	-0.741594	-2.15701	-4.8126	-2.96941	-1.89059	-4.11082	-6.46555	-3.6756	-1.48743	-1.84545	-1.55913	-2.5617	1.14834	-2.23751	-16.6774	-0.452229	0.000109648
CGGTGTTGAAGCCGATACCG	0.000276164	0.000523317	2.6809e-05	5.39842e-05	-3.35915	-2.12761	-5.3818	-4.50107	-2.38592	-3.79154	-3.16373	-2.19756	-8.38353	-5.66902	-2.05953	-4.84576	-0.222103	-1.35361	-7.81186	-3.29314	-2.22898	-7.66047	-9.1143	-5.07847	-1.88011	-3.41996	-2.08791	-3.53589	2.28219	-1.60988	-15.4289	-0.190026	0.00781572
TTCCGCATAGATGCCTTTAA	0.000156296	0.000329221	1.76753e-05	3.93044e-05	-4.41071	-3.03639	-7.0727	-5.47159	-3.11674	-7.03068	-3.4034	-2.64336	-9.93732	-4.71827	-2.50433	-7.62893	-0.794555	-3.0808	-8.59144	-4.63437	-3.3375	-8.53625	-4.98105	-8.49743	-3.20908	-4.34201	-2.66009	-4.09135	2.40877	-1.65955	-17.644	-0.260242	0.00313304
TAATGGCCATCATCGCCATC	0.00198779	0.00273566	5.22649e-05	8.99253e-05	-5.33962	-4.2852	-6.99	-10.4658	-4.14422	-6.63144	-5.03089	-4.13453	-5.77445	-5.42579	-4.73861	-9.56112	1.14862	-5.10328	-7.60827	-6.88461	-4.81321	-6.51088	-11.6813	-6.69532	-4.19613	-4.0555	-3.24818	-2.94457	2.5547	-1.25872	-15.5926	-0.0618943	0.0156022
GGATGTGTTCCTGTTTGATC	0.000794605	0.00115381	1.34468e-05	3.25724e-05	-3.84546	-2.76528	-6.15037	-8.15562	-3.6033	-5.9101	-2.82288	-3.24274	-7.45814	-6.02318	-2.60005	-5.92355	0.770115	-2.6996	-10.9418	-3.96763	-2.39345	-8.66805	-4.91247	-4.90235	-3.00068	-3.34225	-2.2737	-3.72239	2.50364	-1.67904	-16.2249	-0.201655	0.00157819
TGTTCCTGTTTGATCAGGCG	3.10828e-05	0.000102535	9.66647e-05	0.000156108	-1.54316	-0.761393	-2.09527	-3.20088	-1.83797	-2.1884	-0.723657	-0.336737	-1.4162	-1.95182	-0.592318	-1.73661	0.388255	-0.458165	-2.28738	-1.9462	-1.11037	-2.79152	-1.84653	-2.384	-0.995008	-0.794891	-0.95463	-1.39752	0.821568	-1.63459	-13.1271	0.0835771	0.0343757
GTTCCTGTTTGATCAGGCGC	0.00107537	0.00151897	2.66399e-05	5.28381e-05	-6.08155	-5.00396	-8.66219	-11.0881	-5.24639	-7.38526	-5.4497	-5.23147	-12.5378	-10.0599	-4.68914	-7.31238	-0.0490621	-4.97862	-8.61124	-8.41822	-5.72764	-11.3221	-6.16765	-8.66712	-3.62717	-5.13646	-4.92332	-4.10781	2.97336	-1.38029	-17.4144	-0.145428	0.00624428
GTTTGATCAGGCGCGGGTCG	0.0121504	0.0147939	0.00752496	0.00899105	-1.01031	-0.770032	-1.4114	-1.34455	-0.850148	-1.37138	-1.65952	-0.11537	-3.43945	-1.86462	-0.761691	-0.927393	-0.146909	-0.79505	-1.38521	-1.07234	-0.840776	-2.08284	-2.96065	-0.653997	-1.12123	-0.70519	-0.67958	-0.711166	0.904516	-0.784009	-11.475	0.828891	0.145313
TTTGATCAGGCGCGGGTCGC	0.00200577	0.0026609	8.16956e-05	0.000136801	-3.8514	-2.63987	-6.23529	-7.4932	-2.7926	-5.21764	-2.56688	-2.97384	-8.06399	-6.49958	-2.07765	-4.80701	-1.70632	-4.17907	-10.5407	-3.95323	-3.73524	-7.04011	-3.51746	-6.23029	-2.35018	-3.14959	-1.98571	-3.40868	2.17141	-1.51267	-13.288	-0.0228585	0.0203137
GGCGCGGGTCGCGGGTAAAC	3.30254e-05	9.134e-05	1.08251e-05	2.82878e-05	-2.5163	-1.38943	-3.9615	-5.2317	-1.35449	-3.30755	-1.98638	-0.625689	-3.96572	-3.82322	-1.6961	-3.60511	-0.988804	-1.6087	-7.15991	-3.79023	-1.4355	-3.3643	-4.84783	-4.46252	-0.835083	-0.880331	-1.86329	-2.75656	1.00301	-2.81567	-21.2288	-0.534892	0.000109648
GCGCGGGTCGCGGGTAAACA	4.47387e-05	0.000114289	1.08251e-05	2.82878e-05	-2.90653	-1.69595	-5.26188	-7.04608	-1.96624	-5.19788	-2.52496	-1.18728	-6.72112	-3.46345	-2.25367	-6.02715	0.431724	-2.10638	-8.61255	-3.63402	-1.7412	-4.80771	-5.25973	-4.50558	-1.44132	-1.66873	-1.08383	-3.81072	1.76792	-2.15623	-16.1769	-0.420002	0.000109648
CGCGGGTCGCGGGTAAACAG	2.49413e-05	8.89873e-05	1.46308e-05	3.43479e-05	-1.87641	-1.12088	-3.61601	-3.661	-1.64107	-2.75513	-1.68468	-0.461673	-4.25608	-2.85798	-0.877961	-5.63841	-0.491796	-1.09998	-4.52268	-3.00587	-1.4467	-4.30303	-3.58372	-1.97106	-1.03001	-1.74122	-1.04477	-2.45224	1.13419	-2.09419	-15.3851	-0.267394	0.00469288
AACAGGGGTTCGATAAAGAA	0.00180419	0.00246357	8.54167e-05	0.000135936	-6.45173	-4.98629	-8.08677	-8.32623	-6.53219	-6.9943	-4.9311	-4.68597	-12.6503	-8.00715	-4.55189	-8.71263	-0.65111	-5.00472	-11.8174	-7.56956	-5.4005	-8.47752	-6.75842	-7.59293	-5.67848	-5.63034	-4.46148	-3.26485	2.34749	-1.39681	-18.0135	-0.0144449	0.0234386
ACGTAATCAATCCACGACCC	0.000266467	0.000506683	2.88387e-05	5.72628e-05	-3.46929	-2.6238	-5.83128	-5.21785	-2.82304	-6.41682	-2.96066	-1.88954	-8.36663	-7.87743	-3.02837	-3.33606	-0.0291702	-2.65444	-7.83811	-4.25375	-2.61567	-4.30635	-5.30867	-8.65859	-2.47072	-3.68453	-2.07281	-3.45198	2.43205	-1.48476	-14.8585	-0.0986649	0.012502
GACCCCGGAATATCAACGCG	0.00098444	0.00135346	3.28981e-05	6.19255e-05	-6.18287	-4.75512	-8.39202	-8.14017	-4.77785	-6.40089	-5.70562	-5.62187	-9.05704	-8.11891	-3.58289	-7.51763	-0.00635008	-4.6746	-7.13314	-9.13273	-4.41081	-10.9188	-8.45715	-11.5646	-5.41119	-5.60894	-3.44158	-3.93494	2.33536	-1.60007	-12.4144	-0.10267	0.012502
GCGCGATGACGATGCCGTCA	1.53928e-05	5.20213e-05	1.08251e-05	2.82878e-05	-3.59846	-2.3795	-5.1115	-4.1696	-2.78274	-5.00859	-2.26625	-1.84115	-5.28982	-4.66113	-2.19259	-6.77243	-0.128094	-2.45158	-7.7023	-4.78317	-1.95783	-4.54303	-5.2739	-5.49387	-2.92428	-2.72571	-3.09342	-2.84951	1.25886	-2.33251	-21.0333	-0.511762	0.000109648
GATGACGATGCCGTCATGGA	0.000818939	0.00131322	0.000326106	0.000466368	-1.82571	-1.00381	-2.27669	-2.38887	-1.59291	-2.05734	-1.94067	-0.735918	-4.37314	-1.79278	-0.783676	-2.07171	0.673754	-1.0362	-2.76376	-2.19	-1.42637	-2.96054	-1.6232	-2.56536	-0.699911	-1.89453	-0.956763	-1.26393	1.0163	-1.27434	-10.9999	0.182119	0.0608428
GCTGCCGCTTCGACCAGCGC	0.000532261	0.000912976	2.00433e-05	4.32191e-05	-2.27525	-1.63954	-3.63667	-6.32077	-1.72583	-2.95679	-1.23575	-1.06825	-4.8973	-4.11261	-1.90409	-3.79679	-1.22746	-1.9113	-5.93955	-2.31432	-2.25827	-3.4768	-3.27107	-2.47564	-1.59012	-1.6251	-1.63272	-2.04467	1.20834	-1.592	-15.0663	-0.160815	0.00625403
CTGCCGCTTCGACCAGCGCC	0.000254935	0.00049616	0.000134552	0.00021075	-3.83797	-2.65022	-5.84186	-4.20108	-2.78379	-7.30102	-4.04009	-1.76889	-7.67595	-4.50824	-2.87622	-5.81869	-2.26935	-1.89152	-4.42158	-3.0874	-2.54954	-6.31893	-6.84005	-6.0983	-2.49552	-2.89346	-3.80549	-2.94379	1.75469	-1.58105	-13.152	0.220451	0.0406256
TGCCGCTTCGACCAGCGCCG	3.83091e-05	0.000120676	3.53507e-05	6.75444e-05	-1.29049	-0.742757	-2.92006	-4.33565	-0.458413	-3.72739	-1.32264	-0.286098	-3.57897	-2.53604	-1.08451	-2.21862	-0.241014	-1.22766	-2.83724	-1.21505	-0.788775	-2.96977	-4.45266	-2.50497	-0.786305	-0.684356	-0.722475	-2.25617	1.04118	-2.04758	-14.4245	-0.1872	0.0156022
GACCAGCGCCGGGGTATCTT	0.000794421	0.00112894	2.0889e-05	4.40363e-05	-5.50444	-4.32698	-7.31369	-8.39735	-4.6546	-6.98867	-4.07104	-4.79502	-6.41727	-6.05076	-3.62266	-8.88865	0.033847	-4.6831	-7.7921	-7.60759	-4.88304	-11.2651	-7.24432	-5.94788	-5.21175	-4.22887	-3.10485	-3.18952	2.03528	-1.48046	-14.6749	-0.172237	0.00625403
GCCGGGGTATCTTCGGTACT	0.000561345	0.000840997	1.08251e-05	2.82878e-05	-3.59414	-1.99439	-5.65626	-5.22407	-2.60458	-5.58791	-2.38651	-1.67229	-8.91937	-5.62885	-1.23157	-6.79491	0.148222	-1.72272	-4.68122	-5.57735	-2.69902	-5.48879	-12.0362	-4.97854	-2.5449	-2.34067	-1.60089	-3.9144	1.68846	-2.61272	-20.3666	-0.338636	0.000109648
GGTATCTTCGGTACTCGGCC	0.000646052	0.00105507	0.000290079	0.000419363	-3.85566	-2.91734	-5.45201	-3.45119	-4.05422	-7.67452	-2.58883	-2.11181	-3.79084	-4.59289	-3.33253	-5.68797	-2.26543	-2.63162	-7.7147	-5.62419	-4.31316	-5.33854	-5.21211	-5.94977	-3.07963	-3.32705	-2.70642	-2.42139	1.63791	-1.36397	-11.7639	0.233679	0.0468024
CGGTACTCGGCCCGGTGTAG	0.00243432	0.00329219	0.00115439	0.00152691	-5.37425	-4.30771	-8.17208	-3.08034	-3.95921	-6.5701	-3.96882	-4.44168	-6.77936	-8.02287	-3.7415	-9.73371	-0.383799	-4.50061	-10.8297	-6.92088	-5.41725	-11.2646	-8.96769	-10.7767	-5.35736	-4.73856	-4.25586	-4.0851	3.48516	-1.19733	-14.2824	0.877103	0.0920439
CGGTGTAGAGGTTGCCTTTA	0.00244668	0.00325842	0.000768581	0.000999916	-7.71001	-5.83055	-9.5368	-10.91	-7.75987	-8.79403	-5.02125	-7.51182	-8.9683	-10.2132	-6.29768	-12.9865	-0.167989	-7.23152	-8.46602	-12.4694	-5.43432	-10.914	-8.05739	-8.43526	-5.04693	-6.69311	-4.23434	-4.02341	3.27777	-1.20505	-10.2919	0.280624	0.0578129
GTAGAGGTTGCCTTTACGGT	0.000960247	0.00135338	0.000182504	0.000274494	-5.26654	-4.03635	-8.42347	-10.3748	-6.30574	-10.9683	-4.98073	-3.82196	-8.52723	-4.47837	-3.22922	-8.75101	-0.133983	-4.02896	-8.34309	-5.52762	-4.09384	-8.61673	-8.43307	-8.2758	-3.98163	-3.99517	-4.42104	-4.42801	2.99659	-1.43455	-15.4719	0.0637612	0.0343757
TTTACGGTCGGCTTTATAGC	0.00250982	0.00336125	0.00126205	0.00160687	-6.57915	-5.72577	-9.58366	-10.5105	-5.86979	-8.62944	-5.84102	-6.20236	-12.8754	-6.54327	-6.08258	-8.68684	0.188321	-5.20769	-11.0629	-9.97058	-6.4052	-5.83134	-11.2616	-10.7089	-5.5018	-6.44438	-4.94967	-4.17486	3.60347	-1.08388	-11.706	0.294932	0.0842436
[truncated: 29,110 more rows]
