# Supplementary material for: A generalizable Cas9/sgRNA prediction model using machine transfer learning with small high-quality datasets
Source: Nat Commun. 2023 Sep 7;14:5514. doi: 10.1038/s41467-023-41143-7 (PMC10485023; doi:10.1038/s41467-023-41143-7)
Supplement: Supplementary file 15 — Dataset_11 [file 41467_2023_41143_MOESM15_ESM.xlsx]

## Sheet: Sheet1
sequence	strand	5'_nt_pos	sequence_ID	plasmid_target
AGAGATTTTGAGACACAACG	NC	41	41_NC	Backbone
AAGACGTTTCCCGTTGAATA	NC	152	152_NC	Backbone
TCCATGTTGGAATTTAATCG	NC	183	183_NC	Backbone
ATATAAATCAGCATCCATGT	NC	196	196_NC	Backbone
AGAAACAACTCTGGCGCATC	NC	285	285_NC	Backbone
CAGAAACAACTCTGGCGCAT	NC	286	286_NC	Backbone
CCATGTTTCAGAAACAACTC	NC	294	294_NC	Backbone
CATCTCATCTGTAACATCAT	NC	331	331_NC	Backbone
AAATGCTTGATGGTCGGAAG	NC	384	384_NC	Backbone
CGGATAAAATGCTTGATGGT	NC	390	390_NC	Backbone
AGTACGGATAAAATGCTTGA	NC	394	394_NC	Backbone
ACCATGCATCATCAGGAGTA	NC	410	410_NC	Backbone
GTGAGTAACCATGCATCATC	NC	417	417_NC	Backbone
TGTTTTCCCGGGGATCGCAG	NC	439	439_NC	Backbone
CCTGGAATGCTGTTTTCCCG	NC	449	449_NC	Backbone
ACCTGGAATGCTGTTTTCCC	NC	450	450_NC	Backbone
TACCTGGAATGCTGTTTTCC	NC	451	451_NC	Backbone
CAGGATATTCTTCTAATACC	NC	467	467_NC	Backbone
ACAATATTTTCACCTGAATC	NC	486	486_NC	Backbone
GAATCGAATGCAACCGGCGC	NC	527	527_NC	Backbone
AAACAGGAATCGAATGCAAC	NC	533	533_NC	Backbone
TTAAAAGGACAATTACAAAC	NC	549	549_NC	Backbone
AATACGCGATCGCTGTTAAA	NC	564	564_NC	Backbone
TCTTTCCAGACTTGTTCAAC	NC	666	666_NC	Backbone
ACGACTGAATCCGGTGAGAA	NC	705	705_NC	Backbone
CCATGAGTGACGACTGAATC	NC	714	714_NC	Backbone
ATTTCCCCTCGTCAAAAATA	NC	755	755_NC	Backbone
GGATGGCAAGATCCTGGTAT	NC	818	818_NC	Backbone
TCCATAGGATGGCAAGATCC	NC	824	824_NC	Backbone
ACCGAGGCAGTTCCATAGGA	NC	835	835_NC	Backbone
ACTCACCGAGGCAGTTCCAT	NC	839	839_NC	Backbone
ATGAAGGAGAAAACTCACCG	NC	851	851_NC	Backbone
AAAAGCCGTTTCTGTAATGA	NC	867	867_NC	Backbone
AACTGCAATTTATTCATATC	NC	912	912_NC	Backbone
ACACTATTCTCAGAATGACT	NC	1000	1000_NC	Backbone
GACGCCGGGCAAGAGCAACT	NC	1032	1032_NC	Backbone
AAGCATCCCGTATTGACGCC	NC	1046	1046_NC	Backbone
AAAGCATCCCGTATTGACGC	NC	1047	1047_NC	Backbone
GCTATAAAAGGTTGAATAAG	NC	1070	1070_NC	Backbone
TACGACGTTTAGGCTATAAA	NC	1082	1082_NC	Backbone
AATGCTCCTATACGACGTTT	NC	1092	1092_NC	Backbone
ATCTCAGCGATCTGTCTCCG	NC	1139	1139_NC	Backbone
TTACCAATGCTTAATCAGTG	NC	1167	1167_NC	Backbone
AAAGTATATATGAGTAAACT	NC	1198	1198_NC	Backbone
TGGTCATGAGATTATCAAAA	NC	1270	1270_NC	Backbone
AAACTCACGTTAAGGGATTT	NC	1290	1290_NC	Backbone
GGAACGAAAACTCACGTTAA	NC	1297	1297_NC	Backbone
TGGAACGAAAACTCACGTTA	NC	1298	1298_NC	Backbone
CTACGGGGTCTGACGCTCAG	NC	1318	1318_NC	Backbone
ATCCTTTGATCTTTTCTACG	NC	1333	1333_NC	Backbone
GATCCTTTGATCTTTTCTAC	NC	1334	1334_NC	Backbone
AGATCCTTTGATCTTTTCTA	NC	1335	1335_NC	Backbone
CAGATTACGCGCAGAAAAAA	NC	1367	1367_NC	Backbone
CAAACCACCGCTGGTAGCGG	NC	1409	1409_NC	Backbone
AAACAAACCACCGCTGGTAG	NC	1412	1412_NC	Backbone
TCCGGCAAACAAACCACCGC	NC	1418	1418_NC	Backbone
AGAGTTGGTAGCTCTTGATC	NC	1436	1436_NC	Backbone
GTTACCTTCGGAAAAAGAGT	NC	1451	1451_NC	Backbone
CTGCTGAAGCCAGTTACCTT	NC	1463	1463_NC	Backbone
TACACTAGAAGAACAGTATT	NC	1496	1496_NC	Backbone
TTGAAGTGGTGGCCTAACTA	NC	1520	1520_NC	Backbone
CTACAGAGTTCTTGAAGTGG	NC	1531	1531_NC	Backbone
GTGCTACAGAGTTCTTGAAG	NC	1534	1534_NC	Backbone
AGCAGAGCGAGGTATGTAGG	NC	1556	1556_NC	Backbone
ATTAGCAGAGCGAGGTATGT	NC	1559	1559_NC	Backbone
GTAACAGGATTAGCAGAGCG	NC	1567	1567_NC	Backbone
TGGCAGCAGCCACTGGTAAC	NC	1582	1582_NC	Backbone
TCGCCACTGGCAGCAGCCAC	NC	1589	1589_NC	Backbone
AAGACACGACTTATCGCCAC	NC	1602	1602_NC	Backbone
CTATCGTCTTGAGTCCAACC	NC	1626	1626_NC	Backbone
CCCGACCGCTGCGCCTTATC	NC	1652	1652_NC	Backbone
TAGGTCGTTCGCTCCAAGCT	NC	1700	1700_NC	Backbone
GTAGGTCGTTCGCTCCAAGC	NC	1701	1701_NC	Backbone
TAGGTATCTCAGTTCGGTGT	NC	1719	1719_NC	Backbone
ACGCTGTAGGTATCTCAGTT	NC	1725	1725_NC	Backbone
TTTCTCATAGCTCACGCTGT	NC	1738	1738_NC	Backbone
CTTTCTCCCTTCGGGAAGCG	NC	1764	1764_NC	Backbone
CTGTCCGCCTTTCTCCCTTC	NC	1772	1772_NC	Backbone
CCTGTCCGCCTTTCTCCCTT	NC	1773	1773_NC	Backbone
GTTCCGACCCTGCCGCTTAC	NC	1799	1799_NC	Backbone
AGATACCAGGCGTTTCCCCC	NC	1844	1844_NC	Backbone
GACAGGACTATAAAGATACC	NC	1857	1857_NC	Backbone
CAGAGGTGGCGAAACCCGAC	NC	1874	1874_NC	Backbone
ATCGACGCTCAAGTCAGAGG	NC	1888	1888_NC	Backbone
AAAATCGACGCTCAAGTCAG	NC	1891	1891_NC	Backbone
CGTTGCTGGCGTTTTTCCAT	NC	1939	1939_NC	Backbone
CCGTAAAAAGGCCGCGTTGC	NC	1953	1953_NC	Backbone
CGTCGCCAGGAACCGTAAAA	NC	1965	1965_NC	Backbone
TTGCGTTGCGCGACGTCGCC	NC	1978	1978_NC	Backbone
AGCATAAAGTGTAAAGCCTG	NC	2030	2030_NC	Backbone
AAGCATAAAGTGTAAAGCCT	NC	2031	2031_NC	Backbone
GAAGCATAAAGTGTAAAGCC	NC	2032	2032_NC	Backbone
ATTCCACACAACATACGAGC	NC	2054	2054_NC	Backbone
TAAATAGCTTGGCGTAATCA	NC	2116	2116_NC	Backbone
ATAGTGTCACCTAAATAGCT	NC	2127	2127_NC	Backbone
GTTACTAGTGGATCCGAGCT	NC	2181	2181_NC	Backbone
ACACTGGCGGCCGTTACTAG	NC	2193	2193_NC	Backbone
GCAGAATTCCAGCACACTGG	NC	2206	2206_NC	Backbone
TCTGCAGAATTCCAGCACAC	NC	2209	2209_NC	Backbone
TCGAGCGGCCGCCAGTGTGA	NC	2235	2235_NC	Backbone
CCTCTAGATGCATGCTCGAG	NC	2250	2250_NC	Backbone
GACTCACTATAGGGCGAATT	NC	2274	2274_NC	Backbone
CGACTCACTATAGGGCGAAT	NC	2275	2275_NC	Backbone
TTGTAATACGACTCACTATA	NC	2283	2283_NC	Backbone
ATTGTAATACGACTCACTAT	NC	2284	2284_NC	Backbone
GTCACGACGTTGTAAAACGA	NC	2314	2314_NC	Backbone
GATTAAGTTGGGTAACGCCA	NC	2345	2345_NC	Backbone
CGATTAAGTTGGGTAACGCC	NC	2346	2346_NC	Backbone
TGCTGCAAGGCGATTAAGTT	NC	2356	2356_NC	Backbone
GTGCTGCAAGGCGATTAAGT	NC	2357	2357_NC	Backbone
CGAAAGGGGGATGTGCTGCA	NC	2369	2369_NC	Backbone
TTACGCCAGCTGGCGAAAGG	NC	2382	2382_NC	Backbone
ATTACGCCAGCTGGCGAAAG	NC	2383	2383_NC	Backbone
TATTACGCCAGCTGGCGAAA	NC	2384	2384_NC	Backbone
CTATTACGCCAGCTGGCGAA	NC	2385	2385_NC	Backbone
CTCTTCGCTATTACGCCAGC	NC	2392	2392_NC	Backbone
TTGGGAAGGGCGATCGGTGC	NC	2416	2416_NC	Backbone
GTTGGGAAGGGCGATCGGTG	NC	2417	2417_NC	Backbone
CAACTGTTGGGAAGGGCGAT	NC	2422	2422_NC	Backbone
GGCTGCGCAACTGTTGGGAA	NC	2429	2429_NC	Backbone
AGGCTGCGCAACTGTTGGGA	NC	2430	2430_NC	Backbone
GTATAGGCTGCGCAACTGTT	NC	2434	2434_NC	Backbone
CGTATAGGCTGCGCAACTGT	NC	2435	2435_NC	Backbone
CCTTAAACTGCCGTACGTAT	NC	2450	2450_NC	Backbone
ATAACGGCTCTCTCTTTTAT	NC	2479	2479_NC	Backbone
CATCCACAAACAGACGATAA	NC	2495	2495_NC	Backbone
GGGATCACCATCCGTCGCCC	NC	2541	2541_NC	Backbone
GCAGACGTGCACTGGCCAGG	NC	2561	2561_NC	Backbone
AGCAGACGTGCACTGGCCAG	NC	2562	2562_NC	Backbone
CAGCAGACGTGCACTGGCCA	NC	2563	2563_NC	Backbone
ACAGCAGACGTGCACTGGCC	NC	2564	2564_NC	Backbone
ATCTGACAGCAGACGTGCAC	NC	2569	2569_NC	Backbone
CACCACCGGGTAAAGTTCAC	NC	2599	2599_NC	Backbone
GCACCACCGGGTAAAGTTCA	NC	2600	2600_NC	Backbone
CATCCCCGATATGCACCACC	NC	2612	2612_NC	Backbone
TCATCCCCGATATGCACCAC	NC	2613	2613_NC	Backbone
CGGCACACTGGCCATATCGG	NC	2653	2653_NC	Backbone
GACCGGCACACTGGCCATAT	NC	2656	2656_NC	Backbone
GATAACGGAGACCGGCACAC	NC	2665	2665_NC	Backbone
TCTTCCCCGATAACGGAGAC	NC	2673	2673_NC	Backbone
AGCCACTTCTTCCCCGATAA	NC	2680	2680_NC	Backbone
TTTTGATGTCATTTTCGCGG	NC	2711	2711_NC	Backbone
CGTTTTTGATGTCATTTTCG	NC	2714	2714_NC	Backbone
TCCCCAGAACATCAGGTTAA	NC	2737	2737_NC	Backbone
CTTATATTCCCCAGAACATC	NC	2744	2744_NC	Backbone
CGTTTATCTGATTTTTGTAA	NC	2772	2772_NC	Backbone
CTTTCGTTTTATTTGATGCC	NC	2820	2820_NC	Backbone
CAAACAACAGATAAAACGAA	NC	2862	2862_NC	Backbone
ACGCAGAAAGGCCCACCCGA	NC	2921	2921_NC	Backbone
GTGATGCTATAAACGCAGAA	NC	2933	2933_NC	Backbone
CATGGGTGAAAGTGATCATA	NC	2955	2955_NC	KatG
GAAGGACTTCGTCGCGGCAT	NC	2972	2972_NC	KatG
TGAAGGACTTCGTCGCGGCA	NC	2973	2973_NC	KatG
GTTTGTGAAGGACTTCGTCG	NC	2978	2978_NC	KatG
TGCGCACGAGAAGTTTGTGA	NC	2990	2990_NC	KatG
CTCCGTACTGCGCGCGCTGG	NC	3032	3032_NC	KatG
CAACTCCGTACTGCGCGCGC	NC	3035	3035_NC	KatG
ACCCGCGCCGATCTGGTGTT	NC	3061	3061_NC	KatG
CACGGCGACCCGCGCCGATC	NC	3068	3068_NC	KatG
GACTGGCGAGGTAAAATACA	NC	3086	3086_NC	KatG
CCGGGATCGTCTGACTGGCG	NC	3098	3098_NC	KatG
GAAGGCCGGGATCGTCTGAC	NC	3103	3103_NC	KatG
TAATGAGCTGTTCGAAGGCC	NC	3116	3116_NC	KatG
CTAATGAGCTGTTCGAAGGC	NC	3117	3117_NC	KatG
GACGCTAATGAGCTGTTCGA	NC	3121	3121_NC	KatG
TGCTGGATATGCGTTACGAG	NC	3156	3156_NC	KatG
TGACTTCTTCGCTAATCTGC	NC	3173	3173_NC	KatG
GGTGTCTTTACCGACAGACC	NC	3208	3208_NC	KatG
CGGTGTCTTTACCGACAGAC	NC	3209	3209_NC	KatG
AACTTTGACGGCAGCCAGAA	NC	3229	3229_NC	KatG
GTGCTGGGAACCAACTTTGA	NC	3241	3241_NC	KatG
GTTGGCGGGATGCGTGTGCT	NC	3256	3256_NC	KatG
GGTTGGCGGGATGCGTGTGC	NC	3257	3257_NC	KatG
AAATGACGGTACTGGTTGGC	NC	3270	3270_NC	KatG
GAAATGACGGTACTGGTTGG	NC	3271	3271_NC	KatG
CCGGAAATGACGGTACTGGT	NC	3274	3274_NC	KatG
CGCGCCGGAAATGACGGTAC	NC	3278	3278_NC	KatG
GTTGACCGCGCCGGAAATGA	NC	3284	3284_NC	KatG
GCAGTTAACGTTGACCGCGC	NC	3293	3293_NC	KatG
CCGTAACTATCGTGCGCGTC	NC	3356	3356_NC	KatG
CTGCTTGAACCGATTGCTGA	NC	3382	3382_NC	KatG
GGGCCGGGTGGATGCGCGTC	NC	3431	3431_NC	KatG
ACCTTTTGCGCCGGGCCGGG	NC	3443	3443_NC	KatG
CGTACCTTTTGCGCCGGGCC	NC	3446	3446_NC	KatG
GCGTACCTTTTGCGCCGGGC	NC	3447	3447_NC	KatG
ATCAGCGTACCTTTTGCGCC	NC	3451	3451_NC	KatG
CATCAGCGTACCTTTTGCGC	NC	3452	3452_NC	KatG
GAGCAGGCGGCCGCTGCTGC	NC	3481	3481_NC	KatG
CGAGCAGGCGGCCGCTGCTG	NC	3482	3482_NC	KatG
CGTGGTCGGTATCGAGCAGG	NC	3494	3494_NC	KatG
GGGCGTGGTCGGTATCGAGC	NC	3497	3497_NC	KatG
ATTGTGCTGGCGGGCGTGGT	NC	3508	3508_NC	KatG
TATTATTGTGCTGGCGGGCG	NC	3512	3512_NC	KatG
GCCGATATTATTGTGCTGGC	NC	3517	3517_NC	KatG
GGCCGATATTATTGTGCTGG	NC	3518	3518_NC	KatG
GCTGGCCGATATTATTGTGC	NC	3521	3521_NC	KatG
AACGACGAATAAAGCCTCGC	NC	3539	3539_NC	KatG
CGTTGCGGCTCGCGTTCTGC	NC	3581	3581_NC	KatG
CTGGGATGTCAACGCCGTTG	NC	3596	3596_NC	KatG
ATTAGCGCCTCAGCGCGACT	NC	3614	3614_NC	KatG
CATTAGCGCCTCAGCGCGAC	NC	3615	3615_NC	KatG
CGGCGCTAACGGCGCGCGTC	NC	3638	3638_NC	KatG
GATAAGCGTGGCGGCGCTAA	NC	3649	3649_NC	KatG
CGCGGCGGCGATAAGCGTGG	NC	3658	3658_NC	KatG
TTCCGCGGCGGCGATAAGCG	NC	3661	3661_NC	KatG
TCCGCGTCTACTTTCCGCGG	NC	3673	3673_NC	KatG
GCATCCGCGTCTACTTTCCG	NC	3676	3676_NC	KatG
CGAGATGGTTTCGGTTGCCT	NC	3698	3698_NC	KatG
GCGAGATGGTTTCGGTTGCC	NC	3699	3699_NC	KatG
TTCTATTAGCGAGATGGTTT	NC	3707	3707_NC	KatG
CGGGCTTTCTATTAGCGAGA	NC	3713	3713_NC	KatG
AAGCGGCGATCGCTGCATCC	NC	3732	3732_NC	KatG
AAAGCGGCGATCGCTGCATC	NC	3733	3733_NC	KatG
AGACATTATCAACCTGAAAG	NC	3749	3749_NC	KatG
ACCGCTCTATCAGCCAACGC	NC	3773	3773_NC	KatG
GAAAGAAGATCTGATCTGGC	NC	3809	3809_NC	KatG
TGCCGAAAGAAGATCTGATC	NC	3813	3813_NC	KatG
AAAAGCGCGTTACATCGGAC	NC	3839	3839_NC	KatG
GGACCAAAAGCGCGTTACAT	NC	3844	3844_NC	KatG
AAACTGACGCACAGAGATAT	NC	3865	3865_NC	KatG
CAAACTGACGCACAGAGATA	NC	3866	3866_NC	KatG
ATGAAGCCTTTGCTCGTGCC	NC	3891	3891_NC	KatG
TCGTTTCCTTAACGATCCGC	NC	3920	3920_NC	KatG
CCTGACGCTGCGTTTTGATC	NC	3962	3962_NC	KatG
AAAACGTAAGCCAACCATGC	NC	3992	3992_NC	KatG
AGACGCGCCGGACATCATCC	NC	4034	4034_NC	KatG
GTTTGAAGCGGTAGACGCGC	NC	4046	4046_NC	KatG
TGGCGCTATCCAGTTTGAAG	NC	4058	4058_NC	KatG
GTACAAACCCGTAGTCCGGC	NC	4078	4078_NC	KatG
GTGGGTACAAACCCGTAGTC	NC	4082	4082_NC	KatG
GAACCTGTTCAAATATGAGT	NC	4100	4100_NC	KatG
AGAACCTGTTCAAATATGAG	NC	4101	4101_NC	KatG
GGACGCAGACGCCGACCCAG	NC	4140	4140_NC	KatG
CCTCCGGGCTGGAAGTGGTC	NC	4161	4161_NC	KatG
TATCACCTCCGGGCTGGAAG	NC	4166	4166_NC	KatG
GGATGCTATCACCTCCGGGC	NC	4172	4172_NC	KatG
GCGCGGATGCTATCACCTCC	NC	4176	4176_NC	KatG
GGCGCGGATGCTATCACCTC	NC	4177	4177_NC	KatG
CTATGGTAGTGGCGTTGGCG	NC	4193	4193_NC	KatG
AGCAGCTATGGTAGTGGCGT	NC	4198	4198_NC	KatG
TGGGCCAGCAGCTATGGTAG	NC	4204	4204_NC	KatG
TTAGGTTGGGCCAGCAGCTA	NC	4210	4210_NC	KatG
TGAAGCGCAGGGCTTAGGTT	NC	4223	4223_NC	KatG
TTGAAGCGCAGGGCTTAGGT	NC	4224	4224_NC	KatG
CCGATTGAAGCGCAGGGCTT	NC	4228	4228_NC	KatG
GCCGCGCCGATTGAAGCGCA	NC	4234	4234_NC	KatG
AGCCGCGCCGATTGAAGCGC	NC	4235	4235_NC	KatG
ATCCCATGTAGGGGCCGATC	NC	4259	4259_NC	KatG
GGCAGCGGCATCCCATGTAG	NC	4268	4268_NC	KatG
CGGCAGCGGCATCCCATGTA	NC	4269	4269_NC	KatG
GCGGCAGCGGCATCCCATGT	NC	4270	4270_NC	KatG
TAAAACCCACGGCGCGGCAG	NC	4283	4283_NC	KatG
CCTCGGTAAAACCCACGGCG	NC	4289	4289_NC	KatG
CATACCCTCGGTAAAACCCA	NC	4294	4294_NC	KatG
ATCGCTGGCGGGCATACCCT	NC	4306	4306_NC	KatG
CCGTGGCGTTGATCGCTGGC	NC	4317	4317_NC	KatG
ACCGTGGCGTTGATCGCTGG	NC	4318	4318_NC	KatG
GAGACCGTGGCGTTGATCGC	NC	4321	4321_NC	KatG
GATGAACGACGAAGAGACCG	NC	4334	4334_NC	KatG
GCGCTACCTTTGGCAATATG	NC	4356	4356_NC	KatG
CGCGCTACCTTTGGCAATAT	NC	4357	4357_NC	KatG
TCGCGCTACCTTTGGCAATA	NC	4358	4358_NC	KatG
GCCGCTATTCGCGCTACCTT	NC	4366	4366_NC	KatG
CCGGAAGGGCCGGATCACAG	NC	4408	4408_NC	KatG
CTACGTTAACCCGGAAGGGC	NC	4418	4418_NC	KatG
TTATCTACGTTAACCCGGAA	NC	4422	4422_NC	KatG
CTTATCTACGTTAACCCGGA	NC	4423	4423_NC	KatG
GGGCCTTATCTACGTTAACC	NC	4427	4427_NC	KatG
CCGCTGGGCGCGACCGAGAT	NC	4447	4447_NC	KatG
GCCGCTGGGCGCGACCGAGA	NC	4448	4448_NC	KatG
GCGCTGGCAAAAGCGCCGCT	NC	4462	4462_NC	KatG
AGCGCTGGCAAAAGCGCCGC	NC	4463	4463_NC	KatG
TCACCGACACCCTGAAGCGC	NC	4478	4478_NC	KatG
ACTGGGGCGATGAAAAAGCC	NC	4506	4506_NC	KatG
CCGGATCTGGATGTGAACTG	NC	4522	4522_NC	KatG
ACCGGATCTGGATGTGAACT	NC	4523	4523_NC	KatG
AACCGGATCTGGATGTGAAC	NC	4524	4524_NC	KatG
AGATGTCTGGGAACCGGATC	NC	4535	4535_NC	KatG
GCGTGAAGATGTCTGGGAAC	NC	4541	4541_NC	KatG
CGCCGGGCGTGAAGATGTCT	NC	4547	4547_NC	KatG
GCGCCGGGCGTGAAGATGTC	NC	4548	4548_NC	KatG
GTACCTTCGGTTTCGGCGCC	NC	4563	4563_NC	KatG
CGTACCTTCGGTTTCGGCGC	NC	4564	4564_NC	KatG
GGCTTCCGTACCTTCGGTTT	NC	4570	4570_NC	KatG
AACTCCGGCTTCCGTACCTT	NC	4576	4576_NC	KatG
AACGTGGCGCTGGAAAACTC	NC	4591	4591_NC	KatG
TCTGGCGGGTAACGTGGCGC	NC	4601	4601_NC	KatG
GTTTATTCTGGCGGGTAACG	NC	4607	4607_NC	KatG
GCCGACCTGTTTATTCTGGC	NC	4615	4615_NC	KatG
GGCCGACCTGTTTATTCTGG	NC	4616	4616_NC	KatG
CTGGGCCGACCTGTTTATTC	NC	4619	4619_NC	KatG
ATATGGCCAGAAAATTTCCT	NC	4637	4637_NC	KatG
AATATGGCCAGAAAATTTCC	NC	4638	4638_NC	KatG
TGGCCGATTAAGCAGAAATA	NC	4654	4654_NC	KatG
ATAAGGCGCGTCGTTTGTTG	NC	4674	4674_NC	KatG
GGATAACGTCAGCCTGGATA	NC	4691	4691_NC	KatG
CTGGCCGGATAACGTCAGCC	NC	4697	4697_NC	KatG
TGCGCCGCTTAACTCCTGGC	NC	4712	4712_NC	KatG
GTTTTGCGCCGCTTAACTCC	NC	4716	4716_NC	KatG
GGTCGTGGCGGCGCGGGTCG	NC	4747	4747_NC	KatG
ATTGATGGTCGTGGCGGCGC	NC	4753	4753_NC	KatG
TATTGATGGTCGTGGCGGCG	NC	4754	4754_NC	KatG
CGTTCTATTGATGGTCGTGG	NC	4759	4759_NC	KatG
TACCGTTCTATTGATGGTCG	NC	4762	4762_NC	KatG
GGCACCTACCGTTCTATTGA	NC	4768	4768_NC	KatG
CGCATGGCCTGGCATGGCGC	NC	4789	4789_NC	KatG
TTTATTCGCATGGCCTGGCA	NC	4795	4795_NC	KatG
GTTTGTTTATTCGCATGGCC	NC	4800	4800_NC	KatG
TGTCGGTTTGTTTATTCGCA	NC	4805	4805_NC	KatG
GCTGACTGGGGCAGCTATGT	NC	4822	4822_NC	KatG
CCGTGGTGGCCCGCTGACTG	NC	4834	4834_NC	KatG
ACCGTGGTGGCCCGCTGACT	NC	4835	4835_NC	KatG
AACCGTGGTGGCCCGCTGAC	NC	4836	4836_NC	KatG
TGACCGATTCACAACCGTGG	NC	4848	4848_NC	KatG
TGCTGACCGATTCACAACCG	NC	4851	4851_NC	KatG
CGCCCTGAAAGGGGATCTCA	NC	4877	4877_NC	KatG
AGACTACTCCGCCCTGAAAG	NC	4886	4886_NC	KatG
TAGACTACTCCGCCCTGAAA	NC	4887	4887_NC	KatG
TTAGACTACTCCGCCCTGAA	NC	4888	4888_NC	KatG
TGCAACCGTTCTAACCCGCT	NC	4945	4945_NC	KatG
ATGCAACCGTTCTAACCCGC	NC	4946	4946_NC	KatG
CTTACATAAACAGTAATACA	C	96	96_C	Backbone
TTACATAAACAGTAATACAA	C	97	97_C	Backbone
TACATAAACAGTAATACAAG	C	98	98_C	Backbone
GTGTTATGAGCCATATTCAA	C	120	120_C	Backbone
TGTTATGAGCCATATTCAAC	C	121	121_C	Backbone
AACGGGAAACGTCTTGCTCG	C	138	138_C	Backbone
GCCGCGATTAAATTCCAACA	C	160	160_C	Backbone
AACATGGATGCTGATTTATA	C	176	176_C	Backbone
ACATGGATGCTGATTTATAT	C	177	177_C	Backbone
CTGATTTATATGGGTATAAA	C	186	186_C	Backbone
TGATTTATATGGGTATAAAT	C	187	187_C	Backbone
AAATGGGCTCGCGATAATGT	C	203	203_C	Backbone
AATGGGCTCGCGATAATGTC	C	204	204_C	Backbone
CGCGATAATGTCGGGCAATC	C	212	212_C	Backbone
GCGACAATCTATCGATTGTA	C	236	236_C	Backbone
CGACAATCTATCGATTGTAC	C	237	237_C	Backbone
CCAGAGTTGTTTCTGAAACA	C	272	272_C	Backbone
TTGTTTCTGAAACATGGCAA	C	278	278_C	Backbone
CAATGATGTTACAGATGAGA	C	310	310_C	Backbone
ATGAGATGGTCAGACTAAAC	C	324	324_C	Backbone
GGTCAGACTAAACTGGCTGA	C	331	331_C	Backbone
TCCGTACTCCTGATGATGCA	C	387	387_C	Backbone
TTACTCACCACTGCGATCCC	C	410	410_C	Backbone
TACTCACCACTGCGATCCCC	C	411	411_C	Backbone
CCCCGGGAAAACAGCATTCC	C	427	427_C	Backbone
TTAGAAGAATATCCTGATTC	C	452	452_C	Backbone
TGAAAATATTGTTGATGCGC	C	475	475_C	Backbone
CGCTGGCAGTGTTCCTGCGC	C	492	492_C	Backbone
TCGCGTATTTCGTCTCGCTC	C	556	556_C	Backbone
GCGCAATCACGAATGCATAA	C	578	578_C	Backbone
ATCACGAATGCATAACGGTT	C	583	583_C	Backbone
GATTTTGATGACGAGCGTAA	C	617	617_C	Backbone
TTGATGACGAGCGTAATGGC	C	621	621_C	Backbone
GCTGGCCTGTTGAACAAGTC	C	639	639_C	Backbone
TAAGCTTTTGCCATTCTCAC	C	673	673_C	Backbone
CCGGATTCAGTCGTCACTCA	C	692	692_C	Backbone
TGATAACCTTATTTTTGACG	C	727	727_C	Backbone
GATAACCTTATTTTTGACGA	C	728	728_C	Backbone
ATAACCTTATTTTTGACGAG	C	729	729_C	Backbone
TTTGACGAGGGGAAATTAAT	C	740	740_C	Backbone
TTAATAGGTTGTATTGATGT	C	755	755_C	Backbone
TGTATTGATGTTGGACGAGT	C	764	764_C	Backbone
CGGAATCGCAGACCGATACC	C	784	784_C	Backbone
ACCAGGATCTTGCCATCCTA	C	801	801_C	Backbone
GCCATCCTATGGAACTGCCT	C	812	812_C	Backbone
TTTCTCCTTCATTACAGAAA	C	840	840_C	Backbone
AAACGGCTTTTTCAAAAATA	C	857	857_C	Backbone
TGAGTTTTTCTAATCAGAAT	C	928	928_C	Backbone
TCTAATCAGAATTGGTTAAT	C	936	936_C	Backbone
TGGTTAATTGGTTGTAACAC	C	948	948_C	Backbone
CATTCTGAGAATAGTGTATG	C	984	984_C	Backbone
GCGACCGAGTTGCTCTTGCC	C	1006	1006_C	Backbone
GCTCTTGCCCGGCGTCAATA	C	1017	1017_C	Backbone
CTCTTGCCCGGCGTCAATAC	C	1018	1018_C	Backbone
TTATAGCCTAAACGTCGTAT	C	1064	1064_C	Backbone
AGCATTTCTAAACGTCGTAT	C	1087	1087_C	Backbone
GTCGTATAGGAGCATTTCCG	C	1100	1100_C	Backbone
CGGAGACAGATCGCTGAGAT	C	1120	1120_C	Backbone
GTGCCTCACTGATTAAGCAT	C	1142	1142_C	Backbone
AACTTCATTTTTAATTTAAA	C	1211	1211_C	Backbone
TTTTTAATTTAAAAGGATCT	C	1218	1218_C	Backbone
GACCCCGTAGAAAAGATCAA	C	1309	1309_C	Backbone
AAAAAAACCACCGCTACCAG	C	1380	1380_C	Backbone
AAAACCACCGCTACCAGCGG	C	1383	1383_C	Backbone
ACCAGCGGTGGTTTGTTTGC	C	1395	1395_C	Backbone
GCTACCAACTCTTTTTCCGA	C	1425	1425_C	Backbone
ACTCTTTTTCCGAAGGTAAC	C	1432	1432_C	Backbone
CTTCTAGTGTAGCCGTAGTT	C	1486	1486_C	Backbone
TCTGCTAATCCTGTTACCAG	C	1551	1551_C	Backbone
TTACCAGTGGCTGCTGCCAG	C	1564	1564_C	Backbone
GGCGATAAGTCGTGTCTTAC	C	1585	1585_C	Backbone
GCGATAAGTCGTGTCTTACC	C	1586	1586_C	Backbone
TAAGTCGTGTCTTACCGGGT	C	1590	1590_C	Backbone
GGACTCAAGACGATAGTTAC	C	1611	1611_C	Backbone
AAGACGATAGTTACCGGATA	C	1617	1617_C	Backbone
AGTTACCGGATAAGGCGCAG	C	1625	1625_C	Backbone
ACCGGATAAGGCGCAGCGGT	C	1629	1629_C	Backbone
CCGGATAAGGCGCAGCGGTC	C	1630	1630_C	Backbone
GGCGCAGCGGTCGGGCTGAA	C	1638	1638_C	Backbone
GCGCAGCGGTCGGGCTGAAC	C	1639	1639_C	Backbone
CGCAGCGGTCGGGCTGAACG	C	1640	1640_C	Backbone
GCAGCGGTCGGGCTGAACGG	C	1641	1641_C	Backbone
CAGCGGTCGGGCTGAACGGG	C	1642	1642_C	Backbone
TTCGTGCACACAGCCCAGCT	C	1665	1665_C	Backbone
GAAAGCGCCACGCTTCCCGA	C	1735	1735_C	Backbone
AAAGCGCCACGCTTCCCGAA	C	1736	1736_C	Backbone
CACGCTTCCCGAAGGGAGAA	C	1743	1743_C	Backbone
GCTTCCCGAAGGGAGAAAGG	C	1746	1746_C	Backbone
CCGAAGGGAGAAAGGCGGAC	C	1751	1751_C	Backbone
GAGAAAGGCGGACAGGTATC	C	1758	1758_C	Backbone
GCGGACAGGTATCCGGTAAG	C	1765	1765_C	Backbone
ACAGGTATCCGGTAAGCGGC	C	1769	1769_C	Backbone
CAGGTATCCGGTAAGCGGCA	C	1770	1770_C	Backbone
TATCCGGTAAGCGGCAGGGT	C	1774	1774_C	Backbone
GTAAGCGGCAGGGTCGGAAC	C	1780	1780_C	Backbone
TCGGAACAGGAGAGCGCACG	C	1793	1793_C	Backbone
CGGAACAGGAGAGCGCACGA	C	1794	1794_C	Backbone
GAGCGCACGAGGGAGCTTCC	C	1804	1804_C	Backbone
AGCGCACGAGGGAGCTTCCA	C	1805	1805_C	Backbone
GCGCACGAGGGAGCTTCCAG	C	1806	1806_C	Backbone
CGCACGAGGGAGCTTCCAGG	C	1807	1807_C	Backbone
AGCTTCCAGGGGGAAACGCC	C	1817	1817_C	Backbone
TGGTATCTTTATAGTCCTGT	C	1837	1837_C	Backbone
GGTATCTTTATAGTCCTGTC	C	1838	1838_C	Backbone
CGATTTTTGTGATGCTCGTC	C	1885	1885_C	Backbone
GATTTTTGTGATGCTCGTCA	C	1886	1886_C	Backbone
ATTTTTGTGATGCTCGTCAG	C	1887	1887_C	Backbone
TTTTTGTGATGCTCGTCAGG	C	1888	1888_C	Backbone
TTTTGTGATGCTCGTCAGGG	C	1889	1889_C	Backbone
TGTGATGCTCGTCAGGGGGG	C	1892	1892_C	Backbone
CGTCAGGGGGGCGGAGCCTA	C	1901	1901_C	Backbone
ATGGAAAAACGCCAGCAACG	C	1920	1920_C	Backbone
CCAGCAACGCGGCCTTTTTA	C	1931	1931_C	Backbone
CGCGGCCTTTTTACGGTTCC	C	1938	1938_C	Backbone
TGTGAGTTAGCTCACTCATT	C	1983	1983_C	Backbone
GCTCACTCATTAGGCACCCC	C	1992	1992_C	Backbone
GGCTTTACACTTTATGCTTC	C	2013	2013_C	Backbone
CTTCCGGCTCGTATGTTGTG	C	2029	2029_C	Backbone
ATGTTGTGTGGAATTGTGAG	C	2041	2041_C	Backbone
AGCGGATAACAATTTCACAC	C	2059	2059_C	Backbone
ATGATTACGCCAAGCTATTT	C	2096	2096_C	Backbone
CTCAAGCTATGCATCAAGCT	C	2134	2134_C	Backbone
ATCAAGCTTGGTACCGAGCT	C	2146	2146_C	Backbone
GAGCTCGGATCCACTAGTAA	C	2161	2161_C	Backbone
AGTAACGGCCGCCAGTGTGC	C	2176	2176_C	Backbone
TCTGCAGATATCCATCACAC	C	2202	2202_C	Backbone
GCAGATATCCATCACACTGG	C	2205	2205_C	Backbone
CCGCTCGAGCATGCATCTAG	C	2228	2228_C	Backbone
CGCTCGAGCATGCATCTAGA	C	2229	2229_C	Backbone
TGAGTCGTATTACAATTCAC	C	2269	2269_C	Backbone
TCGTTTTACAACGTCGTGAC	C	2295	2295_C	Backbone
CGTTTTACAACGTCGTGACT	C	2296	2296_C	Backbone
CGTCGTGACTGGGAAAACCC	C	2306	2306_C	Backbone
CACATCCCCCTTTCGCCAGC	C	2355	2355_C	Backbone
CAGCTGGCGTAATAGCGAAG	C	2371	2371_C	Backbone
AGTTGCGCAGCCTATACGTA	C	2418	2418_C	Backbone
CCTATACGTACGGCAGTTTA	C	2428	2428_C	Backbone
GAGCCGTTATCGTCTGTTTG	C	2470	2470_C	Backbone
GAGTGATATTATTGACACGC	C	2500	2500_C	Backbone
AGTGATATTATTGACACGCC	C	2501	2501_C	Backbone
GTGATATTATTGACACGCCG	C	2502	2502_C	Backbone
TTATTGACACGCCGGGGCGA	C	2508	2508_C	Backbone
TGACACGCCGGGGCGACGGA	C	2512	2512_C	Backbone
GCGACGGATGGTGATCCCCC	C	2524	2524_C	Backbone
AGTCTCCCGTGAACTTTACC	C	2572	2572_C	Backbone
CTCCCGTGAACTTTACCCGG	C	2575	2575_C	Backbone
CTTTACCCGGTGGTGCATAT	C	2585	2585_C	Backbone
TTTACCCGGTGGTGCATATC	C	2586	2586_C	Backbone
TTACCCGGTGGTGCATATCG	C	2587	2587_C	Backbone
TGCATATCGGGGATGAAAGC	C	2598	2598_C	Backbone
GCGCATGATGACCACCGATA	C	2620	2620_C	Backbone
CACCGATATGGCCAGTGTGC	C	2632	2632_C	Backbone
AGTGTGCCGGTCTCCGTTAT	C	2645	2645_C	Backbone
GTGTGCCGGTCTCCGTTATC	C	2646	2646_C	Backbone
TGTGCCGGTCTCCGTTATCG	C	2647	2647_C	Backbone
CTCCGTTATCGGGGAAGAAG	C	2656	2656_C	Backbone
ACGCCATTAACCTGATGTTC	C	2712	2712_C	Backbone
CGCCATTAACCTGATGTTCT	C	2713	2713_C	Backbone
GCCATTAACCTGATGTTCTG	C	2714	2714_C	Backbone
CTGATGTTCTGGGGAATATA	C	2723	2723_C	Backbone
AAATCAGATAAACGTGTTTG	C	2759	2759_C	Backbone
TCAGATAAACGTGTTTGAGG	C	2762	2762_C	Backbone
GGAGGTTTCTCTGTTAATCC	C	2780	2780_C	Backbone
CAGGCATCAAATAAAACGAA	C	2799	2799_C	Backbone
GAAAGGCTCAGTCGAAAGAC	C	2816	2816_C	Backbone
AAAGGCTCAGTCGAAAGACT	C	2817	2817_C	Backbone
TCGTTTTATCTGTTGTTTGT	C	2844	2844_C	Backbone
GCTCTCTACTAGAGTCACAC	C	2872	2872_C	Backbone
GAGTCACACTGGCTCACCTT	C	2883	2883_C	Backbone
AGTCACACTGGCTCACCTTC	C	2884	2884_C	Backbone
CACACTGGCTCACCTTCGGG	C	2887	2887_C	Backbone
ACACTGGCTCACCTTCGGGT	C	2888	2888_C	Backbone
TTCCGCCAGCGCGCGCAGTA	C	3008	3008_C	KatG
CAGCGCGCGCAGTACGGAGT	C	3014	3014_C	KatG
GTTGGAACCAAACACCAGAT	C	3032	3032_C	KatG
AACCAAACACCAGATCGGCG	C	3037	3037_C	KatG
ACCAAACACCAGATCGGCGC	C	3038	3038_C	KatG
CCTCGCCAGTCAGACGATCC	C	3076	3076_C	KatG
GAACAGCTCATTAGCGTCGT	C	3104	3104_C	KatG
CAGCTCATTAGCGTCGTCGG	C	3107	3107_C	KatG
AGCTCATTAGCGTCGTCGGT	C	3108	3108_C	KatG
AAGTCAGTGCTGAGCACGCC	C	3168	3168_C	KatG
GCTGAGCACGCCCGGTCTGT	C	3176	3176_C	KatG
TGTCGGTAAAGACACCGTTC	C	3193	3193_C	KatG
GTTCTGGCTGCCGTCAAAGT	C	3209	3209_C	KatG
CCAACCAGTACCGTCATTTC	C	3252	3252_C	KatG
CAGTACCGTCATTTCCGGCG	C	3257	3257_C	KatG
TTTATCAATCAACAGCGATT	C	3299	3299_C	KatG
CCAGACGCGCACGATAGTTA	C	3334	3334_C	KatG
TTACGGAATCCATCAGCAAT	C	3351	3351_C	KatG
CAGCGAGAACATCTCGATGT	C	3380	3380_C	KatG
GATCCTGACGCGCATCCACC	C	3406	3406_C	KatG
TGACGCGCATCCACCCGGCC	C	3411	3411_C	KatG
TCCACCCGGCCCGGCGCAAA	C	3420	3420_C	KatG
GATGCTGACACCCGCAGCAG	C	3449	3449_C	KatG
GCCCGCCAGCACAATAATAT	C	3494	3494_C	KatG
CACAATAATATCGGCCAGCG	C	3503	3503_C	KatG
AGGCTTTATTCGTCGTTTTC	C	3523	3523_C	KatG
TTCTGGATCTCTTCTAATAC	C	3540	3540_C	KatG
CGGCAGAACGCGAGCCGCAA	C	3560	3560_C	KatG
TTGACATCCCAGTCGCGCTG	C	3585	3585_C	KatG
CGCCACGCTTATCGCCGCCG	C	3637	3637_C	KatG
GCCGCCGCGGAAAGTAGACG	C	3650	3650_C	KatG
GAAAGTAGACGCGGATGCCC	C	3659	3659_C	KatG
CATCTCGCTAATAGAAAGCC	C	3692	3692_C	KatG
ATGCAGCGATCGCCGCTTTC	C	3715	3715_C	KatG
TTGATAATGTCTTCCTGCGT	C	3738	3738_C	KatG
TCCTGCGTTGGCTGATAGAG	C	3750	3750_C	KatG
GTTGGCTGATAGAGCGGTTG	C	3756	3756_C	KatG
TGATAGAGCGGTTGCGGCAA	C	3762	3762_C	KatG
GATAGAGCGGTTGCGGCAAC	C	3763	3763_C	KatG
TGCCAGATCAGATCTTCTTT	C	3789	3789_C	KatG
AGATCTTCTTTCGGCACTTC	C	3798	3798_C	KatG
GGTCCGATGTAACGCGCTTT	C	3819	3819_C	KatG
TCTGTGCGTCAGTTTGAACC	C	3851	3851_C	KatG
TTTGAACCAGGCACGAGCAA	C	3863	3863_C	KatG
ACGAGCAAAGGCTTCATTAA	C	3875	3875_C	KatG
AAGGCTTCATTAAAGGCCTG	C	3882	3882_C	KatG
TAAAGGCCTGCGGATCGTTA	C	3892	3892_C	KatG
GCGGATCGTTAAGGAAACGA	C	3901	3901_C	KatG
CGGATCGTTAAGGAAACGAC	C	3902	3902_C	KatG
CGGGAAATCTTCTCGAACTC	C	3921	3921_C	KatG
CCGGATCAAAACGCAGCGTC	C	3940	3940_C	KatG
ATCAAAACGCAGCGTCAGGT	C	3944	3944_C	KatG
CGTCAGGTCGGTGACCAGCA	C	3956	3956_C	KatG
AGGTCGGTGACCAGCATGGT	C	3960	3960_C	KatG
GTTGGCTTACGTTTTTTCGA	C	3978	3978_C	KatG
CGTTTTTTCGACGGATCGAA	C	3987	3987_C	KatG
GTTTTTTCGACGGATCGAAC	C	3988	3988_C	KatG
TTCGACGGATCGAACGGGTC	C	3993	3993_C	KatG
TCGACGGATCGAACGGGTCC	C	3994	3994_C	KatG
AACGGGTCCGGGATGATGTC	C	4005	4005_C	KatG
GCGCGTCTACCGCTTCAAAC	C	4027	4027_C	KatG
TCAAACTGGATAGCGCCAGC	C	4041	4041_C	KatG
GGATAGCGCCAGCCGGACTA	C	4048	4048_C	KatG
GATAGCGCCAGCCGGACTAC	C	4049	4049_C	KatG
GTACCCACTCATATTTGAAC	C	4075	4075_C	KatG
CGAAGAAATAGTTGCTCCAC	C	4102	4102_C	KatG
GAAGAAATAGTTGCTCCACT	C	4103	4103_C	KatG
AAATAGTTGCTCCACTGGGT	C	4107	4107_C	KatG
CGTCCAGACCACTTCCAGCC	C	4136	4136_C	KatG
CCAGACCACTTCCAGCCCGG	C	4139	4139_C	KatG
AACGCCACTACCATAGCTGC	C	4178	4178_C	KatG
CCTAAGCCCTGCGCTTCAAT	C	4206	4206_C	KatG
GCCCTGCGCTTCAATCGGCG	C	4211	4211_C	KatG
GCTTCAATCGGCGCGGCTTC	C	4218	4218_C	KatG
AATCGGCGCGGCTTCCGGAT	C	4223	4223_C	KatG
CTTCCGGATCGGCCCCTACA	C	4234	4234_C	KatG
TTCCGGATCGGCCCCTACAT	C	4235	4235_C	KatG
GGGATGCCGCTGCCGCGCCG	C	4255	4255_C	KatG
GGATGCCGCTGCCGCGCCGT	C	4256	4256_C	KatG
CCGCGCCGTGGGTTTTACCG	C	4267	4267_C	KatG
CGCGCCGTGGGTTTTACCGA	C	4268	4268_C	KatG
CCCGCCAGCGATCAACGCCA	C	4295	4295_C	KatG
GTTCATCCCCATATTGCCAA	C	4328	4328_C	KatG
GCCAAAGGTAGCGCGAATAG	C	4343	4343_C	KatG
AAAGGTAGCGCGAATAGCGG	C	4346	4346_C	KatG
GGTAGCGCGAATAGCGGCGG	C	4349	4349_C	KatG
ATAGCGGCGGCGGCAGAAAG	C	4359	4359_C	KatG
AGTGGTTCGCCGCTGTGATC	C	4377	4377_C	KatG
CCGCTGTGATCCGGCCCTTC	C	4386	4386_C	KatG
CGCTGTGATCCGGCCCTTCC	C	4387	4387_C	KatG
CTTCCGGGTTAACGTAGATA	C	4402	4402_C	KatG
AACGTAGATAAGGCCCATCT	C	4412	4412_C	KatG
CCCATCTCGGTCGCGCCCAG	C	4425	4425_C	KatG
GGCGCTTTTGCCAGCGCTTC	C	4446	4446_C	KatG
GCGCTTTTGCCAGCGCTTCA	C	4447	4447_C	KatG
TTGCCAGCGCTTCAGGGTGT	C	4453	4453_C	KatG
AGGGTGTCGGTGAGTCAACC	C	4466	4466_C	KatG
CCCCAGTTCACATCCAGATC	C	4500	4500_C	KatG
TTCCCAGACATCTTCACGCC	C	4523	4523_C	KatG
ACGCCCGGCGCCGAAACCGA	C	4538	4538_C	KatG
CGGCGCCGAAACCGAAGGTA	C	4543	4543_C	KatG
GAAACCGAAGGTACGGAAGC	C	4550	4550_C	KatG
CGTTACCCGCCAGAATAAAC	C	4588	4588_C	KatG
ACCCGCCAGAATAAACAGGT	C	4592	4592_C	KatG
CAGAATAAACAGGTCGGCCC	C	4598	4598_C	KatG
GGTCGGCCCAGGAAATTTTC	C	4609	4609_C	KatG
TGGCCATATTTCTGCTTAAT	C	4629	4629_C	KatG
ACAAACGACGCGCCTTATCC	C	4657	4657_C	KatG
TTATCCAGGCTGACGTTATC	C	4671	4671_C	KatG
CAGGCTGACGTTATCCGGCC	C	4676	4676_C	KatG
TTATCCGGCCAGGAGTTAAG	C	4686	4686_C	KatG
CGCCACGACCATCAATAGAA	C	4738	4738_C	KatG
ACGACCATCAATAGAACGGT	C	4742	4742_C	KatG
GTAGGTGCCAGCGCCATGCC	C	4760	4760_C	KatG
GACATAGCTGCCCCAGTCAG	C	4802	4802_C	KatG
ACATAGCTGCCCCAGTCAGC	C	4803	4803_C	KatG
CCCCAGTCAGCGGGCCACCA	C	4812	4812_C	KatG
GGGCCACCACGGTTGTGAAT	C	4823	4823_C	KatG
GCGCCTTGAGATCCCCTTTC	C	4852	4852_C	KatG
CGCCTTGAGATCCCCTTTCA	C	4853	4853_C	KatG
CTTGAGATCCCCTTTCAGGG	C	4856	4856_C	KatG
CTAACTTGCTAAACTCTTTG	C	4885	4885_C	KatG
TAGTCAAAGTCTTCACCCAG	C	4908	4908_C	KatG
AGTCAAAGTCTTCACCCAGC	C	4909	4909_C	KatG
CTTCACCCAGCGGGTTAGAA	C	4918	4918_C	KatG
AACGGTTGCATATGTTACAC	C	4936	4936_C	Backbone
GCATATGTTACACAGGAGTC	C	4943	4943_C	Backbone
GTTAAAAAAGTTGACGTAAC	NA	NA	nt_1	NA
CTGAATATCGAGTCATTTCG	NA	NA	nt_2	NA
GTTGATCGGTTCATAAAACG	NA	NA	nt_3	NA
ACGCCAGTATGATCTTTCGC	NA	NA	nt_4	NA
ACGCGGCTTGGCGAACCGGA	NA	NA	nt_5	NA
CCATAGCCAGCCGAGATAGG	NA	NA	nt_6	NA
ATTAAGGTAAACACCACCGA	NA	NA	nt_7	NA
TGCCGGCGTCCATGTCTGCG	NA	NA	nt_8	NA
CGCGTTACGGTAACGAATGC	NA	NA	nt_9	NA
CCAGGGAATACGTGGGCGGA	NA	NA	nt_10	NA
GGCAGTGGCCGACGCCGGTC	NA	NA	nt_11	NA
ATCCCGACGGAGAACACAAC	NA	NA	nt_12	NA
CGAAGAAGAGCGCGTTGCTC	NA	NA	nt_13	NA
CGAGATGCCCATCCCGATAA	NA	NA	nt_14	NA
TACGCGCAGCGGTGCGGAAT	NA	NA	nt_15	NA
GGGGCGCCGCCTTTACCTGC	NA	NA	nt_16	NA
AACCTGAGCCGCCAGGGCAT	NA	NA	nt_17	NA
ATAACGAATGCGCCCGACGC	NA	NA	nt_18	NA
TCCGCAGCAGGAGTTCTTAC	NA	NA	nt_19	NA
GCTCGTCAGCCGGCATATCC	NA	NA	nt_20	NA
