# Supplementary material for: A generalizable Cas9/sgRNA prediction model using machine transfer learning with small high-quality datasets
Source: Nat Commun. 2023 Sep 7;14:5514. doi: 10.1038/s41467-023-41143-7 (PMC10485023; doi:10.1038/s41467-023-41143-7)
Supplement: Supplementary file 16 — Dataset_12 [file 41467_2023_41143_MOESM16_ESM.xlsx]

## Sheet: Sheet1
sequence	we.ep	we.eBH	wi.ep	wi.eBH	rab.all	rab.win.N	rab.win.S	rab.sample.R10_N_90	rab.sample.R10_S_90	rab.sample.R1_N_90	rab.sample.R1_S_90	rab.sample.R2_N_90	rab.sample.R2_S_90	rab.sample.R3_N_90	rab.sample.R3_S_90	rab.sample.R4_N_90	rab.sample.R4_S_90	rab.sample.R5_N_90	rab.sample.R5_S_90	rab.sample.R6_N_90	rab.sample.R6_S_90	rab.sample.R7_N_90	rab.sample.R7_S_90	rab.sample.R8_N_90	rab.sample.R8_S_90	rab.sample.R9_N_90	rab.sample.R9_S_90	diff.btw	diff.win	effect	effect.low	effect.high	overlap
GTTAAAAAAGTTGACGTAAC	0.177418	0.193344	0.25739	0.274271	-6.24796	-5.92343	-7.12765	-5.67025	-6.25269	-5.53401	-7.30182	-5.57979	-6.68204	-6.70372	-7.65741	-6.40665	-6.88846	-6.75612	-7.46112	-5.14653	-7.37749	-5.78087	-7.30204	-6.01995	-7.1114	-6.24995	-7.41686	-1.13389	2.49507	-0.362166	-7.74826	2.0586	0.304212
CTGAATATCGAGTCATTTCG	0.0465212	0.055752	0.0790043	0.0909713	2.46935	2.59811	1.95016	2.65139	2.00051	2.65069	2.31759	2.53324	0.844091	2.83398	0.887765	2.47343	0.946199	2.47936	0.987976	2.4198	3.144	2.80194	2.30765	2.45481	2.00149	2.56865	3.05807	-0.682187	0.940311	-0.691046	-10.0037	2.25396	0.24493
GTTGATCGGTTCATAAAACG	0.000817905	0.00109874	0.000126011	0.000169511	2.8209	3.13331	2.10184	2.98118	1.90549	3.14025	2.611	3.27642	2.31923	3.32077	2.21082	3.11862	0.322656	3.25382	1.87377	2.97715	1.86296	2.94499	2.10568	3.2494	2.37686	2.91545	1.94059	-1.05102	0.536115	-1.86329	-14.0772	-0.165828	0.00780353
ACGCCAGTATGATCTTTCGC	0.737817	0.757807	0.76701	0.785112	0.26727	0.317183	0.138678	-0.528381	-0.896662	-0.462913	-0.821105	0.541113	-0.35518	0.355986	0.578452	0.818792	-0.0108917	-0.147094	0.6896	0.359888	-1.02888	0.419694	1.52887	-0.700382	0.802497	0.540001	0.189907	-0.0616542	1.13003	-0.0498622	-3.77806	3.08398	0.470313
ACGCGGCTTGGCGAACCGGA	0.371487	0.395175	0.37984	0.403377	3.65401	3.59729	3.75532	3.55151	3.8575	3.58773	3.82529	3.38109	3.31162	3.71369	3.37142	3.42985	3.83956	3.75207	4.33771	3.49531	3.60932	3.6318	3.69455	3.4712	3.68692	3.91377	3.88776	0.148409	0.470624	0.277351	-2.89089	5.35034	0.370313
CCATAGCCAGCCGAGATAGG	0.131295	0.148354	0.181881	0.201444	2.74217	2.63645	2.97473	2.35995	2.43066	2.61804	2.52623	2.78493	2.83905	2.97289	3.35495	2.31755	3.40177	2.74968	2.88003	2.50154	2.76695	2.64587	3.47261	2.75333	2.44483	2.54312	3.35433	0.33538	0.538086	0.546256	-2.11536	5.96842	0.303125
ATTAAGGTAAACACCACCGA	0.40265	0.429589	0.53252	0.555044	3.34156	3.36209	3.29833	3.12819	1.79252	3.38454	2.94647	3.41386	3.31316	3.8075	3.64849	3.38926	3.4652	3.34969	3.16817	3.22799	3.35333	3.46894	3.45541	3.26694	2.99576	3.30364	3.56277	-0.0886224	0.503984	-0.142775	-7.03279	3.13129	0.425897
TGCCGGCGTCCATGTCTGCG	0.56632	0.591207	0.393636	0.420414	0.837571	0.894063	0.693176	1.14043	0.554232	0.42888	1.08114	0.861846	0.690008	0.594363	0.932369	0.84604	0.124431	1.25067	0.807419	0.895699	0.112619	0.784	0.0821034	0.920162	2.26686	1.01615	0.756899	-0.225418	0.697892	-0.257362	-4.29809	4.16901	0.379095
CGCGTTACGGTAACGAATGC	0.00187263	0.0024487	0.00301267	0.00383277	1.43857	1.72115	0.378065	0.844082	0.748489	1.71927	-0.0583457	1.60266	1.32339	2.09538	-0.442011	1.71891	-0.35282	1.91494	0.0756717	1.56704	0.856528	2.05677	1.82619	1.65631	0.185725	1.59968	0.35572	-1.3014	0.897149	-1.33251	-9.66697	0.653697	0.095164
CCAGGGAATACGTGGGCGGA	0.462287	0.491611	0.399038	0.427968	2.34365	2.40942	2.01203	2.25161	2.07267	2.29154	1.32869	2.22937	3.47368	2.79855	3.43378	2.51505	1.78769	2.4979	2.46484	2.14977	1.47132	2.56519	2.8169	2.50317	1.44307	2.24351	1.34279	-0.399757	0.84375	-0.341936	-5.78699	3.8829	0.379688
GGCAGTGGCCGACGCCGGTC	0.212867	0.234597	0.276857	0.298924	-0.103465	0.0147622	-0.310965	0.142949	-0.225518	-0.422603	0.0247539	-0.681085	-0.737817	0.115364	-0.658024	-0.474707	0.0262231	0.48371	0.0374358	0.0191538	-0.345578	-0.022279	-1.33382	-0.0418394	-1.11099	0.190282	0.158512	-0.310374	0.759345	-0.370379	-5.27634	2.38354	0.319813
ATCCCGACGGAGAACACAAC	0.314485	0.341742	0.442339	0.469127	2.42317	2.50319	2.27171	2.12855	1.14683	2.60961	2.93649	2.7147	1.67868	2.63103	2.26473	2.58079	2.46577	2.16586	2.83713	2.43708	2.51495	2.37245	1.39405	2.67874	2.14226	2.04342	2.38009	-0.200987	0.68389	-0.255957	-5.63175	1.90244	0.375975
CGAAGAAGAGCGCGTTGCTC	0.623282	0.647461	0.617312	0.642836	-0.0625566	-0.0392443	-0.253694	0.0645623	-0.357068	-0.228599	-0.49922	-0.0305296	0.730653	-0.184269	-0.984015	-0.0089021	-0.564037	-0.107468	-1.03331	-0.289986	0.946085	0.0139077	-0.958746	0.549433	0.729455	0.0276583	0.435987	-0.244357	0.881499	-0.231876	-4.88032	4.74117	0.427457
CGAGATGCCCATCCCGATAA	0.00278915	0.00370509	0.00198463	0.00255573	0.457333	0.186182	1.58868	-0.180476	0.613744	-0.00439303	2.60911	0.135638	1.41763	0.456307	2.85013	0.0626286	3.33703	0.206797	0.470192	0.114717	0.67893	0.167637	0.543029	0.355622	2.31456	0.428726	1.73244	1.39332	0.988223	1.24856	-0.259704	14.102	0.0639629
TACGCGCAGCGGTGCGGAAT	0.427133	0.450092	0.497481	0.520712	-6.8856	-6.82813	-7.14119	-6.16612	-6.27626	-6.5823	-7.08538	-7.72202	-7.36598	-7.05786	-7.23737	-5.65008	-6.55267	-6.84731	-7.6841	-6.72842	-7.21099	-7.46636	-7.18612	-7.3255	-6.96395	-6.65928	-7.22244	-0.271191	2.61309	-0.0842968	-6.34872	2.68985	0.45625
GGGGCGCCGCCTTTACCTGC	0.166594	0.185672	0.196226	0.215577	0.429905	0.305736	0.63259	-0.173561	0.967429	-0.172843	0.779942	1.05289	0.41483	0.122162	0.112729	0.272429	0.202288	0.26445	0.585749	0.289795	1.68618	0.429905	0.605652	0.481765	0.831806	0.442561	0.359846	0.351571	0.682706	0.491128	-2.04935	5.22693	0.284375
AACCTGAGCCGCCAGGGCAT	0.143099	0.162422	0.129438	0.147545	2.20858	2.07866	2.70588	1.90967	3.1048	2.11926	2.82008	2.08322	1.80111	2.2528	2.79621	2.23692	3.04103	2.05211	2.78883	2.02493	2.35016	1.92886	1.7898	2.33995	3.07856	1.65029	1.17109	0.593833	0.702571	0.642394	-3.66467	6.84127	0.273011
ATAACGAATGCGCCCGACGC	0.756419	0.77618	0.712455	0.733545	1.48484	1.45614	1.55639	1.09351	3.43012	1.61395	0.0280667	1.43824	0.220751	1.2364	2.36864	0.807186	1.40887	1.60241	1.92674	1.66282	1.50727	2.06355	2.05829	1.41438	0.814847	1.34565	1.39241	0.073243	1.03517	0.0557315	-3.75578	4.80273	0.473438
TCCGCAGCAGGAGTTCTTAC	0.49089	0.515165	0.360946	0.384667	-2.44703	-2.63696	-2.12813	-2.91543	-2.23154	-1.81801	-1.34379	-2.01121	-1.48869	-3.54641	-3.13381	-3.89293	-2.31358	-2.55809	-1.44192	-2.59239	-2.02177	-3.22916	-2.18581	-2.5685	-4.59469	-1.95598	-2.70481	0.458862	1.23243	0.329708	-4.88547	4.32495	0.351014
GCTCGTCAGCCGGCATATCC	0.0443054	0.0503552	0.0323483	0.0373061	-9.24514	-10.9852	-7.02752	-8.33837	-6.26615	-10.9342	-7.0655	-11.5332	-6.5678	-11.6625	-7.41091	-10.156	-6.52065	-11.4018	-7.54027	-11.312	-7.00845	-11.8327	-7.4032	-11.2873	-6.73883	-11.8308	-7.43176	3.87034	3.91036	0.924803	-1.3343	9.16076	0.137286
CGCGATAATGTCGGGCAATC	5.94733e-07	9.94728e-07	1.08251e-05	1.67104e-05	2.59671	1.83188	3.79561	1.80083	3.71743	1.83958	3.97196	1.5663	3.6277	1.83734	3.12364	2.02722	4.22822	1.87708	4.52093	1.50853	3.67075	1.87519	4.48145	1.93164	3.56068	1.78023	3.23628	1.9631	0.548291	3.60937	0.979424	24.3585	0.000109648
AAGACACGACTTATCGCCAC	1.16131e-11	3.02734e-11	1.08251e-05	1.67104e-05	3.2291	0.813139	5.89721	0.059649	5.20124	0.956973	5.13254	0.696716	4.87504	0.800467	6.79935	-0.0951279	6.12221	1.21949	5.89192	1.41901	6.47533	0.863872	5.83187	0.867842	5.82957	0.631137	6.1224	5.11062	0.828557	6.1404	2.38196	39.1769	0.000109648
GAGCGCACGAGGGAGCTTCC	2.43887e-11	6.10795e-11	1.08251e-05	1.67104e-05	3.69578	1.75835	5.73483	1.74546	5.99232	1.3367	6.47128	1.60884	5.54812	2.04138	5.64135	1.43706	5.62416	1.94227	5.54437	1.77122	5.81012	1.65995	6.1452	1.81133	5.50397	1.86978	5.21571	3.99885	0.521094	7.91087	2.79628	43.4427	0.000109648
GTTACCTTCGGAAAAAGAGT	5.47256e-14	3.34584e-13	1.08251e-05	1.67104e-05	5.29526	2.80045	7.68866	3.05736	7.90257	2.97595	7.80376	2.74473	8.00302	2.83302	7.46199	2.70183	7.66671	2.5195	7.62131	3.05203	7.70354	2.66535	7.71266	2.81716	7.60353	2.35382	7.16391	4.90937	0.449051	10.9558	4.31611	55.5657	0.000109648
TTGATGACGAGCGTAATGGC	0.0198355	0.0244753	0.0167478	0.0205827	2.25672	2.02175	2.95579	1.77408	1.23053	2.08715	2.84909	2.27981	3.26525	2.38929	2.04983	2.14092	3.10286	1.99001	3.72724	1.79203	3.24895	2.143	3.25411	1.71743	2.40226	1.62595	2.596	0.880462	0.744275	0.99519	-1.87209	7.56721	0.168487
GTTACTAGTGGATCCGAGCT	4.45405e-12	1.25851e-11	1.08251e-05	1.67104e-05	4.98594	2.44867	7.56123	2.70491	7.73585	2.55329	8.24184	2.34939	7.73751	2.52787	7.9322	2.12674	7.61837	2.31621	7.27137	2.58762	7.16111	2.43719	7.22808	2.32216	7.11115	2.37307	7.47145	5.11377	0.511069	10.0801	3.65127	53.7337	0.000109648
AGTCACACTGGCTCACCTTC	7.34196e-11	1.73188e-10	1.08251e-05	1.67104e-05	3.97335	1.90438	6.21595	1.85542	6.12111	1.84572	6.0666	1.71071	6.30805	2.23588	6.10986	1.70581	6.60026	2.20307	6.79276	2.14143	5.94887	1.9118	5.99172	1.90268	6.69865	1.59036	5.45086	4.28218	0.544147	7.89269	2.72325	42.6099	0.000109648
AGCTTCCAGGGGGAAACGCC	0.00029863	0.00041678	0.000273587	0.000377651	-0.414181	-0.849042	0.376781	-0.756325	1.07734	-0.943878	0.602749	-1.20349	0.196403	-1.00853	-0.296677	-1.04291	-0.438965	-0.880454	0.0261865	-0.753168	0.219811	-0.296853	1.02382	-0.63113	0.828521	-0.925578	0.337185	1.21004	0.698783	1.64123	-0.239429	13.7089	0.0421223
CGTATAGGCTGCGCAACTGT	6.12266e-12	1.72898e-11	1.08251e-05	1.67104e-05	3.69291	1.35324	6.30721	1.27955	6.56267	1.17172	6.43489	0.452404	6.80395	1.35281	5.35366	1.59675	6.93469	1.95922	5.56375	1.71956	6.16276	1.1021	5.97162	1.6714	6.66612	1.07608	5.77135	4.88153	0.752257	6.33079	2.55987	32.8081	0.000109648
AGAGTTGGTAGCTCTTGATC	1.59151e-07	2.76436e-07	1.08251e-05	1.67104e-05	3.07112	2.09133	4.39841	2.39418	5.32284	1.89191	4.73141	2.02515	4.26058	2.50334	4.38346	2.21085	4.02196	2.01128	4.3665	1.94597	4.52945	2.01603	3.6224	2.25629	4.77095	1.43769	3.72634	2.29732	0.653464	3.43018	1.01272	16.2452	0.000109648
TGTGAGTTAGCTCACTCATT	0.0306806	0.0369467	0.050443	0.0567462	-5.04533	-4.65527	-6.87738	-5.20415	-6.9755	-4.73501	-7.40389	-4.17994	-6.30092	-5.03481	-6.8855	-3.7489	-7.30745	-4.77956	-7.80096	-4.82787	-7.46272	-4.75426	-6.80332	-4.40001	-4.51139	-4.69222	-7.25193	-2.27306	2.60195	-0.742059	-11.8909	0.933853	0.162247
TGCATATCGGGGATGAAAGC	0.0082012	0.0100764	0.00907582	0.0109269	-4.64906	-5.34172	-3.07461	-5.6203	-3.18575	-6.00199	-2.88913	-5.31746	-4.21457	-4.93819	-1.50479	-4.66622	-2.68527	-5.82005	-4.26426	-5.77947	-3.99133	-4.75401	-4.75993	-4.58905	-2.34623	-6.35004	-1.15534	2.30099	1.62494	1.32344	-1.02447	9.65805	0.0982842
CGTCAGGGGGGCGGAGCCTA	0.00015206	0.000212696	0.000119583	0.000164326	-1.90434	-2.37799	-0.801628	-2.35656	-0.965157	-2.39548	-0.0453191	-2.38021	-0.461196	-2.37136	0.146229	-2.37847	-1.17556	-2.47497	-1.10104	-2.22541	-1.23056	-2.5602	-1.39244	-2.01373	-0.548757	-2.59838	-0.824216	1.57273	0.742709	1.9856	0.2174	13.5389	0.0140423
AAAGCGCCACGCTTCCCGAA	1.69618e-13	6.60982e-13	1.08251e-05	1.67104e-05	4.05794	1.75852	6.07464	1.84465	6.62954	1.78945	6.23324	1.5291	6.22613	2.26463	6.07049	1.12035	5.79037	1.54324	5.84195	1.93608	5.86135	1.50667	6.42733	1.72471	5.79327	1.8719	5.84497	4.34268	0.539575	8.09703	3.29828	41.4393	0.000109648
TTTTTAATTTAAAAGGATCT	3.46653e-12	1.07153e-11	1.08251e-05	1.67104e-05	4.30153	2.36233	6.04821	2.39455	6.0474	2.05283	5.75	2.59006	6.06672	2.18675	6.22593	2.62187	5.85299	1.95114	6.21116	2.54479	6.22164	2.55502	5.95743	2.0967	6.30847	2.19301	5.62365	3.71047	0.469422	7.80786	3.11624	44.7806	0.000109648
CAGAGGTGGCGAAACCCGAC	0.492961	0.513502	0.336338	0.356998	-6.60136	-6.9469	-5.85675	-7.59714	-6.04062	-6.7233	-7.47898	-7.41786	-4.03444	-6.70305	-5.05372	-6.10225	-4.20283	-7.44892	-4.9477	-7.58221	-7.28455	-6.08987	-6.9059	-6.31383	-6.53696	-8.43208	-7.1991	1.12948	2.58711	0.336301	-4.58014	5.87469	0.336974
CCCGACCGCTGCGCCTTATC	0.000399682	0.000551054	0.00049288	0.000661084	-2.54295	-2.97529	-1.20899	-3.43782	-0.749002	-2.65331	0.0289241	-2.6987	-2.0713	-2.83129	-2.3363	-2.79917	-1.31704	-3.07878	-0.532913	-3.19065	-1.34327	-3.00687	-1.25818	-2.9977	-0.973719	-3.15077	-1.88595	1.7491	0.911143	1.75947	-0.189567	12.0746	0.0421223
CGGAATCGCAGACCGATACC	8.17614e-08	1.42654e-07	1.08251e-05	1.67104e-05	2.87849	1.87989	3.90655	1.88975	3.34235	1.44707	3.77435	1.55348	4.32547	2.10665	3.49333	1.67606	3.61323	1.91947	4.17731	2.09316	4.59265	2.0694	4.02281	1.90381	3.71705	1.52036	3.95157	2.08726	0.585356	3.57849	1.16445	20.8645	0.000109648
TAAGTCGTGTCTTACCGGGT	4.8258e-07	8.15888e-07	1.08251e-05	1.67104e-05	0.591263	-0.599894	2.85122	-0.524872	1.26028	-0.673928	1.96649	-1.57631	3.97088	-0.646056	3.32797	-0.330229	1.57511	-0.681534	2.67003	-0.293793	3.60767	-0.763785	3.12771	-0.999656	3.17719	-0.419589	1.99101	3.46895	1.0307	3.30816	0.890146	22.7873	0.000109648
GCTCACTCATTAGGCACCCC	0.441923	0.464324	0.38559	0.407586	-7.48624	-7.83378	-7.02226	-10.5726	-5.75403	-8.25091	-7.09263	-6.64093	-6.73011	-7.06267	-7.3186	-8.29276	-6.67656	-7.22254	-7.32097	-6.4952	-7.77425	-9.32749	-7.63435	-7.78813	-6.58624	-11.846	-6.82182	1.11311	3.63918	0.242791	-4.15935	5.72287	0.380655
CGCTCGAGCATGCATCTAGA	1.5717e-12	5.14869e-12	1.08251e-05	1.67104e-05	4.19696	1.9803	6.03904	1.82711	6.08517	1.75407	5.67071	2.28721	5.91538	2.12659	6.12828	2.01912	6.0662	1.81738	5.89058	2.10924	6.43865	1.9904	6.24311	1.9498	5.93171	1.87863	6.04895	4.05132	0.403983	9.94068	3.44852	52.8753	0.000109648
CTTTCGTTTTATTTGATGCC	0.389407	0.41227	0.476587	0.500971	-6.55291	-6.38594	-7.05162	-5.7811	-6.09309	-8.16058	-7.17969	-6.11275	-7.24781	-6.18897	-7.24262	-6.43334	-6.61129	-6.38755	-7.4239	-7.67218	-7.71198	-5.9602	-7.1429	-5.63577	-6.75556	-7.42158	-7.4513	-0.629873	2.86693	-0.157318	-5.5161	2.96844	0.414063
AGTAACGGCCGCCAGTGTGC	6.9385e-08	1.24647e-07	1.08251e-05	1.67104e-05	0.514618	-0.997968	3.09619	-0.944628	2.66691	-0.953716	2.24102	-0.898991	1.84278	-0.7135	2.81271	-1.73522	1.79647	-0.765074	4.25132	-1.6069	3.80827	-1.36092	4.36893	-1.26984	3.25544	-0.783159	3.54388	4.16465	1.06654	3.8496	1.28838	25.1515	0.000109648
TGGCAGCAGCCACTGGTAAC	0.100337	0.116279	0.13811	0.155904	-0.215496	-0.317445	0.489011	-0.231714	0.819151	-0.614407	1.69292	-0.58464	-0.498711	-0.186767	-0.342529	-0.595724	0.691422	-0.22086	1.32928	-0.365265	-1.60305	-0.207212	1.71074	-0.148695	-0.443167	-0.49972	0.371142	0.821163	1.05296	0.64649	-3.67175	9.33474	0.277691
CCTGTCCGCCTTTCTCCCTT	6.99187e-10	1.47167e-09	1.08251e-05	1.67104e-05	3.68901	2.42911	5.42021	2.40452	5.42174	2.14447	5.59417	2.54922	5.65867	2.55745	5.52346	2.57568	5.37169	2.22499	5.23504	2.45438	5.16289	2.25723	5.36074	2.65937	5.68069	1.99492	4.48298	3.00713	0.490813	6.00879	1.82741	39.1003	0.000109648
GCAGCGGTCGGGCTGAACGG	0.120365	0.131211	0.1017	0.111595	-8.78985	-9.93324	-6.95712	-8.41913	-5.73708	-8.04355	-7.08045	-11.9962	-6.65975	-11.4676	-7.91022	-10.3748	-6.36292	-9.6457	-7.75595	-12.0548	-7.03257	-9.19711	-7.54434	-9.07571	-7.05515	-11.5395	-7.00173	2.94911	3.98427	0.647535	-1.69316	6.14784	0.210609
CGGATAAAATGCTTGATGGT	8.35624e-14	5.12335e-13	1.08251e-05	1.67104e-05	4.79527	2.36969	7.18205	2.61783	7.23571	1.88471	6.90128	2.32555	7.1436	2.29313	7.45436	2.29509	7.48472	2.06703	7.40822	2.52457	6.93197	2.52742	6.73429	2.62973	7.11908	1.93237	7.14524	4.82236	0.507906	9.62996	3.91143	46.3397	0.000109648
TTAGAAGAATATCCTGATTC	6.43757e-13	2.62913e-12	1.08251e-05	1.67104e-05	5.88535	3.37356	8.06535	3.15588	8.38387	3.32643	8.01075	3.57631	7.89953	3.56654	8.01173	3.41652	8.33656	3.29642	7.96944	3.43998	8.12137	3.25914	7.94613	3.47848	8.1236	3.04609	7.76557	4.69143	0.410834	11.4706	4.23666	63.0957	0.000109648
GCTGGCCTGTTGAACAAGTC	0.459844	0.488969	0.250692	0.276484	1.75789	1.65765	2.10294	1.87506	2.93041	1.24492	2.30044	1.40211	0.510708	1.72854	2.04182	1.8913	2.10294	1.57346	2.97474	1.74284	2.05824	1.65983	2.41417	1.65527	1.0411	1.34093	0.43249	0.470054	0.920113	0.419784	-4.2517	6.52244	0.340094
GACCCCGTAGAAAAGATCAA	0.000226529	0.000321453	0.000232824	0.000325726	1.94172	1.60669	2.88709	1.16649	3.02358	1.70603	3.00493	1.57594	2.08282	1.85466	1.8155	1.80135	3.60663	1.81345	2.70897	1.54147	2.72343	1.55879	3.72137	1.35477	3.21773	1.17018	2.4293	1.28467	0.698564	1.71481	-0.0754257	11.7491	0.0390022
AGATACCAGGCGTTTCCCCC	0.093795	0.103135	0.0345349	0.0401707	-5.19978	-5.6082	-3.90515	-5.83056	-6.1958	-5.14668	-3.25891	-5.62892	-0.465936	-5.78161	-3.8042	-5.66095	-3.51027	-5.57442	-3.69164	-5.72892	-3.86761	-5.86724	-5.0856	-5.34735	-4.3341	-5.36774	-4.55837	1.70715	1.65525	0.860559	-2.39198	9.33795	0.160938
GCGCAGCGGTCGGGCTGAAC	0.110524	0.122158	0.0373013	0.0440313	-6.30794	-6.9529	-4.04748	-7.41112	-3.90068	-6.11156	-6.78897	-6.83468	-2.93395	-7.73206	-4.87074	-6.71781	-2.3573	-6.67366	-7.74201	-6.24569	-3.69932	-7.85072	-7.5575	-6.7455	-3.76949	-7.72105	-2.60959	2.94782	2.45831	0.906633	-4.12125	7.75932	0.178125
CCATGTTTCAGAAACAACTC	3.85467e-14	1.99004e-13	1.08251e-05	1.67104e-05	4.35511	1.88588	6.74485	1.20669	6.89547	1.70184	6.80483	1.75694	6.70683	1.88802	6.47371	1.85926	7.098	2.32369	6.20582	2.23839	7.08173	1.97357	6.47745	1.87759	6.66076	1.84974	6.78617	4.85869	0.524277	9.26379	3.57134	56.661	0.000109648
GGATGGCAAGATCCTGGTAT	3.38298e-12	1.0163e-11	1.08251e-05	1.67104e-05	4.60779	2.46502	6.72033	2.5738	6.89367	2.49403	6.58589	2.13822	6.96269	2.9071	6.82717	2.4206	6.10386	2.44548	7.09706	2.37924	6.58397	2.56084	6.62583	2.39657	6.77016	2.37843	6.50513	4.2462	0.460513	9.2422	3.38833	52.3355	0.000109648
GCTCTTGCCCGGCGTCAATA	7.8171e-12	2.1981e-11	1.08251e-05	1.67104e-05	4.16863	2.04298	6.27034	2.2412	6.20346	1.70644	6.05821	1.93766	6.09737	1.92319	5.95568	2.07669	6.57472	2.11734	6.53699	2.22405	6.42123	1.70196	6.48098	2.22364	6.30224	1.73777	5.7558	4.25383	0.493236	8.67636	3.32707	44.9412	0.000109648
TCATCCCCGATATGCACCAC	0.00829539	0.0105291	0.00481962	0.00598725	-2.20513	-2.61552	-1.05622	-3.05302	-1.91828	-2.16918	-0.700968	-2.41273	-1.47052	-2.38902	-0.936902	-2.80803	-1.71795	-2.60593	-1.19633	-3.03373	-0.944698	-2.74424	2.04938	-2.31165	-2.69825	-2.7538	-0.259382	1.55482	1.09798	1.19524	-0.624229	13.5467	0.0859378
GGTCAGACTAAACTGGCTGA	2.21752e-11	5.62027e-11	1.08251e-05	1.67104e-05	3.18432	1.31482	5.07526	1.54539	5.33025	0.908595	5.85247	1.28959	4.85011	1.42644	4.51014	1.09493	4.79893	1.24508	5.09716	1.6473	5.12258	0.748063	4.98293	1.84594	5.31001	1.2191	4.96256	3.76361	0.595926	6.40261	2.4358	31.779	0.000109648
GAGCTCGGATCCACTAGTAA	0.00902101	0.011544	0.0149089	0.0181499	2.24228	2.03749	3.40902	2.10571	4.27389	1.9866	3.8967	1.98111	2.38804	2.47849	4.57616	2.01579	1.45274	2.01262	3.83332	2.06189	3.18154	2.03876	3.62698	1.8468	2.56895	2.00412	2.2021	1.26238	0.97306	1.08814	-1.13785	11.6793	0.157813
CAGGATATTCTTCTAATACC	4.13555e-06	6.61875e-06	1.12479e-05	1.7336e-05	2.1448	1.24553	3.78689	1.19617	4.13985	1.21296	4.20095	1.24531	4.15514	1.86257	2.50876	1.12725	2.51055	1.37301	3.19076	1.72732	4.85236	1.24675	4.05372	1.00617	3.34942	0.848978	3.44016	2.39281	0.831677	2.70324	0.522768	17.9715	0.000109648
TAGGTATCTCAGTTCGGTGT	4.64537e-13	1.94654e-12	1.08251e-05	1.67104e-05	5.57015	3.07167	8.03288	3.27161	7.95766	2.74737	8.19251	3.12302	8.26554	3.12379	7.55786	2.87359	8.4023	3.03413	7.81891	3.32842	8.21731	3.00075	7.8942	2.91493	7.94136	3.07646	7.75905	4.95196	0.434728	11.295	4.12329	58.093	0.000109648
ATAGTGTCACCTAAATAGCT	9.83327e-13	3.26854e-12	1.08251e-05	1.67104e-05	5.10399	2.87955	7.69204	3.06505	7.61482	2.88334	7.97948	2.63503	8.10994	3.08395	7.94857	2.9496	7.60008	2.84925	6.98034	2.92803	7.61603	2.85699	7.82526	2.5805	7.57389	2.45592	7.20279	4.84189	0.499313	9.53799	3.49544	54.8584	0.000109648
ACAGGTATCCGGTAAGCGGC	2.32141e-13	1.14714e-12	1.08251e-05	1.67104e-05	2.44531	0.0496768	4.52959	0.0384079	4.62544	-0.0516177	4.47198	-0.831735	4.33299	0.659029	4.58455	0.234741	4.59028	0.0846491	5.32257	0.0515611	4.57962	0.222368	4.47428	-0.108579	4.52063	-0.338237	4.04922	4.51426	0.603043	7.56922	2.75897	44.8241	0.000109648
AGTTGCGCAGCCTATACGTA	7.9094e-12	2.35311e-11	1.08251e-05	1.67104e-05	5.67814	3.53541	7.80247	3.4946	7.7743	3.34155	8.23853	3.51798	8.17619	3.64612	7.67759	3.32415	7.89608	3.41122	7.86944	3.68393	7.57845	3.64646	7.65512	3.69035	7.75745	3.36077	7.25821	4.27037	0.430418	9.86937	3.42724	58.4515	0.000109648
CTCCGTTATCGGGGAAGAAG	1.23765e-07	2.09709e-07	1.09097e-05	1.68315e-05	-0.543043	-1.34745	0.836525	-1.82137	0.848129	-0.930377	1.14004	-1.38742	0.70961	-1.33275	0.657079	-1.50388	1.00393	-1.27733	0.962496	-1.29809	0.943478	-1.42974	1.06033	-1.31362	-0.0189512	-1.28023	0.551452	2.1884	0.564443	3.7501	1.07693	22.9253	0.000109648
GTCACGACGTTGTAAAACGA	4.16341e-14	2.54259e-13	1.08251e-05	1.67104e-05	3.28525	0.551379	5.81226	0.188315	6.02615	0.422151	5.58963	0.770069	5.65516	0.412352	5.76608	0.663781	6.24021	0.953989	6.37762	0.650485	5.47354	0.677055	6.0243	0.235122	5.73041	0.072425	5.40604	5.29162	0.566828	9.39292	3.83091	54.9457	0.000109648
AGAAACAACTCTGGCGCATC	5.73939e-12	1.46405e-11	1.08251e-05	1.67104e-05	2.15365	-0.117535	4.48508	0.106217	4.85544	-0.156065	4.82414	-0.605091	3.9777	0.286678	5.2615	-0.370665	4.10712	0.182935	4.76717	0.206218	4.15391	-0.387127	4.44493	-0.272993	4.2134	-0.327536	4.28852	4.59976	0.620812	7.37944	3.13724	44.2008	0.000109648
CAGGCATCAAATAAAACGAA	0.403579	0.42702	0.499605	0.521783	-6.388	-6.27443	-6.66227	-5.78557	-6.19922	-5.29425	-7.09246	-5.87984	-4.29113	-7.31254	-6.93669	-6.34938	-6.82958	-7.71135	-7.1933	-6.67949	-7.31857	-6.39066	-7.22908	-5.324	-7.46404	-6.40389	-6.85174	-0.331689	2.78925	-0.0977907	-8.55304	2.78852	0.445313
GCCGCGATTAAATTCCAACA	1.0205e-11	2.73992e-11	1.08251e-05	1.67104e-05	2.4078	0.581707	4.73958	1.21288	5.05541	0.0239641	4.94052	0.275294	4.95275	1.02625	3.85691	0.495718	4.72397	0.577826	4.78748	0.515434	4.23424	0.683314	5.25009	0.826517	4.60597	0.102174	4.19472	4.10715	0.650059	6.15879	2.43238	40.6964	0.000109648
AGATCCTTTGATCTTTTCTA	1.79521e-09	3.53077e-09	1.08251e-05	1.67104e-05	2.49206	1.0244	4.15266	0.492582	4.54825	0.665187	3.55264	1.10526	4.17521	1.25625	3.53188	0.797904	3.61195	1.58578	3.32281	1.20724	4.25201	0.365284	4.35344	1.33052	4.61905	0.904854	4.6151	3.11703	0.754535	4.0728	1.561	26.3178	0.000109648
AGGCTGCGCAACTGTTGGGA	0.0707776	0.0812736	0.142114	0.153332	-5.59669	-5.25442	-7.04085	-5.29198	-6.67308	-4.72259	-7.62478	-5.43655	-6.44646	-5.58504	-7.25511	-4.78727	-6.75342	-5.66894	-7.01054	-5.89063	-6.90333	-5.28639	-7.73323	-4.56269	-7.02651	-5.18296	-7.14209	-1.78776	2.63071	-0.541677	-12.7883	1.50077	0.235569
CGTCGTGACTGGGAAAACCC	1.50654e-05	2.32063e-05	4.90512e-05	7.1453e-05	0.491495	-0.177087	2.07844	-0.674186	1.49749	-0.140403	3.0691	-0.0307996	1.25823	-0.202039	2.57853	0.455047	2.77129	-0.416197	1.8418	0.193185	3.08446	-0.471412	2.06726	0.217661	1.83548	-1.06265	0.467432	2.28936	1.02046	2.16049	0.242577	14.4348	0.0156022
CACGCTTCCCGAAGGGAGAA	1.33326e-12	4.7433e-12	1.08251e-05	1.67104e-05	5.98026	3.58084	8.44824	3.87796	8.32026	3.25368	8.74746	3.44501	8.39417	3.85669	8.11307	3.54502	8.62365	3.5776	8.51601	3.6733	8.64837	3.53887	8.48021	3.59732	8.34207	3.36706	7.86726	4.8407	0.440677	10.9206	4.16609	50.2944	0.000109648
AATGGGCTCGCGATAATGTC	1.34527e-11	3.70075e-11	1.08251e-05	1.67104e-05	4.60983	2.87281	6.02157	2.61581	5.9429	2.60769	5.97161	3.00768	5.98386	2.90565	6.0016	2.70701	6.2485	2.99852	6.10376	3.12932	6.37509	2.86833	5.93159	3.02123	5.86892	2.61104	5.7608	3.17486	0.413603	7.70788	2.74542	35.0273	0.000109648
CCGGATTCAGTCGTCACTCA	3.1579e-13	1.50239e-12	1.08251e-05	1.67104e-05	5.22237	2.84716	7.50131	2.76641	7.86075	2.81801	7.45209	2.63276	7.81384	3.17422	7.42408	2.5006	7.46435	2.88574	7.43576	3.04088	7.60359	2.87608	7.35834	2.91712	7.45348	2.78786	7.04696	4.65051	0.432864	10.74	4.07528	55.1846	0.000109648
GCGATAAGTCGTGTCTTACC	1.01801e-12	3.45691e-12	1.08251e-05	1.67104e-05	3.40433	1.35388	5.6882	1.4201	6.43074	0.487687	6.16099	0.53115	5.42811	1.33525	5.70985	1.51021	5.89779	1.26525	5.28493	1.40441	5.48252	1.53812	5.78625	0.959486	5.70019	1.4802	5.01679	4.43096	0.70552	6.4665	2.80363	50.1549	0.000109648
ACGCCATTAACCTGATGTTC	0.000452853	0.000620876	0.00030158	0.000405079	-2.47041	-2.91722	-1.11004	-3.40754	-0.622259	-2.65676	-0.612714	-2.82809	-1.38967	-2.90411	-2.29765	-2.8044	0.735451	-2.98746	-1.75505	-2.89321	-0.813553	-2.74251	-1.36706	-3.01428	-0.966441	-3.34137	-1.82609	1.81145	0.915584	1.79278	-0.0262529	14.5351	0.0281259
GGGATCACCATCCGTCGCCC	0.00036395	0.000486453	0.000870151	0.00111309	-2.93522	-3.59156	-1.55549	-4.11306	-2.23105	-3.71609	-1.53918	-3.59187	-1.34093	-3.90392	-2.7979	-3.09545	-1.10447	-2.97395	-1.31665	-3.55045	-0.86043	-3.57267	-1.78673	-3.23096	-2.41026	-4.01159	-0.90124	1.99482	0.925489	1.98679	-0.258799	13.9042	0.0421223
GAAAGCGCCACGCTTCCCGA	0.314728	0.338654	0.313397	0.336251	1.55863	1.63216	1.43159	1.57267	1.61464	1.76927	1.66689	1.44024	1.36152	1.89258	1.1447	1.7267	1.42543	1.51903	1.14261	1.22508	2.0194	1.61779	1.25711	1.53145	1.27646	1.78995	1.42494	-0.190551	0.471365	-0.348441	-4.83762	2.66424	0.347894
GCGCATGATGACCACCGATA	0.000173085	0.000249305	2.06353e-05	3.05149e-05	-1.32112	-1.99211	0.243046	-2.59314	1.20531	-1.49545	3.14071	-2.16995	-0.507357	-1.86266	-0.625103	-1.76112	-0.00921148	-1.99783	-0.822186	-1.98818	-0.0397613	-2.0298	0.188264	-1.99068	0.667385	-2.14082	0.921803	2.22925	1.05369	2.02429	0.299983	17.6585	0.00313304
CATCCCCGATATGCACCACC	1.11262e-07	1.92555e-07	1.08251e-05	1.67104e-05	-0.995233	-1.88876	0.765832	-2.09137	0.752896	-1.85229	1.08328	-1.78914	-0.0305482	-1.99422	1.09495	-1.4908	0.235094	-1.80434	1.05602	-1.7911	1.00095	-1.86241	0.646522	-2.12582	-0.00907188	-2.01378	0.861941	2.59877	0.618298	4.00105	1.19436	24.3447	0.000109648
GAGTCACACTGGCTCACCTT	0.0165112	0.0206065	0.0131033	0.0161418	0.17819	-0.0835273	1.0399	-0.493317	1.90259	0.00744063	2.26724	-0.100522	1.0219	0.077239	0.332887	-0.421051	-1.05246	-0.446068	0.394445	0.0416909	0.233918	0.456117	1.0171	0.105691	1.6301	-0.295689	2.13634	1.15936	1.04766	0.982795	-1.80669	8.77601	0.159126
GTTCCGACCCTGCCGCTTAC	2.55402e-10	5.66538e-10	1.08251e-05	1.67104e-05	1.30909	-0.568721	3.5109	-0.142851	3.93175	-0.937179	3.39151	-0.814232	3.41977	-0.658886	3.47927	-0.661776	3.44763	-0.493425	3.82727	-0.179624	3.96877	-0.438913	2.64158	-0.503088	3.57105	-0.840344	2.68885	4.06912	0.612451	6.57722	2.28113	33.9001	0.000109648
ACTCACCGAGGCAGTTCCAT	2.63033e-10	5.95063e-10	1.08251e-05	1.67104e-05	4.32445	2.05142	7.05693	2.06266	7.53637	1.96907	7.05355	1.96932	7.47648	2.54061	6.26985	2.1664	6.19578	1.76999	7.58553	2.19951	7.07818	1.69078	7.28103	2.11623	6.78574	1.96839	5.91781	4.96573	0.676473	7.2221	2.44614	47.3424	0.000109648
CGGAACAGGAGAGCGCACGA	0.234179	0.255595	0.345663	0.366508	-6.01727	-5.86289	-6.77226	-5.63626	-3.9633	-6.24823	-7.40552	-5.96598	-6.26767	-5.6803	-6.9866	-6.08193	-6.52991	-5.9455	-7.30721	-5.96121	-7.63081	-6.04427	-7.49032	-5.43394	-6.95492	-5.74108	-7.26251	-0.982572	2.8086	-0.29222	-9.81334	2.64974	0.366615
ACGACTGAATCCGGTGAGAA	0.00500765	0.0064694	0.0127182	0.0156749	3.22499	3.03216	3.9459	3.04485	3.91507	3.19086	4.42787	2.68483	3.19481	3.34128	2.93666	3.03807	2.98669	2.90575	3.81771	2.99353	4.43789	3.13835	4.06385	2.87785	4.27906	2.93911	4.03595	0.888007	0.611261	1.17043	-1.16391	10.9946	0.138846
TGGTTAATTGGTTGTAACAC	2.48773e-05	3.80512e-05	1.75908e-05	2.67561e-05	2.23172	1.54346	3.91449	1.57996	4.35084	1.67843	3.07645	1.10988	4.23542	1.50808	2.38092	1.56705	2.99114	1.50595	3.63861	1.71912	4.90366	2.14084	4.21522	1.31081	4.4825	1.05384	2.64053	2.25904	0.938575	2.24759	0.361559	17.4192	0.00781572
TTACGCCAGCTGGCGAAAGG	2.89218e-07	4.97592e-07	1.08251e-05	1.67104e-05	3.24077	2.14181	4.79698	2.16213	4.96491	1.90262	6.14552	2.17807	5.17879	2.23795	4.39124	2.0513	4.06752	2.3224	5.12667	2.17574	4.19748	2.26095	4.81619	1.6129	4.84827	1.93422	3.95892	2.65676	0.679471	3.86995	1.05503	25.3321	0.000109648
ATAACGGCTCTCTCTTTTAT	0.0198195	0.0240717	0.0181786	0.0220098	-3.07355	-3.37282	-1.81728	-3.70522	-3.18703	-3.04525	-1.45044	-3.15739	-0.723765	-3.43857	-4.19981	-3.20185	-0.741592	-3.29245	-1.68541	-3.76045	-1.97813	-3.35529	-1.65526	-3.3052	-1.81465	-3.57837	-2.87259	1.56247	1.14279	1.07236	-2.04105	9.2465	0.152886
CAGGTATCCGGTAAGCGGCA	2.04809e-13	9.07741e-13	1.08251e-05	1.67104e-05	4.78296	2.16858	7.09228	2.07826	6.85333	2.05616	7.4289	2.30692	7.64286	2.48754	6.99033	2.14764	7.17315	2.00581	6.66492	1.88202	7.30426	2.66942	7.06343	2.20541	6.86314	2.1417	6.85993	4.85955	0.471482	10.2291	3.83177	60.025	0.000109648
AAGACGTTTCCCGTTGAATA	2.55881e-13	8.46773e-13	1.08251e-05	1.67104e-05	4.88835	2.75676	6.81584	2.61896	6.91488	3.11717	6.61491	2.49338	6.62191	2.71695	7.04788	2.81522	6.50781	2.93195	6.74787	2.91512	7.07555	2.79502	6.99787	2.67516	6.73922	2.29928	6.77466	4.04852	0.425254	9.66099	3.70982	46.1645	0.000109648
TCGCGTATTTCGTCTCGCTC	3.59946e-09	7.10591e-09	1.08251e-05	1.67104e-05	1.63766	-0.00316912	3.69201	-0.262173	4.18767	-0.345126	4.20929	-0.377496	2.70218	-0.180871	3.81058	0.0406799	2.69388	0.120372	3.84324	0.304806	4.04689	0.247158	3.43491	0.541414	3.65542	-0.0859779	2.93443	3.60987	0.727015	4.90086	1.67152	29.5528	0.000109648
TTAAAAGGACAATTACAAAC	6.42022e-11	1.57182e-10	1.08251e-05	1.67104e-05	3.95413	2.18765	5.89162	2.6276	6.19731	2.05611	6.48494	2.12195	5.8514	2.15401	5.2951	2.52216	6.02973	2.16349	5.48902	2.28442	5.93554	2.08298	5.86532	2.17793	6.08955	1.68286	5.22199	3.64271	0.566256	6.41441	2.47937	38.9072	0.000109648
CTCTTCGCTATTACGCCAGC	1.70213e-12	5.21577e-12	1.08251e-05	1.67104e-05	4.22748	2.00665	6.91994	2.07754	7.09745	1.92129	7.25424	1.83937	7.00575	1.87439	7.23584	1.39604	6.5738	1.81839	6.70716	2.11499	6.66885	2.02904	6.97498	2.24353	6.92284	2.17892	6.0702	4.92063	0.526216	9.36261	3.44382	48.8718	0.000109648
CGTTGCTGGCGTTTTTCCAT	3.46329e-12	1.05528e-11	1.08251e-05	1.67104e-05	1.47205	-0.560225	3.71406	-0.122174	3.91203	-1.35845	3.66376	-1.58648	4.00456	-0.209468	3.54458	-0.598154	3.02612	-0.866229	2.95215	-0.162992	4.37802	-0.505493	3.68838	-0.726701	4.16419	-0.491026	3.24178	4.28596	0.763836	5.55361	2.3381	28.932	0.000109648
TGGAACGAAAACTCACGTTA	1.37807e-12	5.0281e-12	1.08251e-05	1.67104e-05	5.24456	3.16579	7.53536	3.58563	7.06088	2.92128	7.8728	3.14275	7.62833	3.30517	7.48705	2.98707	7.13211	3.27596	7.68128	3.1992	7.9151	2.92211	7.34351	3.29871	7.57544	2.60789	7.29449	4.38152	0.490156	8.8468	3.3513	53.3942	0.000109648
CTTTCTCCCTTCGGGAAGCG	2.30291e-07	3.94805e-07	1.09942e-05	1.69627e-05	1.37269	0.556911	3.21388	-0.129279	3.45811	0.213012	2.93811	0.227164	1.86031	0.286443	2.96994	0.936952	3.01115	0.849507	3.69482	0.688362	2.09905	0.640796	3.29417	0.680288	3.49495	0.46622	3.62785	2.64436	0.738456	3.30711	0.915553	19.3161	0.000109648
TACCTGGAATGCTGTTTTCC	1.87327e-08	3.52944e-08	1.08251e-05	1.67104e-05	3.50649	1.96841	5.45036	2.20209	5.3658	1.77804	6.22412	1.759	5.3606	2.19348	4.70799	1.79585	5.15456	2.07015	5.02674	1.83452	6.77497	1.88275	5.67067	1.98635	5.79929	2.03021	5.05387	3.49841	0.595912	5.83538	1.55381	34.0394	0.000109648
AGTGATATTATTGACACGCC	0.0611175	0.0678905	0.00219149	0.00285351	-4.18207	-4.73675	-2.19909	-4.77398	-1.94515	-5.0424	-2.203	-4.40734	-2.07077	-5.20389	-3.03293	-5.49574	-2.72965	-4.69333	-0.21796	-4.45594	-1.73642	-4.7891	-7.42375	-4.13822	-2.2456	-4.83243	-1.97942	2.56199	1.31335	1.69892	-4.48178	13.548	0.0968752
ATCTGACAGCAGACGTGCAC	0.000984633	0.00129212	0.00142274	0.0017981	-2.87953	-3.33389	-1.56804	-3.21254	-0.749087	-3.11452	-0.811467	-3.33667	-2.23419	-3.20033	-1.75875	-3.08792	-2.1754	-3.62686	-2.98727	-3.6323	-0.927149	-3.14347	-1.86386	-3.6039	-1.5174	-3.51394	-1.39454	1.78438	0.884052	1.82404	-0.312162	13.6569	0.051563
CCTATACGTACGGCAGTTTA	2.96856e-13	1.42146e-12	1.08251e-05	1.67104e-05	6.11008	3.6893	8.25937	3.8151	8.44354	3.49895	8.01536	3.60535	8.25457	4.01121	8.17499	3.6949	8.31981	3.69628	8.09894	3.74999	8.39635	3.56232	8.38013	3.61914	8.28931	3.61296	8.08945	4.56273	0.366855	12.4457	4.53236	66.0498	0.000109648
ATTAGCAGAGCGAGGTATGT	1.89198e-12	6.45061e-12	1.08251e-05	1.67104e-05	6.06671	3.59044	8.46778	3.57755	8.82205	3.37963	8.60756	3.75439	8.27905	3.77805	8.46685	3.80453	8.34135	3.42668	8.23904	3.43483	8.4341	3.33362	8.48895	3.83212	8.81398	3.42672	7.9331	4.85466	0.454805	10.8168	4.06041	61.5344	0.000109648
CAAACCACCGCTGGTAGCGG	0.0121105	0.0152537	0.0147113	0.0180845	0.563678	0.252798	1.32322	0.193172	1.2189	-0.286792	2.14454	0.734003	-0.297075	0.267285	0.399583	0.1406	0.601817	0.557726	2.79788	0.586637	1.11692	0.326432	1.75855	0.0617937	2.02979	-0.161156	1.12714	1.04536	1.00508	0.936385	-1.41479	8.25523	0.148438
AACATGGATGCTGATTTATA	2.35744e-12	7.99339e-12	1.08251e-05	1.67104e-05	4.98166	2.54718	7.47802	2.93746	7.37379	2.4781	8.04106	2.52329	7.94283	2.77785	7.51234	2.22072	7.38799	2.2251	6.97815	2.84949	7.69187	2.48034	6.82328	2.38662	7.64604	2.61658	7.08596	4.89615	0.563115	8.66485	3.28004	46.1149	0.000109648
CACATCCCCCTTTCGCCAGC	3.58086e-11	8.36205e-11	1.08251e-05	1.67104e-05	3.06149	1.11089	5.2657	1.54095	5.8816	0.748186	5.4295	0.674341	5.77328	1.44078	4.72913	1.08352	5.48485	1.17746	5.27264	1.14112	5.04853	1.27095	4.76164	0.770762	4.63326	0.872851	5.30585	4.18105	0.620124	6.62754	2.65686	35.128	0.000109648
GAGAAAGGCGGACAGGTATC	9.00149e-09	1.70428e-08	1.08251e-05	1.67104e-05	3.61021	2.10222	5.78432	2.39004	5.24443	2.00893	4.59357	2.16303	5.65229	1.98836	6.42433	1.6707	5.68976	2.24293	5.84824	2.19168	6.53655	1.96797	5.87509	2.22466	6.46722	1.81083	5.36057	3.70906	0.663528	5.44137	1.68556	30.6501	0.000109648
AAAGCATCCCGTATTGACGC	2.08674e-11	5.58825e-11	1.08251e-05	1.67104e-05	2.39628	0.143718	4.42489	0.0463739	5.16369	-0.146605	4.17409	0.142213	5.08211	0.257134	3.61253	0.108472	4.22244	-0.205626	4.94999	0.794526	4.6399	0.324635	3.9651	0.831753	4.39502	-0.497253	4.07736	4.30162	0.758346	5.67593	2.24041	30.6923	0.000109648
GAATCGAATGCAACCGGCGC	6.65545e-05	9.86639e-05	0.000123135	0.000174853	0.00302988	-0.90603	1.80959	0.147773	1.52269	-1.17661	2.82836	-1.9807	0.501486	-1.31626	-0.514108	-0.754081	2.76686	-0.694409	1.9158	-0.98642	0.516424	-0.627225	3.00189	-0.900264	2.26928	-0.99731	1.42314	2.70291	1.30097	1.84132	-0.00590241	12.9276	0.0265634
ATTTCCCCTCGTCAAAAATA	6.61592e-08	1.14444e-07	1.08251e-05	1.67104e-05	3.65055	2.76955	4.59319	2.58781	4.62344	2.59045	4.82034	2.68959	4.44787	2.98106	4.29838	2.65217	4.81269	2.91193	5.02092	2.82981	4.56103	2.89654	4.27726	2.79612	4.59013	2.62097	4.23169	1.80439	0.431392	4.19293	1.30348	25.3041	0.000109648
GCAGACGTGCACTGGCCAGG	0.000987912	0.00132986	0.000942967	0.00121746	-2.94525	-3.51991	-1.6079	-3.71316	-2.16162	-3.80185	-1.75908	-3.4404	-1.35671	-3.47058	-2.71004	-3.1779	0.797905	-3.43113	-1.27305	-3.76651	-1.37448	-3.73133	-2.61409	-2.92715	-1.16372	-3.67841	-1.80831	1.87517	0.995655	1.68577	-0.153872	15.4384	0.0437506
CAGATTACGCGCAGAAAAAA	1.55105e-11	4.22073e-11	1.08251e-05	1.67104e-05	4.8816	3.07026	6.53048	3.0814	6.55815	2.91843	6.21561	3.01842	6.39808	3.19192	6.66276	2.79174	6.90659	3.13506	6.62211	3.14072	6.61271	3.17463	6.48762	3.1177	6.47491	2.71936	6.25073	3.48978	0.41401	8.35175	2.8735	45.339	0.000109648
GTGTTATGAGCCATATTCAA	3.30054e-06	5.27311e-06	1.08251e-05	1.67104e-05	2.22367	1.48509	3.70434	0.875072	3.02531	1.39138	2.89274	1.52878	4.09909	1.76583	4.21037	1.49552	2.6049	1.85941	3.88711	1.36826	3.25778	1.01681	4.32929	1.47046	4.53548	1.62487	3.16789	2.20558	0.788516	2.56287	0.70376	17.8631	0.000109648
TAAATAGCTTGGCGTAATCA	7.32463e-13	2.93763e-12	1.08251e-05	1.67104e-05	5.48816	3.09512	8.0226	2.72715	8.33615	2.95974	7.94557	3.10161	8.42881	3.26537	7.96924	3.03314	7.99295	3.12865	8.10984	3.48406	8.02627	3.27244	7.90755	2.8829	7.98291	3.00902	7.10292	4.94403	0.481923	10.3058	3.2555	45.1053	0.000109648
ATAACCTTATTTTTGACGAG	9.64044e-08	1.65306e-07	1.09097e-05	1.68396e-05	3.58868	2.83861	4.52766	2.83065	4.57005	2.75011	4.41663	2.79827	4.81394	3.07019	4.8464	2.77943	4.51764	2.93344	4.6524	2.71484	4.47792	2.88872	4.48705	2.9217	4.24312	2.54102	4.02572	1.69868	0.414322	4.06236	1.21846	24.9794	0.000109648
CTCAAGCTATGCATCAAGCT	2.52392e-11	6.35555e-11	1.08251e-05	1.67104e-05	4.53493	2.08493	7.1532	2.21506	7.88542	1.7242	6.51265	1.86936	7.46458	2.73719	7.40015	2.11983	7.60243	1.93449	6.50325	2.36017	7.26015	1.79836	7.12866	2.29563	6.59972	1.60315	6.17229	5.01642	0.762268	6.68381	2.50391	37.0109	0.000109648
AATGCTCCTATACGACGTTT	7.19098e-13	2.53549e-12	1.08251e-05	1.67104e-05	4.58547	2.12538	7.00126	2.05542	7.21937	2.02028	7.04543	2.25551	7.5514	2.05167	7.01097	2.11809	7.50597	2.21486	6.55845	2.40478	6.63663	1.97869	6.97022	2.25123	6.98608	1.41969	6.40884	4.89381	0.549385	9.04467	3.42455	50.5169	0.000109648
CGTTTTTGATGTCATTTTCG	0.00112173	0.00148093	0.000626587	0.000826422	-2.44324	-3.02343	-1.21746	-3.20945	0.4952	-2.57798	0.0317474	-3.11754	-1.02337	-2.92375	-1.82965	-2.44005	-1.59629	-3.20597	-0.801533	-3.3972	-1.4193	-3.06816	-1.61806	-2.96678	-2.59223	-2.99348	-1.09523	1.77926	1.00014	1.71688	-0.427513	13.578	0.0468024
GTATAGGCTGCGCAACTGTT	0.00040705	0.000565288	0.00151179	0.00197023	-1.7916	-2.22424	0.417893	-3.29523	1.89771	-2.16178	1.39207	-2.45305	-1.85446	-1.80207	-2.06805	-2.58541	0.0347362	-2.0999	-0.269787	-1.78835	0.428752	-2.13337	1.71772	-2.87099	0.422228	-2.17196	0.676112	2.73866	1.3845	1.73954	-0.436034	13.6884	0.0592828
AAGCATCCCGTATTGACGCC	2.40325e-11	6.15649e-11	1.08251e-05	1.67104e-05	3.75573	1.64896	6.1659	1.99092	6.9644	1.47028	6.18593	1.89624	6.02965	1.87547	6.18396	1.50134	5.47931	1.67739	6.44199	1.07681	6.33998	1.66759	5.34	1.67789	6.29373	1.2045	5.81574	4.50424	0.652925	6.9698	2.54387	42.5371	0.000109648
ACAGCAGACGTGCACTGGCC	0.569354	0.594149	0.459317	0.486751	1.08378	1.2056	0.908294	0.92703	0.486057	0.737745	1.86503	1.58412	0.670035	1.78749	1.85708	1.01723	0.435865	1.38921	0.771229	1.09922	0.020977	1.43254	2.39124	1.18861	0.885481	0.969252	1.02152	-0.261008	0.868305	-0.261629	-4.29061	3.2538	0.386895
TTACTCACCACTGCGATCCC	0.00027753	0.000390817	0.000473936	0.000651297	1.25466	0.81012	1.97963	0.50674	1.56025	0.86787	2.19554	0.366092	2.64112	1.12067	1.89981	1.3023	1.7886	0.057531	2.1031	0.409761	2.53987	0.776762	2.03598	1.07956	0.838642	0.925962	1.65754	1.22093	0.732484	1.54708	-0.48768	9.90076	0.0639629
TCCGTACTCCTGATGATGCA	2.15239e-10	4.71732e-10	1.08251e-05	1.67104e-05	3.82565	1.79876	6.10348	1.94199	5.9918	1.45528	6.4264	1.91538	5.74268	1.90876	5.4601	1.68318	5.22338	1.76327	5.51981	2.10812	6.45858	1.78773	6.36055	1.5116	6.38023	1.57768	6.35316	4.27413	0.591587	6.99655	2.67911	33.8566	0.000109648
ATGGAAAAACGCCAGCAACG	6.48396e-09	1.25111e-08	1.08251e-05	1.67104e-05	3.09409	1.63792	5.01619	1.65107	5.12566	1.54194	5.39184	1.84539	5.56963	2.02136	4.51478	1.59344	5.62152	1.65223	4.96189	1.75322	4.3258	1.29888	4.89474	1.56727	5.02768	1.38624	4.0467	3.37213	0.613304	5.33003	1.59317	29.8907	0.000109648
TGTGATGCTCGTCAGGGGGG	0.602058	0.624388	0.496523	0.520376	-4.26115	-4.34811	-4.03778	-4.49239	-6.16868	-4.4584	-3.81649	-4.36809	-3.48136	-4.31947	-4.10491	-4.86705	-3.4679	-4.16338	-4.29506	-3.96202	-4.11101	-4.40287	-4.30954	-5.05864	-4.59917	-3.63038	-3.30611	0.333145	1.29218	0.182321	-4.8918	3.60159	0.410296
CCGCTCGAGCATGCATCTAG	1.09003e-09	2.21275e-09	1.08251e-05	1.67104e-05	3.41545	2.03755	4.50471	1.98444	4.2007	1.97849	4.17859	2.29617	4.58461	1.857	4.72719	2.12053	4.38576	1.90712	4.5625	2.2617	4.78801	2.00865	4.53931	2.09478	4.55996	1.92159	4.36891	2.44137	0.395623	6.10364	1.93727	32.4759	0.000109648
GCACCACCGGGTAAAGTTCA	7.66795e-09	1.42164e-08	1.08251e-05	1.67104e-05	-0.900846	-2.07201	0.643405	-2.34565	-0.0742918	-1.64778	1.20537	-2.41461	0.738367	-1.98135	0.622427	-1.97138	0.769787	-1.96941	0.554845	-2.11838	0.449036	-2.13359	0.692196	-2.25479	0.716922	-1.97926	0.617042	2.71379	0.524712	5.11908	1.53854	29.5645	0.000109648
CAATGATGTTACAGATGAGA	2.81277e-13	1.16214e-12	1.08251e-05	1.67104e-05	6.38531	3.85279	8.912	3.59553	8.59171	4.05727	9.10567	3.86761	9.22506	4.02866	9.04394	3.84466	8.91951	3.91319	8.45056	4.0918	8.89171	3.65258	9.07457	3.5637	8.9715	3.61248	8.30306	5.06132	0.47272	10.726	3.95544	54.8488	0.000109648
ATATAAATCAGCATCCATGT	7.21157e-11	1.67444e-10	1.08251e-05	1.67104e-05	4.17074	2.01931	6.37983	2.41332	6.32842	2.06315	7.27171	2.01807	6.07272	1.79683	5.87374	1.83164	5.8905	2.12294	6.10393	2.1523	6.76877	2.1133	7.02878	1.68276	6.62325	1.58496	6.17034	4.39737	0.603783	7.33598	2.53917	36.0172	0.000109648
AGCATAAAGTGTAAAGCCTG	0.0439881	0.0516912	0.0667971	0.0739164	-5.1751	-4.81896	-6.78471	-4.67739	-6.71905	-4.03503	-7.22857	-5.05029	-6.73714	-5.07747	-7.29542	-4.7536	-6.4356	-5.0189	-7.33268	-4.86937	-5.08566	-4.52423	-7.28007	-4.50689	-6.99214	-5.34242	-7.34394	-2.05115	2.50092	-0.715025	-11.716	1.17567	0.173167
TCCCCAGAACATCAGGTTAA	5.05855e-05	7.50768e-05	1.54765e-05	2.3512e-05	-0.746308	-1.3302	0.293165	-1.52264	0.233604	-0.993559	1.91954	-1.3598	-0.10044	-1.38495	-0.241833	-1.44914	0.514705	-1.25497	0.312846	-1.35422	0.119634	-1.42177	0.64826	-1.36357	0.551902	-1.09504	-0.153688	1.61065	0.628995	2.34327	0.425746	18.5214	0.00157819
CGTTTTACAACGTCGTGACT	7.02183e-13	2.76692e-12	1.08251e-05	1.67104e-05	2.75669	0.327787	5.09698	0.323128	5.11061	0.158989	5.05404	0.0940235	4.88785	0.595812	4.69542	0.203005	5.32587	0.385355	4.86488	0.578585	5.52707	0.18105	5.09969	0.5017	5.03114	0.170698	5.25491	4.76576	0.435506	11.0321	4.18713	54.0002	0.000109648
TTAATAGGTTGTATTGATGT	1.25271e-11	3.43728e-11	1.08251e-05	1.67104e-05	4.91439	2.81873	7.42053	2.97603	7.40817	2.59205	7.42804	2.72986	7.11624	3.14673	6.61463	2.40937	7.77221	2.76464	7.59343	2.89454	7.22013	2.68494	7.75478	3.11317	7.38075	2.71889	7.38895	4.58507	0.515419	8.91655	3.23199	47.2256	0.000109648
GACGCCGGGCAAGAGCAACT	2.83081e-12	8.43795e-12	1.08251e-05	1.67104e-05	2.79996	0.285995	5.70706	0.368252	6.31894	-0.206667	6.16045	0.469637	6.12226	0.284845	5.44348	-0.0915492	4.698	0.701395	5.34922	-0.0702453	5.98404	0.296973	5.7395	0.727809	5.12524	0.110405	5.42068	5.39326	0.691907	7.77776	3.05609	36.7604	0.000109648
ATGATTACGCCAAGCTATTT	7.88834e-14	5.21904e-13	1.08251e-05	1.67104e-05	6.87405	4.31451	9.39018	4.33015	9.35039	4.42402	9.52106	4.31951	9.70576	4.57557	9.42652	4.24596	9.14162	4.30367	9.45659	4.44531	9.32594	4.1942	9.34641	4.02325	9.47371	4.121	8.91643	5.08103	0.408333	12.264	4.60925	71.6882	0.000109648
GCTTCCCGAAGGGAGAAAGG	3.09542e-08	5.61708e-08	1.08251e-05	1.67104e-05	2.58669	1.45286	3.94419	1.82502	3.55178	1.47564	4.22627	1.16814	3.9832	1.39273	3.15977	1.2267	3.23434	1.55313	4.11966	1.74946	4.48213	1.34798	3.94731	1.51988	3.70695	1.05549	4.13134	2.46524	0.583271	4.13502	1.35378	21.3088	0.000109648
TCCATGTTGGAATTTAATCG	1.45381e-13	8.04099e-13	1.08251e-05	1.67104e-05	5.05101	2.45771	7.04705	2.44171	6.88016	2.49971	7.17985	2.53495	6.91	2.51228	7.02589	2.46905	7.37135	2.453	6.91124	2.87236	7.0338	2.16814	6.9828	2.39997	7.12206	2.30893	6.98819	4.56072	0.388105	11.6879	4.13632	61.9599	0.000109648
GCTACCAACTCTTTTTCCGA	3.4059e-11	8.32228e-11	1.08251e-05	1.67104e-05	3.77566	1.31081	6.68523	1.18268	5.32534	1.16831	6.58712	1.47562	7.37636	1.62068	6.91231	1.56916	6.79177	1.0036	6.88021	1.88415	6.78607	0.840249	6.71329	1.39318	6.34923	0.728732	5.60089	5.33038	0.738475	7.05546	2.40713	34.5122	0.000109648
CGGAGACAGATCGCTGAGAT	0.717058	0.737586	0.63642	0.660343	2.85131	2.8696	2.79592	2.79573	1.71301	3.10287	3.87074	2.86757	2.41051	3.0659	3.21232	2.86522	2.8716	3.01299	2.73963	2.78997	2.65081	2.81075	2.70631	2.69254	3.7347	2.63195	2.62673	-0.0589276	0.635022	-0.0697665	-4.8459	4.3709	0.463339
TTATAGCCTAAACGTCGTAT	4.01345e-11	9.64271e-11	1.08251e-05	1.67104e-05	4.59944	2.70754	6.75195	2.49531	6.85841	2.69111	6.89787	2.64461	7.01625	2.85249	6.87532	2.67403	5.74732	2.72176	6.69456	3.0628	6.58106	2.61322	6.98378	2.89387	6.29556	2.3443	6.72733	4.02308	0.498602	8.07318	2.51103	46.7002	0.000109648
CACCACCGGGTAAAGTTCAC	2.24353e-05	3.42932e-05	1.09942e-05	1.697e-05	-2.26619	-3.07419	-0.649228	-3.03969	-0.189046	-2.77213	2.16707	-3.35818	-0.658887	-3.67778	-1.04025	-2.74005	-0.966363	-3.04651	-1.22062	-3.05552	-1.34248	-2.81771	-0.420744	-3.13453	-0.128342	-3.63814	-0.708647	2.46929	0.868291	2.75445	0.506022	17.6432	0.000109648
AGTACGGATAAAATGCTTGA	2.06215e-13	1.05439e-12	1.08251e-05	1.67104e-05	6.54224	3.84922	8.85151	3.67998	8.94272	3.86336	9.12923	3.935	8.81582	3.96021	8.88529	3.82153	8.47732	3.86993	9.00075	4.21025	8.80365	3.66408	8.88517	3.83069	8.7953	3.75749	8.46853	4.98086	0.396768	12.4886	4.27492	72.3579	0.000109648
AGCCACTTCTTCCCCGATAA	4.32168e-06	6.87101e-06	1.11634e-05	1.72172e-05	1.00149	0.11352	2.31513	-0.524612	2.95273	0.426334	1.44555	0.0441785	3.4519	0.347537	1.47974	0.0572087	2.6061	0.728596	1.77132	-0.0832836	3.12702	0.0939533	2.61819	-0.0410531	1.826	0.114192	1.95543	2.21146	0.837385	2.51329	0.61047	18.1267	0.00157573
TCTGCAGAATTCCAGCACAC	3.12852e-11	7.2635e-11	1.08251e-05	1.67104e-05	3.91024	1.98339	5.73056	2.03846	5.95874	1.70023	5.4268	2.05321	5.45735	1.97329	6.07865	1.69716	5.47534	1.96568	5.73194	1.87695	5.53305	1.88954	6.33041	2.24586	5.82281	2.34463	5.62116	3.75339	0.448486	8.28875	2.93078	46.2728	0.000109648
AGCATTTCTAAACGTCGTAT	4.67901e-07	7.92602e-07	1.08251e-05	1.67104e-05	3.83053	2.51091	5.22313	2.64418	5.46993	2.43966	5.24404	2.25351	5.09579	2.69948	5.27049	2.32177	5.31181	2.4883	7.54871	2.71078	4.74151	2.20741	4.8497	2.80051	5.26838	1.66564	5.01109	2.75204	0.607051	4.53219	0.858885	24.8789	0.000109648
CCTGGAATGCTGTTTTCCCG	1.75232e-09	3.53477e-09	1.08251e-05	1.67104e-05	4.05483	2.83006	5.40538	3.13915	5.86161	2.6585	5.70172	2.73926	4.96031	3.1197	5.03704	2.57064	5.22665	2.67083	5.38238	2.92216	5.59018	2.85896	5.28786	2.88968	5.53928	2.75903	5.22	2.5459	0.457003	5.40891	1.98077	31.9819	0.000109648
GCTATAAAAGGTTGAATAAG	1.29148e-10	2.91221e-10	1.08251e-05	1.67104e-05	3.97002	2.17866	5.77015	1.93463	5.68518	2.15423	5.17732	2.18821	6.2955	2.26987	5.45208	2.30478	5.59928	2.17448	5.98475	2.35936	6.15995	1.96317	5.99934	2.24635	5.52696	1.88586	5.60699	3.59375	0.483201	7.33859	2.68885	40.7085	0.000109648
ACGCTGTAGGTATCTCAGTT	2.33166e-11	5.84483e-11	1.08251e-05	1.67104e-05	5.0108	2.87825	6.92296	2.9933	7.58805	2.66578	6.58862	2.90141	7.61056	3.09026	7.01684	2.42889	6.53047	2.91413	6.7959	3.10705	6.83954	2.83262	7.2943	2.71669	6.71743	2.77291	6.70344	4.08827	0.520254	7.84866	2.85646	44.5986	0.000109648
TAAGCTTTTGCCATTCTCAC	0.747271	0.766534	0.719765	0.739547	2.28884	2.28489	2.31328	2.24737	2.1619	2.26938	3.21555	2.26358	1.19832	2.40496	3.30297	2.57331	1.66368	2.1287	1.38339	2.31946	2.27922	2.18941	3.15205	2.09142	1.94266	2.32415	2.78975	0.0175611	0.789266	0.0162884	-4.66087	5.02694	0.490625
TTACCAATGCTTAATCAGTG	2.08089e-09	4.16795e-09	1.08251e-05	1.67104e-05	4.32703	2.67071	6.20811	2.54515	5.79952	2.6505	5.7916	2.82555	6.33982	2.50123	6.45956	2.78061	6.65339	2.66715	6.26771	2.71604	6.75187	2.69565	6.22023	2.58644	5.49638	2.6839	5.77115	3.50901	0.507334	6.75434	2.19301	54.4116	0.000109648
AAAAAAACCACCGCTACCAG	8.31664e-08	1.47934e-07	1.08251e-05	1.67104e-05	2.51033	1.48065	4.04908	1.41064	3.50384	1.56745	4.04987	1.33648	4.1215	1.67952	4.08137	1.28978	3.09165	1.42817	3.99583	1.6088	4.48151	1.57709	4.60943	1.23454	4.25986	1.52091	3.43499	2.54717	0.547432	4.56053	1.13252	33.1911	0.000109648
AGAGATTTTGAGACACAACG	1.81405e-10	4.09354e-10	1.08251e-05	1.67104e-05	3.77567	2.30442	5.70561	2.20873	5.85234	2.26525	6.0006	2.57616	5.94142	2.69228	5.50064	2.18145	4.66807	1.98885	5.89127	2.25517	5.3517	2.45334	5.689	2.49406	5.71087	1.93935	5.48412	3.36206	0.540889	6.10178	2.06908	34.677	0.000109648
AAGACGATAGTTACCGGATA	0.669724	0.692261	0.655886	0.678367	1.31825	1.32349	1.3037	1.129	1.04919	1.39688	2.39895	1.15371	1.33158	1.37373	2.0422	1.30193	1.02757	1.1245	0.761148	1.22768	0.620653	1.46401	1.38309	1.59272	1.61864	1.34622	1.29781	-0.00317015	0.620729	-0.00499014	-4.03272	4.97021	0.4961
TCGCCACTGGCAGCAGCCAC	5.12504e-06	7.88967e-06	2.90079e-05	4.28563e-05	-3.96983	-5.59518	-1.92106	-6.0499	-1.25297	-4.35016	-1.17632	-5.79234	-2.79189	-6.56778	-2.82001	-5.3792	-1.67805	-6.41446	-3.31863	-6.30376	-2.15034	-5.13371	-2.34195	-4.197	-0.164427	-5.07536	-1.50397	3.5975	1.59678	2.23485	0.377949	12.1549	0.00780353
TCCGGCAAACAAACCACCGC	5.55395e-06	8.80243e-06	2.19885e-05	3.30966e-05	0.488065	-0.541644	2.15569	-0.147913	1.96296	-0.307759	1.10889	-1.14229	3.00376	0.513705	2.8711	-0.45622	0.453788	-0.35878	1.48337	-0.83195	2.75002	-0.754997	2.28196	-0.75814	2.85991	-0.945535	1.43916	2.58536	1.08071	2.26147	0.315968	13.9348	0.00781572
AAAGGCTCAGTCGAAAGACT	0.477556	0.501273	0.456747	0.478413	-7.50043	-7.60192	-7.22211	-10.4505	-6.68469	-8.05809	-7.025	-7.0878	-6.88	-7.47135	-7.1029	-8.04306	-6.95745	-8.01157	-7.75457	-6.99034	-7.61657	-6.75915	-7.34025	-7.45737	-7.88874	-7.83354	-7.33275	0.54379	3.16739	0.137702	-5.10902	4.32849	0.426563
GCAGATATCCATCACACTGG	4.66998e-06	7.44502e-06	1.40388e-05	2.14378e-05	2.54824	1.89247	4.19293	1.88428	4.04323	1.74678	4.76562	1.62542	2.7244	2.40871	3.95857	1.66151	3.00402	2.06731	4.41877	1.83517	4.75628	1.56959	4.4263	2.14002	4.26897	1.97203	3.8126	2.25521	0.737814	2.71976	0.410502	18.0932	0.00313304
GGAACGAAAACTCACGTTAA	1.04401e-09	2.18192e-09	1.08251e-05	1.67104e-05	4.60347	2.67272	6.7858	2.65078	6.66333	2.52603	7.31565	2.54792	6.56221	2.76534	6.41916	2.86068	7.67406	2.63169	6.95755	2.82025	6.95587	2.6352	6.37591	2.62323	6.89236	2.50642	5.99918	4.11205	0.550699	7.55803	2.31862	57.792	0.000109648
GAAAGGCTCAGTCGAAAGAC	0.00443167	0.005671	0.00313733	0.00402069	-1.85667	-2.4227	-0.693563	-2.50014	-0.684812	-2.50714	1.11474	-2.08934	0.884973	-2.62259	-1.36777	-2.49464	-2.72756	-1.91361	-1.83478	-3.2748	-0.513558	-3.50298	-1.39527	-2.2405	-0.428914	-1.54414	-0.260709	1.75426	1.39029	1.16881	-0.876408	9.00113	0.109375
CTTATATTCCCCAGAACATC	4.72203e-07	7.98546e-07	1.08251e-05	1.67104e-05	-1.06294	-2.00629	1.78221	-2.03041	1.51188	-1.62857	2.83694	-1.86036	-0.25114	-2.07227	2.04135	-1.86346	1.67995	-2.37387	2.53647	-2.33974	2.11054	-2.00012	1.91305	-2.0592	1.17018	-1.94967	0.782521	3.75598	0.860561	4.04675	0.987266	25.2527	0.000109648
ATTTTTGTGATGCTCGTCAG	7.20002e-08	1.27649e-07	1.08251e-05	1.67104e-05	1.23414	0.241357	2.61103	0.396656	2.02182	-0.367004	2.75506	0.473862	2.73775	0.404442	2.29093	0.216045	3.11333	-0.139322	2.40088	-0.0755773	3.37497	0.120272	2.46221	0.331747	2.74547	0.255521	1.8205	2.41627	0.653148	3.65304	1.17636	20.9909	0.000109648
TTTTTGTGATGCTCGTCAGG	7.46777e-11	1.781e-10	1.08251e-05	1.67104e-05	2.29471	0.125087	4.55545	0.278678	4.77278	-0.000271544	4.64655	-0.12602	4.70623	0.211814	4.00124	-0.0497426	4.07716	0.137918	4.3964	0.291017	5.15185	-0.0403553	5.06188	0.348905	4.44325	-0.0452952	3.93743	4.42675	0.518716	8.53159	2.83813	39.788	0.000109648
CTTCCGGCTCGTATGTTGTG	0.0946132	0.108258	0.176721	0.191788	-1.59448	-1.50763	-2.04474	-1.54823	-1.4815	-1.51909	-1.6752	-1.45601	-2.05049	-1.54871	-3.52058	-1.57908	-1.24553	-1.35127	-1.3692	-1.36038	-3.27418	-1.6018	-2.84289	-1.52381	-2.29802	-1.56377	-2.045	-0.585498	0.957197	-0.512639	-8.88252	1.75543	0.265211
ATGAAGGAGAAAACTCACCG	5.09172e-07	8.55641e-07	1.10788e-05	1.70868e-05	2.75824	2.03234	3.89647	1.87793	4.51765	2.1743	3.91806	1.68198	3.76652	1.96385	4.4394	1.9321	3.08943	2.23338	3.45238	2.34105	3.60171	2.13738	4.16289	2.05939	4.15967	1.65992	3.59448	1.85985	0.602724	3.14998	0.913268	18.2784	0.000109648
CCGTAAAAAGGCCGCGTTGC	0.000174954	0.000252541	0.000420656	0.000573831	1.13466	0.73339	2.93772	0.82469	2.62189	0.634714	3.15463	0.891331	3.53103	1.16332	3.04747	0.597158	1.81721	0.627779	3.05857	0.718343	1.44619	0.395013	2.99067	0.927369	3.55422	0.34441	0.877674	2.13511	0.840741	1.93785	-0.200275	16.1576	0.0468755
TTTTGATGTCATTTTCGCGG	0.438015	0.460542	0.37772	0.39789	-7.93514	-8.20994	-7.27456	-8.31012	-6.58642	-8.18343	-7.30547	-7.52125	-7.38518	-8.31913	-7.27373	-8.20683	-6.63109	-8.06038	-7.67307	-11.0067	-7.48025	-7.48666	-7.88037	-7.93883	-7.20958	-9.12714	-7.01631	1.13539	3.21769	0.264529	-4.76137	6.42802	0.365055
CTTTACCCGGTGGTGCATAT	3.02699e-06	4.80566e-06	1.22628e-05	1.88506e-05	-1.25567	-2.12081	0.562481	-2.37225	1.20012	-1.60387	1.27307	-2.22688	0.316226	-1.77921	0.849509	-2.06308	-0.570999	-1.92054	1.17861	-2.3628	0.118298	-2.36494	-0.57164	-2.20575	0.885511	-2.09459	-0.0791498	2.63135	0.818181	3.02825	0.633723	20.5797	0.00157573
AAAGTATATATGAGTAAACT	5.83775e-13	2.53562e-12	1.08251e-05	1.67104e-05	5.01946	2.58223	7.42196	2.26697	7.02274	2.17523	7.74335	2.68619	7.5342	2.84577	7.27157	2.35938	7.59014	2.44565	7.48623	2.70211	7.81083	2.72557	7.30591	2.69385	7.16098	2.44903	7.03254	4.85565	0.485378	9.83506	4.02538	55.0822	0.000109648
GCGGACAGGTATCCGGTAAG	2.17928e-12	6.88866e-12	1.08251e-05	1.67104e-05	3.59687	1.52413	5.48986	1.28121	5.71432	1.19652	5.76789	1.72548	5.92889	1.6143	5.53443	1.61554	5.46394	1.72654	5.23846	1.68311	5.52244	1.27768	5.17609	1.46891	5.29349	1.23648	5.04838	3.9979	0.481393	8.24315	3.31212	45.613	0.000109648
GTGTGCCGGTCTCCGTTATC	0.0741266	0.0825512	0.0515535	0.0586012	-9.17544	-10.6597	-7.0956	-10.6083	-6.63541	-10.7215	-6.7325	-11.3496	-6.3369	-11.5115	-7.18218	-9.79142	-6.64434	-12.16	-7.24806	-8.94952	-7.86984	-11.6701	-7.09323	-9.08286	-7.19747	-11.3567	-7.40636	3.53636	4.03214	0.785594	-1.71775	6.91888	0.179688
TATTACGCCAGCTGGCGAAA	1.69944e-12	5.92338e-12	1.08251e-05	1.67104e-05	4.79224	2.50146	6.95291	2.60538	6.9713	2.21563	7.6823	2.74359	7.08346	2.47533	6.86957	2.04413	6.42684	2.50134	7.54821	2.72503	6.82143	2.61167	6.71804	2.34516	7.11316	1.75518	6.44891	4.54063	0.61346	7.48551	3.01142	45.4291	0.000109648
GCCATTAACCTGATGTTCTG	0.00688628	0.00865685	0.00694666	0.00860757	-2.57465	-3.08331	-1.75738	-3.42772	-2.65682	-2.3163	-1.37801	-3.31985	-1.83602	-2.94801	-2.11806	-2.642	-2.70928	-3.0264	-1.64916	-3.20594	-0.776258	-3.33277	-1.86837	-2.74234	-1.71945	-3.41956	-1.333	1.27302	0.933354	1.24386	-1.43538	9.02215	0.0998442
GGCGCAGCGGTCGGGCTGAA	0.10092	0.111953	0.0685783	0.0766139	-8.6938	-10.0893	-6.7346	-8.67007	-6.97565	-10.9621	-7.57459	-9.46962	-6.32873	-8.37132	-7.0108	-10.4619	-6.83203	-12.4684	-7.1796	-11.2975	-4.80434	-9.36037	-7.09398	-11.3333	-6.94877	-12.2402	-6.63562	3.5321	4.14927	0.751904	-1.79774	7.24775	0.174727
GTGCTACAGAGTTCTTGAAG	3.33067e-08	6.12783e-08	1.08251e-05	1.67104e-05	1.84027	0.620164	4.84589	0.590844	5.22472	0.221716	3.81064	-0.456359	5.50705	0.786222	5.52901	0.907838	4.77617	0.337762	4.98951	0.660931	2.785	0.878504	5.01829	0.0740662	4.58665	0.879066	3.57043	4.22926	1.01965	4.01314	1.16932	27.6046	0.000109648
CACACTGGCTCACCTTCGGG	0.26333	0.289165	0.230913	0.253842	1.88203	1.81183	2.13237	1.67362	2.61405	1.987	2.57909	1.58463	1.51133	1.85144	2.14394	1.37115	3.542	1.87809	2.01913	1.83096	2.08199	1.88851	2.29002	1.84332	0.777118	1.81339	1.59474	0.342855	0.722728	0.404045	-3.36835	6.10601	0.315625
GCGACCGAGTTGCTCTTGCC	7.63716e-07	1.27199e-06	1.20091e-05	1.84539e-05	0.864616	0.0622704	2.66226	0.136381	3.80676	-0.995051	2.4264	0.0470839	2.78071	0.656426	1.15129	0.00644522	2.16377	-0.191307	2.47288	0.4591	2.72111	-0.022721	3.36169	-0.124892	2.09591	0.18863	3.11905	2.61066	0.883856	2.87812	0.55264	19.6685	0.00157573
AGCAGACGTGCACTGGCCAG	0.000229036	0.000324139	0.000244664	0.000332915	-1.5394	-2.00319	0.278125	-2.22819	1.13097	-2.09263	0.879307	-2.05388	-0.679429	-1.64269	-1.47343	-2.43515	0.655948	-1.97531	-0.426453	-1.66	1.28557	-1.9655	-0.383595	-1.77986	0.891986	-2.67375	-1.25393	2.24767	1.06291	1.861	-0.028544	13.791	0.028082
TAGGTCGTTCGCTCCAAGCT	7.53843e-12	2.07533e-11	1.08251e-05	1.67104e-05	4.03429	1.68942	6.60876	1.3304	6.52487	1.14763	6.24893	1.52761	6.02924	1.68582	7.09238	1.71651	5.72113	1.72828	6.70867	2.00658	7.02464	1.80001	6.85907	1.78176	6.65007	1.69859	6.60803	4.92204	0.577401	8.63842	2.94616	45.4904	0.000109648
ATTCCACACAACATACGAGC	0.187381	0.206936	0.325601	0.345893	-6.13536	-5.9541	-7.05858	-5.96886	-6.50593	-5.18096	-7.19956	-5.93761	-6.98753	-5.91849	-7.27745	-5.90196	-6.66335	-6.2354	-8.10461	-6.30231	-7.07212	-6.21787	-6.67679	-5.78646	-6.9088	-5.97391	-6.89313	-1.15715	2.65141	-0.346234	-9.03107	2.35263	0.334375
AACTGCAATTTATTCATATC	6.43901e-10	1.34045e-09	1.08251e-05	1.67104e-05	3.62425	1.85102	5.19424	2.13732	4.83095	1.45928	5.44641	1.85312	4.63057	1.67548	5.18227	1.93351	4.78331	1.55535	5.11907	2.38485	5.37029	1.93049	5.85379	1.8947	6.05623	1.19624	4.84231	3.36996	0.650418	5.26909	1.92419	24.1472	0.000109648
GTAACAGGATTAGCAGAGCG	1.12711e-07	1.97776e-07	1.08251e-05	1.67104e-05	1.53451	0.261667	3.04862	0.31356	3.89873	0.185836	3.00697	0.317891	2.44668	0.422462	3.81936	-0.264867	2.5768	0.42461	3.02978	0.671159	3.27466	-0.00316552	2.6371	0.155233	3.58847	0.0474148	2.11226	2.82126	0.729117	3.79257	1.13923	24.4843	0.000109648
TACGACGTTTAGGCTATAAA	3.23793e-09	6.37324e-09	1.08251e-05	1.67104e-05	2.03579	0.643889	4.34887	0.688243	4.77482	-0.0460706	2.8052	0.886758	3.41685	0.988732	4.25095	0.652807	4.3326	-0.00465505	4.36137	0.920609	4.31213	0.297792	4.6635	0.536533	4.8078	0.617135	4.1736	3.73584	0.754723	4.84536	1.40363	31.657	0.000109648
CAGCTGGCGTAATAGCGAAG	0.0109679	0.013765	0.0132811	0.0161902	3.00656	2.81616	3.42808	2.7194	3.39317	2.5585	3.66972	2.8129	2.72953	2.8552	3.23921	2.41367	2.87791	3.1033	4.3405	2.86845	3.58705	2.93026	3.66687	2.77649	3.45392	2.85052	3.12732	0.618668	0.545998	1.02472	-1.12532	6.70314	0.143526
TGATTTATATGGGTATAAAT	0.0585124	0.0654434	0.0376766	0.0432954	-9.38711	-11.0385	-7.05917	-10.7065	-6.86561	-10.0531	-7.38121	-12.0873	-6.75682	-8.98632	-6.87004	-10.4063	-6.25184	-11.6466	-7.28947	-11.805	-7.16752	-11.9933	-7.28109	-11.3543	-6.66627	-11.4368	-7.55713	3.96499	4.46578	0.842292	-1.62859	7.56249	0.163807
CGTTTATCTGATTTTTGTAA	1.182e-11	3.32111e-11	1.08251e-05	1.67104e-05	4.92386	2.69606	7.3802	2.86631	6.90537	2.51731	7.58891	2.64351	7.54779	2.89765	7.29556	2.62639	7.85795	2.56898	7.33502	2.60124	7.40354	2.71991	7.49788	2.88474	7.24819	2.51846	6.77778	4.671	0.440715	10.4978	3.53319	65.2931	0.000109648
CCATGAGTGACGACTGAATC	3.23981e-10	7.15493e-10	1.08251e-05	1.67104e-05	4.41125	2.81735	6.10263	3.00786	6.07773	2.30888	6.02512	2.78789	5.84423	2.92786	5.70358	2.81677	6.68168	2.65402	6.63248	2.88018	6.29768	2.89354	6.19359	2.7475	5.97686	2.68513	5.71702	3.29667	0.4978	6.64492	2.34403	43.593	0.000109648
ACCGAGGCAGTTCCATAGGA	3.18217e-13	1.47994e-12	1.08251e-05	1.67104e-05	5.13927	2.63562	7.33878	2.84981	7.51588	2.48755	7.13742	2.803	7.81065	2.65539	7.26342	2.56525	7.04667	2.47113	7.23946	2.69521	7.3665	2.4156	7.39507	2.92031	7.43501	2.33937	7.06655	4.68011	0.416686	11.2544	4.28759	58.1998	0.000109648
CTGATTTATATGGGTATAAA	1.03936e-06	1.72401e-06	1.09942e-05	1.69616e-05	1.48596	0.846754	3.188	1.05219	3.28392	0.84633	3.38937	0.772169	3.0474	0.766871	3.13824	0.816337	2.52959	1.03511	1.86784	0.489411	3.87483	0.818425	2.56645	1.05181	3.78792	0.413841	3.37531	2.35331	0.673158	3.22335	0.803304	19.1563	0.000109648
CAACTGTTGGGAAGGGCGAT	0.293092	0.314381	0.390541	0.412153	-6.51464	-6.3517	-7.09016	-7.28665	-6.14541	-5.96403	-7.06798	-5.92165	-6.79188	-6.44802	-7.24582	-6.86403	-6.47525	-6.59971	-7.57584	-5.9622	-7.24702	-6.91322	-7.59088	-5.96774	-6.87818	-6.12152	-7.45996	-0.784975	2.76465	-0.213732	-7.85438	2.47082	0.388456
TATCCGGTAAGCGGCAGGGT	4.84859e-08	8.82411e-08	1.08251e-05	1.67104e-05	1.29116	-0.131519	3.19061	-0.0351484	3.58149	-0.162807	3.18348	-0.21442	4.37826	0.179968	3.11546	-0.430956	3.13703	0.0617082	2.21131	0.0269344	2.84353	-0.220904	3.10694	-0.714399	4.69453	-0.344635	2.76274	3.36275	0.744299	4.69412	1.32876	32.5043	0.000109648
CCTTAAACTGCCGTACGTAT	9.54944e-13	3.64625e-12	1.08251e-05	1.67104e-05	5.31383	2.7643	7.88578	2.70651	7.81753	2.66636	7.74471	2.74734	8.23058	2.65869	8.1767	2.99271	7.77665	2.86664	7.71616	3.39018	7.98919	2.72567	7.90464	2.66223	7.98059	2.59832	6.84966	5.08046	0.509766	9.87304	3.08505	61.1126	0.000109648
ACCAGGATCTTGCCATCCTA	6.11882e-11	1.48415e-10	1.08251e-05	1.67104e-05	4.5867	2.76583	6.61033	2.63755	6.68304	2.33073	6.6612	2.7188	6.89059	2.86034	6.34932	2.98096	6.07433	2.9091	6.33183	2.72349	7.21835	2.75207	6.70446	2.62735	6.75148	2.81923	6.13104	3.8509	0.497408	7.56866	2.82565	43.3989	0.000109648
CATCCACAAACAGACGATAA	1.38481e-05	2.12531e-05	3.55198e-05	5.16539e-05	0.00800015	-0.521993	1.62108	-0.963906	1.55891	-0.154813	2.39232	-0.582114	2.8879	-0.31006	1.03624	-0.383527	0.180704	-0.550213	1.46358	-0.999694	1.84919	-0.642147	2.01704	-0.409171	1.20209	-0.653679	1.44812	2.1633	0.786829	2.62262	0.44353	16.9913	0.00781572
TGATAACCTTATTTTTGACG	1.06326e-06	1.73213e-06	1.08251e-05	1.67104e-05	2.88205	2.16672	4.30164	2.1042	4.68383	2.17462	3.90942	2.1419	4.83653	2.3457	4.65334	1.81184	4.0585	2.15891	4.52503	2.47209	3.44476	2.19139	4.42002	2.21889	3.3416	1.92102	4.11581	2.08368	0.605694	3.28279	0.824522	19.5369	0.000109648
ATCTCAGCGATCTGTCTCCG	1.1421e-09	2.37377e-09	1.08251e-05	1.67104e-05	3.40889	1.89057	5.15474	2.09576	5.72113	1.54687	5.9561	2.22101	5.05823	2.24316	4.74097	1.47708	4.66666	1.53758	5.3939	2.22532	5.50059	1.40957	5.1987	2.04703	4.35412	1.50299	4.60411	3.28545	0.738039	4.41991	1.73235	26.8501	0.000109648
GGCTGCGCAACTGTTGGGAA	0.246163	0.267123	0.40321	0.424024	-5.95733	-5.79157	-6.60342	-6.28774	-6.57762	-4.84932	-6.7775	-5.962	-6.40679	-5.69111	-7.18204	-6.01069	-6.71641	-5.24356	-5.01296	-5.5386	-7.54413	-5.90975	-6.73886	-6.11182	-6.62829	-6.2856	-6.99583	-0.775386	2.49578	-0.29075	-8.21858	2.83776	0.3625
AAATGGGCTCGCGATAATGT	5.6234e-13	2.01225e-12	1.08251e-05	1.67104e-05	4.50833	2.15121	6.69965	2.20903	6.36181	1.57664	6.98419	1.93062	6.65319	2.49051	7.22753	2.139	6.73753	2.06337	6.4811	2.05803	6.79788	2.31236	6.66369	2.50205	6.49341	1.87409	6.50971	4.5638	0.502772	8.98367	3.50475	46.1305	0.000109648
ATCCTTTGATCTTTTCTACG	5.7353e-11	1.39391e-10	1.08251e-05	1.67104e-05	4.5604	2.53128	6.90822	2.44434	6.98059	2.52076	6.81179	2.66536	6.85905	2.74066	7.1435	2.29156	7.31173	2.4189	7.171	2.71973	6.83975	2.52529	6.71587	2.5734	6.71788	2.37648	6.03089	4.3618	0.472977	9.13556	3.0673	61.9571	0.000109648
TGACACGCCGGGGCGACGGA	2.41331e-05	3.43819e-05	0.00016948	0.000235829	-3.7927	-4.814	-1.11443	-5.37456	-2.00204	-4.17441	-0.678881	-4.76796	-0.273012	-7.25726	-3.89474	-3.90991	-1.13577	-4.16042	-0.383608	-5.11532	-1.17402	-4.93663	-0.950125	-4.86366	-1.33424	-4.96344	-1.50896	3.63985	1.3097	2.59973	0.0918017	17.8455	0.0203137
TCTTCCCCGATAACGGAGAC	0.0294109	0.0359849	0.0137087	0.0170093	1.36589	1.12279	2.05228	0.530006	1.64143	1.24776	3.31639	0.829688	2.28314	1.14259	2.0651	1.10759	-0.0200756	1.53609	2.44706	0.954973	1.66446	0.979257	2.00364	1.1946	2.72079	1.30979	1.16089	0.92264	0.835936	0.869772	-2.2997	8.7162	0.159126
TCTTTCCAGACTTGTTCAAC	9.2692e-12	2.58046e-11	1.08251e-05	1.67104e-05	4.24721	2.12358	6.34229	2.23639	6.55776	1.81147	6.47133	2.46453	7.17998	2.48735	6.02977	2.30355	6.49966	1.86656	6.34276	2.12628	6.27914	1.87981	5.72915	2.07055	6.32832	1.77572	6.03081	4.22372	0.561383	7.60188	2.86167	41.8693	0.000109648
AAGCATAAAGTGTAAAGCCT	0.215455	0.235351	0.339072	0.359044	-5.88994	-5.67453	-6.70604	-5.57436	-6.37978	-6.25326	-7.11201	-5.53522	-6.6004	-5.46827	-6.96001	-6.05044	-6.57135	-5.46752	-7.87829	-6.36476	-7.65836	-5.57013	-7.35337	-4.99123	-4.62831	-5.88442	-6.8812	-1.02886	2.73142	-0.313588	-9.1314	2.07702	0.346334
CCAGAGTTGTTTCTGAAACA	7.23007e-14	3.71596e-13	1.08251e-05	1.67104e-05	4.74319	2.24464	6.98979	1.97064	6.74978	2.13261	6.94071	2.4587	7.26464	2.18852	7.27742	2.33369	6.93094	2.35282	6.88042	2.37163	7.20331	2.19948	7.09843	2.24565	6.67288	1.64249	6.76804	4.76444	0.442967	10.7495	4.03017	60.7448	0.000109648
CCGGATAAGGCGCAGCGGTC	0.422783	0.445267	0.307542	0.331921	-4.42936	-4.79228	-3.79367	-4.86559	-2.30142	-3.80435	-3.29715	-7.1226	-6.13979	-3.14334	-4.13342	-5.58742	-4.37452	-5.40197	-1.43572	-3.58113	-2.9504	-4.59068	-3.85009	-5.13577	-6.77893	-4.77314	-4.5877	0.883548	2.27688	0.320977	-3.44696	5.62672	0.342188
GTGCTGCAAGGCGATTAAGT	8.66581e-13	2.85522e-12	1.08251e-05	1.67104e-05	4.05226	1.63708	6.46649	1.34333	6.67794	1.54384	6.87986	1.82025	6.88595	2.0911	6.25617	1.21493	6.71222	1.56298	5.91393	1.84734	6.17228	1.53978	6.46592	1.71218	6.28733	1.61158	6.12364	4.80042	0.558297	8.74017	3.59273	43.418	0.000109648
AAACAAACCACCGCTGGTAG	3.445e-09	6.78114e-09	1.08251e-05	1.67104e-05	3.93683	2.89627	4.94655	2.79147	5.12463	2.86748	4.52748	2.88728	5.01863	3.18244	5.11202	2.69938	4.53416	3.09593	4.93901	2.9282	5.07524	2.82906	4.69299	3.01068	4.94544	2.64206	5.12155	2.04012	0.430838	4.65645	1.55533	26.654	0.000109648
GCCATCCTATGGAACTGCCT	7.20781e-09	1.39059e-08	1.08251e-05	1.67104e-05	3.62525	2.20481	5.43273	2.15366	5.64793	2.05277	5.2544	2.43061	5.3124	2.26873	5.452	2.22345	5.69328	2.26618	5.58154	2.07162	5.40809	2.18835	4.80651	2.29366	5.96733	1.96705	4.48695	3.19382	0.52091	6.11955	1.86618	39.2314	0.000109648
TCGTTTTACAACGTCGTGAC	0.296063	0.323213	0.454869	0.479571	-1.16819	-1.02499	-1.46305	-0.736408	-1.72727	-2.21023	-1.2141	-0.835537	-1.16406	-1.00191	-1.86257	-1.38617	-2.05265	-1.79097	-4.14436	-0.865086	-0.401575	-1.01053	-1.08019	-0.492268	-0.233446	-1.37962	-2.82936	-0.367286	1.23504	-0.257335	-5.82238	2.83577	0.379688
GTGCCTCACTGATTAAGCAT	6.68446e-13	2.3383e-12	1.08251e-05	1.67104e-05	4.15735	1.91373	6.366	2.02607	6.26912	1.58145	6.70765	2.01412	6.82659	1.97114	6.4584	1.88763	5.85866	2.13622	6.17785	2.00868	6.25687	1.78456	6.63391	1.59017	6.34844	1.36724	5.82826	4.50252	0.52218	8.56376	3.37503	49.721	0.000109648
CGCCATTAACCTGATGTTCT	0.009253	0.0115491	0.00881678	0.0108613	-2.8003	-3.13747	-1.61816	-3.80034	-3.13686	-2.90709	-1.44752	-3.20123	-1.51217	-3.02173	-2.62794	-2.74845	0.0427817	-2.97464	-1.58567	-3.42954	-1.26537	-3.12523	-1.44608	-3.0544	-1.32269	-3.47172	-3.01136	1.53693	1.04239	1.20458	-1.65162	10.0194	0.118565
AAAATCGACGCTCAAGTCAG	1.32037e-09	2.69154e-09	1.08251e-05	1.67104e-05	3.62514	2.4064	4.85845	2.35702	4.96923	2.32115	4.7112	2.29922	5.12787	2.54239	4.3969	2.59686	4.53796	2.27301	5.17036	2.51461	5.26373	2.34852	4.83503	2.53773	4.69575	1.80606	4.62726	2.46275	0.479282	5.06666	1.82827	28.6343	0.000109648
GACAGGACTATAAAGATACC	0.116996	0.128095	0.0373088	0.0432983	-5.1623	-5.60795	-4.06083	-5.41892	-6.54684	-5.25085	-3.95902	-6.22492	-3.49444	-5.45406	-4.72382	-5.30876	-4.10594	-6.02304	-4.13049	-5.86454	-4.10207	-5.91068	-3.53527	-5.02208	-4.4271	-5.78336	-3.36336	1.51022	1.39309	0.888909	-3.74781	7.44389	0.170313
GGACTCAAGACGATAGTTAC	0.0072248	0.00880929	0.00675494	0.00825527	-3.61827	-4.16579	-2.47315	-4.08127	-3.21731	-3.17054	-2.27138	-3.99052	-1.65476	-4.45234	-3.07758	-4.01222	-1.67946	-3.96212	-2.49058	-4.87877	-2.76685	-3.84829	-4.16586	-4.5507	-1.69528	-5.11761	-2.57426	1.73668	1.16137	1.35373	-1.14701	9.89003	0.0859378
GATTTTGATGACGAGCGTAA	1.54402e-13	7.48399e-13	1.08251e-05	1.67104e-05	5.1568	2.53458	7.62322	2.28074	7.68485	2.65783	7.77484	2.50487	7.66118	2.39571	7.59964	2.60447	8.06145	2.69304	7.62528	2.94475	7.80165	2.60467	7.08389	2.36044	7.37867	2.13323	7.22019	5.10168	0.48484	10.472	3.87063	48.9206	0.000109648
ACATGGATGCTGATTTATAT	3.66671e-13	1.57522e-12	1.08251e-05	1.67104e-05	6.0188	3.43476	8.43589	3.69448	8.51878	3.51885	8.74888	3.34171	8.26799	3.48755	8.38045	3.04556	8.74135	3.19875	8.06681	3.62889	8.66907	3.43724	8.23525	3.49799	8.41833	3.12375	8.02263	5.00202	0.47098	10.5814	4.12782	58.9748	0.000109648
TTTACCCGGTGGTGCATATC	0.000442754	0.000618411	0.0013221	0.00174044	-0.978566	-1.32325	1.1851	-1.51905	1.16518	-1.2062	2.27059	-1.19966	1.69429	-1.26672	-1.54643	-1.01898	2.18256	-1.24863	1.93946	-1.41836	1.12286	-1.44076	0.52777	-1.38007	0.772864	-1.75933	-0.621392	2.51101	1.12336	1.83168	-0.749616	16.4577	0.0734378
CCGAAGGGAGAAAGGCGGAC	1.5377e-09	3.14131e-09	1.08251e-05	1.67104e-05	2.44657	0.75138	4.52161	0.867255	5.25506	0.599958	4.75642	0.974008	4.42016	0.668826	4.77514	0.642099	3.50501	0.933076	4.36105	0.678172	3.97761	0.843763	4.69704	0.728358	4.77723	0.302009	3.81448	3.74798	0.591722	6.31604	1.97973	37.8308	0.000109648
TGTTTTCCCGGGGATCGCAG	9.131e-11	2.0898e-10	1.08251e-05	1.67104e-05	3.21645	1.58623	4.95799	1.52645	4.97896	1.5447	4.83765	1.50967	4.46085	1.96468	5.1211	1.32305	5.27895	1.65557	4.36391	1.74305	5.25141	1.58359	4.8315	1.09038	5.23391	1.7067	4.78906	3.36726	0.50621	6.71685	2.34114	34.631	0.000109648
GTAAGCGGCAGGGTCGGAAC	2.65422e-10	5.90655e-10	1.08251e-05	1.67104e-05	1.2217	-0.936082	4.07685	-1.04664	4.83839	-0.796488	4.94021	-0.993874	2.97612	-0.8489	4.12273	-1.59212	4.12281	-0.862822	3.95014	-0.705362	4.28568	-1.01464	2.98033	-0.638636	4.10568	-1.49606	3.69032	5.04146	0.778761	6.37714	2.21277	36.4941	0.000109648
TTGAAGTGGTGGCCTAACTA	1.30958e-14	8.82844e-14	1.08251e-05	1.67104e-05	4.77211	2.27221	7.32203	2.52617	7.45348	2.22608	7.33211	2.00156	7.68726	2.5643	7.43152	2.27878	7.14356	1.93707	6.81021	2.38329	7.15621	2.35611	7.45075	2.0883	7.38502	2.07728	7.15467	5.0526	0.45783	10.9943	4.47792	48.2582	0.000109648
AAACTCACGTTAAGGGATTT	4.07999e-13	1.76627e-12	1.08251e-05	1.67104e-05	5.87108	3.36908	8.162	3.71117	8.05312	3.17758	8.41187	3.19736	8.67317	3.56092	7.96028	3.32429	8.01121	3.10941	7.98435	3.53379	8.3605	3.39484	8.01191	3.36107	8.23205	3.30023	7.94765	4.78228	0.444344	10.9921	4.22451	60.7972	0.000109648
TTTTGTGATGCTCGTCAGGG	0.0103044	0.0129557	0.0173096	0.0210212	0.346319	-0.105355	1.12082	-0.308486	-0.025061	-0.174668	1.37159	-0.147425	0.333446	-0.276921	-0.257119	-0.263168	1.43298	-0.233005	1.43823	0.438623	2.31317	0.38603	1.39769	-0.0394407	0.688112	0.503293	1.07367	1.0236	0.889985	1.00457	-1.22788	9.29555	0.154446
CTGATGTTCTGGGGAATATA	1.73666e-10	3.97849e-10	1.08251e-05	1.67104e-05	6.37251	4.01122	8.75027	3.99363	8.62642	3.90285	8.77996	4.19071	9.17074	4.03811	8.73296	3.93907	8.61469	4.09711	8.5795	4.12007	9.93079	3.99755	8.87786	3.94592	8.68085	3.82165	8.09955	4.75121	0.467682	10.2231	2.71373	72.2294	0.000109648
ACCTGGAATGCTGTTTTCCC	3.51608e-10	7.55353e-10	1.08251e-05	1.67104e-05	2.58249	1.17608	4.35083	1.11471	4.89966	0.698836	4.14662	1.38827	3.54406	1.14066	4.24922	1.68816	4.72255	1.03451	4.3391	1.35209	4.59931	1.17414	4.41411	0.892063	4.1862	1.20483	4.20731	3.16151	0.569703	5.51937	2.03127	34.9145	0.000109648
TCGTTTTATCTGTTGTTTGT	0.217972	0.236798	0.295791	0.315124	-6.17617	-5.94701	-7.22064	-5.76807	-7.18369	-5.89998	-7.69736	-6.10457	-6.75052	-7.31639	-7.31874	-5.76296	-6.08444	-5.65415	-8.37419	-6.17922	-7.63005	-5.5886	-6.87871	-5.99435	-7.01316	-5.95286	-7.31666	-1.29617	2.67896	-0.345391	-9.26265	2.72822	0.335938
TCAGATAAACGTGTTTGAGG	1.57828e-12	5.47271e-12	1.08251e-05	1.67104e-05	5.50645	3.14444	7.92309	3.29906	7.82724	3.0167	8.11991	3.05053	7.7337	3.36875	8.21722	3.35567	7.808	3.1323	7.949	3.12702	7.97238	3.01062	7.54851	3.11895	8.20152	2.77844	7.62297	4.78472	0.430129	11.0465	4.26008	62.7045	0.000109648
ATTACGCCAGCTGGCGAAAG	0.0326437	0.0396907	0.0186623	0.0228033	2.45593	2.25943	3.14906	2.15613	3.14507	2.39107	3.4143	2.26052	2.92972	2.28451	1.20931	2.24619	2.5793	2.21695	3.25888	2.01849	3.21975	2.50356	3.66363	2.46063	3.66494	1.78622	2.27432	0.851704	0.682652	0.989689	-2.97207	8.43736	0.170047
ACACTGGCTCACCTTCGGGT	5.04276e-06	8.03731e-06	1.09097e-05	1.68341e-05	2.71602	1.79974	4.38458	1.7355	4.56111	1.70193	5.3268	1.46552	4.7735	1.79172	3.51316	2.15965	3.24838	1.81133	4.75303	2.32428	5.26286	1.91429	4.1149	1.66781	3.99869	1.70923	3.1198	2.50086	0.872804	2.74898	0.627556	19.4926	0.000109648
GCGACAATCTATCGATTGTA	4.44125e-05	6.63747e-05	5.75083e-05	8.34743e-05	3.58802	3.18141	4.59264	3.35539	5.54518	2.92076	4.29277	2.97011	5.35836	3.50223	4.55581	2.93048	3.56282	3.17716	4.30555	3.15612	4.78971	3.31085	5.10333	3.32531	4.21804	2.84592	4.5586	1.47825	0.653917	2.14024	0.198723	14.2977	0.0171621
GTGATATTATTGACACGCCG	5.30708e-11	1.26379e-10	1.08251e-05	1.67104e-05	1.7501	-0.412538	3.99596	-0.546328	4.39985	-0.272109	4.37591	-0.13637	4.28382	-0.4213	3.27683	-0.477449	4.32761	-0.228178	3.40229	-0.547667	3.52137	-0.244736	4.15094	-0.682143	3.85601	-0.908711	3.49792	4.37248	0.597126	7.21122	2.66826	41.0188	0.000109648
AACTTCATTTTTAATTTAAA	1.99991e-09	3.99438e-09	1.08251e-05	1.67104e-05	2.86328	1.4287	4.43692	1.36252	4.6553	1.62175	4.61658	1.33144	4.08766	1.78663	4.47507	1.50672	4.77885	1.45482	4.56218	1.21092	3.92105	1.24494	3.93765	1.47438	4.72998	1.42304	4.03064	2.9688	0.47606	6.09682	2.07917	32.1485	0.000109648
CCTCTAGATGCATGCTCGAG	3.13647e-12	9.8279e-12	1.08251e-05	1.67104e-05	3.44732	1.25932	5.63447	1.28304	5.6626	0.826033	6.0461	1.40644	5.528	1.30859	5.50948	0.858527	5.36366	1.24227	5.89824	1.4806	5.51376	1.25385	5.63464	1.42492	5.78394	0.959933	5.06822	4.38493	0.473638	9.1781	3.54865	47.658	0.000109648
CATCTCATCTGTAACATCAT	9.78594e-09	1.87099e-08	1.08251e-05	1.67104e-05	3.57289	2.18964	5.29239	2.13437	5.31658	1.93301	5.55364	2.24633	4.92259	2.69707	4.71808	2.19238	4.69604	2.25212	5.59092	2.50252	5.53171	1.90992	5.8995	2.0232	5.33622	2.18586	4.31842	3.01707	0.636635	4.74006	1.4382	32.1605	0.000109648
ACAATATTTTCACCTGAATC	6.34692e-10	1.28403e-09	1.08251e-05	1.67104e-05	4.15987	3.01265	5.51754	3.11342	5.67437	2.8489	5.47654	2.77	5.54292	3.3188	5.642	3.05411	5.45512	2.95768	4.74863	3.19843	5.42391	2.83472	5.42362	2.64131	5.60639	3.03872	5.82076	2.51906	0.453033	5.53399	1.82501	32.3129	0.000109648
CCAGCAACGCGGCCTTTTTA	9.76535e-12	2.70016e-11	1.08251e-05	1.67104e-05	4.11234	2.14804	6.39921	2.31132	6.52773	1.83914	6.57256	1.9893	6.30828	2.38571	5.8238	2.03071	6.46129	2.29706	6.54879	2.0853	6.4993	2.05327	6.41395	2.34418	6.39871	1.80788	5.80932	4.22947	0.463505	9.12939	3.40147	54.5068	0.000109648
ACCAGCGGTGGTTTGTTTGC	1.22828e-11	3.43919e-11	1.08251e-05	1.67104e-05	4.30112	2.06847	6.93877	2.0562	7.23453	2.01833	6.77716	1.87648	7.40067	2.02309	6.87701	2.20813	7.14748	2.11966	6.64754	2.01994	6.70864	2.23665	7.03953	2.01346	7.0477	2.03854	6.08384	4.85141	0.443145	10.8369	3.19614	71.6585	0.000109648
GAAGCATAAAGTGTAAAGCC	0.526855	0.551586	0.481449	0.504807	-6.29142	-6.43906	-5.82791	-6.96084	-6.43312	-5.94021	-7.13721	-6.10685	-4.37054	-6.21437	-4.92574	-8.07771	-6.60723	-6.85862	-5.04541	-6.94382	-7.61944	-6.45075	-7.1162	-5.09516	-4.4724	-6.26851	-6.60927	0.614539	2.40507	0.179781	-5.87691	3.69494	0.408736
CGATTTTTGTGATGCTCGTC	0.000124101	0.000180578	0.000334225	0.000462924	1.19459	0.558037	2.8907	0.28623	1.82031	0.506684	1.88823	0.0995344	0.55325	0.319052	3.49768	0.785558	2.19172	0.619114	3.48399	0.897153	3.7602	0.683642	2.99947	1.36918	3.24053	0.0738583	2.74068	2.24674	1.05445	1.83901	-0.38318	14.0498	0.0593754
TGGTCATGAGATTATCAAAA	2.86024e-09	5.64248e-09	1.08251e-05	1.67104e-05	4.42776	2.90915	5.90182	2.62508	5.77761	2.81841	6.84013	2.95448	5.96554	3.26039	5.46632	3.14604	5.49247	2.80903	6.05437	3.11357	5.90788	2.93667	6.45037	2.56506	5.85281	2.80803	5.40985	2.97326	0.542296	5.45296	1.74039	32.9552	0.000109648
AAACAGGAATCGAATGCAAC	1.20615e-11	3.27496e-11	1.08251e-05	1.67104e-05	4.09992	1.96522	6.75986	2.12736	6.43554	1.72312	6.73661	1.71488	7.46666	2.15306	6.67575	1.40695	5.79487	2.00615	7.1296	1.9732	6.86277	2.11621	6.94555	2.00833	6.82062	1.39129	5.94039	4.83657	0.649749	7.34503	2.61113	45.255	0.000109648
TCGAGCGGCCGCCAGTGTGA	7.0872e-13	2.6338e-12	1.08251e-05	1.67104e-05	5.41904	2.98488	7.87189	3.21072	7.9918	2.63127	8.04333	2.98963	7.76723	3.12359	8.31243	2.96558	7.89405	2.94821	7.6228	3.07565	7.81774	2.88491	8.01114	2.98034	7.70377	2.81687	7.39118	4.89555	0.422907	11.7248	4.1013	63.107	0.000109648
ACCATGCATCATCAGGAGTA	1.70368e-12	5.86879e-12	1.08251e-05	1.67104e-05	6.44889	4.00804	8.44732	3.96049	8.70313	3.89944	8.24421	3.98879	8.45429	4.25653	8.55758	3.98564	8.49662	3.91978	8.64997	4.27895	8.36357	3.85383	8.41003	4.04042	8.31486	4.0153	8.20136	4.417	0.382384	11.5657	4.2496	65.4523	0.000109648
AGCGCACGAGGGAGCTTCCA	1.09107e-05	1.67947e-05	1.67451e-05	2.54774e-05	3.23044	2.78766	4.10186	2.68018	4.33933	2.95808	3.68989	2.90854	4.05798	2.86195	4.47833	2.48199	4.28576	2.80441	3.99486	2.73733	4.1961	2.84257	3.41219	2.80226	4.39684	2.65753	3.61929	1.29831	0.509878	2.41325	0.423218	17.5357	0.00157819
CTATTACGCCAGCTGGCGAA	2.55788e-12	8.34584e-12	1.08251e-05	1.67104e-05	3.68003	1.40319	5.95167	1.09002	5.78545	0.911255	6.16084	1.26094	5.59279	1.53811	6.50415	1.09917	5.60133	1.5347	6.16122	1.41195	6.36268	1.52952	5.82791	1.98307	5.91106	1.39033	5.39965	4.54845	0.567514	7.89906	3.30771	43.5801	0.000109648
ACACTATTCTCAGAATGACT	1.04066e-12	3.65058e-12	1.08251e-05	1.67104e-05	5.79296	3.46115	8.42183	3.68671	8.46329	3.35567	8.27433	3.28993	8.72477	3.74426	8.77543	3.84174	8.39259	3.27547	8.37453	3.28733	8.23234	3.31206	8.62072	3.53517	8.36863	3.39886	7.67217	4.94216	0.472835	10.5467	3.68853	59.0519	0.000109648
GCTCTCTACTAGAGTCACAC	3.55563e-09	7.03298e-09	1.08251e-05	1.67104e-05	1.77394	0.369668	4.71526	0.432806	5.15878	0.0143191	4.93584	0.379416	2.82127	0.509081	4.64049	0.293988	4.75307	0.340732	4.62244	0.545594	4.47628	0.317264	4.92754	-0.355733	4.97483	0.52011	4.01561	4.34511	0.641235	6.61454	1.54741	48.2565	0.000109648
CGCAGCGGTCGGGCTGAACG	0.206607	0.22188	0.185083	0.198485	-8.41708	-9.22734	-7.10812	-11.3465	-6.32478	-8.0614	-7.04484	-11.8441	-7.07652	-11.6783	-7.45578	-10.3462	-6.96443	-11.5614	-7.12621	-7.71078	-7.14238	-8.51211	-7.69802	-7.90303	-7.04386	-8.41639	-7.26877	2.43241	3.89269	0.516524	-2.77748	7.64878	0.274571
CATTCTGAGAATAGTGTATG	2.37762e-10	5.25685e-10	1.08251e-05	1.67104e-05	4.55114	3.1678	5.77439	2.97885	5.5524	3.28419	5.92306	3.09005	5.84692	3.51397	5.69808	3.14538	5.654	3.27155	5.77621	3.20067	6.19137	3.12822	5.71478	3.1584	5.87685	2.7952	5.43059	2.60949	0.418293	6.20813	2.31992	41.6172	0.000109648
GCAGAATTCCAGCACACTGG	5.33448e-09	1.01538e-08	1.08251e-05	1.67104e-05	3.82856	2.54743	5.20548	2.53501	4.90625	2.34066	4.64886	2.08259	5.72776	2.81444	4.66561	2.58834	5.55037	2.66587	5.51546	2.71572	5.3819	2.43586	5.26992	2.61063	4.90551	2.24633	5.09394	2.66899	0.545662	4.85083	1.72461	24.9777	0.000109648
CGATTAAGTTGGGTAACGCC	3.26467e-10	7.24922e-10	1.08251e-05	1.67104e-05	2.56661	0.507496	4.18311	0.716203	3.73753	0.501113	4.47495	0.845534	4.54923	0.40907	4.1177	0.416193	3.38251	0.144536	5.22497	1.41068	4.06333	0.531253	4.00385	0.32611	4.43707	0.356782	3.81559	3.62301	0.642255	5.57859	1.74202	28.7848	0.000109648
GGCTTTACACTTTATGCTTC	0.287964	0.309279	0.382113	0.403171	-6.42723	-6.23037	-7.06604	-6.87279	-6.80106	-5.36932	-6.71337	-6.3766	-6.5025	-6.6301	-7.31029	-5.81305	-7.041	-6.28727	-7.53517	-6.27642	-7.74991	-5.99143	-7.01547	-5.87745	-7.1412	-7.05861	-7.01237	-0.909594	2.73258	-0.242543	-7.91621	2.40249	0.373438
GTTGGGAAGGGCGATCGGTG	0.525675	0.552641	0.57875	0.602319	-4.89901	-4.91928	-4.83007	-6.26339	-6.00185	-4.75028	-4.87643	-4.74602	-2.61825	-4.95875	-7.2279	-4.23046	-7.08486	-4.92174	-4.29884	-5.68131	-7.06518	-5.17475	-4.87614	-4.65375	-3.24315	-4.70993	-4.76003	0.105541	2.20721	0.0340622	-7.68705	4.22525	0.48125
CGAAAGGGGGATGTGCTGCA	6.08667e-13	2.65703e-12	1.08251e-05	1.67104e-05	4.83031	2.41442	7.06982	2.35539	7.0883	1.84617	6.90561	2.71365	6.86137	2.94074	7.12198	2.33414	7.50808	2.32251	6.83575	2.92354	7.59201	2.33542	7.06322	2.47428	7.1959	2.19512	6.38273	4.62768	0.592621	7.91281	3.07869	47.4197	0.000109648
TACATAAACAGTAATACAAG	5.46211e-13	2.12449e-12	1.08251e-05	1.67104e-05	5.41888	2.97246	7.67758	2.92764	7.77905	2.90342	7.60967	3.22575	7.40273	3.2057	7.73835	3.0412	7.82666	2.8522	7.64724	3.01492	7.59134	2.91522	8.09548	2.93759	7.68168	2.66267	7.36196	4.68826	0.40415	11.6102	3.96073	63.3306	0.000109648
GTGAGTAACCATGCATCATC	1.99832e-11	5.16807e-11	1.08251e-05	1.67104e-05	4.35937	2.61587	6.02302	2.98757	6.07335	2.37522	6.17722	2.45725	5.65633	2.7394	5.82056	2.59673	5.90625	2.6471	5.85174	2.8638	6.59638	2.23535	6.38541	2.67191	6.00494	2.3337	5.91856	3.4405	0.493564	6.97673	2.67833	32.4687	0.000109648
TGGTATCTTTATAGTCCTGT	0.472261	0.497029	0.565373	0.587585	-6.14109	-6.14109	-6.14034	-6.17667	-6.51405	-5.41872	-7.58971	-6.57633	-7.16855	-6.05412	-5.19074	-5.89318	-6.59422	-6.88759	-5.11523	-6.08995	-6.89488	-5.96094	-6.80566	-6.23903	-4.65785	-6.16405	-7.41062	-0.0473351	2.2917	-0.00962785	-9.72434	2.97316	0.4961
CTCCCGTGAACTTTACCCGG	0.0883017	0.0986502	0.00279203	0.00361923	-3.06592	-3.57249	-1.60818	-4.19772	-1.907	-3.46915	-0.818197	-3.61499	-2.15549	-3.80681	-0.8329	-2.94574	-6.29311	-3.35149	-1.31554	-3.80999	-2.27362	-3.48516	-0.905556	-3.19522	-1.80053	-3.91026	-1.81706	1.95743	1.06333	1.55105	-4.50141	11.7942	0.107645
TCTGCAGATATCCATCACAC	0.0145128	0.0182767	0.023874	0.0289426	0.297532	0.0254891	1.10788	-0.357426	0.648506	-0.25568	-0.0251612	-0.53358	1.1206	0.241682	0.267957	0.12635	2.05858	-0.0522659	2.59747	-0.382663	2.501	0.397423	2.06791	0.156996	-0.562144	0.476777	0.925287	1.1454	1.15539	0.857383	-0.983305	8.52762	0.182813
ACCGGATAAGGCGCAGCGGT	0.0883907	0.098601	0.0588893	0.0670159	-8.87	-10.0547	-7.02768	-8.38267	-6.25265	-10.3573	-6.86598	-11.6838	-7.26991	-9.23482	-7.27235	-10.531	-6.4729	-11.6824	-7.2804	-11.3758	-6.68335	-9.14688	-7.48793	-9.01364	-7.04129	-11.6834	-7.1694	3.30538	3.88552	0.680649	-2.30089	6.19909	0.201563
GATTTTTGTGATGCTCGTCA	4.43391e-13	1.81212e-12	1.08251e-05	1.67104e-05	4.91775	2.73276	6.92869	2.4158	6.97646	2.77451	6.82211	2.38997	6.96551	2.64423	6.64982	2.90014	6.41669	2.59939	7.00306	3.07702	7.17871	2.63006	7.00143	3.03246	6.85356	2.77507	7.06383	4.173	0.443088	9.34127	3.63789	46.3198	0.000109648
TTTGACGAGGGGAAATTAAT	4.74581e-12	1.4175e-11	1.08251e-05	1.67104e-05	4.75695	2.74884	7.15643	2.72926	7.5496	2.61553	7.40158	2.56412	6.53488	2.73899	7.52723	2.99905	6.88361	2.38227	6.82553	2.82381	7.02924	2.82888	7.20808	2.97363	7.20839	2.66837	6.92881	4.37273	0.4801	8.98677	3.36931	49.7071	0.000109648
TTGGGAAGGGCGATCGGTGC	0.369559	0.393597	0.474015	0.497694	-6.17521	-6.08893	-6.50113	-6.26594	-3.97007	-5.62611	-7.44135	-6.32706	-6.71176	-6.28681	-7.28482	-6.64868	-6.58296	-6.19212	-7.73808	-5.77128	-5.037	-5.94259	-7.37289	-6.22482	-6.88773	-5.51231	-7.57973	-0.397855	2.70826	-0.112607	-9.11039	3.74824	0.438378
TGTATTGATGTTGGACGAGT	6.94291e-10	1.47038e-09	1.08251e-05	1.67104e-05	1.81968	-0.253186	3.77637	-0.2035	3.4726	0.332087	3.82024	-1.8042	5.33391	0.481567	4.43031	-1.52395	3.66031	-0.0896516	4.90456	-0.35704	3.05053	-0.773847	3.48314	-0.449939	3.16897	0.0688825	3.89172	4.23709	1.16215	3.7535	1.44584	20.4604	0.000109648
TACTCACCACTGCGATCCCC	1.72997e-09	3.46087e-09	1.08251e-05	1.67104e-05	3.09084	1.54608	4.47963	1.13791	4.12496	1.52167	4.51367	1.73123	4.58603	1.59432	4.48703	1.7647	4.20256	1.58872	4.74121	1.62204	5.3332	1.49581	4.09945	1.35145	4.51422	1.26379	4.21938	2.95661	0.511574	5.79426	1.89767	27.834	0.000109648
CTGCTGAAGCCAGTTACCTT	7.46884e-14	5.06431e-13	1.08251e-05	1.67104e-05	5.82061	3.29047	8.21778	3.52968	8.21223	2.92804	8.28652	3.32003	8.34414	3.37883	8.29661	3.17739	8.29946	3.26792	8.29064	3.48444	8.0904	3.31193	8.14616	3.24616	8.27601	2.89402	7.76097	4.94594	0.413344	11.9104	4.62168	53.6146	0.000109648
AGCAGAGCGAGGTATGTAGG	1.1575e-11	3.12911e-11	1.08251e-05	1.67104e-05	3.52634	1.58257	5.88939	1.54273	5.52833	1.62014	5.91199	1.39142	5.43166	1.65316	6.42957	0.639781	6.01231	1.90292	5.90443	1.52691	6.15115	1.73075	5.77629	1.55584	6.1594	1.57524	5.03004	4.32795	0.599006	7.19169	2.652	45.9626	0.000109648
GATAACGGAGACCGGCACAC	0.0855902	0.096039	0.0791591	0.0879115	-8.97909	-10.2978	-7.15918	-10.3582	-6.4023	-10.9548	-7.0461	-11.255	-6.71089	-11.7325	-7.61681	-9.65679	-6.5581	-12.1469	-7.62832	-9.21854	-7.46826	-9.29097	-7.50637	-8.05026	-7.09434	-11.4686	-7.22021	3.20075	4.0983	0.694061	-1.63447	7.06715	0.198438
CGCACGAGGGAGCTTCCAGG	3.54562e-08	6.35689e-08	1.08251e-05	1.67104e-05	2.86311	1.71728	3.93142	1.60636	4.18509	1.56418	3.92562	1.90601	3.55756	1.99485	4.57695	1.58732	3.68137	1.52899	4.25755	2.08453	3.69717	1.99068	3.39553	1.58934	4.26717	1.47044	3.7082	2.18918	0.535653	4.08604	1.23314	22.5415	0.000109648
TTCGTGCACACAGCCCAGCT	0.0686596	0.0775102	0.027669	0.0326346	-5.60766	-6.13647	-3.40317	-5.98882	-3.22202	-5.50565	-2.20037	-5.73262	-1.86219	-6.00142	-4.84268	-6.82714	-2.87158	-7.67036	-4.36222	-5.79909	-2.35283	-6.91544	-3.46454	-6.11555	-7.48783	-6.01029	-7.14267	2.8308	2.10158	1.0918	-3.59967	10.0762	0.167188
CACCGATATGGCCAGTGTGC	0.00464123	0.00581336	0.00374717	0.00462708	-3.21996	-3.66269	-2.29516	-3.90829	-2.53606	-3.22152	-2.93598	-3.82617	-0.780709	-3.46009	-2.42626	-3.87757	-2.34359	-3.83207	-2.53776	-3.73077	-2.46081	-3.55443	-1.97723	-3.28407	-1.87889	-3.75995	-2.39909	1.38654	0.903003	1.41816	-0.649897	10.7168	0.0717632
CAGAAACAACTCTGGCGCAT	4.87554e-07	8.34982e-07	1.08251e-05	1.67104e-05	3.93308	1.0736	7.05446	1.29529	7.241	1.54002	10.6591	1.70508	10.3951	1.03165	5.87771	0.839443	8.22982	1.10195	6.74179	0.970469	6.59325	1.07983	7.4555	0.710491	6.50519	0.560585	5.96792	5.94868	1.2725	5.00596	1.14063	37.8112	0.000109648
AAATGCTTGATGGTCGGAAG	5.14089e-12	1.55225e-11	1.08251e-05	1.67104e-05	5.1497	2.78674	7.45594	2.75156	7.00346	2.49118	7.39867	2.86583	7.63708	2.86197	7.6548	2.61812	7.1392	2.78309	7.52812	3.01783	7.65615	2.78807	7.31948	2.96291	7.71397	2.38523	6.93354	4.65443	0.45634	10.0041	3.79449	48.8808	0.000109648
GTAGGTCGTTCGCTCCAAGC	0.315443	0.335504	0.247076	0.266002	-4.14746	-4.36383	-3.64109	-4.71667	-3.9731	-3.73933	-4.57886	-4.45501	-4.29141	-4.03144	-3.5436	-4.13703	-2.75985	-4.53795	-5.07185	-3.99508	-2.69445	-4.54037	-3.99578	-4.41238	-2.80268	-5.12357	-3.31629	0.72795	1.2396	0.468658	-3.7013	5.32759	0.30625
TCCATAGGATGGCAAGATCC	1.65103e-05	2.53868e-05	3.72112e-05	5.44835e-05	2.32791	1.9073	3.76391	1.90896	2.38778	1.9589	4.51502	1.79773	4.31375	2.057	4.35409	1.88302	3.36473	1.77787	3.5088	1.64861	3.47206	2.11777	3.44112	1.65439	4.24127	2.02347	3.55084	1.85113	0.66076	2.67864	0.261271	18.6805	0.00780353
AATACGCGATCGCTGTTAAA	1.57719e-11	4.00086e-11	1.08251e-05	1.67104e-05	4.47973	2.11585	7.16343	2.27995	6.86784	1.78033	6.92458	2.03264	7.49847	2.30865	7.36274	1.89045	7.49516	2.21136	7.19868	2.15763	7.59885	2.02113	7.04218	2.14974	6.81473	2.02459	6.3841	5.03642	0.503309	10.1856	3.58404	50.7834	0.000109648
GGCGATAAGTCGTGTCTTAC	0.274235	0.302473	0.276556	0.302791	-1.31042	-1.14694	-1.76801	-1.06405	-1.93096	-0.416745	-0.751126	-0.765948	-1.41708	-1.81942	-2.13613	-1.50548	-4.20277	-0.271147	0.218339	-1.51329	-1.88726	-1.26822	0.690602	-1.0106	-2.59629	-1.33181	-3.23239	-0.667299	1.50744	-0.341698	-5.56196	4.33224	0.340094
TTACCAGTGGCTGCTGCCAG	0.000131253	0.000180409	0.000152735	0.000209545	-2.51852	-2.99198	-1.44537	-3.21995	-1.62269	-2.85232	-1.6858	-2.9425	-1.26277	-3.1224	-1.74661	-2.8022	-0.995928	-2.77953	-0.804861	-2.9299	-1.31217	-2.9006	-1.71725	-3.13899	-1.51139	-3.34333	-1.76077	1.55785	0.667872	2.20169	0.190349	13.7002	0.0140643
TCGGAACAGGAGAGCGCACG	0.105432	0.116505	0.0102051	0.0126174	-3.94999	-4.38319	-2.38674	-4.64407	-2.23755	-3.80833	-1.8399	-4.53063	-2.93976	-4.58089	-4.01863	-4.05154	-7.19442	-4.387	-2.11971	-4.22252	-1.79471	-4.35785	-2.63531	-4.18629	-2.00741	-5.06561	-2.30533	1.96594	1.13041	1.39955	-5.85653	10.9821	0.139063
CTACGGGGTCTGACGCTCAG	3.2069e-07	5.50746e-07	1.09097e-05	1.68341e-05	3.15638	2.46858	4.84835	2.288	5.15478	2.43564	5.13584	2.58374	5.3121	2.56433	4.37374	2.26472	4.44427	2.50864	5.09876	2.48183	4.64295	2.50931	4.83167	2.67288	4.79889	2.15648	3.53254	2.37442	0.547142	4.10543	0.894648	23.3393	0.000109648
TTACATAAACAGTAATACAA	9.36119e-13	3.33123e-12	1.08251e-05	1.67104e-05	5.26669	2.94487	7.6911	3.1548	7.66531	2.6792	7.93207	2.93727	8.3819	2.81038	7.76547	2.87604	7.79931	3.07907	7.58338	3.0472	7.65995	3.20684	7.52278	2.79477	7.50873	2.58565	7.06915	4.74258	0.479528	9.77528	3.58552	53.7816	0.000109648
ATCAAGCTTGGTACCGAGCT	7.45368e-07	1.2356e-06	1.20937e-05	1.8593e-05	2.17122	1.54086	3.91241	1.26332	4.09471	1.10525	3.48831	1.10308	2.4154	1.70703	3.22247	1.51283	4.63048	1.91641	3.68771	1.70054	4.44041	1.61647	4.02558	1.69339	4.38133	0.579509	3.74102	2.4207	0.795366	2.91812	0.694812	21.1741	0.000109648
GAGCCGTTATCGTCTGTTTG	1.41248e-06	2.30195e-06	1.11634e-05	1.72114e-05	-0.113011	-0.841183	1.40853	-1.2351	2.17125	-0.570676	1.97896	-0.649432	1.72517	-0.748662	0.419936	-0.666687	1.39489	-1.11614	1.31479	-0.924755	1.03491	-1.04135	1.43602	-0.986203	1.55641	-0.78819	0.437199	2.24842	0.674162	3.15519	0.735887	21.2282	0.000109648
AGTTACCGGATAAGGCGCAG	0.656264	0.678707	0.572544	0.595359	-4.2047	-4.26936	-3.87083	-5.27315	-4.08578	-4.38757	-2.87576	-4.02546	-2.55755	-4.19613	-3.92614	-4.17157	-2.98137	-4.31298	-6.67937	-4.13565	-7.76775	-4.28719	-4.84393	-3.90286	-1.77303	-4.58998	-4.9692	0.439548	1.89236	0.170991	-7.46044	5.37896	0.407176
TGTTATGAGCCATATTCAAC	6.38055e-14	4.59505e-13	1.08251e-05	1.67104e-05	4.86896	2.44583	7.20933	2.08432	7.13842	2.40467	7.45411	2.3327	7.11345	2.48093	7.26962	2.4462	7.52251	2.59587	7.18532	2.58715	7.38124	2.63455	6.98341	2.39041	7.08229	1.87417	6.81031	4.8024	0.441685	10.8607	4.09592	53.4705	0.000109648
GATCCTTTGATCTTTTCTAC	2.44196e-07	4.1942e-07	1.08251e-05	1.67104e-05	0.371169	-1.25032	2.33518	-1.37415	1.10295	-1.38096	1.91732	-1.21153	3.77775	-0.261491	2.41104	-1.20772	3.75071	-1.13647	2.369	-1.41447	2.56797	-1.86577	1.19539	-1.23584	2.62255	-0.639205	1.79692	3.52165	1.06731	3.34264	1.00935	23.0487	0.000109648
CGGCACACTGGCCATATCGG	0.0226126	0.0270126	0.022861	0.0268293	-2.28337	-2.5564	-1.2263	-2.8433	-1.94752	-2.56036	-0.932129	-2.3563	-1.82358	-2.70688	-3.14262	-2.19384	-0.402426	-2.51917	-0.885406	-2.64573	-0.601125	-2.70544	-0.758037	-2.63794	-2.26549	-2.39457	-1.37427	1.29659	0.879623	1.1487	-1.60611	10.0866	0.146646
GGAGGTTTCTCTGTTAATCC	2.63671e-14	1.71401e-13	1.08251e-05	1.67104e-05	4.54379	2.07691	6.97958	1.88188	6.90454	1.82605	6.4635	2.17332	7.20066	2.46465	7.02428	2.2317	7.09029	2.18147	6.74552	2.25909	7.13925	1.86156	7.19119	1.97165	6.82935	1.70432	6.83431	4.89951	0.47948	10.2669	4.19857	54.3649	0.000109648
TTACCCGGTGGTGCATATCG	0.00514445	0.00654501	0.00637361	0.00790905	-3.13346	-3.53656	-1.50687	-3.4395	0.321934	-3.00925	-0.973353	-3.89219	-2.11314	-3.52179	-1.04376	-3.23034	-3.30642	-3.44964	-2.31424	-3.78293	-3.46162	-3.80429	-0.693185	-3.37624	-1.25789	-3.90466	-1.83599	1.98294	1.31198	1.35299	-0.93403	9.45419	0.103125
AGTCTCCCGTGAACTTTACC	8.64264e-05	0.000125424	2.99381e-05	4.42552e-05	-0.663601	-1.34109	0.780374	-1.64203	-0.0773046	-0.760737	1.061	-1.4226	-0.00744227	-1.29432	2.29107	-1.45337	-0.360138	-1.06646	1.64587	-1.27058	1.28512	-1.2959	1.17767	-1.38612	0.486685	-1.48892	0.0449051	2.05356	0.927103	2.09817	0.231458	14.1112	0.00781572
ATGAGATGGTCAGACTAAAC	6.3688e-11	1.47554e-10	1.08251e-05	1.67104e-05	4.62736	2.53427	6.93405	2.24706	6.51467	1.97467	7.47152	2.78907	7.29786	2.72605	7.06622	2.25918	6.69456	2.54648	6.352	2.6661	7.09194	2.68565	7.34429	2.42937	6.81613	2.44474	6.02976	4.40356	0.604759	7.17767	2.60646	38.9694	0.000109648
CTCTTGCCCGGCGTCAATAC	1.68385e-11	4.52525e-11	1.08251e-05	1.67104e-05	3.55776	1.36869	5.87993	1.69318	6.27248	1.34982	5.33984	1.23527	5.51516	1.59827	5.5015	1.22891	6.13245	1.31329	5.96301	1.33289	6.11726	1.28143	5.96366	1.58048	5.99537	1.11421	5.45916	4.46195	0.49852	8.90981	3.3793	60.3047	0.000109648
CGCTGGCAGTGTTCCTGCGC	4.14068e-05	6.18858e-05	4.54146e-05	6.58014e-05	-1.7885	-2.38012	0.282322	-2.07185	0.119579	-2.72543	0.579003	-2.90855	-0.143634	-2.65603	0.331234	-2.14126	-0.423897	-2.52868	-1.67344	-2.19258	2.02915	-2.41439	0.873293	-2.55496	1.72272	-1.88939	-0.398178	2.64415	1.10784	2.22356	0.224959	15.8744	0.00937768
AAACGGCTTTTTCAAAAATA	1.04898e-13	4.68408e-13	1.08251e-05	1.67104e-05	5.94349	3.70984	8.29537	3.95828	8.34116	3.45063	8.51769	3.52925	8.37018	3.93924	8.44444	3.56608	8.27468	3.56873	7.6592	3.89772	8.28298	3.75957	8.48158	3.77029	8.14127	3.36765	8.13134	4.59828	0.450815	10.2721	3.98101	59.7114	0.000109648
GAGTGATATTATTGACACGC	6.83723e-09	1.32892e-08	1.08251e-05	1.67104e-05	1.8706	0.324089	4.65431	0.348864	5.47786	0.613679	5.29751	0.765458	2.6648	0.52166	3.90313	0.365344	4.89279	-0.0744248	4.47076	-0.225189	4.52643	0.425558	5.31933	-0.330675	4.46498	-0.351026	4.55242	4.48859	0.872858	4.94198	1.3476	32.7348	0.000109648
CCCCGGGAAAACAGCATTCC	0.00106706	0.00144149	0.00097189	0.00129101	-0.743014	-1.37919	0.160023	-0.70538	-0.519168	-0.614693	0.327608	-2.01563	1.32655	-1.39871	-1.20773	-1.07422	-0.542639	-1.53994	0.0280367	-1.44778	1.77894	-1.68942	1.01146	-0.98502	-0.050137	-2.19873	0.149185	1.54465	1.12228	1.33245	-0.478387	10.1704	0.0702031
GATAACCTTATTTTTGACGA	3.57933e-05	5.34323e-05	7.89047e-05	0.000112474	2.25686	1.81037	3.3588	1.6985	2.14555	1.58487	3.444	1.934	3.80765	2.22863	4.22993	1.30059	2.90077	1.85931	2.93726	1.83831	3.48572	1.85695	3.18957	1.99267	3.9889	1.59027	3.17418	1.5634	0.677152	2.2259	0.174304	11.9952	0.0140643
CAGCGGTCGGGCTGAACGGG	0.366697	0.385488	0.276097	0.294827	-7.06913	-7.53073	-5.93655	-6.0097	-5.82692	-10.2515	-3.84511	-6.88525	-6.4795	-9.16065	-6.73532	-7.39298	-2.7596	-6.25127	-5.1302	-8.10325	-7.44358	-8.25326	-7.57461	-7.39668	-7.37848	-7.52826	-7.10431	1.64847	3.39783	0.368121	-2.65498	5.5617	0.297972
TGCTGCAAGGCGATTAAGTT	0.575391	0.601478	0.781761	0.799211	-0.458763	-0.41148	-0.546547	-2.13723	0.457288	-1.23972	1.69836	-0.145578	-0.982337	-0.0410796	-0.580198	-0.354118	-1.9655	-1.01242	1.80384	-0.64726	-1.71515	0.043622	-0.69498	-0.350352	0.0836706	-0.38615	-1.27343	0.128753	1.53309	0.0810211	-3.60074	4.39569	0.464899
AAAAGCCGTTTCTGTAATGA	1.58176e-12	5.43477e-12	1.08251e-05	1.67104e-05	5.9084	3.41099	8.20831	3.36414	8.30793	3.17621	8.68317	3.52923	8.07094	3.55547	8.69363	3.48	8.01554	3.30056	8.02961	3.57516	8.32985	3.42769	7.99953	3.29515	8.11163	3.18899	7.87658	4.79956	0.433004	11.2208	4.09022	56.9793	0.000109648
GCGCACGAGGGAGCTTCCAG	1.97085e-05	3.0143e-05	9.87789e-05	0.000141164	1.73003	1.32976	3.36576	0.720219	3.20975	0.977655	2.70264	1.55692	2.84175	1.16642	3.75985	1.52981	1.63779	1.47362	3.73294	1.07031	4.31387	1.50237	3.64845	1.30772	3.02431	1.27862	3.48926	2.06563	0.778584	2.47372	0.0470225	16.5698	0.023402
GCGACGGATGGTGATCCCCC	1.15245e-05	1.73021e-05	6.52888e-05	9.25819e-05	-3.25214	-4.20318	-1.69602	-4.78605	-1.84322	-3.75607	-0.967116	-4.3153	-1.66014	-4.59798	-1.31509	-3.48565	-2.03224	-4.44341	-1.95507	-4.749	-2.7149	-3.59518	-1.99384	-4.1699	-1.70642	-3.8959	-1.0948	2.46929	0.960635	2.49096	0.26675	14.7575	0.0124825
ACTCTTTTTCCGAAGGTAAC	2.72254e-12	9.24575e-12	1.08251e-05	1.67104e-05	4.50212	2.46793	6.93059	2.31817	6.81348	2.25298	6.88028	2.39443	7.1634	2.47277	6.86658	2.36116	7.01091	2.58446	7.20861	2.59393	7.04809	2.62751	6.78469	2.69171	6.90449	1.95685	6.05951	4.48138	0.460798	9.66017	3.17246	60.1347	0.000109648
AAATCAGATAAACGTGTTTG	1.31627e-11	3.6282e-11	1.08251e-05	1.67104e-05	5.13085	2.94508	7.64524	2.80337	7.64591	3.0084	7.82999	3.1699	7.87564	2.8428	7.75219	2.8769	7.96741	2.65434	7.42169	3.23843	7.50956	2.90907	7.56609	2.90369	7.453	3.08941	6.63607	4.66663	0.461887	9.90322	2.98085	60.3454	0.000109648
TGAAAATATTGTTGATGCGC	4.52283e-11	1.12212e-10	1.08251e-05	1.67104e-05	3.23904	0.765562	6.03362	0.519041	6.12613	-0.19382	6.46844	0.81153	6.00734	1.5274	5.70188	1.00937	6.78032	0.852277	6.36728	0.955825	5.04606	0.791794	4.89515	0.411196	6.22829	0.324788	4.96909	5.24999	0.900439	5.74507	2.35844	35.0297	0.000109648
GATTAAGTTGGGTAACGCCA	9.12729e-10	1.93132e-09	1.08251e-05	1.67104e-05	3.15582	1.30436	5.5608	1.10843	5.53991	1.3412	5.55984	1.37601	4.70364	1.31906	5.59421	1.31485	5.92968	1.11609	4.80457	1.38252	6.2663	1.0283	5.53751	1.42917	5.94281	1.37839	5.09382	4.23181	0.592032	6.93937	2.42066	40.6133	0.000109648
CTACAGAGTTCTTGAAGTGG	7.09975e-10	1.52656e-09	1.08251e-05	1.67104e-05	5.01241	3.565	6.51326	3.39324	6.83689	3.45709	6.56893	3.4764	6.45168	3.82896	6.03377	3.52189	6.46943	3.56078	6.50084	3.66553	7.20401	3.65913	6.72188	3.7285	6.32405	3.14174	5.98678	2.95675	0.479217	6.13216	2.09416	36.5485	0.000109648
CAAACAACAGATAAAACGAA	0.185962	0.206056	0.345236	0.365105	-5.92597	-5.74193	-6.70659	-6.68235	-6.0733	-4.53499	-7.06163	-6.09026	-6.88147	-5.61394	-7.2817	-4.96671	-6.63515	-5.6735	-5.2191	-5.92052	-7.50858	-5.55959	-7.76479	-5.8242	-6.48515	-6.35838	-6.75897	-0.955725	2.39473	-0.353344	-8.80236	2.25513	0.338534
CGCGGCCTTTTTACGGTTCC	0.470331	0.496917	0.532784	0.556955	0.858662	0.771762	0.990933	0.689817	1.71066	0.639619	1.85956	0.793745	1.02411	1.05358	0.508234	0.710438	0.24315	0.814656	0.692392	0.521484	1.18138	1.44662	1.07565	1.2629	1.08006	-0.0329641	0.551949	0.171554	0.768586	0.207454	-2.54259	4.03089	0.405616
CTATCGTCTTGAGTCCAACC	0.531036	0.554134	0.346199	0.369266	-4.85803	-5.03687	-3.99993	-5.43327	-4.00271	-4.99366	-2.69672	-4.7205	-6.97084	-5.20997	-4.15618	-4.41385	-6.58122	-5.16881	-2.31304	-4.6251	-3.16332	-5.99913	-3.40002	-4.96437	-7.41341	-5.08088	-5.07575	1.05091	1.87954	0.328328	-6.59125	6.42597	0.357254
CTGTCCGCCTTTCTCCCTTC	1.25667e-11	3.2974e-11	1.08251e-05	1.67104e-05	3.67787	1.53074	6.09734	1.8175	5.71484	1.34502	5.29447	1.67839	6.23195	1.41281	5.86896	1.35651	6.17224	1.52959	6.23471	1.6358	5.91096	1.68755	6.65836	1.34939	6.44165	1.17344	5.96887	4.5523	0.515006	8.63077	3.13797	55.4249	0.000109648
CTTACATAAACAGTAATACA	1.39078e-13	8.14883e-13	1.08251e-05	1.67104e-05	5.07097	2.70776	7.08288	2.42568	6.91184	2.33665	7.03842	2.97661	7.01594	2.81832	7.1263	2.48779	7.36715	2.66077	7.23835	2.96366	7.04298	2.31929	7.27013	2.78307	6.91637	2.87227	6.74314	4.40288	0.473134	9.48157	3.83242	46.2045	0.000109648
TTGTTTCTGAAACATGGCAA	0.0101182	0.0127883	0.0161806	0.0196287	1.86687	1.61527	2.2606	1.16981	1.90908	1.12622	2.72336	1.52774	2.07594	1.71919	1.74981	2.18689	3.03079	1.7152	3.15316	1.57775	1.87003	1.62713	2.63092	2.01208	2.0746	1.24757	1.96971	0.683262	0.725059	0.902079	-0.823025	8.77233	0.159126
TTTCTCCTTCATTACAGAAA	2.37474e-14	1.70667e-13	1.08251e-05	1.67104e-05	5.92049	3.43011	8.12241	3.34235	8.19465	3.27884	8.09748	3.48638	8.27056	3.43993	8.29853	3.49309	8.15103	3.52244	8.16918	3.66615	7.86935	3.49619	8.05539	3.29331	8.05241	3.09585	7.91617	4.68541	0.377784	12.4017	4.69964	81.4098	0.000109648
ACACTGGCGGCCGTTACTAG	2.17322e-12	6.8055e-12	1.08251e-05	1.67104e-05	4.73557	2.12041	7.1554	2.1569	7.58214	1.64972	6.9735	2.09962	7.58563	2.2199	7.47302	2.14551	7.52186	2.11204	6.63269	2.47975	7.17459	2.22388	6.68547	1.90776	6.91885	1.75609	6.60331	5.07135	0.572412	8.79346	3.38922	45.6094	0.000109648
CAGCAGACGTGCACTGGCCA	0.274343	0.300852	0.485313	0.512315	1.56735	1.53656	1.78639	0.887204	2.74944	1.53033	2.85064	1.57767	0.816923	1.84189	1.25156	1.13619	1.02003	1.5583	2.47145	1.46915	1.87477	1.54872	2.62893	1.63996	1.40873	1.59113	1.24663	0.31484	0.88389	0.295534	-3.22037	6.46208	0.397816
TTATTGACACGCCGGGGCGA	1.14258e-05	1.68343e-05	3.11221e-05	4.4349e-05	-2.18128	-3.26568	-0.191076	-3.20046	-1.59701	-2.79756	-0.541581	-3.26568	-0.883446	-3.42101	1.53225	-2.37162	0.151713	-3.42125	-0.626743	-2.65772	1.08478	-3.71991	-0.875414	-3.56383	0.375089	-3.35909	0.103096	3.05146	1.13706	2.5545	0.519057	16.5378	0.00313304
TCTGCTAATCCTGTTACCAG	5.19109e-13	2.24948e-12	1.08251e-05	1.67104e-05	5.87589	3.2612	8.19854	3.1521	8.17566	3.10073	8.13635	3.2765	8.19618	3.49199	8.06303	3.25986	8.51391	3.31165	8.24891	3.53051	8.35928	3.17431	8.18408	3.28158	8.14158	3.03179	7.82351	4.9201	0.395726	12.3731	4.3646	68.4814	0.000109648
AACGGGAAACGTCTTGCTCG	1.44755e-11	3.80422e-11	1.08251e-05	1.67104e-05	4.25294	1.9884	6.99014	2.12875	6.85319	1.90759	7.20881	1.82146	7.25545	2.12423	6.97566	2.01718	7.25717	2.00193	6.20935	1.81306	7.37355	2.08691	6.81952	1.72491	6.87293	1.96334	6.331	4.9923	0.463196	10.5912	3.28204	60.5139	0.000109648
AAAACCACCGCTACCAGCGG	0.00821884	0.0105374	0.0136607	0.0170114	1.9219	1.70543	2.89079	1.89755	3.77833	1.30065	2.9894	1.41105	1.21236	1.6264	3.27215	1.62841	1.38479	1.61074	2.40873	1.90961	3.19448	1.90019	4.02233	1.86726	2.71537	1.37794	2.34176	1.19158	0.869685	1.11341	-1.42039	9.59695	0.165625
GGTATCTTTATAGTCCTGTC	0.533049	0.555693	0.298778	0.319555	-4.5765	-4.74452	-3.93738	-5.17235	-6.69246	-4.85505	-4.86967	-5.08372	-2.74644	-4.34099	-3.61518	-4.31335	-3.81125	-4.76406	-2.986	-4.45438	-4.10785	-5.2204	-3.95332	-4.73178	-7.30625	-4.71044	-3.65129	0.745662	1.62094	0.302696	-6.05385	6.10025	0.338534
ATCGACGCTCAAGTCAGAGG	2.07457e-14	1.64383e-13	1.08251e-05	1.67104e-05	4.415	2.11045	6.51742	2.11152	6.74542	1.77319	6.79512	2.08821	6.52066	2.19755	6.59915	1.75409	6.40824	2.16344	6.47869	2.22872	6.46518	2.41113	6.4593	2.09061	6.32115	1.87952	6.22168	4.43258	0.428076	10.399	4.17948	53.9353	0.000109648
CTTCTAGTGTAGCCGTAGTT	1.1548e-11	3.10492e-11	1.08251e-05	1.67104e-05	4.87195	2.55347	7.31827	2.92117	7.6617	2.57577	7.78197	2.34104	8.16601	2.43573	7.4347	2.41808	6.7927	2.772	7.02075	2.5874	7.41924	2.39804	7.06751	2.76734	7.11381	2.21279	6.78948	4.74192	0.555334	8.69655	2.86918	49.2564	0.000109648
AAATAGTTGCTCCACTGGGT	0.269917	0.291532	0.408109	0.428777	-6.48996	-6.25857	-7.17731	-6.01071	-6.83443	-5.59412	-7.74629	-7.0404	-7.0041	-6.81913	-7.77596	-6.15427	-6.30686	-6.5474	-7.12381	-6.50714	-7.89209	-5.97999	-7.07436	-5.94492	-6.94839	-6.35274	-7.00819	-0.89236	2.58038	-0.273781	-7.01002	2.23087	0.354688
AGATGTCTGGGAACCGGATC	0.0302025	0.0366599	0.061555	0.0710032	-1.21805	-1.46484	-0.319163	-1.3638	1.28708	-1.21655	-0.859833	-0.936976	-1.50445	-1.73912	-1.54408	-1.4768	-1.76153	-1.5858	-0.931037	-1.72419	1.26261	-1.13504	-0.0678339	-1.6674	0.839915	-1.61208	0.244021	1.08462	1.30937	0.746933	-1.39838	9.4961	0.207813
GGGCGTGGTCGGTATCGAGC	1.03389e-09	2.12904e-09	1.08251e-05	1.67104e-05	0.792692	-0.971471	3.22677	-1.25572	3.86694	-1.08249	3.44839	-0.535783	1.79532	-1.10989	2.7345	-1.01645	3.44398	-1.35295	2.56953	-1.15626	2.93705	-0.534325	3.38639	-0.761676	3.53022	-0.604403	3.19741	4.10587	0.724641	5.63857	1.86213	31.3219	0.000109648
AGAACCTGTTCAAATATGAG	0.0803528	0.0899537	0.0145168	0.0175108	-4.38847	-4.797	-3.05719	-5.47875	-6.8161	-4.72794	-2.1812	-4.69934	-2.69075	-5.0495	-2.97088	-4.58019	-1.78373	-4.96979	-3.43223	-4.7844	-3.59032	-4.80735	-3.97308	-4.29234	-2.90675	-4.71806	-3.12084	1.75237	1.27847	1.13277	-3.22393	8.83018	0.134375
AACTTTGACGGCAGCCAGAA	0.00035775	0.000504447	0.000177261	0.000251211	1.66885	1.2486	2.46084	0.772901	2.05551	1.31047	2.4746	0.861204	3.68447	1.3016	2.16718	1.30347	2.17019	0.967638	1.54074	1.66007	2.84703	1.37018	3.11064	1.61218	3.6926	0.511364	1.90926	1.34919	0.851402	1.4631	-0.0627299	10.3838	0.0296883
GGTAGCGCGAATAGCGGCGG	9.25762e-07	1.5475e-06	1.09097e-05	1.68377e-05	2.11344	1.28915	4.07323	1.26297	5.00905	1.02164	3.17383	1.46895	3.78932	1.21685	2.59261	1.59677	3.63387	1.5353	4.40789	1.27354	4.68178	1.13676	4.35924	1.26327	4.19926	1.0723	3.81271	2.75112	0.707083	3.81391	0.862027	22.6548	0.000109648
CATCTCGCTAATAGAAAGCC	5.15819e-10	1.09987e-09	1.08251e-05	1.67104e-05	2.33454	0.652375	4.76245	0.895699	4.40251	0.626137	4.8339	0.429178	4.64832	0.544828	5.07945	0.493043	3.58336	0.853413	5.19479	0.338846	4.78875	0.94482	4.75726	0.469156	5.18632	0.773478	4.13866	4.07733	0.571818	6.8937	2.13994	42.8074	0.000109648
GCGCGGATGCTATCACCTCC	2.47811e-09	4.9858e-09	1.08251e-05	1.67104e-05	1.51588	-0.0892564	4.23996	-0.415835	4.27258	-0.94126	4.164	0.271927	3.36721	0.163453	4.25564	-0.0608999	5.20064	0.178004	3.75812	-0.0737781	5.01177	-0.0654468	4.26487	-0.149627	4.51715	-0.858702	2.6483	4.36813	0.894613	4.96697	1.60655	33.4318	0.000109648
GGGCCGGGTGGATGCGCGTC	2.94322e-10	6.57811e-10	1.08251e-05	1.67104e-05	0.820976	-0.906278	3.31697	-0.638176	3.32914	-0.995031	4.00266	-0.788168	3.26014	-1.06004	3.23137	-0.896762	3.1894	-1.07847	3.32054	-0.917305	3.33098	-1.06473	3.5443	-0.747096	3.28988	-0.906029	2.19376	4.22233	0.474111	8.50088	2.20676	53.0198	0.000109648
GCCGACCTGTTTATTCTGGC	2.98275e-11	7.43486e-11	1.08251e-05	1.67104e-05	2.27567	-0.164567	4.49813	0.122812	4.80845	-0.208431	4.53261	0.227292	5.61641	0.0501543	4.82716	-0.395836	4.36565	-0.340606	4.03711	-0.401647	4.57265	0.0798098	4.27897	-0.354811	4.28642	-0.367765	3.90868	4.65149	0.622539	7.61319	2.69389	43.2317	0.000109648
ACTGGGGCGATGAAAAAGCC	0.459082	0.482215	0.522495	0.544904	-6.97917	-6.97361	-7.03477	-7.16641	-6.31853	-6.58901	-7.58555	-6.99661	-6.61857	-7.04599	-6.76284	-7.65232	-6.91987	-7.12259	-7.0777	-6.95867	-7.60966	-7.389	-7.24916	-6.45261	-6.68339	-6.60351	-7.31951	-0.00468717	2.56978	-0.000244461	-7.19864	4.29855	0.5
CGTTACCCGCCAGAATAAAC	7.1042e-09	1.35629e-08	1.08251e-05	1.67104e-05	2.78511	1.11449	4.56708	1.20205	4.7796	1.09837	4.55359	1.32405	4.50647	1.49815	5.81768	1.12987	5.28235	0.782952	4.40652	0.791086	4.22554	1.17243	4.58498	1.05488	4.49074	0.826254	3.77606	3.46656	0.615594	5.64464	1.73616	36.9859	0.000109648
TAGACTACTCCGCCCTGAAA	7.61374e-13	2.7017e-12	1.08251e-05	1.67104e-05	4.02794	1.76261	6.05714	1.50727	6.36282	1.6842	6.35955	1.8402	5.98821	1.92324	5.75633	1.76784	6.40864	1.91218	6.1218	1.69202	5.85379	2.19866	6.05974	1.68881	5.83412	1.39969	5.67409	4.29013	0.472267	8.93629	3.64295	46.6344	0.000109648
CGCCACGCTTATCGCCGCCG	3.67816e-08	6.62153e-08	1.08251e-05	1.67104e-05	2.27957	1.40508	3.48858	1.56041	3.24489	0.747238	3.5512	1.21409	3.94992	1.49416	2.74905	1.151	4.05557	1.50224	3.33482	1.39788	3.49048	1.44167	3.42779	1.76794	3.14542	1.1355	3.74425	2.13363	0.579924	3.62012	1.12144	28.4371	0.000109648
TTTATCAATCAACAGCGATT	8.95181e-13	3.25951e-12	1.08251e-05	1.67104e-05	6.14702	3.72756	8.6985	3.7386	8.76579	3.70744	8.76016	3.62202	8.65948	3.84135	8.90306	3.8238	8.94824	3.95925	8.43598	3.53854	8.79123	3.72027	8.54517	3.44983	8.72199	3.67531	8.14634	4.96733	0.407527	11.9921	4.33423	71.08	0.000109648
GTGGGTACAAACCCGTAGTC	1.77784e-12	6.03919e-12	1.08251e-05	1.67104e-05	4.17499	1.90299	6.20491	1.92176	6.18271	1.82585	6.14185	2.313	5.84483	2.14622	6.19519	1.87662	6.00308	1.75522	6.53898	2.11049	6.61181	1.7523	6.26435	1.65391	6.14953	1.76566	6.08224	4.2899	0.452166	9.40017	3.64591	51.3321	0.000109648
GGATAACGTCAGCCTGGATA	4.15353e-14	2.88009e-13	1.08251e-05	1.67104e-05	5.8469	3.24672	8.18524	3.2585	8.14711	3.2897	8.15201	3.14191	8.56928	3.33745	8.18585	3.3397	8.32594	3.12683	7.94851	3.433	8.17366	3.15919	8.21881	3.19018	8.05866	2.97085	8.013	4.94656	0.369078	13.549	4.85891	66.5988	0.000109648
CCCCAGTTCACATCCAGATC	0.461111	0.48365	0.230902	0.250953	-4.80075	-5.06842	-3.86084	-4.80392	-6.35374	-3.81922	-2.56663	-4.82589	-6.452	-6.25238	-2.95982	-5.38331	-4.11584	-5.20012	-3.53618	-4.96847	-3.41644	-4.81553	-3.34117	-5.34186	-6.83718	-5.17508	-3.55172	1.11337	1.87067	0.398791	-5.15263	6.27764	0.3125
GCGCTGGCAAAAGCGCCGCT	0.0390198	0.0465384	0.0344964	0.0406105	-1.6989	-1.45997	-2.24301	-1.35208	-1.52957	-2.25139	-3.89378	-1.47094	-3.26994	-1.26378	-2.08958	-1.86074	-2.53158	-1.5647	-2.26893	-1.27637	-1.87657	-1.47597	-2.32165	-1.28033	-2.10684	-1.50785	-1.93178	-0.784797	0.89286	-0.748076	-9.46599	1.36922	0.179407
TGGCCATATTTCTGCTTAAT	4.55711e-11	1.1408e-10	1.08251e-05	1.67104e-05	4.01271	1.70218	6.93596	1.5182	6.96232	1.55478	6.87105	1.61069	7.32932	1.84412	7.20054	1.82988	7.38165	1.73961	6.93587	1.89056	6.89225	1.54771	6.60634	1.62336	6.62395	1.71673	5.774	5.22879	0.511206	10.1131	2.96423	59.2985	0.000109648
TGAAGCGCAGGGCTTAGGTT	7.06502e-14	4.8162e-13	1.08251e-05	1.67104e-05	4.37302	1.98091	6.66887	1.76088	6.62627	1.7657	6.90184	1.67295	6.63636	2.03555	6.3799	1.56058	6.75218	2.16382	6.9472	2.21193	6.75198	1.86895	6.7799	2.36928	6.27968	2.1117	6.2123	4.66984	0.490856	9.49933	3.96144	52.3893	0.000109648
AGGGTGTCGGTGAGTCAACC	9.48539e-10	1.91125e-09	1.08251e-05	1.67104e-05	4.27327	2.94568	5.3628	2.88961	5.60034	2.8954	4.91621	3.29028	5.63667	3.37391	5.28398	2.56599	5.06692	2.93239	5.11462	2.90414	5.16686	2.9283	5.58108	2.94996	5.6596	2.91838	5.32053	2.38332	0.471993	4.91169	1.80531	29.8562	0.000109648
GACTCACTATAGGGCGAATT	0.00144945	0.00195242	0.00439515	0.00561114	2.6412	2.35688	3.41927	2.74304	2.31538	2.23547	3.80307	2.59766	3.58699	2.25013	3.10654	2.39169	3.47509	2.32465	3.26614	2.17536	3.64695	2.37793	3.66031	2.22178	2.39024	2.37532	3.48252	1.02219	0.553269	1.57856	-1.10659	12.5168	0.106084
TTATCTACGTTAACCCGGAA	0.000408027	0.000571331	0.000554447	0.000754692	2.4308	2.08945	3.68438	1.86964	2.69504	1.90848	2.12442	1.9391	3.57074	2.45806	4.02605	2.16658	2.80758	1.81015	3.8028	2.17712	3.21108	2.26829	4.1601	1.83376	4.06656	2.23098	4.36488	1.53531	0.770012	1.6996	-0.309926	13.0893	0.0468755
AACGTAGATAAGGCCCATCT	0.187777	0.20775	0.330544	0.349994	-5.84954	-5.60647	-6.76671	-5.62429	-6.16083	-5.24219	-7.35447	-5.55786	-6.89222	-5.42475	-7.21572	-5.06028	-6.98631	-5.98586	-7.79553	-6.47268	-4.98138	-5.24676	-6.78588	-5.56034	-6.60142	-6.61203	-7.11133	-1.08943	2.47192	-0.362399	-9.51563	2.3689	0.335413
CCGTGGTGGCCCGCTGACTG	1.53443e-08	2.86097e-08	1.08251e-05	1.67104e-05	2.92024	1.56216	4.34861	1.57665	4.44265	1.42841	3.79181	1.63945	4.94733	1.59256	3.76027	1.47207	4.97073	1.44034	4.24081	1.89427	4.21386	1.68528	4.74006	1.51821	3.85721	1.36445	4.42366	2.75299	0.56125	4.96315	1.54922	29.7849	0.000109648
ACCCGCCAGAATAAACAGGT	0.485691	0.510224	0.52934	0.552403	-6.12729	-6.15722	-6.00928	-6.59366	-6.37324	-5.70728	-4.86616	-6.48104	-6.53711	-6.45724	-7.333	-5.89846	-6.46191	-6.6114	-7.43253	-6.51734	-4.87733	-5.70828	-7.43351	-5.56014	-4.54438	-6.12043	-6.80399	0.0976228	2.23299	0.0269312	-7.70935	3.63697	0.484375
CGCGGCGGCGATAAGCGTGG	1.00216e-07	1.78518e-07	1.10788e-05	1.70898e-05	2.00419	0.831053	3.08368	1.09693	3.57472	0.669748	2.49571	0.886374	2.81251	1.03476	2.64525	0.599802	2.85956	0.618901	3.83258	1.42316	3.40875	0.871425	3.49482	0.670901	3.12054	0.66405	2.48764	2.22557	0.606213	3.62694	1.02512	21.3239	0.000109648
CAGGCTGACGTTATCCGGCC	0.41927	0.44139	0.216029	0.235013	-4.80121	-5.24574	-3.90239	-5.29603	-3.86698	-4.97716	-3.21641	-5.28109	-1.205	-5.81795	-7.30573	-5.92561	-4.20898	-4.53465	-3.34143	-3.66577	-3.59129	-5.81709	-7.57044	-5.73021	-3.81942	-4.42875	-4.85104	1.14255	2.10321	0.404882	-4.42207	6.42292	0.305772
AACCAAACACCAGATCGGCG	1.28749e-06	2.10862e-06	1.20091e-05	1.84538e-05	-0.647687	-1.89867	1.57044	-2.08215	1.69399	-1.81467	-0.239329	-1.42792	0.239604	-2.13384	0.729763	-2.16245	2.25327	-1.50073	2.40822	-1.83253	2.16952	-1.95639	1.41102	-3.34446	2.434	-0.930779	0.339072	3.35277	1.24033	2.54507	0.621558	19.6704	0.000109648
CCGGATCAAAACGCAGCGTC	0.476675	0.501147	0.493474	0.516976	-7.24314	-7.273	-7.17021	-8.39375	-6.68552	-5.73555	-7.69235	-8.29577	-7.37289	-8.28797	-7.68283	-6.04404	-6.37695	-8.60572	-7.16445	-7.04724	-7.08532	-6.48477	-6.90501	-6.82928	-7.40715	-7.86416	-7.35277	0.0622027	3.06568	0.0165821	-4.97804	3.98722	0.486739
TCCTGCGTTGGCTGATAGAG	2.14453e-12	6.9007e-12	1.08251e-05	1.67104e-05	5.14084	2.85127	7.59766	2.76813	7.75801	2.78738	7.31608	2.71608	7.52006	2.82909	7.68483	2.93557	7.89147	3.05744	7.60781	2.98428	7.92527	2.94052	7.60986	2.74813	7.02043	2.57906	7.24722	4.73475	0.452092	10.6972	3.73995	61.2443	0.000109648
AATATGGCCAGAAAATTTCC	2.05791e-09	4.14271e-09	1.08251e-05	1.67104e-05	1.61058	-0.481712	3.75788	-0.358014	4.21568	-0.941173	2.83352	0.210616	2.83218	-0.670022	4.7682	-0.968638	3.87143	-0.188575	4.10429	0.046925	4.86707	-0.776688	3.57074	-0.280695	3.19311	-1.04048	3.31536	4.19946	0.94237	4.61872	1.57781	24.9999	0.000109648
AGACTACTCCGCCCTGAAAG	9.85386e-11	2.30389e-10	1.08251e-05	1.67104e-05	4.55254	2.92966	6.12531	2.64615	6.03028	2.88497	6.21593	3.11635	6.62689	3.06834	5.79442	2.76995	5.5273	2.92224	6.31969	2.97044	6.07311	3.03207	6.33456	3.00331	6.10769	2.56333	5.87211	3.19326	0.473719	6.6834	2.48538	34.7859	0.000109648
AACGGTTGCATATGTTACAC	1.2528e-09	2.54499e-09	1.08251e-05	1.67104e-05	2.5978	0.630909	4.51062	0.675463	4.51714	-0.25417	4.16392	1.32476	4.85591	0.854652	4.87664	0.630331	5.48292	0.455625	4.64873	0.406865	4.63863	0.709244	3.67504	0.508601	3.67342	0.643175	3.83319	3.87015	0.815998	4.76658	1.76664	36.3587	0.000109648
GGCGCTTTTGCCAGCGCTTC	0.699958	0.722266	0.697255	0.717825	0.546044	0.555642	0.534339	0.550462	0.399557	0.624507	1.0267	0.760543	1.53843	0.202092	-0.926385	0.91307	1.95817	0.426008	-1.09669	0.838815	0.812166	0.509623	0.344746	0.254525	0.582874	0.368996	-0.0799839	-0.0215649	0.999906	-0.0257117	-4.88326	3.22991	0.4875
ATCACGAATGCATAACGGTT	6.54491e-12	1.87439e-11	1.08251e-05	1.67104e-05	5.86452	3.60024	8.35391	3.79003	7.89396	3.43042	8.21987	3.59344	8.46862	3.66442	8.62037	3.73839	8.7077	3.65125	8.58974	3.61841	8.30805	3.5014	8.31536	3.43275	8.1734	3.24644	7.7223	4.74003	0.448881	10.4721	3.64562	60.572	0.000109648
GCAGTTAACGTTGACCGCGC	1.58051e-06	2.59063e-06	1.09942e-05	1.69651e-05	1.46408	0.491725	2.71799	0.842594	3.56569	0.0849285	3.92247	0.169275	2.76502	1.11727	1.97504	0.510231	1.82279	0.572417	2.4808	0.478544	2.77738	0.459203	2.51041	0.563134	3.50961	0.0382809	2.46888	2.22963	0.807626	2.72794	0.720746	18.5258	0.000109648
CGTTTTTTCGACGGATCGAA	0.00336103	0.00438401	0.00284201	0.0035947	-2.4218	-3.15937	-1.1777	-2.93155	-2.58949	-3.01503	1.8981	-4.50244	-2.16506	-2.3518	-1.04214	-2.15964	-1.83797	-3.6184	-0.354264	-3.64751	-2.36433	-3.06328	-1.69557	-3.06324	1.30287	-3.42913	1.13505	2.08962	1.79544	1.18121	-0.300233	11.4021	0.0717632
CGTCGCCAGGAACCGTAAAA	7.56822e-09	1.43238e-08	1.08251e-05	1.67104e-05	3.79123	2.47163	5.63207	2.63457	5.97301	2.43005	5.81265	2.55531	4.86269	2.27098	4.84857	2.17549	6.18799	2.5311	5.40085	2.56584	5.83772	2.42775	5.80094	2.37654	5.48276	2.48119	5.47563	3.16223	0.503438	6.32846	1.83553	35.8426	0.000109648
TGAGTTTTTCTAATCAGAAT	2.89441e-08	5.26378e-08	1.08251e-05	1.67104e-05	4.12743	3.10315	5.38229	2.84815	5.16852	3.09602	5.91436	3.10546	5.42871	3.12407	5.14164	3.31164	5.06825	3.24345	5.13216	3.08566	5.86508	2.99969	5.49265	3.14375	5.62421	2.90676	4.78612	2.27883	0.480905	4.69074	1.47169	25.768	0.000109648
CCGTGGCGTTGATCGCTGGC	6.68022e-13	2.4745e-12	1.08251e-05	1.67104e-05	3.61893	1.3145	6.21666	1.81608	6.2533	0.744912	6.36326	1.132	6.38574	1.41275	6.50947	1.11814	6.18711	1.23233	6.16616	1.73323	6.31774	1.28446	6.11039	1.34669	5.95924	1.33647	5.19088	4.87367	0.564456	8.64147	2.97878	51.0842	0.000109648
GAAGAAATAGTTGCTCCACT	0.453557	0.478169	0.492749	0.518392	-6.61258	-6.44866	-7.02219	-7.02609	-5.84445	-5.96335	-7.01965	-6.34571	-7.43554	-5.76414	-7.4099	-8.13051	-6.4756	-6.47125	-7.70661	-9.10707	-7.47031	-6.4904	-7.21264	-5.70032	-6.98815	-6.53705	-6.79356	-0.402242	3.04457	-0.0982103	-6.50519	3.34483	0.446875
CCGCTGTGATCCGGCCCTTC	2.98734e-11	7.21268e-11	1.08251e-05	1.67104e-05	2.83824	0.608018	5.15387	1.18406	5.72783	0.280043	4.57716	0.879045	4.82692	0.568474	4.52076	0.315234	5.94203	1.02519	5.15915	0.626509	5.11384	0.451784	5.17381	0.404478	5.01613	0.645605	5.64341	4.51144	0.664129	6.88531	2.58501	36.4174	0.000109648
CGGATCGTTAAGGAAACGAC	2.33125e-11	5.90784e-11	1.08251e-05	1.67104e-05	3.55895	1.12225	6.34846	1.20498	6.44632	1.19914	6.75667	1.06607	5.64863	1.57886	5.61648	0.874764	6.49146	0.936633	6.49135	0.880881	6.24173	1.16873	6.13914	1.27574	6.72486	1.05507	6.15201	5.19117	0.52737	9.74154	3.52155	49.1849	0.000109648
CCGGAAATGACGGTACTGGT	1.38481e-05	2.14582e-05	1.27702e-05	1.96171e-05	1.4383	0.685157	2.75322	0.81	3.7539	0.581362	2.11201	1.20347	2.56345	0.953825	1.68472	-0.0369881	1.91989	0.468812	2.89832	0.974357	3.05672	0.593779	2.17272	0.625932	3.94284	0.380429	3.2783	2.08346	0.944325	2.10153	0.444134	12.8343	0.00157819
CGCTGTGATCCGGCCCTTCC	2.72629e-05	4.14397e-05	4.93049e-05	7.11078e-05	0.531862	-0.0697269	2.28581	-0.160395	3.10284	-0.156829	1.63469	0.0515286	2.50996	-0.129607	3.16369	0.0355246	0.495209	0.511642	1.76681	0.00886482	3.53071	-0.460473	2.61014	-0.279763	1.70234	-0.0717808	2.06081	2.34363	0.93942	2.33908	0.28041	17.6468	0.0109398
ACGACCATCAATAGAACGGT	5.15602e-12	1.53443e-11	1.08251e-05	1.67104e-05	4.68151	2.41145	7.19643	1.92119	6.97374	2.34532	7.26346	2.467	7.21922	2.46276	6.5921	2.70267	7.67753	2.50102	7.49989	2.10408	7.89271	2.58711	6.92104	2.41356	7.05843	2.04656	6.8273	4.82377	0.573601	8.45917	3.26173	51.2801	0.000109648
TTCTGGATCTCTTCTAATAC	2.89701e-08	5.34626e-08	1.08251e-05	1.67104e-05	2.72511	1.57655	4.82329	1.88999	5.41781	1.60551	4.22832	1.11442	4.3734	1.49496	5.38572	1.27984	3.5266	1.68442	4.97213	1.55563	5.30337	1.74374	4.82161	1.64184	4.87363	1.38199	4.39283	3.25579	0.687394	4.6579	1.43035	27.5296	0.000109648
AGACGCGCCGGACATCATCC	3.53773e-06	5.64603e-06	2.17347e-05	3.24125e-05	0.871076	0.348256	2.64762	0.50412	2.29409	0.570182	1.03633	0.503141	2.82599	0.0835781	2.66936	0.184457	2.32029	0.356784	2.80041	0.66699	2.60423	-0.0820622	3.45144	0.276715	3.44037	0.117792	2.27815	2.32496	0.661025	3.18487	0.417585	20.1428	0.00781572
GGTTGGCGGGATGCGTGTGC	0.46736	0.491507	0.473975	0.496513	-6.77494	-6.81659	-6.56645	-6.82288	-6.12785	-6.69834	-6.79679	-7.37502	-6.65037	-6.54665	-7.26681	-6.29975	-6.34534	-6.77115	-5.04306	-6.17931	-7.03878	-7.08211	-7.08878	-6.76977	-6.69368	-8.53371	-7.05538	0.234716	2.54777	0.0834335	-5.42424	3.54921	0.457813
GCTGAGCACGCCCGGTCTGT	1.12955e-10	2.62786e-10	1.08251e-05	1.67104e-05	4.06114	1.89014	6.69293	1.86842	6.57316	1.67982	6.86425	1.63007	6.724	2.44285	7.10787	1.83213	7.26084	1.84998	6.66769	1.97244	6.74983	1.95945	6.44322	1.8903	5.94402	1.92571	5.59578	4.76975	0.586324	7.85477	2.43171	54.9382	0.000109648
CAGCTCATTAGCGTCGTCGG	1.41652e-10	3.19297e-10	1.08251e-05	1.67104e-05	2.95507	1.42901	4.9169	1.51631	5.27796	1.07496	4.85943	1.38931	4.24418	1.53794	4.82959	1.47535	4.94364	1.42386	4.89103	1.4114	5.3163	1.46081	5.04903	1.50561	4.80867	1.1802	4.85496	3.51552	0.44129	7.78712	2.73488	40.5105	0.000109648
TTAGGTTGGGCCAGCAGCTA	4.01335e-14	2.57588e-13	1.08251e-05	1.67104e-05	4.96493	2.39606	7.33434	2.19819	7.43703	2.4928	7.54831	2.69397	7.46262	2.54583	7.02666	2.33939	7.86269	2.04484	6.99299	2.68322	7.61261	1.82055	6.90492	2.61274	7.14622	1.71176	7.1339	4.96727	0.591506	8.51838	3.4717	43.2152	0.000109648
AACGCCACTACCATAGCTGC	1.4521e-13	7.65233e-13	1.08251e-05	1.67104e-05	4.35336	1.75776	6.55254	1.81558	6.54527	1.68891	6.52582	2.04426	6.62616	1.99949	6.57976	1.54695	6.89265	1.5498	6.47519	1.55017	6.28543	1.71264	6.59109	2.08311	6.57933	1.61139	6.39943	4.80181	0.414991	11.5195	4.68384	57.2403	0.000109648
GGTCCGATGTAACGCGCTTT	5.98599e-12	1.71701e-11	1.08251e-05	1.67104e-05	4.43527	2.15398	7.03388	2.33016	6.90482	1.90887	6.98693	2.0724	7.52355	2.32257	7.00523	2.14914	7.5035	2.45103	6.29983	2.1664	7.06716	1.76595	7.13669	2.06231	7.05238	2.09377	6.40176	4.84597	0.514704	9.42088	3.15035	56.6323	0.000109648
AGACATTATCAACCTGAAAG	0.000556723	0.000773313	0.000430128	0.000590406	3.33303	3.02191	4.10516	3.00028	3.75813	3.09024	4.88183	3.23427	3.77907	2.8667	4.20451	2.96961	3.09219	3.10415	4.14002	3.21751	5.00617	2.97573	4.84035	2.88166	3.94209	2.79269	3.76446	1.06167	0.654542	1.64944	-0.217162	13.6888	0.0483624
CGCGCCGTGGGTTTTACCGA	6.31835e-14	4.56627e-13	1.08251e-05	1.67104e-05	4.63584	2.15902	7.03113	2.58851	7.0661	1.53004	7.43589	2.29526	7.02991	2.33666	6.91875	1.97144	7.35167	2.01697	6.61845	2.34779	6.90764	2.20032	6.86074	2.02779	7.30364	1.76094	6.50187	4.87097	0.55951	8.64633	3.8203	53.1502	0.000109648
TGCGCCGCTTAACTCCTGGC	0.489695	0.513195	0.383972	0.408104	-3.82316	-4.00383	-3.47124	-5.26103	-3.89556	-4.04703	-3.37636	-3.55149	-6.67791	-3.17394	-2.85077	-3.78839	-3.11091	-5.59726	-5.17304	-3.06032	-3.17506	-3.82494	-1.84777	-4.50187	-3.69	-4.78361	-3.62774	0.591662	1.7767	0.25051	-4.82443	4.88577	0.368175
CCAGACCACTTCCAGCCCGG	2.37377e-05	3.60028e-05	2.46102e-05	3.67494e-05	-1.82033	-3.16217	-0.00518926	-3.09336	0.295398	-3.407	0.91786	-3.6748	-1.04359	-2.51103	-1.6049	-1.81671	-0.571602	-3.31573	-0.667717	-2.64034	-1.36877	-3.24891	0.902325	-3.176	1.31623	-3.42412	1.62326	3.04511	1.40096	2.06557	0.288141	16.7972	0.00781572
GGTCGGCCCAGGAAATTTTC	1.287e-12	4.42867e-12	1.08251e-05	1.67104e-05	3.48255	1.33343	5.73885	1.46455	5.5634	0.69218	6.09868	1.32173	5.78142	1.49188	5.96131	1.02039	5.90018	1.22348	5.87953	1.45853	5.61393	1.05389	5.63529	1.61527	5.48682	1.28993	5.09716	4.44232	0.504597	8.65225	3.35803	42.9405	0.000109648
GCGGCAGCGGCATCCCATGT	2.4666e-09	4.97708e-09	1.08251e-05	1.67104e-05	0.513577	-1.36001	2.71138	-1.17377	2.46204	-1.84706	3.30835	-1.02995	1.883	-2.02044	3.34797	-0.915362	1.96812	-2.44527	3.48018	-1.22913	1.58739	-1.5289	2.94741	-0.539797	2.95381	-3.50637	2.32079	4.20965	1.16476	3.61581	1.24991	23.1501	0.000109648
GCGCTACCTTTGGCAATATG	1.11288e-12	3.95926e-12	1.08251e-05	1.67104e-05	3.56138	1.31685	5.99982	1.1814	5.66521	1.11396	6.2407	1.21686	5.86934	1.61232	5.51818	0.757202	5.24109	1.34659	5.83808	1.55599	6.29443	1.61736	5.8747	1.51984	6.42203	0.645109	6.34245	4.66702	0.628476	7.49117	3.12584	43.2572	0.000109648
CCTGACGCTGCGTTTTGATC	5.424e-09	1.04663e-08	1.08251e-05	1.67104e-05	3.27052	1.93791	5.08345	2.23995	5.32231	1.46148	5.61976	1.90064	4.10537	2.49282	4.71462	1.56348	5.27855	2.05913	5.64044	2.05991	4.95444	1.94699	4.82132	1.71318	5.24498	1.65768	4.38105	3.10165	0.681113	4.50597	1.57174	20.475	0.000109648
CCGCTGGGCGCGACCGAGAT	0.268399	0.295105	0.412686	0.43979	-2.99725	-2.76508	-3.34679	-1.70192	-1.33041	-2.94214	-2.9691	-2.06033	-2.74146	-3.084	-5.34255	-2.6913	-4.15787	-4.4793	-7.24375	-4.70807	-3.2034	-3.7346	-7.46594	-2.3192	-2.58952	-2.41097	-2.78316	-0.552609	2.19645	-0.203168	-8.3851	2.51354	0.380655
GCCGCGCCGATTGAAGCGCA	1.06129e-12	3.93951e-12	1.08251e-05	1.67104e-05	4.9906	2.50334	7.52914	2.42092	7.42037	2.22113	7.84708	2.49808	7.50772	2.44951	7.43333	2.38593	7.90444	2.54327	6.97152	2.68145	7.72812	2.64003	7.46838	2.63755	7.5313	2.4383	7.27931	5.01456	0.409916	12.2531	4.11352	77.1332	0.000109648
TTCCGCCAGCGCGCGCAGTA	8.30808e-09	1.58597e-08	1.08251e-05	1.67104e-05	3.33455	1.89825	5.1926	1.92743	4.90124	1.93372	5.40723	2.25819	4.70367	1.99843	4.08671	1.91103	5.20037	1.71082	5.16053	1.78261	5.71206	1.80781	5.47037	1.87544	5.50705	1.75912	4.92074	3.28022	0.539149	5.78451	1.74725	33.1698	0.000109648
TTGTAATACGACTCACTATA	2.97888e-12	9.94146e-12	1.08251e-05	1.67104e-05	5.82522	3.5911	8.09058	3.60247	8.16334	3.38469	8.44157	3.53734	8.05985	3.89267	7.74838	3.48024	8.32599	3.71259	7.65141	3.71425	8.45407	3.49148	8.01898	3.61746	7.92036	3.36087	7.79623	4.47888	0.454792	9.90776	3.62756	45.2449	0.000109648
GGCCGACCTGTTTATTCTGG	4.52137e-08	7.94773e-08	1.08251e-05	1.67104e-05	2.74351	1.61751	4.1926	1.62773	4.68504	1.59795	3.57475	1.32572	4.18813	1.65489	4.29957	1.83519	4.737	1.3897	4.51114	1.77674	4.12481	1.53689	4.07777	1.63138	3.54281	1.5405	3.87859	2.56781	0.528178	4.83791	1.58817	25.7386	0.000109648
CTAACTTGCTAAACTCTTTG	4.12928e-07	7.02423e-07	1.08251e-05	1.67104e-05	3.04662	1.99797	4.3838	1.84768	4.99817	1.80753	5.1233	1.98741	4.36978	2.18916	4.10322	1.95784	3.95609	2.15143	4.7827	2.17443	5.05436	2.09978	4.04938	1.83464	3.47265	1.55835	3.78181	2.37609	0.673652	3.34457	0.993918	21.4909	0.000109648
GATAAGCGTGGCGGCGCTAA	6.53183e-11	1.56196e-10	1.08251e-05	1.67104e-05	3.35178	1.5262	5.74137	1.55301	5.98293	1.426	6.01089	1.57196	5.8444	1.1755	5.79862	1.05974	5.66003	1.7718	4.78725	1.57943	5.90393	1.66853	5.76837	1.59888	5.67422	1.30863	4.80359	4.21543	0.548792	7.38585	2.55245	39.6392	0.000109648
CGAAGAAATAGTTGCTCCAC	0.481533	0.504218	0.408369	0.430047	-7.19528	-7.35806	-6.64522	-7.6219	-6.30525	-10.9683	-7.1051	-7.03626	-4.16405	-6.80875	-7.43329	-10.0656	-6.33434	-7.32374	-7.41993	-7.63198	-7.37052	-6.96183	-7.03822	-6.47494	-7.18839	-7.45368	-6.98443	1.02203	3.46926	0.24465	-4.44704	4.64107	0.390625
ATGAAGCCTTTGCTCGTGCC	0.568846	0.59485	0.649875	0.672921	-4.83435	-4.87505	-4.71876	-5.31847	-6.21199	-4.99736	-3.37973	-4.50642	-7.28327	-5.36632	-1.4826	-5.2227	-4.39401	-5.14104	-5.19829	-5.57892	-7.81129	-3.61522	-6.98024	-4.13153	-4.60596	-3.39973	-2.62231	-0.0809269	2.68795	-0.0185039	-6.18156	3.31885	0.4883
AGTCAAAGTCTTCACCCAGC	1.25207e-07	2.20499e-07	1.08251e-05	1.67104e-05	-1.33546	-3.48744	1.42361	-4.36139	-0.151574	-4.3215	2.66479	-2.68852	4.39603	-2.41935	1.51253	-2.86095	1.85873	-3.63322	1.23537	-2.0813	0.346443	-3.38623	2.35686	-4.19009	1.16776	-4.08174	0.545296	4.94351	1.62092	3.01007	0.889967	19.4046	0.000109648
GTACCCACTCATATTTGAAC	5.36223e-07	8.84837e-07	1.15017e-05	1.77062e-05	-2.72128	-3.79559	0.721153	-3.57351	2.04347	-3.09941	0.387836	-3.87821	-0.096235	-5.0037	1.46251	-3.42888	1.60501	-3.70249	1.33898	-3.83646	-1.95204	-4.12484	0.0502076	-3.6931	0.00910097	-4.23026	0.965326	4.57081	1.19424	3.66774	0.75274	26.3469	0.000109648
AACCGTGGTGGCCCGCTGAC	2.42572e-06	3.90752e-06	1.26857e-05	1.94406e-05	0.914722	0.409497	2.52867	0.421845	2.18359	0.460942	2.30935	-0.0995607	2.68506	0.241627	1.80435	0.624712	2.70079	0.318356	2.83426	0.208132	3.19086	0.548586	2.7961	0.454709	2.41205	0.439696	1.18784	2.1215	0.620717	3.17709	0.545606	21.0904	0.00157573
GGTGTCTTTACCGACAGACC	1.97132e-08	3.7113e-08	1.09097e-05	1.68344e-05	1.05449	-0.411504	4.40653	-0.561348	4.67317	0.0737873	4.25014	-0.547198	5.09956	-0.45391	1.61705	-0.645331	3.85159	-0.212444	4.63479	0.540313	4.64361	-0.470714	3.99158	-0.289167	4.92931	-1.45712	3.78741	4.75619	0.947784	4.79126	1.05897	27.9117	0.000109648
GCGCCGGGCGTGAAGATGTC	0.000424634	0.000594394	0.000226735	0.000315208	0.425332	0.00657407	1.78827	0.0633281	2.03583	-0.55301	2.81218	-0.354652	0.847205	-0.076434	0.284005	-0.469864	4.10678	0.436258	2.48759	0.131944	1.65931	0.173116	1.59227	0.0752942	1.7284	-0.0209876	1.40239	1.83441	1.0673	1.65485	-0.0583533	14.0662	0.0328132
GTTCTGGCTGCCGTCAAAGT	9.27426e-13	3.74296e-12	1.08251e-05	1.67104e-05	4.85791	2.34869	7.34904	2.265	7.38259	2.0349	7.39938	2.40379	7.61326	2.30637	7.29114	2.3144	7.40531	2.50063	7.19587	2.49313	7.50163	2.28691	6.97379	2.36687	7.45842	2.36664	6.87649	4.97616	0.394225	12.6299	4.30646	64.8107	0.000109648
CCAGACGCGCACGATAGTTA	0.0727787	0.0814623	0.0247792	0.0292123	-4.80073	-5.2725	-3.19157	-5.16179	-1.82574	-4.65535	-3.97758	-5.09343	-4.17589	-5.08139	-0.76273	-5.06546	-6.88681	-5.40298	-3.6293	-5.4407	-4.1787	-6.08937	-3.88541	-5.13216	-0.949844	-6.00994	-1.86831	2.24395	1.93822	0.975972	-2.47614	11.1477	0.151326
TTCGACGGATCGAACGGGTC	8.25599e-07	1.34487e-06	1.11634e-05	1.72037e-05	1.46589	0.656846	2.71102	1.0285	2.60405	0.504242	2.05755	0.627283	1.91974	1.1335	2.67362	0.24466	3.38253	0.419848	2.22313	0.523462	3.28065	0.73875	2.95494	0.840212	2.64374	0.583476	2.96768	2.02096	0.646455	3.03843	0.841641	19.6217	0.000109648
ATATGGCCAGAAAATTTCCT	0.00162284	0.00214008	0.000681981	0.000895607	-4.52151	-6.23326	-2.69012	-6.92043	-3.04534	-6.18636	-2.20948	-5.62723	2.63283	-4.28972	1.61088	-6.41702	-3.28567	-4.48563	-3.01772	-6.70736	-4.27268	-7.55732	-1.87551	-6.71365	-4.59253	-5.95396	-3.43606	3.54924	2.5164	1.27393	-0.267026	9.5477	0.045313
TGCTGGATATGCGTTACGAG	0.127483	0.143705	0.244096	0.260817	-4.7465	-4.57068	-5.54438	-4.16184	-6.44764	-4.59533	-4.83912	-4.61031	-4.32611	-4.63194	-4.72983	-4.69885	-4.05646	-4.27857	-7.37971	-4.77605	-7.33324	-4.98116	-7.35534	-3.98659	-6.8749	-4.81137	-4.65519	-1.03059	2.22545	-0.384575	-11.4738	1.63495	0.302652
GCGTGAAGATGTCTGGGAAC	0.298031	0.320514	0.436949	0.459955	-5.87035	-5.71413	-6.3447	-6.94952	-6.0922	-5.43419	-6.80422	-5.39068	-6.29168	-6.21104	-7.23642	-4.90043	-6.41898	-6.75626	-5.22281	-5.6571	-7.60621	-5.2617	-5.18203	-5.72383	-6.71895	-5.83554	-6.83012	-0.647482	2.46386	-0.214304	-7.72756	3.03408	0.383775
CGCGCCGGAAATGACGGTAC	2.3073e-12	7.16827e-12	1.08251e-05	1.67104e-05	3.56373	1.20806	6.08471	1.26319	6.13057	0.94153	6.35356	1.25754	6.19734	1.2818	6.39114	0.847047	5.73896	1.36159	6.14041	1.18313	6.34543	1.17381	5.58658	1.51248	5.77621	0.82014	5.50083	4.8827	0.507651	9.66897	3.59938	57.8901	0.000109648
GGACCAAAAGCGCGTTACAT	5.82465e-12	1.67258e-11	1.08251e-05	1.67104e-05	4.17207	1.91592	6.64	2.01397	7.01582	1.59179	6.85423	1.77507	6.60473	2.06579	6.3585	1.54072	6.18063	2.01585	6.16105	1.94642	6.80559	1.94026	6.84327	1.98496	6.88979	1.69204	6.03759	4.74136	0.510317	9.35917	3.46227	47.5548	0.000109648
TGACCGATTCACAACCGTGG	7.13526e-08	1.27531e-07	1.08251e-05	1.67104e-05	2.80447	1.75228	4.50809	1.80405	5.07422	1.58606	4.66412	1.83295	5.06724	2.14764	4.19592	1.56097	3.53385	1.76902	4.56577	1.76457	4.44163	1.67317	4.74881	1.59243	3.66376	1.8095	4.28873	2.73923	0.586838	4.41382	1.24059	28.0818	0.000109648
ATAAGGCGCGTCGTTTGTTG	1.55376e-12	5.27527e-12	1.08251e-05	1.67104e-05	4.77367	2.3086	7.19082	2.41315	7.17295	2.05818	7.02435	2.26581	7.2447	2.18291	7.54528	2.53615	7.5114	2.32694	6.88645	2.38	7.38997	2.2537	6.88657	2.31306	7.13154	2.16834	6.88486	4.85256	0.430121	11.418	4.22112	67.3029	0.000109648
CTTCCGGGTTAACGTAGATA	1.66828e-13	8.16913e-13	1.08251e-05	1.67104e-05	5.83892	3.3392	8.28212	3.56267	8.18047	2.87712	8.54249	3.18519	8.19981	3.3447	8.61603	3.20453	8.47666	3.49752	7.96325	3.66972	8.34926	3.30657	8.24276	3.36649	8.17908	2.98968	7.63035	4.95142	0.505247	9.9062	3.72722	50.3904	0.000109648
CAGAATAAACAGGTCGGCCC	0.116144	0.130962	0.077929	0.0898461	-4.39556	-4.83121	-3.18545	-4.73425	-1.86582	-5.57672	-3.81065	-6.28036	-2.76188	-3.93642	-7.34182	-5.11139	-4.22	-6.87617	-5.25846	-4.11191	0.374044	-4.5333	-0.526412	-4.44799	-2.82664	-5.01185	-4.01623	1.75062	2.58829	0.592293	-3.12142	7.62438	0.242188
CGTTGCGGCTCGCGTTCTGC	1.89035e-12	4.29749e-12	1.08251e-05	1.67104e-05	1.48244	-1.35285	3.71261	-1.87459	4.39854	-1.50289	4.16493	-0.649969	3.897	-1.39481	3.61074	-1.55839	3.43413	-1.42168	3.22582	-1.02497	3.84897	-1.17127	3.89177	-0.755648	3.16771	-1.89845	3.32798	5.02864	0.685325	7.26634	3.03848	33.2868	0.000109648
GATAGAGCGGTTGCGGCAAC	0.562161	0.585437	0.504595	0.527514	-6.78188	-6.81496	-6.70975	-6.01378	-6.18268	-5.93718	-6.76485	-7.46357	-6.56931	-7.82193	-7.32329	-10.1424	-6.85681	-6.40785	-5.06655	-6.52767	-7.01376	-6.86338	-7.31695	-6.54054	-6.87133	-7.34661	-7.56566	0.243175	3.06975	0.0579321	-5.69343	4.45852	0.471139
TCGTTTCCTTAACGATCCGC	0.456382	0.481035	0.550178	0.571968	-6.87389	-6.82867	-7.06515	-6.15121	-6.81774	-6.33796	-6.64834	-6.688	-6.71102	-7.85394	-7.32904	-6.08227	-6.76758	-8.59849	-7.56908	-7.11931	-7.15563	-7.16636	-7.14812	-6.52879	-6.57552	-6.74337	-7.82599	-0.25723	2.71261	-0.0803902	-7.07447	3.50844	0.468019
CTTCCGGATCGGCCCCTACA	1.63018e-12	5.7783e-12	1.08251e-05	1.67104e-05	4.29381	2.0598	6.49761	2.01137	6.50699	1.86661	6.884	2.00561	6.78337	2.44954	6.39604	2.1281	6.27385	2.03748	6.24491	2.06732	6.56641	2.14624	6.56781	2.0883	6.44887	1.92463	6.02328	4.40272	0.43037	10.2186	3.92924	56.1386	0.000109648
GCCCTGCGCTTCAATCGGCG	0.00078092	0.00107252	0.00038539	0.000525986	0.200946	-0.249704	1.28972	-0.438412	2.4816	-0.170466	0.473677	-0.101678	1.06297	-0.0201948	-0.0152441	-0.620346	3.00395	-0.379365	1.41179	-0.394393	2.22186	0.00969798	1.59446	0.219065	0.809689	-0.516547	0.879744	1.50892	0.962192	1.47938	-0.184739	11.4555	0.0468024
AAAAGCGCGTTACATCGGAC	4.07771e-09	8.01151e-09	1.08251e-05	1.67104e-05	2.37228	1.2886	4.37667	1.3632	4.38267	0.878541	4.53107	1.42622	4.54692	1.35557	4.5218	1.35903	3.02405	0.916022	4.37986	0.999754	4.66073	1.46986	4.28337	1.34265	4.30121	0.955683	3.98714	3.11325	0.529958	5.75847	1.50133	35.7952	0.000109648
ACCGCTCTATCAGCCAACGC	1.32644e-13	7.37327e-13	1.08251e-05	1.67104e-05	3.9615	1.23772	6.22017	1.08747	6.33897	1.07986	5.89648	1.48483	6.1003	1.23671	6.15537	1.12903	6.24793	1.36401	6.19514	0.954217	6.41138	1.49215	6.29882	2.10952	6.79005	0.914457	5.77613	4.97758	0.538801	9.16311	3.55766	55.6107	0.000109648
GACTGGCGAGGTAAAATACA	0.00348403	0.0045976	0.00258339	0.00336248	1.03782	0.559528	1.93481	0.409294	1.23661	0.664413	3.81968	0.114829	3.91031	0.782786	1.90175	0.53882	3.58728	1.40877	0.920622	-0.34331	1.61348	1.10393	1.79423	0.615917	0.48438	0.212283	2.58183	1.50494	1.28321	1.09163	-0.543802	11.4951	0.107645
ACCAAACACCAGATCGGCGC	1.69954e-10	3.7903e-10	1.08251e-05	1.67104e-05	2.77662	0.702165	5.52986	0.993247	4.97695	0.714136	6.0481	1.01832	6.58013	-0.17617	4.8702	0.596299	5.99753	0.947182	5.80511	0.534562	5.51743	0.764399	5.25157	0.675044	5.36725	-0.0371098	4.16607	4.88352	0.872742	5.56755	2.10676	31.8771	0.000109648
CACAATAATATCGGCCAGCG	2.31658e-08	4.2856e-08	1.08251e-05	1.67104e-05	1.76661	0.137682	3.26098	0.217581	3.36327	0.334297	2.49824	-0.0669319	3.9995	0.292888	3.7405	0.0917125	2.43398	-0.0504888	3.6867	0.798764	3.5053	-0.281643	2.62472	-0.127088	3.18499	0.178512	2.52195	3.04895	0.723465	4.14296	1.39261	27.1842	0.000109648
CGCATGGCCTGGCATGGCGC	3.68306e-12	9.68541e-12	1.08251e-05	1.67104e-05	0.163968	-1.9426	2.50775	-1.18081	2.86012	-2.71264	2.2009	-1.52404	1.7962	-1.73091	2.4646	-2.08234	1.99376	-1.95465	2.96302	-1.83872	2.70058	-2.21618	2.70594	-1.92642	2.32046	-2.86908	2.58797	4.47185	0.763603	5.81835	2.45067	37.4481	0.000109648
TCGCGCTACCTTTGGCAATA	2.26886e-12	7.53681e-12	1.08251e-05	1.67104e-05	5.13749	3.03069	7.11982	3.21218	7.11686	2.85464	7.11348	2.90421	6.93604	3.022	6.97155	2.90457	7.40393	2.99202	7.13914	3.12903	7.25785	3.20511	7.09356	2.96636	7.14375	3.00679	6.93671	4.09027	0.351588	11.6529	3.93708	59.5416	0.000109648
CGTACCTTCGGTTTCGGCGC	6.34973e-14	4.15388e-13	1.08251e-05	1.67104e-05	3.96378	1.20284	6.30995	1.24678	6.11306	0.938239	6.42293	1.17348	6.45484	1.24516	6.46483	1.0368	6.71043	1.19718	6.04254	1.5349	6.30562	1.20765	6.22688	1.27336	6.1311	1.12123	6.10597	5.109	0.403553	12.5396	4.68155	72.4527	0.000109648
GATGAACGACGAAGAGACCG	0.0674686	0.0763125	0.0463112	0.0530412	-9.19744	-10.6829	-7.12088	-10.64	-6.5374	-10.2692	-7.20514	-11.6081	-6.21092	-11.485	-7.75436	-8.25036	-6.86224	-11.3808	-8.01434	-11.8649	-7.1047	-9.28016	-6.95071	-11.8008	-6.79803	-11.4612	-7.43548	3.70532	4.1685	0.824267	-1.75906	6.94908	0.176563
GTACAAACCCGTAGTCCGGC	9.85499e-14	3.8023e-13	1.08251e-05	1.67104e-05	3.7039	1.33257	5.84242	1.48394	5.84194	1.14095	5.92368	1.02108	5.74379	1.42681	5.83364	1.42226	5.57498	1.14545	5.59822	1.33828	6.12249	1.66368	5.86921	0.939392	6.01547	1.32549	5.82912	4.54821	0.430283	10.5578	4.35463	68.3774	0.000109648
CGCCTTGAGATCCCCTTTCA	3.79047e-07	6.46818e-07	1.08251e-05	1.67104e-05	3.13257	2.25642	4.67431	2.12283	4.86044	2.06959	4.95055	2.16696	4.6879	2.56877	4.32707	2.29872	3.61839	2.22152	5.06115	2.35578	4.9507	2.30704	4.86001	2.40732	4.03903	2.07379	3.82067	2.38244	0.575841	3.92027	1.10122	24.4654	0.000109648
AAGTCAGTGCTGAGCACGCC	2.34356e-12	7.2096e-12	1.08251e-05	1.67104e-05	4.97482	2.67642	7.22622	2.60075	7.16997	1.98514	6.96414	2.86385	7.41394	2.84155	7.7696	2.38201	7.37126	2.73565	7.37046	2.63839	7.09376	2.58659	6.86761	2.67497	7.28938	2.8586	6.72579	4.56969	0.510749	8.92897	3.39503	58.5433	0.000109648
GAAGGACTTCGTCGCGGCAT	4.74592e-10	1.03383e-09	1.08251e-05	1.67104e-05	2.6304	0.331818	5.53658	0.257251	5.40073	-0.136258	5.49276	0.215293	4.60159	0.325849	3.96381	0.423898	6.32853	0.563977	5.1819	0.968531	6.16654	-0.0537613	5.89514	0.154113	5.81642	0.506558	5.35291	5.17817	0.751787	6.73363	2.0304	42.4703	0.000109648
TGAGTCGTATTACAATTCAC	5.82436e-06	9.26319e-06	1.65759e-05	2.50874e-05	1.99158	1.30831	3.74911	1.05345	4.4518	0.979368	2.93838	0.982484	4.06316	1.2182	2.9244	1.49593	3.06713	1.77099	3.51955	1.74985	4.32496	1.69814	3.9507	1.1593	4.14331	1.28195	2.1249	2.27529	0.836241	2.59518	0.467413	17.8568	0.00469288
CACGGCGACCCGCGCCGATC	0.170802	0.190314	0.251435	0.272898	2.76285	2.67678	3.05623	2.5466	2.68461	2.59092	2.6154	2.59769	3.47026	2.94408	2.34733	2.65649	3.57365	2.84111	3.43371	2.42775	3.14013	2.81737	3.43957	2.54734	2.7863	2.72665	2.36084	0.350343	0.622997	0.477756	-2.0981	6.47446	0.318253
TTATCCAGGCTGACGTTATC	2.88359e-14	1.93293e-13	1.08251e-05	1.67104e-05	4.57386	1.78618	6.87828	1.70588	6.74737	1.64678	7.10525	2.30173	7.20038	2.09388	7.0517	1.78355	6.80223	1.57537	6.77568	2.03812	6.87359	1.67903	6.97295	1.81658	6.61368	1.61308	6.44478	5.03813	0.448878	11.2115	4.45254	70.2324	0.000109648
CGGCAGAACGCGAGCCGCAA	0.374397	0.400459	0.376082	0.401025	1.77286	1.88173	1.59587	1.9675	2.08418	1.46336	1.554	2.1045	0.807327	2.0334	0.987777	1.52443	1.12359	1.89383	1.40046	1.53362	1.67418	1.82429	1.62686	2.09487	2.2168	1.72368	2.50831	-0.242395	0.666243	-0.321897	-5.08851	3.27017	0.372855
TCTAATCAGAATTGGTTAAT	6.22716e-13	2.39833e-12	1.08251e-05	1.67104e-05	4.2158	2.00509	6.73608	1.97494	6.79438	2.02719	5.82475	1.93243	7.26215	2.41927	6.65003	2.12203	7.1165	2.04142	6.54152	2.05668	7.20471	1.65965	6.72575	1.97717	6.55681	0.59274	5.98422	4.74142	0.683971	6.95097	2.31653	41.2872	0.000109648
GAAATGACGGTACTGGTTGG	1.44459e-07	2.52945e-07	1.08251e-05	1.67104e-05	2.96626	2.0851	4.73084	2.14052	5.13571	2.2137	4.68692	1.79385	3.7176	2.22175	3.67127	1.87889	4.25733	1.85271	4.69232	2.06345	5.23831	2.25915	4.90435	2.21573	4.79159	1.70354	4.81398	2.66358	0.613772	4.14643	1.04578	22.2795	0.000109648
CGCCGGGCGTGAAGATGTCT	0.000456157	0.00062915	0.000275194	0.000362972	-4.29618	-5.4996	-2.4991	-5.26502	0.762241	-5.66822	-2.9024	-5.36295	-2.90216	-6.63928	1.36934	-4.81554	-1.84464	-4.2356	-2.76613	-6.48451	-3.64981	-4.921	-4.10531	-5.58718	-0.449485	-6.79617	-2.94056	3.30048	2.05066	1.59286	0.0602632	12.2299	0.023402
ATTGTGCTGGCGGGCGTGGT	1.98553e-07	3.34791e-07	1.10788e-05	1.7084e-05	-0.942051	-1.78171	1.09746	-1.35521	0.676594	-2.58738	-0.370918	-1.61801	1.11117	-2.04258	1.00193	-1.60385	1.10442	-2.38211	0.496547	-2.01126	1.59192	-1.98178	2.04274	-1.34477	1.17193	-1.42433	1.48225	2.88602	0.844416	3.33745	0.814653	18.9766	0.000109648
CGCGCTACCTTTGGCAATAT	2.2586e-14	7.95683e-14	1.08251e-05	1.67104e-05	4.38606	1.71192	6.85256	2.00656	6.89567	1.20456	7.31587	1.83199	6.76483	1.57998	6.99711	1.81282	7.02768	2.02699	6.85023	1.75272	6.71752	1.29306	6.74397	1.10893	6.73586	1.72756	6.47695	5.21483	0.524554	9.84159	4.35991	62.7932	0.000109648
TGGCCGATTAAGCAGAAATA	5.46096e-09	1.07023e-08	1.08251e-05	1.67104e-05	-0.386287	-1.84104	2.7261	-2.2973	2.67653	-1.45215	2.92575	-1.57625	0.729369	-2.33638	0.987826	-1.61327	2.62335	-1.4377	3.39883	-1.30308	2.72509	-2.47896	2.90079	-2.24754	3.17331	-3.1116	2.3753	4.56864	1.03454	4.27449	1.25645	31.9467	0.000109648
AGCCGCGCCGATTGAAGCGC	1.4393e-11	3.79093e-11	1.08251e-05	1.67104e-05	2.07317	0.0787744	4.74402	0.0924299	4.44627	-0.633221	4.77794	0.778412	5.12549	0.356488	5.3789	-0.84408	4.83993	-1.28203	4.23356	0.254346	4.76238	0.251095	4.79889	-0.520558	4.81654	0.0891916	3.17509	4.79012	0.939644	5.12389	1.82738	30.1179	0.000109648
TCGACGGATCGAACGGGTCC	0.0250829	0.0302165	0.0210957	0.0254849	-4.39021	-4.84473	-2.8504	-4.43962	-4.04746	-4.76901	-2.53602	-4.68714	-2.43805	-4.76194	-3.59047	-6.00549	-4.18558	-3.88404	-4.31909	-5.03511	-0.0416173	-4.61624	-0.0769245	-5.24314	0.275423	-5.71736	-4.90875	2.05656	2.34866	0.850579	-1.47881	8.68295	0.166927
TTCCGGATCGGCCCCTACAT	1.40508e-11	3.65866e-11	1.08251e-05	1.67104e-05	3.03126	0.886765	5.6707	1.56578	5.1101	0.111512	5.41853	0.892412	5.50231	0.942419	6.25233	0.533962	6.40842	0.60264	5.62549	0.880164	5.77233	0.742704	5.64744	1.1124	5.95024	1.05369	4.74363	4.81341	0.720586	6.60955	2.59356	37.9735	0.000109648
GTTGGCTGATAGAGCGGTTG	6.10816e-12	1.73454e-11	1.08251e-05	1.67104e-05	4.97138	2.4901	7.44231	2.38667	7.98357	2.39717	7.3459	2.42464	7.82111	2.46951	7.53069	2.74552	7.24021	2.33298	7.25375	2.67352	7.98599	2.53081	7.18581	2.60104	7.03657	2.39375	7.20633	4.93743	0.477111	10.4439	3.66015	58.924	0.000109648
GAAAGTAGACGCGGATGCCC	0.503017	0.528742	0.5909	0.612529	-5.4257	-5.4604	-5.37585	-6.55259	-4.19211	-4.818	-7.80658	-4.69135	-4.28083	-5.76252	-6.95253	-5.56568	-6.37056	-6.2718	-6.86559	-5.45711	-6.87249	-5.04289	-5.00515	-6.3124	-3.89245	-4.56249	-4.49094	0.115937	2.29624	0.0415121	-7.77222	3.37128	0.485938
GAAACCGAAGGTACGGAAGC	0.424041	0.447307	0.379736	0.401229	-7.31347	-7.6854	-6.68379	-6.52565	-6.55606	-9.8633	-6.63226	-7.30315	-7.08117	-7.81566	-7.53147	-5.95177	-6.85772	-8.50997	-7.71443	-8.3636	-7.06522	-7.56678	-6.72031	-6.67889	-6.67416	-11.6495	-4.89381	1.06023	3.44701	0.279377	-4.14429	5.30927	0.355694
TTGCCAGCGCTTCAGGGTGT	4.65694e-07	7.83688e-07	1.08251e-05	1.67104e-05	-0.163895	-1.32729	1.40961	-1.38693	1.13533	-1.97084	1.73328	-1.11492	0.952225	-1.46374	1.56356	-1.0161	0.846077	-0.933256	3.57969	-1.07632	1.25722	-1.3336	1.46236	-1.63362	1.5943	-1.86756	1.42104	2.79644	0.733673	3.70745	0.814398	23.3093	0.000109648
AGGTCGGTGACCAGCATGGT	2.17245e-10	4.63229e-10	1.08251e-05	1.67104e-05	2.9693	1.47275	4.5939	1.12533	4.46809	1.59632	4.3877	1.48587	4.57945	1.57793	5.04274	1.19573	5.06749	1.58424	4.36381	1.58208	4.65969	1.56228	4.12886	1.27596	4.31923	1.32951	4.83841	3.1475	0.48343	6.56807	2.22465	38.0418	0.000109648
CATACCCTCGGTAAAACCCA	1.26375e-06	2.08437e-06	1.08251e-05	1.67104e-05	1.32814	0.492188	2.55075	0.201955	2.82856	0.485444	3.1693	0.648009	2.31421	0.797331	1.74833	0.411507	1.85017	0.34725	2.38262	0.311519	3.47449	0.660124	2.13219	0.815832	3.02006	0.17488	2.44472	2.03263	0.658853	2.95984	0.805807	17.481	0.000109648
TGGCGCTATCCAGTTTGAAG	0.619809	0.643058	0.502282	0.525271	-5.16976	-5.29937	-4.64368	-5.47711	-4.11059	-6.32555	-7.5951	-5.08068	-2.65982	-6.11584	-4.07329	-4.81926	-7.24388	-5.41657	-3.16755	-5.22648	-4.27262	-5.64173	-5.0364	-4.54297	-6.35747	-5.17791	-7.41625	0.568312	2.26272	0.195822	-7.19427	3.91952	0.390016
TTGACATCCCAGTCGCGCTG	0.413259	0.437597	0.475219	0.499578	-6.4701	-6.29597	-7.00446	-5.82057	-6.08656	-5.84676	-7.11152	-6.42807	-6.44219	-6.37431	-7.68376	-6.53568	-6.16462	-5.59447	-7.49415	-5.95415	-7.20742	-9.2199	-7.10902	-7.15842	-7.30131	-6.85439	-7.08915	-0.483681	2.9621	-0.140813	-5.76404	2.96963	0.436817
GTTCATCCCCATATTGCCAA	3.07396e-14	2.64312e-13	1.08251e-05	1.67104e-05	5.20694	2.6124	7.54123	2.30924	7.46577	2.57307	7.73183	2.85067	7.83378	2.87696	7.48165	2.09147	7.6346	2.64651	7.69559	2.67375	7.45232	2.49439	7.27827	2.71041	7.34694	2.46528	7.14713	4.94027	0.468059	10.4173	4.56737	59.2481	0.000109648
GCGCAATCACGAATGCATAA	6.42412e-13	2.45401e-12	1.08251e-05	1.67104e-05	5.48346	3.00662	8.01169	2.98841	7.89897	2.84267	8.20385	2.65802	8.4132	3.3479	7.82789	3.15346	8.09385	2.77327	7.57822	3.23735	8.23516	2.81319	8.15208	3.18062	7.91268	2.88085	7.36872	5.00237	0.504147	9.87381	3.7885	55.1375	0.000109648
ACCGTGGTGGCCCGCTGACT	8.92808e-12	2.44319e-11	1.08251e-05	1.67104e-05	2.96968	0.263686	5.7401	0.0119407	5.99358	-0.03887	5.86055	0.653037	5.89447	0.292972	6.35631	0.367525	4.93654	0.25052	5.04723	0.173928	6.30153	0.421217	5.63088	0.0668766	5.40942	0.322471	5.45182	5.48416	0.613145	8.94187	3.28533	50.138	0.000109648
TATCACCTCCGGGCTGGAAG	1.6599e-06	2.70051e-06	1.12479e-05	1.73367e-05	2.61761	1.87572	3.64314	1.86772	4.19793	1.59706	3.38421	1.75053	3.53457	2.27879	2.99958	1.40478	3.45424	1.94696	3.85193	2.09493	4.55802	1.84723	3.89579	1.64262	3.01218	2.06963	3.59337	1.78944	0.633869	2.73491	0.792465	17.9119	0.000109648
GGATAGCGCCAGCCGGACTA	0.230942	0.252495	0.236663	0.257891	2.45617	2.36485	2.71259	2.3258	3.09884	2.50342	2.96779	2.28876	3.12327	2.29923	2.00483	2.49471	2.77987	2.23261	1.87055	2.16706	2.35804	2.42398	2.9214	2.27518	2.75137	2.56993	2.37303	0.319447	0.536925	0.483847	-2.99782	6.7171	0.307332
CGACTCACTATAGGGCGAAT	4.74634e-12	1.34069e-11	1.08251e-05	1.67104e-05	3.50079	1.65206	5.79114	1.60595	6.01708	1.8159	6.24006	1.77653	5.56208	1.72367	5.83165	1.27236	4.78211	1.98432	5.55602	1.88098	6.04627	1.19336	5.84036	1.51979	5.7877	1.00388	5.4549	4.1629	0.610481	6.81107	2.55419	40.5281	0.000109648
ATAGCGGCGGCGGCAGAAAG	0.709205	0.729892	0.463252	0.489193	-1.16042	-1.01973	-1.41999	-0.811414	-1.44331	-1.32005	-1.91313	-1.44311	-1.04526	-0.848972	-1.02064	-1.05287	-1.89303	-1.50335	-1.54353	-1.81543	-2.24277	-0.607791	1.42453	-0.96197	-0.336431	-0.782666	-1.90182	-0.28706	1.01559	-0.220206	-5.03697	4.01281	0.391576
AGGCTTTATTCGTCGTTTTC	4.92615e-12	1.50356e-11	1.08251e-05	1.67104e-05	4.29936	1.86822	6.58098	1.91624	6.58095	1.69078	6.42451	2.19382	6.13748	2.10414	6.35946	1.68619	7.09522	1.73708	7.09413	1.8568	6.78814	1.77002	6.64029	2.14882	6.37353	1.54955	6.43378	4.70892	0.506618	9.41192	3.44171	53.1579	0.000109648
GGACGCAGACGCCGACCCAG	0.510928	0.532662	0.397699	0.420287	-5.81421	-6.06072	-5.14256	-6.20915	-2.64499	-5.10949	-3.94523	-6.70631	-6.61496	-5.5419	-7.37674	-5.4443	-4.16583	-6.03321	-5.03039	-5.48808	-7.68222	-6.75135	-4.98345	-6.71244	-4.82136	-6.70068	-6.98835	0.8791	2.27332	0.265904	-6.19756	4.88465	0.361935
TGCGCACGAGAAGTTTGTGA	1.70311e-11	4.55133e-11	1.08251e-05	1.67104e-05	5.24621	2.93702	7.67331	2.96127	7.0211	2.57954	7.91612	3.10844	7.64259	3.2062	7.72365	2.9136	8.00798	2.70227	8.15627	3.05359	7.84116	2.60616	7.37412	2.86737	7.40975	2.99837	7.16698	4.74558	0.528784	8.83374	3.25737	50.6037	0.000109648
CGGCAGCGGCATCCCATGTA	4.92798e-08	8.62456e-08	1.08251e-05	1.67104e-05	1.17106	0.275943	2.13789	0.339034	2.13706	0.121178	1.86999	0.0449346	2.59042	0.603015	2.16087	0.381882	2.21142	0.377887	1.79206	0.395227	2.14488	0.0536684	1.757	0.157733	2.10859	-0.067982	2.62343	1.87394	0.50507	3.73553	1.23697	18.141	0.000109648
AACCGGATCTGGATGTGAAC	9.36603e-08	1.67867e-07	1.08251e-05	1.67104e-05	1.2496	-0.115828	4.06006	-0.267279	4.67752	0.403846	5.73215	-0.191501	3.80233	-0.0776343	3.6272	-0.593684	2.12459	0.0732811	4.78596	-0.182726	3.85059	0.226176	4.10978	-0.273882	3.71678	-0.118964	4.28235	4.16724	0.886587	4.76144	1.13383	29.6439	0.000109648
GGGCCACCACGGTTGTGAAT	1.352e-12	4.19199e-12	1.08251e-05	1.67104e-05	3.9391	1.45106	6.53823	1.48179	6.9345	1.38761	5.93167	1.1215	6.60409	1.76095	6.7269	1.36915	7.03782	1.03221	6.43363	1.55505	6.48649	1.71534	6.50378	1.28391	6.21338	1.47019	6.2597	5.08555	0.502597	9.94497	3.73248	56.444	0.000109648
TTGATAATGTCTTCCTGCGT	1.3991e-12	4.69462e-12	1.08251e-05	1.67104e-05	4.25054	1.63407	6.67423	1.43992	6.7257	1.18998	6.64891	1.72443	7.17219	2.0527	6.99207	1.32027	7.2715	1.9951	6.79473	2.24903	6.00526	1.49489	6.26864	1.83187	6.37586	1.05879	5.86336	4.99325	0.71944	7.02695	2.88831	34.7431	0.000109648
TTACGGAATCCATCAGCAAT	7.20014e-12	1.95769e-11	1.08251e-05	1.67104e-05	2.4512	0.163405	5.38094	0.141714	5.15886	-0.139477	5.75524	-0.387784	5.63529	-0.379419	6.01899	0.190119	5.0024	0.603193	5.31936	0.195712	5.43664	0.299655	4.15336	0.127612	5.02069	0.316538	5.45047	5.23521	0.628498	8.2509	2.7289	46.8375	0.000109648
CGGCGCTAACGGCGCGCGTC	0.591196	0.614515	0.598282	0.619488	-0.951259	-0.997882	-0.848652	-1.08521	-0.385979	-1.46896	-1.15506	-0.686601	-1.71882	-1.03248	-0.338398	-1.22517	-1.3838	-0.608288	-0.595074	-1.23908	-0.754351	-0.708474	-0.452722	-0.863456	-0.828904	-1.05972	-1.82021	0.0980759	0.775557	0.104912	-3.86557	3.8957	0.454688
TAAAACCCACGGCGCGGCAG	2.55766e-09	5.04447e-09	1.08251e-05	1.67104e-05	2.92265	1.18756	4.60169	1.59682	5.04153	1.1097	3.68453	1.32616	4.13022	1.28224	4.95831	1.11308	5.29604	1.17318	4.52434	1.67254	4.05253	0.968228	4.85813	1.01678	4.38652	0.783634	4.57532	3.36337	0.654011	5.12549	1.73967	26.6023	0.000109648
GCCGCTATTCGCGCTACCTT	1.23452e-09	2.53625e-09	1.08251e-05	1.67104e-05	4.07351	1.54447	7.00487	1.83184	7.17206	0.946275	6.67621	1.50021	6.93915	1.66992	9.157	1.53587	6.80548	1.52024	7.12103	1.53653	7.3587	1.18596	6.77178	1.52534	7.11811	1.64043	6.20227	5.49513	0.61949	9.05154	1.88782	63.6321	0.000109648
CAGTACCGTCATTTCCGGCG	6.17908e-14	2.85165e-13	1.08251e-05	1.67104e-05	4.08224	1.74538	5.90195	1.83352	6.32869	1.28469	5.54482	1.81821	6.01281	1.89014	6.06568	1.45419	5.84936	1.63489	5.6182	2.26674	5.7849	1.82077	6.07903	1.23196	6.01436	1.70227	5.68259	4.20861	0.506309	8.18362	3.22787	43.5154	0.000109648
TGACTTCTTCGCTAATCTGC	7.57755e-11	1.8459e-10	1.08251e-05	1.67104e-05	3.7181	1.40762	6.2612	1.57244	6.03503	1.27311	6.14701	1.34331	6.45567	1.51751	6.5494	1.39351	5.47107	1.31334	6.32939	1.79047	5.90847	1.13526	6.84839	1.42623	6.66884	1.26342	5.35121	4.80067	0.58703	8.03954	2.75417	51.0354	0.000109648
ATTAGCGCCTCAGCGCGACT	5.1089e-14	2.75888e-13	1.08251e-05	1.67104e-05	4.9529	2.41982	7.42152	2.80633	7.82994	1.7864	7.65843	2.4727	7.62573	2.55988	7.5132	1.97452	7.5748	2.31825	7.0176	2.59118	7.32282	2.47948	7.19199	2.35244	7.1417	2.22801	6.87879	5.02588	0.532732	9.31481	3.85238	41.6666	0.000109648
CTTATCTACGTTAACCCGGA	1.13052e-09	2.36186e-09	1.08251e-05	1.67104e-05	3.73311	2.05571	6.25234	2.33739	6.13915	2.20552	5.68584	1.93608	6.32013	1.99052	6.27082	2.05353	4.85013	1.93831	6.50459	2.38639	6.89112	1.9208	6.65952	2.07985	6.19964	1.64283	5.94076	4.16401	0.600555	6.78585	1.9271	37.6262	0.000109648
GCTGACTGGGGCAGCTATGT	0.353349	0.376702	0.455249	0.479151	-6.55638	-6.34876	-6.95999	-6.16723	-6.69135	-7.33123	-7.11451	-5.99152	-6.46863	-5.58456	-6.88565	-5.39311	-6.73057	-6.99948	-7.6783	-5.98709	-6.92442	-7.26175	-7.21001	-6.30858	-6.89201	-7.26777	-6.95003	-0.531834	2.72484	-0.160971	-7.0754	2.63907	0.425
TTTATTCGCATGGCCTGGCA	0.278159	0.300459	0.37394	0.395383	-6.35426	-6.06822	-7.01354	-5.22213	-6.74595	-5.80191	-6.8666	-7.77066	-6.89038	-6.31808	-7.29105	-5.12595	-6.64002	-5.88697	-7.11857	-8.04031	-7.44572	-6.47369	-7.55044	-5.55986	-6.81485	-6.34321	-7.22276	-0.864489	2.86354	-0.277539	-6.13423	2.85215	0.377535
CGACAATCTATCGATTGTAC	0.0851003	0.100245	0.195113	0.2181	1.13383	1.28895	0.623163	0.769924	1.78638	1.73141	1.38486	1.47395	-0.621985	1.63103	-0.100109	1.53621	-2.18445	1.32849	0.286337	1.11554	1.32556	1.06449	1.9663	1.10352	0.811987	0.824524	-0.655041	-0.689146	1.23977	-0.470128	-7.77416	2.20154	0.304688
AACTCCGGCTTCCGTACCTT	0.491075	0.515776	0.558608	0.57931	-6.78127	-6.61805	-6.96857	-6.25508	-6.29699	-10.3148	-6.98229	-6.9864	-6.24235	-7.40832	-7.08202	-5.80586	-6.9519	-5.8681	-7.60974	-7.74532	-7.17169	-5.9789	-6.75734	-5.34472	-7.22265	-7.88655	-7.43832	-0.22056	3.08346	-0.0538336	-5.50896	2.93132	0.475
TAGTCAAAGTCTTCACCCAG	0.382917	0.409646	0.511794	0.535644	-4.97969	-4.97918	-4.99512	-5.26205	-6.76708	-4.78215	-7.10305	-4.87876	-4.31538	-5.03311	-7.46095	-4.65307	-6.67842	-5.056	-3.7258	-5.56586	-3.87442	-5.2847	-5.04394	-4.62955	-4.69226	-4.75252	-4.45339	-0.06454	1.91554	-0.0167873	-8.17837	4.0564	0.489063
CGGGCTTTCTATTAGCGAGA	3.47511e-13	1.58243e-12	1.08251e-05	1.67104e-05	5.67818	3.14343	8.08921	3.1765	8.04347	3.05632	7.96659	2.99096	8.15668	3.22299	8.16134	3.20484	8.50384	2.78701	7.99419	3.32298	7.96015	3.24701	8.30388	3.05353	8.07814	2.94028	7.64058	4.96793	0.397666	12.4979	4.23376	68.8426	0.000109648
TGCCGAAAGAAGATCTGATC	0.611136	0.635855	0.620571	0.644028	-4.56903	-4.55196	-4.62027	-5.02472	-6.42309	-3.75742	-2.56144	-4.30735	-6.70746	-4.76969	-7.43715	-5.20711	-4.47872	-3.78034	-4.9814	-3.97267	-4.2753	-4.76446	-4.77886	-4.55464	-4.678	-4.9909	-0.147643	-0.0796255	2.46676	-0.0244695	-7.22696	4.09462	0.482059
ATTGTAATACGACTCACTAT	1.99907e-11	5.0462e-11	1.08251e-05	1.67104e-05	2.79253	0.238811	5.43203	0.211279	6.12321	-0.131807	5.16204	-0.158157	6.29561	-0.0825744	4.4132	-0.429057	4.93069	0.729558	5.6675	0.332899	5.67599	0.424367	5.86483	0.314965	4.84589	1.23384	4.47595	5.12618	0.918729	5.59576	2.28153	28.4349	0.000109648
AAACTGACGCACAGAGATAT	0.209068	0.228111	0.335369	0.353222	-5.73183	-5.51999	-6.4864	-5.86104	-6.26246	-4.45543	-4.6997	-5.2529	-6.3004	-5.78739	-7.18047	-4.93484	-6.6304	-5.41215	-7.93085	-5.32015	-7.6826	-6.00552	-7.09898	-5.72621	-4.80358	-6.1596	-6.9066	-0.935604	2.33229	-0.299169	-8.31325	1.96325	0.348438
GCGTACCTTTTGCGCCGGGC	0.0236846	0.0283908	0.0320078	0.037621	1.29883	1.46767	0.989339	1.36641	1.30136	1.37455	0.718812	1.30614	1.0252	1.37063	1.02458	1.78173	0.859641	1.91934	1.47427	1.10562	0.418897	1.59352	1.07634	1.99118	1.28085	1.31105	0.367729	-0.535215	0.603603	-0.888067	-6.31678	0.974054	0.173167
GAACCTGTTCAAATATGAGT	0.362596	0.38584	0.435059	0.45942	-6.65024	-6.4898	-7.11901	-7.42834	-6.92277	-6.77903	-7.52654	-5.83658	-6.86412	-6.13035	-7.86201	-6.41672	-6.64162	-6.48555	-7.25793	-6.70478	-7.56834	-8.27289	-6.7949	-6.04241	-6.9044	-6.39849	-6.92595	-0.496038	2.8206	-0.160044	-6.98889	3.12378	0.421875
AACGGGTCCGGGATGATGTC	7.12067e-13	2.56037e-12	1.08251e-05	1.67104e-05	4.05603	1.58273	6.26166	1.58761	6.32443	1.46843	6.31575	2.08197	6.46297	1.76402	6.73159	1.41955	6.37071	1.59206	5.85131	1.84877	6.27282	1.14711	6.04266	1.53037	6.22981	1.39022	5.6345	4.66052	0.520186	8.90558	3.29591	52.8181	0.000109648
TTAGACTACTCCGCCCTGAA	2.79709e-05	4.21524e-05	1.96205e-05	2.95067e-05	2.39513	1.95801	3.54844	1.64348	3.61117	1.87984	2.64865	2.04621	2.62483	2.04565	3.89007	1.85533	4.13656	1.98491	3.62211	1.95471	3.76358	2.17272	3.23658	1.65667	3.81254	2.08313	2.92686	1.54855	0.639454	2.10375	0.344257	14.8312	0.00624428
TTTGAACCAGGCACGAGCAA	0.00360573	0.00468362	0.00296633	0.00372947	-3.04639	-3.59851	-1.85172	-4.47637	-2.1556	-2.72399	-0.644882	-3.42039	-3.42292	-3.55064	-2.51987	-4.4364	-1.68625	-3.32891	0.727761	-4.57878	-2.07375	-3.43376	0.936775	-4.18774	-2.66284	-3.23075	-1.81787	1.92784	1.64251	1.15434	-0.391757	10.2605	0.067083
GTTTGTTTATTCGCATGGCC	0.522028	0.547535	0.588651	0.61162	-6.11063	-6.18071	-5.87213	-5.83607	-5.90084	-6.49608	-3.99667	-6.40073	-6.3351	-6.35554	-4.09719	-4.85071	-6.49768	-6.27326	-7.48476	-6.68227	-4.90549	-6.02254	-7.23462	-5.57716	-7.00353	-6.77664	-7.20335	0.310924	2.49476	0.0782516	-6.01991	3.55941	0.459375
GCGGATCGTTAAGGAAACGA	2.3934e-13	1.07187e-12	1.08251e-05	1.67104e-05	4.27992	1.82167	6.27891	1.48691	6.51855	1.68681	6.53718	2.23798	6.12327	2.30161	5.93939	1.42079	5.77461	1.61855	6.34639	2.45931	6.77975	1.96219	6.05289	1.76545	6.39085	1.80676	6.09477	4.39887	0.584976	7.45997	3.10841	46.771	0.000109648
CAGCGCGCGCAGTACGGAGT	1.26314e-13	3.86334e-13	1.08251e-05	1.67104e-05	1.74966	-0.677564	3.93701	-0.575724	4.24809	-0.667191	3.82206	-0.811089	3.83686	-0.657604	3.62588	-1.36334	3.98522	-0.442025	4.04892	-0.417637	3.91096	-0.538801	3.73923	-1.01365	4.21955	-1.34992	3.81583	4.67021	0.514072	9.17761	3.65184	52.1611	0.000109648
GACGCTAATGAGCTGTTCGA	8.97733e-12	2.56271e-11	1.08251e-05	1.67104e-05	4.14866	2.20815	5.93667	2.43403	5.66134	2.02755	6.00767	2.2925	6.62016	2.29477	5.73928	1.83595	6.26378	2.24763	5.9638	2.11861	5.82865	2.05902	5.96564	2.56011	5.79519	2.04606	5.65573	3.74034	0.486422	7.7078	2.80312	39.4392	0.000109648
TACCGTTCTATTGATGGTCG	9.13967e-12	2.61482e-11	1.08251e-05	1.67104e-05	3.51072	1.11855	6.36034	1.48212	6.42913	0.974702	6.15888	1.23193	6.47116	1.22668	6.27151	0.778963	7.05741	1.00011	6.54766	1.33323	6.75008	1.02261	6.12729	1.1253	5.93021	0.519398	5.27279	5.24218	0.609185	8.65721	2.88284	42.0835	0.000109648
TGTCGGTAAAGACACCGTTC	0.00993384	0.0124976	0.0128983	0.0156905	2.30804	2.08311	2.76044	1.97295	3.36911	2.05263	2.37546	2.03085	2.8592	2.51209	3.07359	2.158	2.66384	2.08816	2.74599	2.19668	1.9035	2.00708	3.29059	2.00178	2.67325	1.97253	2.3787	0.639312	0.562824	1.05222	-1.11961	8.95543	0.127925
CGTCAGGTCGGTGACCAGCA	0.00417347	0.00540922	0.00309919	0.00392892	-0.738073	-1.18758	-0.229546	-1.05464	-0.184188	-0.759153	-0.586794	-0.804829	-0.534288	-1.33663	1.53059	-1.30735	-0.338211	-0.619205	-0.161948	-1.68517	0.170249	-1.25132	-0.714739	-1.68053	0.0746129	-1.27966	-0.561846	0.96187	0.752254	1.15247	-0.609654	9.16495	0.0750003
ACATAGCTGCCCCAGTCAGC	3.44474e-06	5.51706e-06	1.49691e-05	2.27816e-05	-1.06483	-2.21987	1.75836	-1.73652	2.0997	-2.00794	3.12192	-2.92252	-0.569549	-1.7925	1.47333	-2.87581	-0.633466	-1.19834	2.87181	-3.2162	1.90967	-2.17357	0.997851	-2.80371	2.28449	-2.19523	1.25961	3.96004	1.41677	2.56038	0.396421	19.1027	0.00312815
CATTAGCGCCTCAGCGCGAC	1.53433e-11	3.75326e-11	1.08251e-05	1.67104e-05	3.48987	1.6331	4.92939	2.0048	5.31795	1.3568	4.52987	1.7633	4.58836	1.5545	4.88668	1.00392	4.67048	1.42989	5.27979	2.0772	4.82561	1.80764	5.1235	1.58165	4.77515	1.58114	5.22349	3.30981	0.56615	5.76901	2.4508	29.6208	0.000109648
CCCGCCAGCGATCAACGCCA	0.00428841	0.0055798	0.00704197	0.00882207	0.13042	-0.258086	1.0238	-0.59088	0.953303	-0.49406	0.264534	-0.0926173	2.01794	-0.23442	0.0610659	-0.881015	0.0855753	0.295954	1.1741	0.015224	1.85712	-0.424938	1.25784	-0.469727	-0.214392	0.231718	2.25795	1.2417	0.998289	1.08986	-0.89049	8.53771	0.125
GCCAAAGGTAGCGCGAATAG	2.27337e-12	7.28548e-12	1.08251e-05	1.67104e-05	5.07085	2.58664	7.13423	2.40776	7.29022	2.22511	6.71011	2.56214	7.33573	2.82583	7.03375	2.58504	6.67248	2.64915	7.4158	3.06593	6.93203	2.59855	7.21944	2.65523	7.57971	2.234	6.76501	4.49358	0.525956	8.60538	3.39587	45.6939	0.000109648
ACAAACGACGCGCCTTATCC	1.7207e-12	5.85862e-12	1.08251e-05	1.67104e-05	4.93668	2.47804	7.42243	2.5469	7.46559	2.33434	7.95596	2.48808	7.45133	2.45989	7.4663	2.51133	7.63977	2.52516	7.03526	2.52987	7.50047	2.55002	7.22736	2.19944	7.31533	2.40245	6.98929	4.93126	0.423424	11.5396	3.97927	67.1363	0.000109648
ATCGCTGGCGGGCATACCCT	1.65216e-08	3.1249e-08	1.08251e-05	1.67104e-05	2.85647	1.33751	4.73754	1.33735	5.65641	1.57765	5.22214	1.17418	4.01901	1.39189	5.19851	1.19409	4.4752	1.4249	4.38916	1.46369	5.49592	1.36507	4.3904	1.0685	4.06893	1.10581	4.68292	3.43853	0.635181	5.4039	1.62845	35.0168	0.000109648
CCGGATCTGGATGTGAACTG	0.128196	0.142258	0.227677	0.242026	-5.94877	-5.65746	-7.18959	-5.55689	-6.50047	-5.85074	-7.22252	-5.28076	-6.32596	-6.13328	-7.36099	-5.98315	-6.44885	-5.85994	-8.21049	-5.61345	-7.70663	-5.54127	-7.39569	-5.48125	-7.47384	-5.649	-7.27678	-1.44582	2.7054	-0.479131	-10.8243	1.56008	0.267188
ACGCCCGGCGCCGAAACCGA	0.277125	0.299625	0.365047	0.386489	-6.51828	-6.33548	-7.13712	-6.4787	-6.42318	-6.33789	-7.90439	-6.82644	-6.3571	-5.97614	-7.22123	-4.73114	-6.80356	-6.94859	-7.35008	-6.26593	-7.431	-5.7752	-6.92257	-6.47951	-6.95629	-7.53265	-7.34864	-0.795833	2.57204	-0.207749	-7.10361	2.6767	0.392188
CGGTGTCTTTACCGACAGAC	3.75667e-06	5.96103e-06	1.11634e-05	1.72137e-05	1.60883	0.892122	2.74901	0.545676	2.7786	1.07618	3.34818	0.878914	2.481	0.420848	2.37606	1.25722	4.09698	1.01515	1.89587	0.998252	2.90631	0.545113	2.87125	0.839512	2.69533	0.914683	2.55805	1.88346	0.655496	2.82455	0.608572	18.2957	0.000109648
GGCAGCGGCATCCCATGTAG	0.097802	0.108424	0.0685286	0.0771396	-9.00039	-10.2747	-7.04506	-10.9453	-7.12753	-10.8663	-7.01116	-11.6069	-6.72378	-11.9756	-6.8128	-10.3752	-6.40475	-11.4256	-7.4917	-9.11872	-7.58349	-11.3956	-6.89657	-9.07787	-6.99764	-8.48395	-7.11698	3.3643	3.96231	0.748954	-2.34021	7.36717	0.19375
GCCGATATTATTGTGCTGGC	1.38515e-11	3.73287e-11	1.08251e-05	1.67104e-05	0.458861	-1.73862	3.33805	-1.6362	3.04012	-2.75516	3.89513	-1.27042	3.58909	-1.44887	2.1624	-1.6781	4.09054	-1.25439	4.14463	-1.9029	2.9408	-2.18235	3.10453	-1.78497	3.34344	-2.66531	2.88988	5.16504	0.91139	5.67766	2.33081	34.0221	0.000109648
CGTCCAGACCACTTCCAGCC	5.66391e-08	1.00873e-07	1.08251e-05	1.67104e-05	2.08318	1.12747	3.73097	1.11322	3.58235	1.20018	3.86924	0.952078	2.68577	1.25325	3.04534	0.955237	4.2974	0.575282	4.18187	1.21226	4.09508	1.39353	3.87014	1.30244	3.47889	0.675303	3.42351	2.63971	0.638621	3.96219	1.16523	22.1922	0.000109648
TGGGCCAGCAGCTATGGTAG	9.79808e-10	1.99281e-09	1.08251e-05	1.67104e-05	4.08143	2.4601	5.51295	2.36331	5.7978	2.3309	5.03368	2.65088	5.31114	2.74909	5.0849	2.35931	5.81743	2.44535	5.33328	2.84955	5.08771	2.32248	5.92714	2.42701	5.70115	2.39744	5.614	2.99109	0.502299	6.05741	2.23499	30.3827	0.000109648
CTAATGAGCTGTTCGAAGGC	9.73885e-07	1.59825e-06	1.09097e-05	1.68404e-05	2.2902	1.47987	3.61357	1.54155	3.98667	1.35237	3.27367	1.49711	4.56145	1.61588	4.42749	1.00572	2.72202	1.92833	3.65411	1.4737	3.90043	1.65343	3.25405	1.20922	3.13245	1.10313	3.4159	2.17476	0.695726	3.08506	0.833765	19.9896	0.000109648
GATGCTGACACCCGCAGCAG	3.39645e-09	6.7146e-09	1.08251e-05	1.67104e-05	3.90963	2.57622	5.35511	2.38262	4.99816	2.50689	5.77027	2.75169	5.11568	2.41073	5.37527	2.43868	5.28288	2.6055	5.8614	2.77664	5.19652	2.55996	5.64804	2.77679	5.40294	2.50693	4.7097	2.78245	0.479951	5.8072	1.87946	34.0548	0.000109648
AGATCTTCTTTCGGCACTTC	0.187597	0.20598	0.269905	0.290855	-5.683	-5.32081	-6.39873	-5.61861	-6.06494	-4.52745	-6.81557	-5.16216	-6.85593	-5.81626	-7.28762	-6.00918	-6.83264	-5.05406	-6.95175	-6.24397	-7.58395	-4.57365	-4.98851	-4.45708	-7.35568	-6.59022	-4.7316	-1.06184	2.61132	-0.325716	-6.61314	1.98495	0.334375
ACGCAGAAAGGCCCACCCGA	5.25855e-09	1.03169e-08	1.08251e-05	1.67104e-05	1.03611	-0.610954	3.03722	-0.856527	3.56498	-0.45346	2.9484	-0.473635	4.13488	-0.905189	2.39468	-0.600618	2.23583	-1.11062	3.66201	-0.487129	2.86946	-1.02574	2.90513	-0.402434	3.66747	-0.383859	2.4606	3.71808	0.755526	4.87495	1.66181	27.3493	0.000109648
TCCGCGTCTACTTTCCGCGG	2.23795e-07	3.87497e-07	1.08251e-05	1.67104e-05	1.13463	0.0573006	2.6265	0.420823	3.15878	-0.319755	3.48412	-0.617982	2.46573	0.237875	2.54597	0.654695	2.88384	-0.450786	1.72345	-0.113592	3.71951	0.0903909	2.4775	0.584779	2.37253	-0.132051	1.70636	2.63525	0.905541	2.88816	0.91997	15.1427	0.000109648
CCTCCGGGCTGGAAGTGGTC	0.000174115	0.000248585	0.000233331	0.000318947	-0.412478	-0.893871	0.974719	-0.662962	1.12927	-1.32938	0.493564	-0.443251	-0.478653	-0.975769	-0.0857931	-1.35519	0.0403336	-1.2138	0.974543	-0.860731	1.17316	-0.723584	1.60874	-0.546898	1.71929	-1.11898	1.93086	1.83536	0.934344	1.7156	-0.0841081	12.9145	0.0312508
GACATAGCTGCCCCAGTCAG	0.277768	0.301882	0.221601	0.242018	1.63452	1.7187	1.44627	1.74615	0.996953	1.79303	1.38927	1.66066	1.70686	1.87921	1.08336	1.70939	1.1876	1.85576	1.70844	1.44306	1.45411	1.57215	1.16248	1.78384	2.43395	1.41782	1.47697	-0.26473	0.518937	-0.439325	-4.90518	2.84491	0.310452
TGACGCGCATCCACCCGGCC	0.000320002	0.000448546	0.000599016	0.000809651	0.134541	-0.221192	1.06859	0.0709703	1.32515	-0.622031	1.89906	-0.967082	-0.255946	-0.106506	1.27244	0.101303	0.552871	-0.551552	1.31571	-0.0624802	1.41597	-0.244108	0.675225	-0.355782	0.69366	-0.230362	0.887959	1.29713	0.754303	1.67321	-0.429562	11.5386	0.0531255
TAAAGGCCTGCGGATCGTTA	1.79074e-13	9.48936e-13	1.08251e-05	1.67104e-05	5.54732	3.15381	7.79103	3.28219	7.93529	2.48646	8.09351	2.75509	8.26682	3.41806	7.47619	3.2084	7.73439	2.99374	7.81914	3.37743	7.79811	3.11611	7.46613	3.15005	7.72174	3.04455	7.33781	4.6765	0.527921	8.96289	3.75228	49.5559	0.000109648
AGCGCTGGCAAAAGCGCCGC	0.168699	0.191497	0.245259	0.272397	-1.38361	-1.19897	-1.97104	-2.15377	-2.51553	-1.22654	-2.2659	-1.20856	-3.37281	-0.0204544	-3.3958	-0.964774	-2.91956	-1.75053	-1.1934	-0.519654	-2.54905	-1.37741	-0.706451	-2.0117	-0.0868555	-0.967013	-0.437686	-0.762735	1.47932	-0.446768	-6.18286	2.13873	0.344774
ACCCGCGCCGATCTGGTGTT	2.59236e-11	6.76338e-11	1.08251e-05	1.67104e-05	4.0914	1.78284	6.28265	2.12732	5.90069	1.56681	6.10378	2.01848	5.85836	1.81	6.49766	1.68341	6.9528	1.53852	5.96322	1.92355	6.94687	1.71207	6.45672	1.80067	6.39365	1.63722	6.15043	4.49068	0.529864	8.58016	2.96615	51.7778	0.000109648
AGTGGTTCGCCGCTGTGATC	0.501343	0.525251	0.476274	0.499396	-2.46285	-2.58169	-2.15586	-2.78585	-2.06594	-2.6871	-0.859435	-2.97858	-2.8932	-2.62005	-2.53649	-2.371	-2.78486	-2.63487	-3.35685	-1.91611	-1.62365	-2.65218	-1.83893	-2.67309	-2.36707	-1.40678	-1.6668	0.288714	1.09798	0.230075	-3.58434	4.22046	0.409375
AAAACGTAAGCCAACCATGC	1.01306e-12	3.28505e-12	1.08251e-05	1.67104e-05	4.08702	1.70324	6.56772	1.24403	6.88146	1.48234	6.29993	1.83601	6.52188	1.7399	6.47599	1.99397	6.98952	1.81385	5.95374	1.62173	6.82291	1.6761	6.96837	1.19276	6.1272	1.80674	6.27254	4.89405	0.563884	8.6343	3.56817	45.9053	0.000109648
AAGGCTTCATTAAAGGCCTG	6.3083e-07	1.05078e-06	1.12479e-05	1.73411e-05	4.16764	3.55083	5.40531	3.47305	5.75964	3.58521	5.55448	3.38816	5.69181	3.69562	4.48363	3.55463	5.64262	3.55333	5.24763	3.66066	5.375	3.61941	5.30844	3.48204	5.31848	3.3987	4.88717	1.82433	0.460904	3.82479	0.951685	23.5571	0.00157573
CGTGGTCGGTATCGAGCAGG	7.84019e-10	1.64894e-09	1.08251e-05	1.67104e-05	3.81465	2.06394	5.58401	2.10544	6.34532	1.76666	5.45143	2.23214	5.44554	2.32702	5.13813	1.98724	6.31776	2.05634	5.50042	2.16148	5.7406	2.0275	5.93584	1.93634	5.33501	1.75646	5.25134	3.55452	0.539164	6.51569	2.23748	37.2097	0.000109648
TCTGTGCGTCAGTTTGAACC	0.453007	0.476168	0.475685	0.500726	-6.61352	-6.56163	-6.70391	-6.3135	-6.50843	-7.35123	-7.40154	-7.21793	-6.87069	-6.3376	-7.0154	-5.79211	-6.69824	-6.36462	-7.73268	-6.72528	-6.85822	-6.43254	-7.13326	-6.55584	-4.70421	-7.11867	-7.04791	-0.190223	2.66743	-0.0512536	-7.20003	2.98509	0.473438
CTGGGATGTCAACGCCGTTG	3.38497e-13	1.27487e-12	1.08251e-05	1.67104e-05	5.21075	2.52319	7.59491	2.67015	7.7922	2.30895	7.17365	2.79576	7.81125	2.68676	7.55245	2.3941	8.04155	2.02908	7.38235	2.64537	7.76286	2.26255	7.43524	2.58118	7.47268	2.3245	7.3736	5.09694	0.472229	10.7806	4.07055	51.989	0.000109648
GTCGTATAGGAGCATTTCCG	7.32759e-11	1.72051e-10	1.08251e-05	1.67104e-05	3.85939	2.02054	6.14426	2.00132	6.46174	2.09532	5.10061	2.13529	6.39257	1.8982	6.17047	2.1565	5.60197	1.81186	6.18745	1.50814	6.21073	2.08772	6.15335	2.04325	6.22185	2.07199	5.8019	4.09822	0.526938	7.75696	2.42696	46.1862	0.000109648
AGCGGATAACAATTTCACAC	4.58152e-05	6.57179e-05	0.000122628	0.000169069	0.876077	1.17453	-0.545237	1.42437	-0.808522	1.03809	-0.43842	1.05835	-0.522386	1.26455	-1.33419	1.15847	0.598602	1.04471	-0.501127	1.11875	-1.28133	0.990254	-0.949291	1.82893	-0.175791	1.15375	-0.201825	-1.77093	0.725146	-2.41894	-18.0162	-0.184773	0.0171621
CCTCGGTAAAACCCACGGCG	8.42133e-05	0.000122502	0.000115017	0.000159594	0.534439	0.1934	1.7153	0.238445	1.53237	-0.260138	1.55344	0.355346	0.813274	0.240937	1.88784	0.12131	0.729822	-0.015152	2.26381	0.156071	1.81791	0.245773	2.15784	0.329799	2.37117	0.167582	1.0867	1.52238	0.663336	2.13721	0.0871271	16.0443	0.0156022
CTACGTTAACCCGGAAGGGC	1.06366e-08	2.00292e-08	1.08251e-05	1.67104e-05	1.61421	-0.197737	3.78129	0.0775305	4.10379	-0.576868	3.13348	-0.349185	2.5798	-0.0820786	4.68019	0.252284	4.27485	-0.248355	4.15282	0.431324	2.89019	-0.451708	3.85902	-0.403598	3.02236	-0.258184	3.71839	3.88562	0.86113	4.41644	1.507	25.5957	0.000109648
GGCACCTACCGTTCTATTGA	2.75864e-12	8.52244e-12	1.08251e-05	1.67104e-05	5.08212	2.74145	7.46197	2.77155	7.64742	2.43381	7.6075	2.73861	7.59795	3.0283	7.868	2.50019	6.73356	2.25629	7.40676	2.99373	7.46119	2.72932	7.38185	2.87271	7.43447	2.68953	6.74037	4.70395	0.524005	8.8696	3.3832	51.2323	0.000109648
GTTTATTCTGGCGGGTAACG	0.305092	0.328113	0.406989	0.429578	-6.28432	-6.1188	-6.91904	-6.2057	-4.17961	-6.50225	-7.30214	-6.58954	-6.86872	-5.53344	-7.04167	-5.40865	-6.39968	-6.07684	-7.50224	-5.93767	-7.21881	-6.57144	-7.62523	-5.9369	-7.49299	-6.53817	-6.90956	-0.757709	2.67213	-0.233523	-8.98812	2.55012	0.389063
AATCGGCGCGGCTTCCGGAT	0.00346869	0.00455768	0.00104361	0.0013861	-0.914627	-1.63437	-0.277813	-1.54514	0.207544	-2.54616	-0.431591	-2.85327	-0.326531	-1.00586	-1.07105	-1.91838	-0.202617	-0.650086	2.95	-1.62147	-0.586584	-1.64324	0.830308	-1.01979	-0.426217	-1.84284	-0.842972	1.4238	1.16633	1.12673	-0.415715	9.39945	0.0687503
AAAGGTAGCGCGAATAGCGG	4.82977e-12	1.50505e-11	1.08251e-05	1.67104e-05	4.61105	2.22736	6.96733	2.29616	6.74247	2.2265	6.88315	1.95255	7.21426	2.42982	7.10915	2.04766	7.22625	2.40176	7.5286	2.55137	7.03792	1.95525	6.73283	2.15516	6.45827	1.99942	6.31873	4.7425	0.528286	8.9731	3.30014	41.02	0.000109648
GTTGGAACCAAACACCAGAT	0.00244565	0.00325173	0.00283397	0.00369251	1.73889	1.45308	2.69227	1.74893	2.15305	1.14883	3.37036	1.25358	3.04172	1.08775	0.914523	1.08647	3.23242	1.6192	2.58791	1.66649	2.81599	1.50618	2.34946	1.43149	2.92404	1.50715	1.77805	1.22355	0.771787	1.37223	-1.22258	11.0368	0.109205
AAGCGGCGATCGCTGCATCC	2.57631e-10	5.56565e-10	1.08251e-05	1.67104e-05	2.5901	0.834104	4.20475	0.922711	3.65263	0.697859	4.46033	1.16804	3.97607	0.865148	4.35266	0.767298	3.92223	0.815186	4.50371	0.850296	4.18624	0.771884	3.89027	0.873457	4.14705	0.612359	4.59327	3.33989	0.456076	7.2124	2.38725	37.7553	0.000109648
GGCGCGGATGCTATCACCTC	1.9928e-05	3.05127e-05	5.86923e-05	8.40169e-05	-1.13274	-1.70725	2.15496	-1.47161	2.28816	-2.24766	3.21987	-1.93497	1.48656	-1.58865	-1.0622	-1.75387	2.42464	-2.11431	1.55158	-1.34807	2.27819	-2.7505	2.33012	-1.29905	-0.338436	-1.67033	3.03605	3.84831	1.14582	2.75397	0.159758	19.7722	0.0124825
GGCCGATATTATTGTGCTGG	1.32792e-09	2.69285e-09	1.08251e-05	1.67104e-05	3.77819	2.21162	5.3781	2.17079	5.38553	2.04853	5.50468	2.35079	5.26242	2.46236	5.9771	2.10114	5.86514	2.38022	5.62141	2.44927	4.82895	1.99493	5.1625	2.05078	5.08959	2.03021	4.90125	3.147	0.506652	6.1671	1.97137	35.5831	0.000109648
GTGCTGGGAACCAACTTTGA	1.2066e-12	4.39284e-12	1.08251e-05	1.67104e-05	5.97555	3.49551	8.45548	3.629	8.39416	3.24551	8.72589	3.72388	8.73075	3.51856	8.63399	3.27616	8.46695	3.4712	8.21129	3.56149	8.34754	3.45446	8.3287	3.50776	8.4799	3.32488	7.81577	4.94054	0.422318	11.6924	4.17235	55.7782	0.000109648
GCGCTTTTGCCAGCGCTTCA	0.384158	0.408059	0.395673	0.418051	2.44273	2.49478	2.34298	2.41695	1.58005	2.44985	3.05322	2.24042	2.08856	2.27942	2.60881	2.40716	2.55084	2.66513	1.87878	2.47668	2.32432	2.62232	2.37129	2.81267	2.32145	2.50469	2.37145	-0.176981	0.519149	-0.301128	-5.75275	3.36484	0.367188
GCGAGATGGTTTCGGTTGCC	0.00137297	0.00184549	0.00139297	0.00185809	1.9402	1.57391	2.82559	1.32594	3.3225	1.26535	3.15027	1.5784	2.79537	1.88236	2.30343	1.28344	0.963737	1.58613	2.64379	1.6416	2.59209	1.83102	2.83355	1.85752	3.26052	1.29987	2.85734	1.23136	0.626659	1.82753	-1.55174	12.5204	0.0906253
TATTATTGTGCTGGCGGGCG	0.0712634	0.0839013	0.106419	0.123003	-0.447937	-0.6122	0.456007	-1.12505	0.100598	-0.971789	-0.939942	-0.410957	-1.34295	-0.741054	1.02264	-0.682798	0.0747248	-0.319808	1.97395	-0.541816	0.719609	-0.878579	0.848622	-0.502518	-1.50655	-0.371211	1.67462	1.02302	1.19883	0.676488	-2.15998	8.57215	0.262091
CCGGGATCGTCTGACTGGCG	2.58197e-08	4.73122e-08	1.08251e-05	1.67104e-05	2.76484	1.62404	4.3544	1.67443	5.05887	1.4244	3.53692	1.56581	3.93106	1.80373	4.80031	1.66696	4.30703	1.23498	4.83495	1.6949	4.1202	1.37811	4.70451	1.92195	4.08774	1.57922	4.10604	2.76448	0.589459	4.57392	1.36609	26.363	0.000109648
GCTGGCCGATATTATTGTGC	5.71902e-10	1.23774e-09	1.08251e-05	1.67104e-05	3.03194	1.12097	5.90597	1.12837	5.78827	1.12031	5.81285	1.4021	6.11127	1.21925	6.48177	0.839526	5.54998	0.882281	5.67819	1.15966	5.92504	0.892704	6.06556	1.2522	6.16079	1.08077	4.34225	4.79368	0.542507	8.66946	2.19055	61.3872	0.000109648
CCGCGCCGTGGGTTTTACCG	5.72133e-05	8.43913e-05	7.04476e-05	0.000101476	1.39101	0.855487	2.30875	1.45292	1.48181	0.549821	2.50052	0.738244	2.90031	0.731738	1.40549	0.860332	2.83619	0.929518	1.96524	1.09448	2.12075	0.84986	2.4657	0.848973	2.58577	0.73627	2.08897	1.39576	0.639438	2.03592	0.0957199	14.6068	0.0187221
AGCAGCTATGGTAGTGGCGT	4.24618e-11	1.05194e-10	1.08251e-05	1.67104e-05	3.33724	1.12451	5.25563	1.20611	6.30687	0.771598	5.10763	1.26897	4.78933	1.4682	4.87518	1.02975	5.27731	0.940121	5.25397	1.63354	5.60316	1.10691	5.43204	0.89125	5.31658	1.00111	5.02461	4.11091	0.575137	7.33591	2.39218	39.468	0.000109648
ATGTTGTGTGGAATTGTGAG	1.41627e-05	2.13707e-05	1.31085e-05	2.00209e-05	0.827254	1.64658	-0.212427	1.19135	-0.833014	1.68217	0.305293	1.76382	0.259607	2.08105	-0.342716	1.934	-0.19693	1.73094	-0.114933	0.907725	-1.74403	1.67619	0.0365797	1.47	-0.222644	1.26326	-0.45524	-1.82433	0.76824	-2.31669	-13.3187	-0.438232	0.00157819
AACGACGAATAAAGCCTCGC	2.2746e-12	7.30499e-12	1.08251e-05	1.67104e-05	3.0693	0.550451	5.89098	0.275818	5.56279	1.0002	5.90892	0.715256	5.31611	0.311392	6.2169	1.24871	6.60189	0.277429	5.48868	0.676275	6.36454	0.745256	5.87067	0.202465	6.11698	-0.0938234	4.83135	5.34097	0.750586	7.09464	2.70859	37.0534	0.000109648
GTTTGTGAAGGACTTCGTCG	2.25215e-12	7.07057e-12	1.08251e-05	1.67104e-05	4.84529	2.23368	7.40616	2.20817	7.28594	2.1668	7.53551	2.45882	8.17683	2.17178	7.49809	2.25444	7.67196	2.35056	7.36956	2.23989	7.27219	2.15456	6.91388	2.3064	7.17603	1.90082	7.40964	5.18537	0.455204	11.4257	3.90283	73.1047	0.000109648
ACCTTTTGCGCCGGGCCGGG	0.000700325	0.000956667	0.000730609	0.000978203	1.49174	1.23948	2.2056	1.33036	1.85527	1.12502	2.62065	1.04998	1.37937	0.997981	1.985	1.02116	1.86299	1.25959	1.64245	1.1538	2.19108	1.36785	2.72016	1.37019	2.65291	1.43974	2.53187	0.966119	0.574251	1.55017	-0.303696	10.0753	0.0546026
TTCTATTAGCGAGATGGTTT	2.57029e-11	6.58872e-11	1.08251e-05	1.67104e-05	5.71909	3.42751	8.61659	3.1607	8.61073	3.26313	8.93251	3.16484	8.84999	3.53417	9.16475	3.52513	8.72168	3.33641	8.00709	3.47145	8.39757	3.56372	8.44798	3.55955	8.62125	3.36694	7.56961	5.20217	0.515836	9.88358	3.02019	60.0546	0.000109648
GTTTGAAGCGGTAGACGCGC	0.31068	0.329894	0.242294	0.260815	-6.01729	-6.42889	-4.92998	-6.35762	-1.96687	-7.98853	-5.01258	-5.54529	-6.88146	-7.80066	-5.26429	-6.79941	-6.34181	-6.54031	-7.58034	-6.47546	-3.17199	-6.74862	-7.01229	-5.93044	-4.87774	-5.14776	-0.881874	1.57255	3.19957	0.440859	-3.46479	5.71818	0.301092
GAGCAGGCGGCCGCTGCTGC	0.000842149	0.00115472	0.000918441	0.00121798	-0.248844	-1.02961	1.14364	-0.106311	2.58802	-1.31399	-0.732342	-1.04653	-0.115512	-0.959922	2.07553	-1.22213	0.898129	-1.24764	2.97997	-0.698712	1.13194	-1.10721	0.989887	-1.21482	1.45909	-0.153564	-0.157308	2.03883	1.30409	1.41883	-0.27743	12.0944	0.0577227
GCCGCTGGGCGCGACCGAGA	0.491871	0.514994	0.48601	0.509041	-7.19267	-7.25521	-7.00064	-8.56439	-6.22233	-6.34284	-6.84243	-7.08654	-6.47331	-7.79914	-6.92781	-6.81143	-6.18683	-6.8659	-7.87563	-6.84792	-7.45528	-7.4909	-7.50673	-7.07226	-6.95432	-9.20245	-7.01067	0.324764	3.01707	0.0953631	-4.83207	3.77514	0.448438
CGTACCTTTTGCGCCGGGCC	0.478255	0.504425	0.523895	0.546833	1.31224	1.24788	1.42645	1.38986	1.07158	0.967125	1.44112	1.03486	1.43996	1.18255	1.76057	1.45193	2.47124	1.12433	0.521903	1.3909	1.14094	1.6408	1.60301	1.00124	1.76504	1.18379	0.944349	0.174788	0.634341	0.22702	-3.30496	4.71823	0.403125
CATCAGCGTACCTTTTGCGC	0.013245	0.0157144	0.00123389	0.00163799	-4.02921	-4.96563	-1.28926	-4.65978	-6.24832	-5.16705	-0.282706	-4.35525	-1.92783	-4.60054	0.731283	-5.82291	-2.66982	-4.9874	-1.76112	-5.03494	-0.246953	-5.9139	0.776381	-3.8986	-2.34056	-5.48315	-1.22391	3.70645	1.86627	1.82034	-1.7181	12.0471	0.0811235
TGCCAGATCAGATCTTCTTT	0.0628352	0.0737588	0.0966663	0.108165	-4.97261	-4.65726	-6.68415	-5.59648	-5.96371	-4.00341	-7.04622	-4.72796	-2.66635	-4.69366	-7.03439	-4.25951	-6.71443	-4.73016	-7.20441	-4.75577	-7.7298	-4.63367	-7.7298	-5.00647	-6.69276	-4.4232	-6.91395	-1.9749	2.90683	-0.604643	-10.5068	1.95364	0.232813
GCTTCAATCGGCGCGGCTTC	1.22192e-13	4.85905e-13	1.08251e-05	1.67104e-05	3.01642	0.331253	5.89989	0.895445	6.39042	-0.372475	6.20743	0.295151	5.92289	0.389537	6.1856	0.308421	5.1016	0.564967	5.62177	0.672305	6.04755	0.164776	5.76846	0.247867	5.16564	0.0318856	5.73666	5.53261	0.635948	8.54945	3.32753	45.1114	0.000109648
GTACCTTCGGTTTCGGCGCC	4.1577e-12	1.1786e-11	1.08251e-05	1.67104e-05	4.14378	1.92691	6.20532	2.38365	6.62973	1.74995	6.17864	1.84842	6.95418	2.00259	5.89474	1.51385	6.1463	1.83287	5.9846	2.22331	6.31987	1.73397	6.42183	2.12989	5.79036	1.82397	5.77421	4.26959	0.560153	7.66841	2.95528	38.5153	0.000109648
CCGGAAGGGCCGGATCACAG	0.00723742	0.00880615	0.00452091	0.00566729	-4.61779	-5.1798	-2.95703	-5.06321	-2.21921	-5.40133	-4.87822	-5.23429	-4.22661	-5.5881	-3.40336	-4.82713	-3.04183	-5.51402	-3.2298	-4.90122	-0.987302	-4.75581	-3.18527	-5.12465	-2.12417	-5.69129	-2.96602	2.18364	1.31535	1.51109	-1.05915	10.6485	0.0781253
GTAGGTGCCAGCGCCATGCC	0.0178825	0.0221067	0.0269558	0.0317728	0.55204	0.364172	0.979213	0.358453	0.681423	0.224936	2.42285	0.12492	0.666507	0.695516	1.29591	0.252676	1.11405	0.38702	0.519764	0.613236	1.32906	0.371512	0.569037	0.462296	1.87347	-0.0592194	0.431235	0.631581	0.72795	0.812338	-0.950783	8.60284	0.170313
GGGATGCCGCTGCCGCGCCG	1.30185e-08	2.44461e-08	1.08251e-05	1.67104e-05	2.94402	1.98905	3.85285	1.98914	3.86328	1.94417	3.63343	1.71592	4.17973	2.07655	3.85762	1.80646	3.74269	1.71641	4.04071	2.31442	3.98065	2.02774	3.49244	2.14341	4.013	1.97062	3.56605	1.85803	0.423034	4.35335	1.41887	22.5549	0.000109648
CTTCACCCAGCGGGTTAGAA	5.86617e-14	4.24856e-13	1.08251e-05	1.67104e-05	4.0011	1.47394	6.02884	1.36026	6.01869	1.3293	5.60206	1.21233	5.99568	1.78187	6.20679	1.40893	6.07596	1.30278	5.7852	2.00028	6.26252	1.55487	6.11539	1.75176	6.14843	1.398	5.87828	4.51678	0.45352	9.97083	3.8818	59.4618	0.000109648
TTATCCGGCCAGGAGTTAAG	1.4028e-09	2.85732e-09	1.08251e-05	1.67104e-05	0.618816	-1.17998	3.12933	-1.06646	1.83184	-1.73386	4.01064	-1.51752	3.82039	-1.06797	2.6165	-0.729166	2.71646	-1.26966	3.19395	-1.44697	4.07565	-1.69202	2.75422	-0.883929	2.8946	-0.734699	3.34084	4.37155	0.839661	5.28962	1.86129	28.6672	0.000109648
CTATGGTAGTGGCGTTGGCG	0.000124202	0.000180949	2.52022e-05	3.71068e-05	0.121275	-0.365768	1.64407	-0.811628	1.04667	-0.53061	1.47796	-0.442642	1.51466	-0.534487	3.82531	-0.15732	1.91533	-0.449174	1.68173	-0.174543	0.81685	-0.239086	2.37047	-0.571126	2.85024	-0.133605	0.365791	2.03308	0.989003	2.04845	0.272702	17.4442	0.00624428
CCTCGCCAGTCAGACGATCC	0.00135842	0.00183847	0.0025192	0.00326464	0.93391	0.587757	2.4125	-0.1489	3.17977	0.544394	3.0878	0.655863	2.87442	1.0332	0.836774	0.274898	3.31192	0.848463	2.16276	0.392613	0.980968	0.652162	2.60676	0.945829	1.68827	0.224334	0.598781	1.79233	1.05484	1.35734	-0.454106	12.4276	0.1
CGCCACGACCATCAATAGAA	3.17796e-09	6.43259e-09	1.08251e-05	1.67104e-05	5.49991	3.0746	7.96752	2.96741	8.01159	2.61475	7.98963	3.06474	7.72598	3.37005	7.89738	2.90929	7.924	3.16718	10.249	3.17037	8.10486	3.13563	8.01717	3.10771	8.04721	2.99167	7.40686	4.89699	0.507538	9.93638	1.6957	65.1585	0.000109648
TGATAGAGCGGTTGCGGCAA	1.3147e-11	3.52398e-11	1.08251e-05	1.67104e-05	3.84707	1.86313	5.52831	1.63222	5.60221	1.44417	6.18146	2.20718	6.0634	2.13509	5.58295	1.69309	5.42488	1.75366	5.21155	2.10679	5.48525	1.54028	5.10427	1.86621	5.59749	2.13708	5.08445	3.70386	0.577234	6.30896	2.68023	40.2412	0.000109648
GGATGCTATCACCTCCGGGC	8.51634e-09	1.63595e-08	1.08251e-05	1.67104e-05	2.44421	0.983561	4.20267	1.14965	3.70455	0.823406	4.21793	0.940404	4.70759	0.971449	3.25103	1.08947	3.8922	0.768322	4.05823	1.26379	4.38325	0.781565	4.22264	1.05464	5.08414	0.895364	4.2469	3.22471	0.577487	5.51165	1.74018	30.3805	0.000109648
AACGTGGCGCTGGAAAACTC	0.211164	0.230444	0.323105	0.342576	-6.18498	-5.98426	-6.97835	-6.24277	-6.27283	-5.75991	-6.88647	-5.64263	-6.34476	-5.90139	-7.31539	-6.20012	-6.22942	-6.36117	-7.4395	-6.11867	-7.58734	-6.20303	-7.12462	-5.48846	-7.57218	-6.10079	-6.86034	-1.01755	2.60313	-0.309505	-9.91445	2.32731	0.35
CGAGCAGGCGGCCGCTGCTG	5.11812e-05	7.58026e-05	7.11242e-05	0.000101652	0.112062	-0.359913	1.37698	-0.363683	2.36712	-0.653421	1.97921	-0.100211	1.50182	-0.472673	0.0875156	-0.475989	0.936444	-0.26347	1.5647	-0.0130506	1.12085	-0.670394	1.72426	-0.320214	0.888686	-0.340415	0.991705	1.71749	0.741004	2.1781	0.177818	15.0151	0.0171621
CCCCAGTCAGCGGGCCACCA	0.0704513	0.0829152	0.090457	0.10281	-3.17203	-2.89383	-3.93554	-2.95494	-3.1849	-2.20657	-1.987	-2.92707	-4.30603	-3.22403	-7.62981	-2.85594	-4.02605	-3.32743	-4.22397	-1.70866	-3.11463	-2.33678	-3.5219	-2.92719	-4.64516	-3.97836	-6.84368	-1.22854	1.83119	-0.542075	-8.81143	2.02645	0.232449
TTCCCAGACATCTTCACGCC	1.71268e-09	3.5445e-09	1.08251e-05	1.67104e-05	3.17385	1.03741	5.79234	1.24611	5.44885	1.29874	6.04901	0.93342	5.14023	1.20753	5.66973	0.659715	6.23675	0.672179	7.53924	0.917136	5.70033	1.33522	5.99724	1.04041	5.78062	0.511454	4.7493	4.78122	0.746982	6.49031	1.89642	37.7408	0.000109648
CTTGAGATCCCCTTTCAGGG	2.12734e-07	3.59815e-07	1.09942e-05	1.69631e-05	2.79199	2.00863	3.59651	1.90759	3.4545	2.04277	3.68815	1.8104	3.69161	1.94566	3.13471	1.97357	3.20189	2.3723	3.87661	2.10905	3.85891	2.12644	3.75925	2.03432	3.31357	1.72827	3.68064	1.58826	0.439878	3.49661	1.00868	20.2373	0.000109648
TGTCGGTTTGTTTATTCGCA	1.80052e-10	4.11367e-10	1.08251e-05	1.67104e-05	4.28952	2.57114	6.40756	2.42225	6.19976	2.39689	6.50571	2.65432	6.35173	2.63892	5.38972	2.72036	6.75444	2.64072	6.58145	2.9843	6.60381	2.35976	6.11819	2.47807	6.51778	2.28984	6.16049	3.84294	0.498184	7.53562	2.37259	44.5597	0.000109648
ATGCAGCGATCGCCGCTTTC	1.84887e-11	4.84622e-11	1.08251e-05	1.67104e-05	4.67646	2.61462	7.39247	2.58144	7.4235	2.22547	7.50371	2.49388	7.2173	2.78697	6.48908	2.59073	7.69411	2.67285	7.3256	2.60235	7.72514	2.56269	7.6917	2.98209	6.85916	2.5895	7.21582	4.75842	0.529878	8.899	3.10229	49.8295	0.000109648
GTTTTTTCGACGGATCGAAC	3.04139e-14	2.34315e-13	1.08251e-05	1.67104e-05	4.86685	2.44424	6.95944	2.54478	7.16339	2.30053	7.17225	2.54062	7.02186	2.5065	6.98297	2.16865	6.72291	2.23418	6.6937	2.70026	6.90498	2.35414	6.8812	2.12971	7.04404	2.62658	6.7684	4.52559	0.420483	10.7541	4.30544	55.2782	0.000109648
GGATGCCGCTGCCGCGCCGT	5.60171e-08	9.56581e-08	1.09097e-05	1.68338e-05	-1.89313	-3.22483	0.43737	-3.30848	-0.958783	-3.09837	0.576254	-4.1407	-0.197281	-3.78568	1.28675	-3.33626	1.37253	-2.31163	0.755816	-2.9405	0.224637	-4.33207	-0.158361	-2.62271	-0.207315	-3.13944	1.02482	3.72366	1.08438	3.35335	0.992801	16.8939	0.000109648
ATCCCATGTAGGGGCCGATC	0.00024426	0.000346364	0.000306993	0.000420739	2.08023	1.7548	3.06063	1.72372	2.58148	1.5829	2.07439	1.8	3.62873	2.1056	2.75045	1.77965	3.27424	1.60839	2.03236	1.80753	3.08115	1.77534	3.60154	1.86066	3.54056	1.26513	2.93099	1.2781	0.666004	1.69045	-0.0763902	13.4175	0.0374421
CGTTCTATTGATGGTCGTGG	2.40124e-12	7.82702e-12	1.08251e-05	1.67104e-05	5.06772	3.13262	7.08581	3.16829	7.25516	2.84591	7.04841	3.08889	7.03697	3.18274	6.71848	3.27264	6.86264	3.11078	7.17979	3.15462	7.53058	3.27456	7.12443	3.093	7.11711	2.60125	6.77486	3.98861	0.435308	9.0885	3.40988	58.1179	0.000109648
TTGCGTTGCGCGACGTCGCC	0.732497	0.752944	0.79132	0.80904	0.481375	0.520037	0.321796	0.758666	0.903612	0.0162637	-0.102843	0.743071	1.55861	0.812987	-0.516456	-0.327233	-0.621964	0.396954	-0.29865	0.528097	0.515111	0.593887	1.95928	0.529453	1.80854	-0.0292621	-0.251566	-0.0754639	1.14137	-0.0608375	-4.3633	5.62118	0.478939
ATCAGCGTACCTTTTGCGCC	4.84715e-13	2.11831e-12	1.08251e-05	1.67104e-05	4.89925	2.52475	7.14825	2.60356	7.21569	2.14591	7.15902	2.53003	7.0652	2.56415	7.19303	2.56213	7.31982	2.37628	7.18012	2.69478	7.15253	2.53243	7.091	2.5538	7.2166	2.19323	6.71895	4.64513	0.395082	11.6131	4.4671	67.8502	0.000109648
TGAAGGACTTCGTCGCGGCA	1.75653e-10	3.90372e-10	1.08251e-05	1.67104e-05	4.20111	2.08689	6.39008	2.01999	6.52997	2.01442	6.25394	2.58288	7.12641	2.23107	6.55527	2.06377	6.13477	2.15849	6.63346	2.40432	6.86996	1.88759	5.85423	1.65616	5.50509	1.90296	5.86975	4.26017	0.615108	6.6856	2.366	40.2578	0.000109648
CCAACCAGTACCGTCATTTC	3.69675e-12	1.12218e-11	1.08251e-05	1.67104e-05	5.65193	3.39098	8.05174	3.32867	7.64046	3.16748	8.06107	3.12795	8.14773	3.46668	8.43103	3.19126	8.22817	3.50587	7.6515	3.4986	8.1853	3.63988	8.00744	3.55783	8.20363	3.04488	7.38082	4.67819	0.478791	9.62568	3.56913	46.011	0.000109648
GAAGGCCGGGATCGTCTGAC	7.53078e-14	4.93307e-13	1.08251e-05	1.67104e-05	4.24008	1.80512	6.58999	1.5966	6.52699	1.6621	6.58572	2.00314	6.8244	2.0267	6.60805	2.00019	6.37681	1.77768	6.7799	2.07085	6.78331	1.70893	6.67947	1.57906	6.34817	1.36965	6.00303	4.79148	0.477313	9.96734	4.06273	58.3847	0.000109648
ACCGGATCTGGATGTGAACT	6.91626e-14	3.95653e-13	1.08251e-05	1.67104e-05	4.60086	1.96861	6.96748	1.98627	6.64497	1.94987	7.26558	2.15823	6.97789	2.28924	7.30289	1.46205	6.7641	1.77306	6.84645	1.98459	6.93204	1.8617	6.79905	1.81889	7.11442	2.0961	6.8847	5.0079	0.422642	11.8476	4.57042	64.5092	0.000109648
GTGATGCTATAAACGCAGAA	0.000188873	0.000269443	0.000186902	0.000261752	3.5728	3.25781	4.34952	3.05569	4.69708	3.34023	3.79203	3.28371	4.36325	3.55092	3.67082	3.17041	4.5079	3.28794	4.56032	3.39901	4.6877	3.29633	4.43068	3.03098	4.1912	3.1426	3.61314	1.04652	0.515012	1.74108	-0.0134416	14.5735	0.0265634
CATGGGTGAAAGTGATCATA	8.92551e-13	3.15452e-12	1.08251e-05	1.67104e-05	6.38359	3.84576	8.6592	3.95429	8.77355	3.69556	8.78822	4.19433	8.90093	4.13972	8.67543	3.77597	8.7709	3.69351	8.50861	3.84238	8.80227	3.82559	8.53739	3.71962	8.24267	3.72337	8.13303	4.77185	0.434487	11.0306	3.94803	60.7062	0.000109648
GATCCTGACGCGCATCCACC	0.00155657	0.00210096	0.00190369	0.00249513	0.0349907	-0.329743	1.53296	-0.470211	-0.687379	-0.120956	1.88959	-0.471915	0.174014	-0.627776	3.39736	0.0626182	1.06315	-0.0120635	2.66013	-0.182424	1.55273	-0.545985	1.45467	-0.376893	0.946356	-0.420829	1.82001	1.85239	1.09416	1.5066	-0.729638	11.5272	0.0967241
TAATGAGCTGTTCGAAGGCC	2.09085e-11	5.4494e-11	1.08251e-05	1.67104e-05	4.72821	2.48861	6.91779	2.54631	7.26167	2.29221	7.08269	2.82608	6.89667	2.42772	7.05799	2.54785	6.93817	2.3774	6.27347	2.57967	7.29012	2.50488	6.93732	2.37742	6.57717	2.38773	6.32258	4.39672	0.463857	9.38128	3.07906	56.5093	0.000109648
GTTGACCGCGCCGGAAATGA	5.53431e-14	3.58999e-13	1.08251e-05	1.67104e-05	4.95588	2.50053	7.35827	2.57522	7.34477	2.01189	7.45605	2.64552	7.59049	2.56002	7.48838	2.10754	7.75054	2.3557	7.10255	2.72461	7.27492	2.57571	7.17008	2.50954	7.31342	2.00255	6.81209	4.9091	0.515874	9.49599	3.75247	50.8652	0.000109648
TTGAAGCGCAGGGCTTAGGT	1.95513e-11	5.12205e-11	1.08251e-05	1.67104e-05	4.18247	1.76282	6.3978	1.66372	6.97688	1.50233	6.25775	1.88757	7.15764	2.36685	6.03875	2.10123	6.43894	1.77095	6.87913	1.67648	6.47983	1.62043	5.94049	1.83841	6.21599	1.69804	5.93145	4.60639	0.591546	7.81193	2.8572	49.7315	0.000109648
TCACCGACACCCTGAAGCGC	3.19728e-11	7.8184e-11	1.08251e-05	1.67104e-05	1.30002	-1.1592	4.03714	-1.25983	4.24608	-1.81147	4.16491	-1.08093	2.97085	-1.21328	4.35154	-1.16883	4.0675	-0.0906993	2.62912	-0.899049	3.73592	-1.11444	3.99008	-1.12014	4.78813	-1.80184	3.96793	5.16686	0.863832	5.74236	2.12131	33.8847	0.000109648
CGAGATGGTTTCGGTTGCCT	0.0510828	0.060955	0.0803032	0.0933309	2.18484	1.98245	2.56754	1.72356	3.40935	2.28665	3.51268	1.40073	1.53174	2.26429	2.77006	2.09023	2.47305	2.18529	1.49356	2.40553	2.23276	1.41827	2.00042	1.59822	3.29725	1.62728	2.65138	0.65545	0.881691	0.659058	-1.74149	8.20958	0.25
GTTGGCGGGATGCGTGTGCT	5.48252e-09	1.07999e-08	1.08251e-05	1.67104e-05	0.448253	-1.14941	3.37453	-1.12366	3.50567	-1.22283	3.13961	-1.70887	3.72406	-0.625901	2.16017	-2.15691	2.22436	-1.15418	3.7463	-0.309393	3.23682	-1.14006	3.74109	-0.796207	3.74269	-2.44474	1.08349	4.42542	1.14084	3.68874	1.09479	28.0816	0.000109648
GATAGCGCCAGCCGGACTAC	0.000256349	0.000363966	0.000699656	0.000950231	1.33571	0.73415	2.49223	0.556313	2.37102	0.696189	3.25982	1.41766	1.81662	0.798211	0.620782	0.573845	2.78777	0.711696	1.66056	1.11255	1.97292	0.635186	2.76857	1.1584	2.74175	-0.125562	2.91536	1.67356	0.882779	1.66962	-0.584949	12.6446	0.0640629
CGGGAAATCTTCTCGAACTC	0.230602	0.250494	0.334476	0.353528	-6.00166	-5.67681	-6.88653	-6.08913	-6.53329	-5.04235	-6.92802	-5.2141	-7.08963	-5.38968	-7.2947	-5.69546	-6.16053	-5.99955	-5.33472	-7.35856	-7.27145	-5.46426	-7.38753	-5.32103	-7.14152	-6.77335	-7.92977	-0.998296	2.54399	-0.32228	-8.45852	3.47168	0.326563
GGGCCTTATCTACGTTAACC	9.58856e-12	2.60773e-11	1.08251e-05	1.67104e-05	3.79107	1.77519	5.69587	1.82329	5.63543	1.40063	5.7199	1.46109	5.379	1.98882	5.68125	1.65162	5.91133	1.57273	5.42862	2.08363	5.80332	1.96505	5.69688	1.88007	6.18865	1.51445	5.43852	3.94511	0.469833	8.35827	3.28402	47.0994	0.000109648
CCGTAACTATCGTGCGCGTC	6.47073e-14	3.27897e-13	1.08251e-05	1.67104e-05	4.0608	1.62967	6.42813	1.88474	6.41503	1.45545	6.6614	1.7162	6.66178	1.8771	6.53588	1.5283	6.31491	1.39042	6.1275	1.68219	6.3798	1.37244	6.73155	2.0987	6.20323	1.30758	5.99109	4.79001	0.465633	10.2096	4.0812	49.3555	0.000109648
CGCCCTGAAAGGGGATCTCA	3.61888e-13	1.68161e-12	1.08251e-05	1.67104e-05	4.67438	2.25047	6.85483	2.24717	7.01893	1.77256	6.94709	2.31978	6.85483	2.21039	6.76729	2.39975	6.98495	2.26044	6.78656	2.40783	6.88381	2.16753	6.57342	2.27608	6.91904	2.04163	6.57963	4.59525	0.403809	11.436	4.25277	74.9526	0.000109648
TTTCTCATAGCTCACGCTGT	4.61837e-12	1.27457e-11	1.08251e-05	1.67104e-05	3.96566	1.64916	6.67103	2.0262	7.27785	1.59529	6.63009	1.22598	6.33648	1.8162	6.95545	1.67855	7.29862	1.54079	5.97271	1.5995	6.2144	1.62044	6.92602	1.97392	6.62737	1.10406	6.37087	5.02902	0.634409	7.8731	3.09497	47.641	0.000109648
GGCTTCCGTACCTTCGGTTT	0.276504	0.297266	0.38318	0.403361	-5.76907	-5.56393	-6.38437	-4.96224	-6.49821	-6.07021	-6.78673	-5.45354	-6.28965	-6.37255	-7.30192	-5.4388	-6.35421	-5.74889	-5.01028	-5.11212	-7.09511	-5.42604	-7.52907	-5.41879	-7.5385	-6.17577	-4.56814	-0.787268	2.46964	-0.26239	-8.82359	2.6552	0.360374
ACCGTGGCGTTGATCGCTGG	1.614e-11	4.22118e-11	1.08251e-05	1.67104e-05	3.93144	2.03687	5.73233	2.02271	6.43293	1.87673	5.46527	2.20187	5.70716	2.23666	5.95533	1.8907	5.52958	2.18256	5.75361	1.6742	5.79982	1.96179	6.06078	2.29753	5.52491	1.61918	5.27894	3.72464	0.522365	7.13535	2.85841	41.2087	0.000109648
ATCAAAACGCAGCGTCAGGT	0.359874	0.383732	0.432407	0.455198	-6.29873	-6.18506	-6.71647	-6.46337	-4.09054	-6.64286	-7.07874	-5.69271	-6.89194	-6.30412	-7.44992	-5.3732	-6.13804	-6.09572	-7.18826	-6.00395	-7.40231	-6.06389	-7.43627	-6.68625	-7.14524	-6.76825	-7.0223	-0.539913	2.48162	-0.159935	-7.40777	3.08476	0.423438
CCCATCTCGGTCGCGCCCAG	0.000129926	0.000184036	0.00032915	0.000449686	-1.99544	-2.45505	-0.618305	-2.65687	-1.04305	-3.00687	-0.547043	-2.47727	-0.759912	-2.25305	0.0310218	-2.57829	-0.261735	-2.34181	-2.22605	-2.03874	-0.0010747	-2.43013	-1.01903	-2.33608	-0.297314	-2.64491	-1.12433	1.83278	0.803206	2.06249	-0.116132	13.107	0.0358821
CCGATTGAAGCGCAGGGCTT	9.74241e-11	2.29364e-10	1.08251e-05	1.67104e-05	2.74892	0.798285	5.16546	0.543032	5.364	1.13796	4.9849	1.39679	5.20582	0.832391	5.43305	0.679737	5.25861	0.520633	4.44666	0.886273	5.50402	0.86553	5.23842	0.748773	5.09096	0.489533	3.86944	4.31542	0.600657	7.13209	2.24305	36.5625	0.000109648
TGCAACCGTTCTAACCCGCT	3.27149e-13	1.40323e-12	1.08251e-05	1.67104e-05	3.63263	1.24187	6.01113	1.058	6.64244	1.29282	6.27076	1.6001	5.84268	1.8975	5.96326	1.18566	5.67421	1.09096	5.87239	1.76068	6.00809	0.951132	6.33395	1.35295	6.04807	0.738142	5.12452	4.71728	0.623729	7.56509	2.82783	42.1541	0.000109648
AAAGCGGCGATCGCTGCATC	4.05887e-13	1.79224e-12	1.08251e-05	1.67104e-05	5.17854	2.9442	7.39982	2.80558	7.40335	2.76016	7.69357	2.67886	7.41302	3.06014	7.07698	2.75957	7.40985	3.0222	7.49595	3.00317	7.36169	3.1679	7.31828	3.09005	7.31818	2.84163	7.37526	4.46517	0.390806	11.2277	4.36301	63.4587	0.000109648
ACGAGCAAAGGCTTCATTAA	2.09908e-13	7.65881e-13	1.08251e-05	1.67104e-05	5.6555	3.23529	7.96262	3.00091	8.17009	3.4907	7.94093	3.13576	8.13236	3.49685	8.00877	3.04477	8.0242	3.21509	7.91567	3.40939	7.84787	3.29002	8.14725	3.17118	7.6085	3.03155	7.58131	4.71524	0.415853	11.1848	4.20638	57.8641	0.000109648
TCCACCCGGCCCGGCGCAAA	1.42315e-11	3.73423e-11	1.08251e-05	1.67104e-05	2.36311	0.458526	4.48367	0.932576	4.53401	-0.284906	3.90626	0.674893	4.90844	0.908786	4.45152	0.454513	5.20886	0.729008	4.58992	0.175507	3.66546	0.454802	5.14112	-0.669409	4.26845	-0.07316	4.1055	4.13041	0.848485	4.85032	2.01025	25.844	0.000109648
CTCCGTACTGCGCGCGCTGG	0.000277946	0.000390231	0.000609165	0.000817278	0.443467	0.0499839	1.49959	0.415869	1.29308	-0.130745	1.81547	-0.394983	0.525637	0.00200753	1.64686	0.0267743	1.17226	0.251387	1.81123	0.0790172	1.89908	-0.0102858	0.985093	0.441263	1.90569	-0.216106	0.279251	1.38765	0.680261	1.78907	-0.313637	13.3447	0.0499225
CTGGGCCGACCTGTTTATTC	1.25479e-08	2.38604e-08	1.08251e-05	1.67104e-05	0.0160439	-1.96228	2.26892	-1.88913	4.038	-2.08189	3.14533	-1.16169	3.4576	-1.6594	2.59512	-1.63464	2.05162	-2.3937	0.824122	-1.61061	1.76848	-2.20816	1.56953	-2.79239	2.36383	-3.1581	1.79483	4.4157	1.17218	3.66385	1.19992	19.3895	0.000109648
CAGCGAGAACATCTCGATGT	3.81523e-14	3.19622e-13	1.08251e-05	1.67104e-05	4.77336	2.36863	7.1547	2.49281	7.15977	1.97976	6.88946	2.37794	7.54874	2.10101	6.93243	1.56898	7.18044	2.4234	7.49568	2.49098	7.35729	2.47573	6.75435	2.62516	7.15264	2.0791	6.82247	4.85358	0.566966	8.50494	3.79818	52.5855	0.000109648
GTTTTGCGCCGCTTAACTCC	1.94904e-13	9.87074e-13	1.08251e-05	1.67104e-05	5.37419	2.73009	7.73091	2.78012	7.59391	2.24641	7.65972	2.71847	7.99553	2.99577	7.41256	2.50592	7.55077	2.6276	7.96597	3.12246	7.60013	2.83385	7.91877	2.71892	7.98198	2.55705	7.43114	4.99909	0.479563	10.3857	4.35553	53.3939	0.000109648
CAAACTGACGCACAGAGATA	0.118773	0.135034	0.207011	0.225996	-5.03986	-4.8599	-6.19896	-4.85234	-6.89469	-4.63844	-3.47037	-5.2072	-6.59802	-5.005	-5.02093	-4.05743	-4.22728	-4.86787	-7.83394	-4.78773	-7.29891	-4.996	-7.30247	-4.73277	-7.4386	-5.04411	-7.27793	-1.3362	2.54835	-0.474292	-11.2803	1.99451	0.307332
CAACTCCGTACTGCGCGCGC	2.99084e-15	2.58671e-14	1.08251e-05	1.67104e-05	2.43502	-0.180839	4.92094	-0.0783022	4.72004	-0.480813	5.03496	-0.750712	4.80626	-0.00389924	4.87728	-0.0882339	5.15141	-0.564946	4.803	-0.259459	5.0622	-0.0204127	4.88911	-0.473171	4.93844	0.174294	4.92258	5.17582	0.475097	10.8193	4.52658	59.0529	0.000109648
ATGCAACCGTTCTAACCCGC	1.36283e-11	3.73205e-11	1.08251e-05	1.67104e-05	3.42588	0.951315	6.25373	1.14749	6.14029	0.843291	7.08585	1.07575	6.35165	1.44478	6.06704	1.02987	6.35443	0.59333	5.89369	0.882326	5.88945	0.999635	6.46446	0.731038	6.83481	0.641715	5.28142	5.29493	0.63283	8.40538	2.99443	47.4576	0.000109648
ATTGATGGTCGTGGCGGCGC	4.01322e-05	5.93566e-05	0.000100639	0.000141102	-3.68047	-4.58369	-0.871289	-6.57834	-2.33005	-6.63951	2.50139	-3.91409	-1.48501	-4.33176	-3.42746	-6.01144	0.416166	-3.9481	-2.05567	-4.37432	0.880177	-4.57806	-0.457022	-4.22516	-1.59184	-7.59476	-0.0564489	4.38935	2.41262	1.79435	0.169059	14.1952	0.0171621
GCCCGCCAGCACAATAATAT	6.96705e-10	1.46573e-09	1.08251e-05	1.67104e-05	3.40285	1.67366	5.20785	1.52341	5.71701	1.42791	5.41866	1.49723	4.77956	1.76655	4.61035	1.42108	5.28635	1.78295	5.66068	1.9218	4.82998	1.49822	5.45119	1.88377	5.12245	1.76678	4.76128	3.5066	0.541446	6.43016	2.3508	38.0941	0.000109648
CTGGCCGGATAACGTCAGCC	0.00446103	0.00581344	0.00659028	0.00828287	1.41261	1.22573	2.16237	1.39687	2.01965	1.13017	3.40745	1.01031	1.18371	1.06855	2.53009	1.33388	1.14307	1.24453	2.82627	1.30304	2.42272	1.28733	2.12359	1.28774	2.03564	0.412479	1.70046	0.938864	0.837646	1.06443	-0.71147	9.18405	0.120125
TCAAACTGGATAGCGCCAGC	1.92363e-13	8.63398e-13	1.08251e-05	1.67104e-05	4.58782	2.01452	7.11633	1.98471	6.82105	1.87351	7.33235	2.45199	7.26803	2.64056	7.59338	1.56267	6.76924	1.89455	7.22343	2.1213	7.25659	2.23996	6.98385	1.94365	7.02975	1.42692	6.28712	5.05571	0.61042	8.2072	3.3235	49.5951	0.000109648
TACACTAGAAGAACAGTATT	3.80932e-12	1.18536e-11	1.08251e-05	1.67104e-05	5.52801	3.35057	7.7866	3.37659	8.00546	3.05499	7.89558	3.30249	7.49303	3.49258	7.89674	3.4407	7.3419	3.27155	7.60548	3.32147	7.8311	3.41514	8.12086	3.4029	7.94653	3.11825	7.40293	4.43725	0.439141	10.2046	3.70095	53.005	0.000109648
CCTAAGCCCTGCGCTTCAAT	2.27999e-14	1.73425e-13	1.08251e-05	1.67104e-05	4.72198	1.93877	6.93179	1.87936	7.46817	1.94242	7.22899	1.7273	6.99656	2.13418	6.68986	1.92898	6.79027	1.82642	6.66888	2.45569	7.00214	1.84099	6.64876	2.19097	6.99776	1.41265	6.81769	4.99053	0.485401	10.1972	3.99868	55.8624	0.000109648
GCGCGTCTACCGCTTCAAAC	1.18962e-07	2.08172e-07	1.08251e-05	1.67104e-05	2.65376	1.77687	3.88149	1.79018	3.95701	1.67342	3.95219	1.81516	3.50841	1.83525	3.54149	1.64969	3.47127	1.74017	4.46616	1.84673	4.04762	1.95063	4.47038	1.83174	4.02	1.13737	3.11607	2.12604	0.572679	3.58063	1.11551	21.9637	0.000109648
GCATATGTTACACAGGAGTC	0.000694192	0.000956726	0.00112894	0.00151578	1.32845	1.01094	2.47059	1.30108	2.30316	0.996947	3.17291	0.695299	2.26994	0.940157	2.25678	0.908194	0.601234	0.99607	2.455	1.03223	2.79747	0.898099	3.32958	1.19376	1.85745	1.07693	2.62782	1.45537	0.695397	1.87064	-0.832691	14.6516	0.0812503
GAACAGCTCATTAGCGTCGT	4.78506e-13	1.82449e-12	1.08251e-05	1.67104e-05	2.71889	0.457273	4.97283	1.08566	4.7455	0.123518	5.06491	0.280382	5.7636	0.0491742	5.07306	0.385039	4.86522	0.262063	5.15485	0.619569	5.23804	0.388953	4.64788	0.808508	4.58634	0.769729	4.71418	4.50268	0.570666	7.85689	3.19081	41.5573	0.000109648
GAAAGAAGATCTGATCTGGC	1.37441e-10	3.19982e-10	1.08251e-05	1.67104e-05	3.47091	1.57897	5.93823	2.30225	5.75922	1.49219	6.21634	1.5852	5.83706	1.65207	5.42964	1.29772	5.86862	1.41559	6.45188	1.90123	5.56108	1.2657	6.33886	1.75781	6.39247	1.452	4.73381	4.3112	0.656328	6.53308	2.24998	42.7463	0.000109648
TTCCGCGGCGGCGATAAGCG	3.48611e-11	8.82955e-11	1.08251e-05	1.67104e-05	3.51914	1.65598	6.06721	1.77085	6.23735	1.54839	6.19529	1.6111	6.36198	1.61658	5.92078	1.55304	6.13249	1.77019	6.07379	1.59248	6.20664	1.70273	5.96353	1.76602	5.70543	1.32372	5.07175	4.3944	0.452798	9.78085	2.80178	61.294	0.000109648
TCTGGCGGGTAACGTGGCGC	4.29726e-12	1.23828e-11	1.08251e-05	1.67104e-05	1.87917	-0.723898	4.12163	0.211459	4.98208	-0.578051	3.39047	-0.921819	3.72612	-0.496814	4.30579	-1.19678	4.55802	-1.29856	3.94905	0.0594642	4.46186	-0.607518	4.42192	-1.17216	3.54324	-0.974881	3.50141	4.76325	0.856111	5.65431	2.31834	33.2101	0.000109648
AAATGACGGTACTGGTTGGC	1.01299e-11	2.73564e-11	1.08251e-05	1.67104e-05	1.61077	-0.532319	4.84026	-1.3866	5.48567	-0.463002	4.99386	-0.848499	3.01616	-1.71339	5.3584	-0.10971	4.68231	0.277641	4.35656	-0.427008	4.64551	-0.549411	4.98366	-0.669081	5.0085	-0.404362	4.63035	5.39246	0.880973	5.93477	1.84907	35.7825	0.000109648
CGGCGCCGAAACCGAAGGTA	0.615387	0.638891	0.537037	0.560542	-4.68996	-4.76802	-4.33685	-5.08782	-6.55095	-4.19266	-2.70996	-4.20762	-4.53207	-4.81399	-7.19221	-4.3886	-4.37255	-4.98114	-5.12188	-4.90386	-4.99443	-5.03728	-4.95969	-4.72355	-2.67607	-5.05075	-2.19778	0.401697	2.03979	0.14729	-5.56754	5.69486	0.43125
CTGCTTGAACCGATTGCTGA	5.8064e-14	3.29264e-13	1.08251e-05	1.67104e-05	6.2515	3.51065	8.89679	3.29586	8.89773	3.49015	9.27672	3.14608	9.07066	3.73656	9.17842	3.36274	9.04512	3.72568	8.40106	3.77797	8.97636	3.44132	8.61306	3.72049	8.63827	3.08068	8.36817	5.39818	0.524295	10.1465	4.06544	50.6807	0.000109648
GTTGGCTTACGTTTTTTCGA	1.88604e-13	8.86333e-13	1.08251e-05	1.67104e-05	4.21168	1.7991	6.86822	1.22767	6.88301	1.37069	6.69121	1.34618	7.41083	2.26267	7.09395	1.9367	6.94698	2.07448	6.35013	1.78192	6.73309	1.67522	6.84323	1.90739	7.23	1.82084	6.0139	5.08615	0.623603	8.10752	3.34858	46.2104	0.000109648
