# Supplementary material for: A generalizable Cas9/sgRNA prediction model using machine transfer learning with small high-quality datasets
Source: Nat Commun. 2023 Sep 7;14:5514. doi: 10.1038/s41467-023-41143-7 (PMC10485023; doi:10.1038/s41467-023-41143-7)
Supplement: Supplementary file 17 — Source data file [file 41467_2023_41143_MOESM17_ESM.xlsx]

## Sheet: Figure 1A
Figure 1A
	Model	Guo Cas9	Guo eSpCas9	DeepSgRNA Cas9	DeepSgRNA eSpCas9	CrisprHAL TevSpCas9
	Spearman Rank Correlation	0.479	0.514	0.454	0.488	0.629

## Sheet: Figure 1B
Figure 1B
	Model	Guo Cas9	Guo eSpCas9	DeepSgRNA Cas9	DeepSgRNA eSpCas9	CrisprHAL TevSpCas9
	Spearman Rank Correlation	0.456	0.422	0.424	0.431	0.627

## Sheet: Figure 2B
Figure 2B
		2435_NC	1887_C	2541_NC	No_guide
	Replicate 1	85.1955	48.1818	0.770713	0
	Replicate 2	92.0455	40.6091	0.480769	0
	Replicate 3	82.3691	42.5532	1.45455	0
	Replicate 4	86.3874	45.9881	NA	NA
	Replicate 5	77.1028	47.907	NA	NA
	Replicate 6	NA	42.7835	NA	NA
	Replicate 7	NA	28.0255	NA	NA

## Sheet: Figure 2C
Figure 2B
	Time (Min)	2435_NC_Average	2435_NC_Standard_Error	1887_C_Average	1887_C_Standard_Error	2541_NC_Average	2541_NC_Standard_Error	No_Guide_Average	No_Guide_Standard_Error
	400	0.00633333	0.000881917	0.00433333	0	0.00333333	0.000333333	0.005	0.00251661
	410	0.007	0.0011547	0.00433333	0	0.00333333	0.000333333	0.005	0.00251661
	420	0.00666667	0.000881917	0.00433333	0	0.00333333	0.000333333	0.005	0.00251661
	430	0.007	0.0011547	0.00433333	0	0.003	0.00057735	0.005	0.00251661
	440	0.00733333	0.000881917	0.00433333	0	0.00333333	0.000333333	0.005	0.00251661
	450	0.00766667	0.000881917	0.00433333	0	0.00333333	0.000333333	0.005	0.00251661
	460	0.008	0.0011547	0.00433333	0	0.00333333	0.000333333	0.005	0.00251661
	470	0.008	0.0011547	0.00433333	0	0.003	0.00057735	0.005	0.00251661
	480	0.009	0.0011547	0.00433333	0	0.00333333	0.000333333	0.005	0.00251661
	490	0.00966667	0.00145297	0.00433333	0	0.003	0.00057735	0.00466667	0.00218581
	500	0.0103333	0.00120185	0.00433333	0	0.00233333	0.000333333	0.00466667	0.00218581
	510	0.011	0.00173205	0.00433333	0	0.00233333	0.000333333	0.005	0.00251661
	520	0.012	0.00173205	0.00433333	0	0.002	0.00057735	0.00466667	0.00218581
	530	0.0133333	0.00176383	0.00433333	0	0.00233333	0.000333333	0.00466667	0.00218581
	540	0.015	0.00173205	0.00433333	0	0.002	0.00057735	0.00466667	0.00218581
	550	0.017	0.00208167	0.00433333	0	0.00233333	0.000333333	0.00366667	0.00218581
	560	0.0193333	0.00233333	0.00433333	0	0.00233333	0.000333333	0.00466667	0.00218581
	570	0.022	0.00264575	0.00466667	0.0005	0.00233333	0.000333333	0.00466667	0.00218581
	580	0.0253333	0.00290593	0.005	0	0.00233333	0.000333333	0.00466667	0.00218581
	590	0.0283333	0.00272845	0.00466667	0.0005	0.002	0.00057735	0.00466667	0.00218581
	600	0.0316667	0.00296273	0.00466667	0.0005	0.00233333	0.000333333	0.00466667	0.00218581
	610	0.0353333	0.00328295	0.005	0	0.00233333	0.000333333	0.00466667	0.00218581
	620	0.04	0.00378594	0.00533333	0.0005	0.00233333	0.000333333	0.00466667	0.00218581
	630	0.0433333	0.00384419	0.00533333	0.0005	0.00233333	0.000333333	0.00466667	0.00218581
	640	0.0473333	0.00371184	0.00566667	0.001	0.00166667	0.000666667	0.00466667	0.00218581
	650	0.051	0.00351189	0.00633333	0.001	0.00233333	0.000333333	0.00433333	0.00185592
	660	0.0543333	0.0031798	0.00633333	0.001	0.002	0.00057735	0.00433333	0.00185592
	670	0.057	0.00351189	0.007	0.001	0.002	0.00057735	0.00433333	0.00185592
	680	0.0596667	0.00333333	0.008	0.0015	0.002	0.00057735	0.00433333	0.00185592
	690	0.062	0.00351189	0.009	0.002	0.002	0.00057735	0.00433333	0.00185592
	700	0.065	0.00404145	0.00966667	0.002	0.00233333	0.000333333	0.00433333	0.00185592
	710	0.0676667	0.00338296	0.011	0.003	0.002	0.00057735	0.00433333	0.00185592
	720	0.071	0.00404145	0.0126667	0.0035	0.002	0.00057735	0.00433333	0.00185592
	730	0.073	0.00404145	0.014	0.004	0.00233333	0.000333333	0.00433333	0.00185592
	740	0.0756667	0.00448454	0.017	0.005	0.002	0.00057735	0.00433333	0.00185592
	750	0.0793333	0.0048074	0.02	0.0055	0.002	0.00057735	0.00433333	0.00185592
	760	0.081	0.00472582	0.0226667	0.0065	0.002	0.00057735	0.00433333	0.00185592
	770	0.085	0.0052915	0.0256667	0.006	0.002	0.00057735	0.00433333	0.00185592
	780	0.087	0.00493288	0.0283333	0.006	0.002	0.00057735	0.00433333	0.00185592
	790	0.0906667	0.00504425	0.031	0.005	0.002	0.00057735	0.00433333	0.00185592
	800	0.094	0.0052915	0.0336667	0.005	0.00233333	0.000333333	0.00466667	0.00218581
	810	0.0953333	0.00463081	0.0356667	0.006	0.002	0.00057735	0.00466667	0.00218581
	820	0.099	0.00472582	0.038	0.0065	0.002	0.00057735	0.00466667	0.00218581
	830	0.101333	0.00384419	0.0393333	0.006	0.00233333	0.000333333	0.00466667	0.00218581
	840	0.103333	0.0031798	0.0416667	0.0075	0.00233333	0.000333333	0.00466667	0.00218581
	850	0.105333	0.00272845	0.045	0.007	0.00233333	0.000666667	0.00466667	0.00218581
	860	0.109333	0.00260342	0.0473333	0.0075	0.00233333	0.000666667	0.00433333	0.00185592
	870	0.111	0.00288675	0.048	0.008	0.00266667	0.000333333	0.00466667	0.00218581
	880	0.114	0.00251661	0.0523333	0.0085	0.00266667	0.000333333	0.00433333	0.00185592
	890	0.117	0.00251661	0.0536667	0.009	0.00266667	0.000333333	0.00466667	0.00218581
	900	0.121667	0.00272845	0.0576667	0.0085	0.00233333	0.000666667	0.00433333	0.00185592
	910	0.121333	0.00290593	0.06	0.01	0.00233333	0.000666667	0.00433333	0.00185592
	920	0.126333	0.00260342	0.0623333	0.01	0.003	0.00057735	0.00366667	0.00218581
	930	0.128333	0.0034801	0.0653333	0.011	0.003	0.00057735	0.00433333	0.00185592
	940	0.132333	0.00296273	0.0673333	0.0115	0.003	0.00057735	0.00433333	0.00185592
	950	0.132333	0.00497773	0.07	0.0125	0.003	0.00057735	0.00433333	0.00185592
	960	0.136333	0.00497773	0.0733333	0.012	0.003	0.00057735	0.00433333	0.00185592
	970	0.141333	0.00463081	0.077	0.012	0.00266667	0.000881917	0.00633333	0.00185592
	980	0.143333	0.00463081	0.0766667	0.013	0.003	0.00057735	0.00533333	0.00185592
	990	0.146333	0.00520683	0.08	0.013	0.003	0.00057735	0.00533333	0.00185592
	1000	0.148	0.00550757	0.0813333	0.0155	0.003	0.00057735	0.00533333	0.00185592
	1010	0.151333	0.00548736	0.0816667	0.0155	0.00333333	0.000666667	0.00533333	0.00185592
	1020	0.155	0.00635085	0.084	0.016	0.003	0.00057735	0.006	0.00152753
	1030	0.158333	0.00606447	0.085	0.017	0.00333333	0.000666667	0.005	0.00152753
	1040	0.161333	0.00638575	0.0866667	0.0195	0.00333333	0.000666667	0.005	0.00152753
	1050	0.166	0.0064291	0.089	0.0195	0.00333333	0.000666667	0.005	0.00152753
	1060	0.17	0.00680686	0.091	0.0205	0.00366667	0.000881917	0.00533333	0.00185592
	1070	0.171333	0.00560754	0.0923333	0.018	0.00366667	0.000881917	0.00666667	0.00176383
	1080	0.174667	0.00669162	0.094	0.0205	0.00366667	0.000881917	0.00666667	0.00176383
	1090	0.178	0.006245	0.0973333	0.0205	0.00366667	0.000881917	0.00533333	0.00145297

## Sheet: Figure 3B
Figure 3B
	Normalized_Activity	Number_Of_Mismatches
	6.82352	0
	-0.417225	1
	0.469074	1
	-0.0749514	1
	2.17044	1
	4.76894	1
	2.3139	1
	0.335431	1
	3.37765	1
	3.70848	1
	3.00189	1
	6.64498	1
	2.83392	1
	3.00953	1
	2.91956	1
	5.56539	1
	0.33058	1
	6.41901	1
	3.0481	1
	6.07745	1
	6.71601	1
	-0.434518	2
	-1.3505	2
	-0.156105	2
	0.159488	2
	-0.0934493	2
	-0.557644	2
	-0.614435	2
	-0.625678	2
	0.20642	2
	0.724203	2
	0.149012	2
	0.257313	2
	0.244619	2
	0.358124	2
	-0.284725	2
	-0.289286	2
	-0.282168	2
	0.855982	2
	4.7338	2
	5.77981	0
	-0.936371	1
	-0.102934	1
	-0.818899	1
	-0.503149	1
	0.350554	1
	-0.605443	1
	0.220385	1
	0.662366	1
	1.89052	1
	0.0120906	1
	4.51708	1
	5.65085	1
	5.94476	1
	4.69145	1
	5.08098	1
	4.63824	1
	2.41329	1
	5.36577	1
	6.45801	1
	4.84898	1
	-0.668721	2
	0.112932	2
	1.23961	2
	-0.236974	2
	-0.329479	2
	-0.096518	2
	-0.201844	2
	0.183039	2
	-0.49329	2
	-0.179261	2
	0.500371	2
	-0.978795	2
	-0.408771	2
	-0.0252961	2
	-1.09604	2
	-0.206511	2
	-1.13896	2
	1.90952	2
	4.98417	2
	7.33502	0
	1.64901	1
	1.48618	1
	3.45463	1
	4.26257	1
	-0.403238	1
	1.66814	1
	5.84462	1
	6.6519	1
	6.36461	1
	6.22751	1
	6.43899	1
	7.08111	1
	4.30472	1
	5.46467	1
	3.05009	1
	1.65526	1
	2.26238	1
	2.32987	1
	5.5726	1
	6.55623	1
	0.893481	2
	-0.43717	2
	-0.236919	2
	-0.461049	2
	-0.155799	2
	-0.652107	2
	0.0540839	2
	0.0957707	2
	0.202787	2
	0.407512	2
	4.20968	2
	5.30362	2
	-0.465449	2
	-0.0838119	2
	-0.0534109	2
	0.439778	2
	0.983192	2
	6.81427	2
	6.7913	0
	0.155715	1
	0.379336	1
	2.11841	1
	0.947545	1
	5.81263	1
	4.67822	1
	2.72847	1
	6.23006	1
	5.48265	1
	2.94331	1
	5.85213	1
	3.77722	1
	4.7731	1
	6.49277	1
	5.58065	1
	3.98768	1
	6.37064	1
	5.38976	1
	3.62177	1
	7.08669	1
	-0.440024	2
	-0.657607	2
	-2.62444	2
	-1.27917	2
	-0.87463	2
	-1.9055	2
	-1.48854	2
	0.463199	2
	-1.04011	2
	0.16508	2
	0.335811	2
	-0.539425	2
	1.31761	2
	-0.195374	2
	-0.53543	2
	-0.444925	2
	1.73022	2
	1.4672	2
	6.83111	2
	6.51919	0
	-0.765432	1
	-1.54415	1
	-1.12429	1
	-0.204895	1
	-0.935624	1
	-0.275805	1
	-1.08425	1
	-0.83971	1
	0.796932	1
	-0.414997	1
	4.3884	1
	5.93233	1
	3.37191	1
	1.78477	1
	5.31526	1
	5.48119	1
	6.24287	1
	1.37356	1
	6.7204	1
	6.28251	1
	-1.09571	2
	-1.28108	2
	-0.950244	2
	-0.527108	2
	-1.38404	2
	-1.92497	2
	-0.802301	2
	-0.0926692	2
	-1.12463	2
	-0.632193	2
	-0.744679	2
	0.678686	2
	-0.233525	2
	-1.14647	2
	-0.791259	2
	-0.699472	2
	-0.150063	2
	1.04664	2
	4.88349	2
	5.91262	0
	-0.427218	1
	-1.20494	1
	0.329676	1
	1.12661	1
	4.97029	1
	-1.20214	1
	-0.188747	1
	3.10608	1
	3.75512	1
	3.39366	1
	3.07268	1
	5.86799	1
	2.49065	1
	-0.0782267	1
	4.78649	1
	3.69145	1
	5.88721	1
	6.20262	1
	5.6416	1
	5.24574	1
	-0.980186	2
	-1.41858	2
	-0.684105	2
	-2.10989	2
	-1.11254	2
	-0.955226	2
	-0.260792	2
	-0.457652	2
	-1.54886	2
	-0.54325	2
	0.456126	2
	-0.179089	2
	-0.618893	2
	-1.80291	2
	1.0636	2
	-0.326296	2
	-1.66216	2
	-0.0529838	2
	4.75619	2
	6.74868	0
	2.01803	1
	3.03501	1
	0.336115	1
	0.0556731	1
	-1.75559	1
	0.731727	1
	0.287313	1
	0.867915	1
	6.18789	1
	6.34659	1
	3.07956	1
	1.602	1
	1.40778	1
	1.25812	1
	1.76774	1
	0.329543	1
	4.48453	1
	1.26247	1
	7.46571	1
	6.52399	1
	-0.288255	2
	-0.473693	2
	-0.715617	2
	-0.403232	2
	-0.699659	2
	-0.424899	2
	-0.186109	2
	-0.627526	2
	-0.0659271	2
	0.894424	2
	-0.191982	2
	-0.911149	2
	-0.133306	2
	-0.477631	2
	-0.163877	2
	-0.295877	2
	-0.506758	2
	0.0349321	2
	5.71033	2
	6.18309	0
	0.465402	1
	1.86122	1
	1.20605	1
	0.292485	1
	0.0176658	1
	0.0148692	1
	-0.637541	1
	-0.756056	1
	2.95494	1
	4.1688	1
	5.57981	1
	5.2262	1
	6.2185	1
	5.44372	1
	4.04534	1
	4.21107	1
	5.37727	1
	5.79693	1
	6.22633	1
	6.1601	1
	-0.309068	2
	-0.840466	2
	0.176455	2
	-0.177713	2
	-1.00935	2
	0.120059	2
	-0.398045	2
	-0.202819	2
	0.278962	2
	4.70249	2
	1.53194	2
	0.889317	2
	1.54918	2
	0.281607	2
	-0.603586	2
	-0.866827	2
	0.692401	2
	3.62474	2
	5.01686	2
	6.11563	0
	-0.448262	1
	-0.368669	1
	-0.809736	1
	-0.699259	1
	1.7346	1
	3.46859	1
	3.04691	1
	4.89099	1
	5.60093	1
	3.87676	1
	1.18359	1
	-0.0543816	1
	0.212836	1
	0.21466	1
	4.52799	1
	0.883556	1
	5.78257	1
	1.17147	1
	6.6689	1
	6.39067	1
	-1.66492	2
	3.03047	2
	-0.554961	2
	-0.847293	2
	-0.421012	2
	-0.355601	2
	-0.433409	2
	-0.425906	2
	-0.378857	2
	-0.652357	2
	-1.45884	2
	-0.253939	2
	-0.502544	2
	-0.759236	2
	-1.06722	2
	-0.762052	2
	-0.782446	2
	-0.0255731	2
	6.49326	2
	6.9451	0
	0.326922	1
	1.19118	1
	-0.558676	1
	-0.260548	1
	3.83238	1
	3.19941	1
	4.87637	1
	0.892259	1
	2.96696	1
	2.84521	1
	6.33804	1
	4.59828	1
	5.20955	1
	5.55416	1
	5.50053	1
	5.32106	1
	6.69703	1
	6.46978	1
	7.08392	1
	6.41842	1
	-0.250171	2
	-0.353773	2
	-0.60218	2
	-0.977402	2
	-0.657322	2
	-0.559665	2
	-0.578701	2
	-0.684094	2
	0.3635	2
	0.38237	2
	-0.400503	2
	1.63044	2
	-0.06608	2
	0.523988	2
	-0.176495	2
	-0.0673511	2
	-0.555887	2
	5.93241	2
	6.40618	2
	6.28028	0
	0.263455	1
	0.130624	1
	0.090433	1
	-0.227886	1
	1.78367	1
	0.529841	1
	0.425459	1
	1.44401	1
	4.64379	1
	4.95791	1
	5.19818	1
	5.17529	1
	4.68979	1
	6.00681	1
	5.06105	1
	5.71916	1
	6.25133	1
	6.39158	1
	6.44736	1
	6.02122	1
	0.169991	2
	-0.240656	2
	-0.0910188	2
	0.439428	2
	-0.107995	2
	-0.401904	2
	-0.360182	2
	-0.39393	2
	0.291302	2
	2.33877	2
	3.52512	2
	1.16295	2
	2.88012	2
	1.34968	2
	1.42791	2
	1.6113	2
	0.0826554	2
	4.00913	2
	6.47535	2
	6.33048	0
	0.0599256	1
	-0.342153	1
	0.101196	1
	0.717138	1
	0.36717	1
	-0.0039192	1
	0.435318	1
	-0.0782034	1
	1.32066	1
	2.88454	1
	1.94784	1
	5.43534	1
	0.461863	1
	0.0876892	1
	4.53148	1
	4.24273	1
	2.97564	1
	5.27201	1
	5.9903	1
	5.79669	1
	-0.0268665	2
	-1.19989	2
	-0.238221	2
	-1.00561	2
	-0.24438	2
	-0.578327	2
	0.0712141	2
	0.216602	2
	-1.56691	2
	-0.23638	2
	0.123727	2
	0.291175	2
	-0.437816	2
	-0.240008	2
	-0.585313	2
	-0.295718	2
	0.0481747	2
	4.17017	2
	6.01766	2
	4.95251	0
	0.347347	1
	-0.247488	1
	0.150906	1
	-0.127482	1
	0.93717	1
	-0.450657	1
	-0.929781	1
	0.254814	1
	2.0989	1
	-0.800242	1
	3.25902	1
	1.22528	1
	2.07829	1
	5.73413	1
	4.18037	1
	3.90407	1
	3.50795	1
	4.04383	1
	4.69651	1
	4.35029	1
	-0.435893	2
	-0.92925	2
	-0.604455	2
	-0.0592812	2
	0.105798	2
	-0.94698	2
	-1.11549	2
	-0.881891	2
	-0.200576	2
	0.342356	2
	0.122465	2
	-0.748025	2
	-3.44258	2
	-0.735576	2
	2.05885	2
	1.26073	2
	1.43776	2
	-0.545972	2
	1.74335	2
	6.20816	0
	-0.551262	1
	-1.15466	1
	-0.648744	1
	-0.680434	1
	-0.93905	1
	-0.537537	1
	-0.416191	1
	-0.443894	1
	-0.208697	1
	-0.490178	1
	3.99446	1
	4.38189	1
	5.15417	1
	3.24574	1
	5.72183	1
	6.07173	1
	5.99234	1
	5.88775	1
	6.0971	1
	6.13364	1
	-0.886245	2
	-0.975688	2
	-0.263812	2
	-0.881411	2
	-0.814995	2
	-0.690675	2
	-0.658612	2
	-0.0781797	2
	-0.785396	2
	-0.598304	2
	0.949922	2
	0.413254	2
	-0.0925578	2
	-0.459109	2
	0.461374	2
	3.68719	2
	1.49637	2
	4.25904	2
	6.62618	2
	6.56761	0
	-0.0903973	1
	-1.04479	1
	0.0591853	1
	-1.02091	1
	-2.00243	1
	0.385012	1
	2.43968	1
	-0.45135	1
	4.85495	1
	4.08093	1
	5.60462	1
	6.01664	1
	4.74941	1
	5.73133	1
	5.18779	1
	5.9873	1
	5.24353	1
	6.32137	1
	6.50047	1
	6.19674	1
	-1.07494	2
	-1.06499	2
	-0.407436	2
	-0.665347	2
	-2.71799	2
	-1.50032	2
	-1.02225	2
	-1.02569	2
	-1.03704	2
	-0.475662	2
	-0.705869	2
	0.766288	2
	-0.57145	2
	0.250582	2
	8.06e-05	2
	-1.35968	2
	-1.05013	2
	5.70454	2
	6.26394	2
	5.12201	0
	0.0687081	1
	0.284149	1
	-0.211522	1
	-0.0916922	1
	-0.541298	1
	-0.609339	1
	-0.532975	1
	-0.790019	1
	-0.43468	1
	2.26479	1
	4.3706	1
	3.25401	1
	2.50124	1
	3.63237	1
	4.01001	1
	0.694311	1
	0.0837555	1
	1.75299	1
	2.42986	1
	6.5544	1
	-0.158111	2
	-0.489549	2
	-1.3509	2
	-1.64827	2
	-1.13223	2
	-0.893173	2
	-1.49838	2
	-0.311382	2
	-0.577829	2
	-0.0800523	2
	0.809825	2
	-1.01598	2
	-1.05381	2
	0.0405121	2
	-0.0678706	2
	-0.637056	2
	-0.859478	2
	0.880177	2
	6.04946	2
	4.78931	0
	0.538651	1
	0.0570054	1
	-0.221554	1
	0.963914	1
	0.0595193	1
	0.722597	1
	0.694172	1
	3.89455	1
	1.89684	1
	2.28465	1
	2.74183	1
	3.53375	1
	4.46091	1
	3.88676	1
	4.07171	1
	3.9222	1
	2.23972	1
	1.97052	1
	3.94032	1
	5.68557	1
	-0.112538	2
	-0.432583	2
	3.17367	2
	0.120005	2
	-0.364794	2
	-0.380823	2
	-0.620185	2
	-0.197609	2
	1.88968	2
	0.470105	2
	0.449603	2
	3.09594	2
	-0.965048	2
	2.58378	2
	0.120138	2
	-0.714377	2
	-0.617691	2
	-0.823845	2
	3.17805	2
	5.24823	0
	-0.559995	1
	-1.35275	1
	-0.6808	1
	0.0180316	1
	-0.104615	1
	-0.693523	1
	-0.483932	1
	-0.0874878	1
	-0.232061	1
	-0.52963	1
	-0.581927	1
	-0.618278	1
	-1.04307	1
	-1.62914	1
	2.59877	1
	0.277017	1
	0.621672	1
	-0.467335	1
	0.839171	1
	4.12445	1
	-0.794895	2
	-0.868218	2
	-0.636815	2
	2.97566	2
	-1.18754	2
	-0.883829	2
	-0.411942	2
	-0.469447	2
	-1.26351	2
	-0.277692	2
	-1.11313	2
	-1.50151	2
	-1.34965	2
	-0.850904	2
	-0.763467	2
	-0.230875	2
	-2.18677	2
	-1.47809	2
	1.59389	2
	5.63705	0
	1.56731	1
	0.748131	1
	2.54086	1
	2.01937	1
	4.84973	1
	3.76675	1
	3.74701	1
	4.57281	1
	4.29143	1
	4.93152	1
	4.71776	1
	5.53281	1
	4.91711	1
	5.37403	1
	4.76957	1
	5.27949	1
	5.76249	1
	2.63087	1
	6.02848	1
	5.41596	1
	-0.121798	2
	-1.2774	2
	-0.145331	2
	0.00282467	2
	0.170294	2
	-0.119346	2
	-0.310611	2
	-0.126883	2
	-0.631637	2
	0.729852	2
	2.99821	2
	4.51834	2
	2.98589	2
	3.19887	2
	2.43492	2
	3.74626	2
	1.42929	2
	0.644416	2
	4.98331	2
	5.32426	0
	-0.648754	1
	1.75848	1
	1.85101	1
	-1.26487	1
	3.13741	1
	0.663103	1
	-0.125852	1
	0.664366	1
	-0.498738	1
	0.715007	1
	0.866096	1
	3.86114	1
	-0.163629	1
	-0.398984	1
	1.03947	1
	2.98323	1
	-0.543992	1
	1.63045	1
	6.25223	1
	4.65917	1
	-0.797848	2
	-1.13549	2
	-0.861939	2
	-0.8735	2
	0.0134262	2
	-2.44605	2
	-1.00181	2
	-0.702245	2
	-0.576658	2
	0.0877185	2
	0.236198	2
	0.245796	2
	-0.710245	2
	-0.539943	2
	-0.307258	2
	-0.764544	2
	-1.22126	2
	-0.498947	2
	4.32013	2
	5.11067	0
	-0.0116342	1
	0.390855	1
	0.933917	1
	1.02114	1
	3.34103	1
	-0.327546	1
	2.15996	1
	3.71651	1
	4.06609	1
	3.83859	1
	3.21254	1
	4.27377	1
	3.39773	1
	1.26585	1
	4.50151	1
	2.86791	1
	4.8395	1
	2.97553	1
	4.7512	1
	5.31835	1
	-0.222298	2
	-0.770736	2
	-0.650953	2
	-0.198346	2
	-0.35147	2
	-0.11663	2
	0.456112	2
	0.274423	2
	0.193726	2
	0.459621	2
	1.49743	2
	1.94178	2
	-0.714814	2
	-0.199671	2
	-0.321384	2
	-0.0991583	2
	-0.632653	2
	0.959819	2
	5.05151	2
	5.92566	0
	0.538429	1
	0.187767	1
	0.914879	1
	2.2411	1
	-2.1153	1
	1.34897	1
	-0.51382	1
	4.78225	1
	5.33208	1
	0.522911	1
	5.44699	1
	6.01163	1
	5.85293	1
	5.89523	1
	5.94827	1
	5.45082	1
	5.29624	1
	2.0654	1
	5.01959	1
	5.94739	1
	-0.679237	2
	-0.828291	2
	-0.470616	2
	-0.361661	2
	-1.10305	2
	-1.14992	2
	-1.50352	2
	-1.26241	2
	4.40225	2
	4.01314	2
	4.81595	2
	3.07657	2
	-0.24788	2
	1.28917	2
	3.77	2
	0.359342	2
	-0.855416	2
	-0.348715	2
	3.85754	2
	4.45112	0
	-1.03362	1
	-1.48566	1
	-0.185099	1
	-0.76422	1
	-0.394244	1
	-0.542164	1
	-1.75663	1
	-0.659276	1
	-0.749859	1
	0.357034	1
	0.0134641	1
	2.02447	1
	0.231219	1
	0.118927	1
	0.288876	1
	0.168309	1
	2.85305	1
	2.13463	1
	6.15926	1
	5.72693	1
	-3.64312	2
	-0.538033	2
	-0.885428	2
	-1.21578	2
	-0.280947	2
	-0.591726	2
	-1.3699	2
	-0.620727	2
	-0.874688	2
	-0.71151	2
	-0.750031	2
	-0.789131	2
	-0.0907696	2
	-0.489623	2
	0.074217	2
	-0.0963653	2
	-1.37885	2
	2.6038	2
	3.63051	2
	4.89947	0
	-0.4193	1
	0.159653	1
	-0.0502689	1
	0.26564	1
	0.0786775	1
	0.0309546	1
	-0.109372	1
	0.6011	1
	0.256488	1
	1.18333	1
	1.12225	1
	6.07711	1
	0.344233	1
	0.585923	1
	3.63171	1
	1.2994	1
	5.38587	1
	3.2327	1
	6.10162	1
	6.06138	1
	-0.366598	2
	-0.192684	2
	-0.228627	2
	0.639957	2
	0.0477884	2
	0.0463683	2
	-0.23502	2
	-0.614812	2
	-0.599671	2
	0.608735	2
	0.380867	2
	-0.0207846	2
	0.503643	2
	0.420249	2
	0.44007	2
	-0.0909042	2
	-0.0561498	2
	2.73769	2
	5.81313	2
	4.43442	0
	-0.206593	1
	-0.194528	1
	0.895213	1
	-0.878613	1
	3.42561	1
	0.498227	1
	2.75801	1
	0.485517	1
	0.990033	1
	2.61421	1
	4.51929	1
	-0.547366	1
	-0.763705	1
	-0.609923	1
	-0.213938	1
	0.0450292	1
	3.12088	1
	-0.798796	1
	0.755664	1
	0.69196	1
	-1.07345	2
	-1.37513	2
	-1.197	2
	-0.919073	2
	-0.631746	2
	-0.566235	2
	-0.730428	2
	-0.254408	2
	-1.0591	2
	-0.746764	2
	-0.354821	2
	-0.698842	2
	-0.54453	2
	0.032748	2
	-0.296512	2
	-0.359216	2
	-0.0162806	2
	-0.279485	2
	-0.157957	2
	5.70056	0
	1.21539	1
	-0.0179631	1
	-0.22435	1
	0.112272	1
	0.0926445	1
	0.630243	1
	-0.53352	1
	2.19965	1
	0.254672	1
	1.61072	1
	1.21909	1
	4.08704	1
	0.132018	1
	-0.307199	1
	0.46052	1
	0.298607	1
	5.23839	1
	3.50724	1
	3.80646	1
	3.63879	1
	-0.5253	2
	0.125975	2
	-0.197534	2
	-0.283599	2
	0.284605	2
	0.642302	2
	-0.389067	2
	0.117188	2
	-0.0458681	2
	0.272708	2
	1.19191	2
	-0.0856427	2
	-0.233301	2
	-1.00209	2
	-1.36014	2
	-0.209575	2
	-0.208738	2
	0.159088	2
	6.31009	2
	5.49599	0
	-0.0322953	1
	-0.333761	1
	-0.286307	1
	1.05205	1
	1.67164	1
	-0.257825	1
	0.339461	1
	2.59199	1
	1.39368	1
	5.12411	1
	3.38134	1
	5.12269	1
	-0.502846	1
	-1.13409	1
	-0.893538	1
	-0.314353	1
	-0.518427	1
	1.34561	1
	5.978	1
	5.27572	1
	-1.09089	2
	-1.81126	2
	-0.198059	2
	-0.472301	2
	0.0144082	2
	0.029652	2
	-0.189933	2
	0.00114073	2
	0.469626	2
	2.90287	2
	2.81803	2
	-0.44845	2
	-0.697114	2
	-0.89723	2
	-1.21093	2
	-0.782052	2
	-0.79926	2
	-0.741919	2
	1.06518	2
	4.57461	0
	-0.53943	1
	-0.0692393	1
	-0.157712	1
	0.293176	1
	0.480885	1
	0.300233	1
	1.29138	1
	0.479576	1
	0.607129	1
	0.434906	1
	3.67529	1
	1.75582	1
	3.99728	1
	2.19628	1
	0.959139	1
	-0.11266	1
	3.92336	1
	0.777364	1
	5.03929	1
	3.38329	1
	-1.23714	2
	-0.299707	2
	-0.301061	2
	0.330591	2
	-0.0288943	2
	-0.161374	2
	-0.545721	2
	0.0427902	2
	-0.112435	2
	-0.558883	2
	-0.46591	2
	0.543871	2
	-0.474692	2
	-1.2801	2
	-0.143838	2
	-0.120049	2
	0.647552	2
	0.543181	2
	2.06456	2
	-0.984915	0
	-0.70033	0
	-0.559465	0
	-0.654091	0
	0.329741	0
	-1.03848	0
	-1.8143	0
	-2.65286	0
	-0.99711	0
	-0.168459	0
	-0.666754	0
	-0.842449	0
	0.990119	0
	-1.23005	0
	-0.270051	0
	-0.252961	0
	-0.0325941	0

## Sheet: Figure 3C
Figure 3C
	Normalized_Abundance	Normalized_Activity	Number_Of_Mismatches	No_Target
	2.41848	6.82352	0	FALSE
	-1.25865	-0.417225	1	FALSE
	1.58674	0.469074	1	FALSE
	-1.46121	-0.0749514	1	FALSE
	-0.642186	2.17044	1	FALSE
	3.2781	4.76894	1	FALSE
	1.87409	2.3139	1	FALSE
	-0.67851	0.335431	1	FALSE
	0.85489	3.37765	1	FALSE
	2.25191	3.70848	1	FALSE
	1.06188	3.00189	1	FALSE
	4.01943	6.64498	1	FALSE
	1.46095	2.83392	1	FALSE
	1.83317	3.00953	1	FALSE
	1.15675	2.91956	1	FALSE
	3.34262	5.56539	1	FALSE
	-0.130802	0.33058	1	FALSE
	3.85753	6.41901	1	FALSE
	-1.05161	3.0481	1	FALSE
	4.43243	6.07745	1	FALSE
	3.02278	6.71601	1	FALSE
	0.325193	-0.434518	2	FALSE
	-1.61064	-1.3505	2	FALSE
	1.25953	-0.156105	2	FALSE
	-0.247367	0.159488	2	FALSE
	0.145775	-0.0934493	2	FALSE
	0.640444	-0.557644	2	FALSE
	0.979913	-0.614435	2	FALSE
	-0.675139	-0.625678	2	FALSE
	0.359346	0.20642	2	FALSE
	0.0631373	0.724203	2	FALSE
	-0.0807235	0.149012	2	FALSE
	0.983566	0.257313	2	FALSE
	0.310495	0.244619	2	FALSE
	1.41339	0.358124	2	FALSE
	-0.562348	-0.284725	2	FALSE
	-0.277237	-0.289286	2	FALSE
	1.10269	-0.282168	2	FALSE
	0.952947	0.855982	2	FALSE
	0.356106	4.7338	2	FALSE
	2.85031	5.77981	0	FALSE
	-1.0078	-0.936371	1	FALSE
	0.0968519	-0.102934	1	FALSE
	-0.215783	-0.818899	1	FALSE
	0.668492	-0.503149	1	FALSE
	0.844209	0.350554	1	FALSE
	0.417297	-0.605443	1	FALSE
	0.159056	0.220385	1	FALSE
	-0.0419587	0.662366	1	FALSE
	0.871881	1.89052	1	FALSE
	-0.22058	0.0120906	1	FALSE
	2.33035	4.51708	1	FALSE
	2.597	5.65085	1	FALSE
	1.011	5.94476	1	FALSE
	2.49344	4.69145	1	FALSE
	-0.0907468	5.08098	1	FALSE
	1.93887	4.63824	1	FALSE
	0.676033	2.41329	1	FALSE
	3.47767	5.36577	1	FALSE
	2.72379	6.45801	1	FALSE
	1.7986	4.84898	1	FALSE
	-1.10002	-0.668721	2	FALSE
	-0.25077	0.112932	2	FALSE
	-4.23919	1.23961	2	FALSE
	1.31454	-0.236974	2	FALSE
	0.75165	-0.329479	2	FALSE
	1.09356	-0.096518	2	FALSE
	0.124703	-0.201844	2	FALSE
	-0.306076	0.183039	2	FALSE
	1.41802	-0.49329	2	FALSE
	0.601932	-0.179261	2	FALSE
	-0.0470708	0.500371	2	FALSE
	1.27239	-0.978795	2	FALSE
	-0.476982	-0.408771	2	FALSE
	-0.56781	-0.0252961	2	FALSE
	0.807471	-1.09604	2	FALSE
	-0.592922	-0.206511	2	FALSE
	-0.980391	-1.13896	2	FALSE
	0.624367	1.90952	2	FALSE
	2.01346	4.98417	2	FALSE
	4.16957	7.33502	0	FALSE
	-0.839605	1.64901	1	FALSE
	-3.24652	1.48618	1	FALSE
	1.06181	3.45463	1	FALSE
	2.34874	4.26257	1	FALSE
	-0.205109	-0.403238	1	FALSE
	0.868562	1.66814	1	FALSE
	3.32956	5.84462	1	FALSE
	2.01585	6.6519	1	FALSE
	2.07767	6.36461	1	FALSE
	2.25514	6.22751	1	FALSE
	3.30758	6.43899	1	FALSE
	2.24856	7.08111	1	FALSE
	1.40074	4.30472	1	FALSE
	1.07209	5.46467	1	FALSE
	-0.0488814	3.05009	1	FALSE
	-0.630849	1.65526	1	FALSE
	0.909784	2.26238	1	FALSE
	0.916156	2.32987	1	FALSE
	2.93092	5.5726	1	FALSE
	1.44546	6.55623	1	FALSE
	-0.0924063	0.893481	2	FALSE
	-0.864577	-0.43717	2	FALSE
	-1.2406	-0.236919	2	FALSE
	0.338643	-0.461049	2	FALSE
	0.656043	-0.155799	2	FALSE
	0.126948	-0.652107	2	FALSE
	-0.189196	0.0540839	2	FALSE
	-0.572127	0.0957707	2	FALSE
	-0.973768	0.202787	2	FALSE
	-0.146747	0.407512	2	FALSE
	2.06255	4.20968	2	FALSE
	2.13322	5.30362	2	FALSE
	-0.981217	-0.465449	2	FALSE
	0.221478	-0.0838119	2	FALSE
	0.207829	-0.0534109	2	FALSE
	-0.0494174	0.439778	2	FALSE
	-0.603442	0.983192	2	FALSE
	1.94956	6.81427	2	FALSE
	2.34656	6.7913	0	FALSE
	1.29789	0.155715	1	FALSE
	-1.04476	0.379336	1	FALSE
	-0.767211	2.11841	1	FALSE
	-0.150808	0.947545	1	FALSE
	1.69959	5.81263	1	FALSE
	-9.29726	4.67822	1	FALSE
	0.801131	2.72847	1	FALSE
	1.91725	6.23006	1	FALSE
	1.14758	5.48265	1	FALSE
	1.46682	2.94331	1	FALSE
	2.98708	5.85213	1	FALSE
	1.74821	3.77722	1	FALSE
	0.859723	4.7731	1	FALSE
	2.24243	6.49277	1	FALSE
	0.459177	5.58065	1	FALSE
	2.09918	3.98768	1	FALSE
	2.38095	6.37064	1	FALSE
	1.61795	5.38976	1	FALSE
	-8.70953	3.62177	1	FALSE
	2.82808	7.08669	1	FALSE
	0.86537	-0.440024	2	FALSE
	-0.561198	-0.657607	2	FALSE
	-3.18543	-2.62444	2	FALSE
	-1.76691	-1.27917	2	FALSE
	-2.28035	-0.87463	2	FALSE
	-2.05772	-1.9055	2	FALSE
	-1.00973	-1.48854	2	FALSE
	-2.53166	0.463199	2	FALSE
	-0.712559	-1.04011	2	FALSE
	0.178473	0.16508	2	FALSE
	0.23599	0.335811	2	FALSE
	-0.741085	-0.539425	2	FALSE
	-0.0122743	1.31761	2	FALSE
	-0.716958	-0.195374	2	FALSE
	-1.92941	-0.53543	2	FALSE
	-1.54634	-0.444925	2	FALSE
	0.253231	1.73022	2	FALSE
	-0.730431	1.4672	2	FALSE
	2.93854	6.83111	2	FALSE
	1.66707	6.51919	0	FALSE
	-0.99366	-0.765432	1	FALSE
	0.46495	-1.54415	1	FALSE
	-3.26176	-1.12429	1	FALSE
	-0.69072	-0.204895	1	FALSE
	-0.408449	-0.935624	1	FALSE
	-0.140935	-0.275805	1	FALSE
	-5.5918	-1.08425	1	FALSE
	-0.205312	-0.83971	1	FALSE
	0.115492	0.796932	1	FALSE
	-0.938796	-0.414997	1	FALSE
	0.738425	4.3884	1	FALSE
	1.74411	5.93233	1	FALSE
	-0.346913	3.37191	1	FALSE
	-0.2247	1.78477	1	FALSE
	1.40641	5.31526	1	FALSE
	0.643639	5.48119	1	FALSE
	2.34411	6.24287	1	FALSE
	0.322097	1.37356	1	FALSE
	2.47093	6.7204	1	FALSE
	2.67022	6.28251	1	FALSE
	-0.559171	-1.09571	2	FALSE
	-0.0401117	-1.28108	2	FALSE
	-0.164561	-0.950244	2	FALSE
	-0.210171	-0.527108	2	FALSE
	-0.822821	-1.38404	2	FALSE
	-3.00103	-1.92497	2	FALSE
	-1.07528	-0.802301	2	FALSE
	0.184635	-0.0926692	2	FALSE
	-2.12891	-1.12463	2	FALSE
	-2.07713	-0.632193	2	FALSE
	-0.844187	-0.744679	2	FALSE
	-1.86779	0.678686	2	FALSE
	-1.93859	-0.233525	2	FALSE
	-0.1132	-1.14647	2	FALSE
	-2.60052	-0.791259	2	FALSE
	0.348823	-0.699472	2	FALSE
	-1.25311	-0.150063	2	FALSE
	-1.12259	1.04664	2	FALSE
	-0.795486	4.88349	2	FALSE
	-0.96906	5.91262	0	FALSE
	-0.436193	-0.427218	1	FALSE
	0.872772	-1.20494	1	FALSE
	-1.27251	0.329676	1	FALSE
	-0.984259	1.12661	1	FALSE
	-0.336943	4.97029	1	FALSE
	-0.0195169	-1.20214	1	FALSE
	0.21389	-0.188747	1	FALSE
	-0.085713	3.10608	1	FALSE
	1.72689	3.75512	1	FALSE
	-0.465404	3.39366	1	FALSE
	1.59453	3.07268	1	FALSE
	2.62616	5.86799	1	FALSE
	1.31288	2.49065	1	FALSE
	0.0147451	-0.0782267	1	FALSE
	-2.4334	4.78649	1	FALSE
	0.573286	3.69145	1	FALSE
	1.9733	5.88721	1	FALSE
	2.04586	6.20262	1	FALSE
	2.45911	5.6416	1	FALSE
	3.0477	5.24574	1	FALSE
	0.576344	-0.980186	2	FALSE
	0.369569	-1.41858	2	FALSE
	0.542566	-0.684105	2	FALSE
	-1.72668	-2.10989	2	FALSE
	-1.06665	-1.11254	2	FALSE
	0.655572	-0.955226	2	FALSE
	-1.25459	-0.260792	2	FALSE
	-0.134037	-0.457652	2	FALSE
	-1.33488	-1.54886	2	FALSE
	0.236532	-0.54325	2	FALSE
	1.28165	0.456126	2	FALSE
	-0.707566	-0.179089	2	FALSE
	-0.189312	-0.618893	2	FALSE
	-0.892587	-1.80291	2	FALSE
	-0.240787	1.0636	2	FALSE
	-0.697898	-0.326296	2	FALSE
	-0.704199	-1.66216	2	FALSE
	0.171899	-0.0529838	2	FALSE
	2.33138	4.75619	2	FALSE
	-0.237527	6.74868	0	FALSE
	-0.747211	2.01803	1	FALSE
	-0.868772	3.03501	1	FALSE
	-1.9149	0.336115	1	FALSE
	-1.06394	0.0556731	1	FALSE
	-1.95953	-1.75559	1	FALSE
	-2.32787	0.731727	1	FALSE
	-0.937245	0.287313	1	FALSE
	-1.16201	0.867915	1	FALSE
	2.13711	6.18789	1	FALSE
	1.78165	6.34659	1	FALSE
	0.307814	3.07956	1	FALSE
	-2.27921	1.602	1	FALSE
	-1.80173	1.40778	1	FALSE
	0.551872	1.25812	1	FALSE
	-0.781438	1.76774	1	FALSE
	-2.73668	0.329543	1	FALSE
	1.763	4.48453	1	FALSE
	0.700779	1.26247	1	FALSE
	3.08179	7.46571	1	FALSE
	1.69032	6.52399	1	FALSE
	-0.0496593	-0.288255	2	FALSE
	-1.88054	-0.473693	2	FALSE
	-0.506803	-0.715617	2	FALSE
	-0.997655	-0.403232	2	FALSE
	-0.986927	-0.699659	2	FALSE
	-2.41716	-0.424899	2	FALSE
	-2.00259	-0.186109	2	FALSE
	-1.49385	-0.627526	2	FALSE
	-0.688974	-0.0659271	2	FALSE
	-0.531288	0.894424	2	FALSE
	0.515222	-0.191982	2	FALSE
	-3.52842	-0.911149	2	FALSE
	0.320121	-0.133306	2	FALSE
	0.626042	-0.477631	2	FALSE
	-0.843448	-0.163877	2	FALSE
	0.201244	-0.295877	2	FALSE
	1.16984	-0.506758	2	FALSE
	-1.57321	0.0349321	2	FALSE
	3.39261	5.71033	2	FALSE
	2.85707	6.18309	0	FALSE
	-0.88841	0.465402	1	FALSE
	-1.43392	1.86122	1	FALSE
	-1.35863	1.20605	1	FALSE
	0.337698	0.292485	1	FALSE
	-1.07728	0.0176658	1	FALSE
	-0.314321	0.0148692	1	FALSE
	-1.81026	-0.637541	1	FALSE
	-4.14252	-0.756056	1	FALSE
	-0.243994	2.95494	1	FALSE
	0.707863	4.1688	1	FALSE
	1.45562	5.57981	1	FALSE
	1.34747	5.2262	1	FALSE
	2.65881	6.2185	1	FALSE
	2.94002	5.44372	1	FALSE
	1.92485	4.04534	1	FALSE
	1.36412	4.21107	1	FALSE
	1.44521	5.37727	1	FALSE
	1.6027	5.79693	1	FALSE
	-0.712184	6.22633	1	FALSE
	0.125633	6.1601	1	FALSE
	0.730034	-0.309068	2	FALSE
	-1.23591	-0.840466	2	FALSE
	-1.14806	0.176455	2	FALSE
	0.592038	-0.177713	2	FALSE
	-0.348369	-1.00935	2	FALSE
	0.196819	0.120059	2	FALSE
	-0.63586	-0.398045	2	FALSE
	0.417954	-0.202819	2	FALSE
	-1.78103	0.278962	2	FALSE
	-9.73018	4.70249	2	FALSE
	0.538608	1.53194	2	FALSE
	0.405224	0.889317	2	FALSE
	-0.0545993	1.54918	2	FALSE
	-1.40987	0.281607	2	FALSE
	-1.1563	-0.603586	2	FALSE
	-0.871044	-0.866827	2	FALSE
	-1.78795	0.692401	2	FALSE
	-1.32203	3.62474	2	FALSE
	2.74354	5.01686	2	FALSE
	0.441323	6.11563	0	FALSE
	-0.355672	-0.448262	1	FALSE
	-0.0567408	-0.368669	1	FALSE
	-1.65785	-0.809736	1	FALSE
	0.970719	-0.699259	1	FALSE
	-0.273047	1.7346	1	FALSE
	1.65236	3.46859	1	FALSE
	0.493852	3.04691	1	FALSE
	3.1604	4.89099	1	FALSE
	2.88032	5.60093	1	FALSE
	2.67594	3.87676	1	FALSE
	0.0556805	1.18359	1	FALSE
	-0.354161	-0.0543816	1	FALSE
	0.887454	0.212836	1	FALSE
	0.273757	0.21466	1	FALSE
	2.23565	4.52799	1	FALSE
	-2.57915	0.883556	1	FALSE
	2.51718	5.78257	1	FALSE
	0.767796	1.17147	1	FALSE
	2.69282	6.6689	1	FALSE
	2.37054	6.39067	1	FALSE
	-2.4426	-1.66492	2	FALSE
	-9.78424	3.03047	2	FALSE
	-0.641638	-0.554961	2	FALSE
	-0.293346	-0.847293	2	FALSE
	-0.416064	-0.421012	2	FALSE
	0.0941618	-0.355601	2	FALSE
	0.879315	-0.433409	2	FALSE
	-0.285529	-0.425906	2	FALSE
	1.24787	-0.378857	2	FALSE
	-0.358142	-0.652357	2	FALSE
	-1.62788	-1.45884	2	FALSE
	0.117359	-0.253939	2	FALSE
	0.832284	-0.502544	2	FALSE
	1.3157	-0.759236	2	FALSE
	0.714986	-1.06722	2	FALSE
	1.23689	-0.762052	2	FALSE
	-0.13147	-0.782446	2	FALSE
	0.776847	-0.0255731	2	FALSE
	3.69339	6.49326	2	FALSE
	4.21551	6.9451	0	FALSE
	-2.47602	0.326922	1	FALSE
	0.77231	1.19118	1	FALSE
	-0.0955971	-0.558676	1	FALSE
	0.323922	-0.260548	1	FALSE
	1.14301	3.83238	1	FALSE
	2.0181	3.19941	1	FALSE
	1.08271	4.87637	1	FALSE
	1.20942	0.892259	1	FALSE
	-0.227021	2.96696	1	FALSE
	1.16687	2.84521	1	FALSE
	2.79651	6.33804	1	FALSE
	2.76081	4.59828	1	FALSE
	2.7522	5.20955	1	FALSE
	1.39778	5.55416	1	FALSE
	0.575452	5.50053	1	FALSE
	3.0756	5.32106	1	FALSE
	3.07529	6.69703	1	FALSE
	3.8483	6.46978	1	FALSE
	4.46702	7.08392	1	FALSE
	2.18118	6.41842	1	FALSE
	1.69285	-0.250171	2	FALSE
	-0.0709063	-0.353773	2	FALSE
	0.672471	-0.60218	2	FALSE
	0.560417	-0.977402	2	FALSE
	-0.641145	-0.657322	2	FALSE
	-2.08049	-0.559665	2	FALSE
	0.201057	-0.578701	2	FALSE
	-1.42629	-0.684094	2	FALSE
	0.990227	0.3635	2	FALSE
	0.319601	0.38237	2	FALSE
	-4.42205	-0.400503	2	FALSE
	-2.06713	1.63044	2	FALSE
	-0.917037	-0.06608	2	FALSE
	-1.22652	0.523988	2	FALSE
	0.605851	-0.176495	2	FALSE
	-0.632122	-0.0673511	2	FALSE
	0.991007	-0.555887	2	FALSE
	2.97264	5.93241	2	FALSE
	2.57457	6.40618	2	FALSE
	3.71463	6.28028	0	FALSE
	-2.0118	0.263455	1	FALSE
	0.623634	0.130624	1	FALSE
	0.130584	0.090433	1	FALSE
	0.373506	-0.227886	1	FALSE
	0.499873	1.78367	1	FALSE
	-1.09392	0.529841	1	FALSE
	0.57099	0.425459	1	FALSE
	-1.1229	1.44401	1	FALSE
	1.93013	4.64379	1	FALSE
	1.4692	4.95791	1	FALSE
	2.19566	5.19818	1	FALSE
	3.08547	5.17529	1	FALSE
	2.30103	4.68979	1	FALSE
	3.79288	6.00681	1	FALSE
	3.44703	5.06105	1	FALSE
	0.273436	5.71916	1	FALSE
	3.29949	6.25133	1	FALSE
	3.04083	6.39158	1	FALSE
	2.05186	6.44736	1	FALSE
	2.59947	6.02122	1	FALSE
	-0.705928	0.169991	2	FALSE
	-1.05676	-0.240656	2	FALSE
	-1.0824	-0.0910188	2	FALSE
	-0.921459	0.439428	2	FALSE
	1.23048	-0.107995	2	FALSE
	-0.110256	-0.401904	2	FALSE
	0.849804	-0.360182	2	FALSE
	1.25294	-0.39393	2	FALSE
	0.62015	0.291302	2	FALSE
	-0.200855	2.33877	2	FALSE
	1.96548	3.52512	2	FALSE
	0.123871	1.16295	2	FALSE
	0.75522	2.88012	2	FALSE
	-0.396777	1.34968	2	FALSE
	0.391478	1.42791	2	FALSE
	0.169974	1.6113	2	FALSE
	-0.0699668	0.0826554	2	FALSE
	0.258282	4.00913	2	FALSE
	2.90069	6.47535	2	FALSE
	2.15595	6.33048	0	FALSE
	0.647961	0.0599256	1	FALSE
	-1.68939	-0.342153	1	FALSE
	-1.96964	0.101196	1	FALSE
	-1.03132	0.717138	1	FALSE
	0.533857	0.36717	1	FALSE
	0.937428	-0.0039192	1	FALSE
	0.736317	0.435318	1	FALSE
	0.132947	-0.0782034	1	FALSE
	0.688289	1.32066	1	FALSE
	1.60962	2.88454	1	FALSE
	-0.989534	1.94784	1	FALSE
	2.50441	5.43534	1	FALSE
	-1.75802	0.461863	1	FALSE
	-0.1574	0.0876892	1	FALSE
	2.53784	4.53148	1	FALSE
	1.89131	4.24273	1	FALSE
	-0.352961	2.97564	1	FALSE
	2.07058	5.27201	1	FALSE
	3.21255	5.9903	1	FALSE
	1.36211	5.79669	1	FALSE
	1.33452	-0.0268665	2	FALSE
	-0.557997	-1.19989	2	FALSE
	0.884059	-0.238221	2	FALSE
	0.347929	-1.00561	2	FALSE
	-0.830909	-0.24438	2	FALSE
	0.289232	-0.578327	2	FALSE
	0.539289	0.0712141	2	FALSE
	0.5303	0.216602	2	FALSE
	-2.80734	-1.56691	2	FALSE
	-1.01035	-0.23638	2	FALSE
	0.864701	0.123727	2	FALSE
	0.713818	0.291175	2	FALSE
	0.748952	-0.437816	2	FALSE
	0.205885	-0.240008	2	FALSE
	-0.191315	-0.585313	2	FALSE
	-0.953862	-0.295718	2	FALSE
	0.56372	0.0481747	2	FALSE
	0.233608	4.17017	2	FALSE
	2.49849	6.01766	2	FALSE
	2.33048	4.95251	0	FALSE
	0.450449	0.347347	1	FALSE
	1.13395	-0.247488	1	FALSE
	0.635143	0.150906	1	FALSE
	-0.943348	-0.127482	1	FALSE
	-0.017214	0.93717	1	FALSE
	-1.28918	-0.450657	1	FALSE
	-0.206504	-0.929781	1	FALSE
	-1.35922	0.254814	1	FALSE
	-0.579268	2.0989	1	FALSE
	-1.92615	-0.800242	1	FALSE
	1.29209	3.25902	1	FALSE
	-0.26996	1.22528	1	FALSE
	0.59884	2.07829	1	FALSE
	-9.22848	5.73413	1	FALSE
	1.12595	4.18037	1	FALSE
	0.236512	3.90407	1	FALSE
	1.22675	3.50795	1	FALSE
	-2.34378	4.04383	1	FALSE
	1.45314	4.69651	1	FALSE
	1.76672	4.35029	1	FALSE
	1.11185	-0.435893	2	FALSE
	-1.07227	-0.92925	2	FALSE
	0.194689	-0.604455	2	FALSE
	-0.109046	-0.0592812	2	FALSE
	-1.73867	0.105798	2	FALSE
	-4.54783	-0.94698	2	FALSE
	-1.83141	-1.11549	2	FALSE
	-0.489013	-0.881891	2	FALSE
	-0.356157	-0.200576	2	FALSE
	0.752127	0.342356	2	FALSE
	-0.387812	0.122465	2	FALSE
	0.563648	-0.748025	2	FALSE
	-3.33131	-3.44258	2	FALSE
	0.509662	-0.735576	2	FALSE
	-0.0516387	2.05885	2	FALSE
	-1.21689	1.26073	2	FALSE
	0.648797	1.43776	2	FALSE
	-2.42714	-0.545972	2	FALSE
	0.888898	1.74335	2	FALSE
	2.96259	6.20816	0	FALSE
	-0.519302	-0.551262	1	FALSE
	0.817537	-1.15466	1	FALSE
	-0.557333	-0.648744	1	FALSE
	-1.6259	-0.680434	1	FALSE
	0.245424	-0.93905	1	FALSE
	0.0303857	-0.537537	1	FALSE
	0.29761	-0.416191	1	FALSE
	0.0894079	-0.443894	1	FALSE
	0.809359	-0.208697	1	FALSE
	-1.17603	-0.490178	1	FALSE
	-0.466537	3.99446	1	FALSE
	2.74986	4.38189	1	FALSE
	0.67654	5.15417	1	FALSE
	1.35533	3.24574	1	FALSE
	0.288701	5.72183	1	FALSE
	2.05904	6.07173	1	FALSE
	-1.84695	5.99234	1	FALSE
	2.94123	5.88775	1	FALSE
	2.36323	6.0971	1	FALSE
	0.390823	6.13364	1	FALSE
	-1.48744	-0.886245	2	FALSE
	-0.18243	-0.975688	2	FALSE
	-0.44799	-0.263812	2	FALSE
	-0.0233803	-0.881411	2	FALSE
	-0.971095	-0.814995	2	FALSE
	0.384658	-0.690675	2	FALSE
	0.198588	-0.658612	2	FALSE
	0.448294	-0.0781797	2	FALSE
	-0.145047	-0.785396	2	FALSE
	-0.0265601	-0.598304	2	FALSE
	0.152977	0.949922	2	FALSE
	-0.12761	0.413254	2	FALSE
	0.394805	-0.0925578	2	FALSE
	-0.312615	-0.459109	2	FALSE
	-1.52082	0.461374	2	FALSE
	-9.86694	3.68719	2	FALSE
	-0.896897	1.49637	2	FALSE
	2.28342	4.25904	2	FALSE
	2.80142	6.62618	2	FALSE
	3.24388	6.56761	0	FALSE
	0.00091786	-0.0903973	1	FALSE
	0.89669	-1.04479	1	FALSE
	-3.29011	0.0591853	1	FALSE
	-3.13519	-1.02091	1	FALSE
	0.081607	-2.00243	1	FALSE
	0.0331151	0.385012	1	FALSE
	1.30905	2.43968	1	FALSE
	-0.957401	-0.45135	1	FALSE
	2.45496	4.85495	1	FALSE
	2.41252	4.08093	1	FALSE
	2.60197	5.60462	1	FALSE
	2.52905	6.01664	1	FALSE
	2.14084	4.74941	1	FALSE
	2.72603	5.73133	1	FALSE
	1.20246	5.18779	1	FALSE
	2.83203	5.9873	1	FALSE
	3.35107	5.24353	1	FALSE
	2.05247	6.32137	1	FALSE
	3.31392	6.50047	1	FALSE
	3.22217	6.19674	1	FALSE
	0.0553191	-1.07494	2	FALSE
	-0.669704	-1.06499	2	FALSE
	0.828994	-0.407436	2	FALSE
	1.005	-0.665347	2	FALSE
	-1.16114	-2.71799	2	FALSE
	-0.404202	-1.50032	2	FALSE
	0.841589	-1.02225	2	FALSE
	-0.477269	-1.02569	2	FALSE
	-0.93841	-1.03704	2	FALSE
	-1.43346	-0.475662	2	FALSE
	-0.436266	-0.705869	2	FALSE
	0.0725479	0.766288	2	FALSE
	-0.466845	-0.57145	2	FALSE
	-1.66713	0.250582	2	FALSE
	0.0131233	8.06e-05	2	FALSE
	0.469857	-1.35968	2	FALSE
	-0.75492	-1.05013	2	FALSE
	1.80679	5.70454	2	FALSE
	2.4415	6.26394	2	FALSE
	2.64496	5.12201	0	FALSE
	0.0290385	0.0687081	1	FALSE
	-2.8741	0.284149	1	FALSE
	-1.19534	-0.211522	1	FALSE
	-0.172901	-0.0916922	1	FALSE
	-0.496834	-0.541298	1	FALSE
	-1.36918	-0.609339	1	FALSE
	-3.0125	-0.532975	1	FALSE
	-2.39268	-0.790019	1	FALSE
	-2.38089	-0.43468	1	FALSE
	-1.24528	2.26479	1	FALSE
	-1.71976	4.3706	1	FALSE
	-1.47389	3.25401	1	FALSE
	1.54082	2.50124	1	FALSE
	-0.561346	3.63237	1	FALSE
	0.761794	4.01001	1	FALSE
	-0.163733	0.694311	1	FALSE
	-0.492669	0.0837555	1	FALSE
	-0.428353	1.75299	1	FALSE
	-2.78394	2.42986	1	FALSE
	2.05028	6.5544	1	FALSE
	0.694941	-0.158111	2	FALSE
	-0.845462	-0.489549	2	FALSE
	-6.95153	-1.3509	2	FALSE
	-3.56915	-1.64827	2	FALSE
	-2.21653	-1.13223	2	FALSE
	-0.431799	-0.893173	2	FALSE
	-0.427716	-1.49838	2	FALSE
	-2.90165	-0.311382	2	FALSE
	-2.02961	-0.577829	2	FALSE
	-3.15555	-0.0800523	2	FALSE
	-1.03499	0.809825	2	FALSE
	-1.45055	-1.01598	2	FALSE
	-6.50044	-1.05381	2	FALSE
	-2.13824	0.0405121	2	FALSE
	-0.100066	-0.0678706	2	FALSE
	-1.49324	-0.637056	2	FALSE
	-0.851346	-0.859478	2	FALSE
	-0.983928	0.880177	2	FALSE
	1.97541	6.04946	2	FALSE
	2.68122	4.78931	0	FALSE
	0.479295	0.538651	1	FALSE
	-0.22148	0.0570054	1	FALSE
	-1.44694	-0.221554	1	FALSE
	-2.91507	0.963914	1	FALSE
	-1.07768	0.0595193	1	FALSE
	-0.315697	0.722597	1	FALSE
	0.383284	0.694172	1	FALSE
	2.0194	3.89455	1	FALSE
	0.460441	1.89684	1	FALSE
	-0.160676	2.28465	1	FALSE
	-0.215267	2.74183	1	FALSE
	1.03637	3.53375	1	FALSE
	2.26314	4.46091	1	FALSE
	2.54834	3.88676	1	FALSE
	0.714205	4.07171	1	FALSE
	0.872423	3.9222	1	FALSE
	1.30908	2.23972	1	FALSE
	0.556262	1.97052	1	FALSE
	1.18964	3.94032	1	FALSE
	2.02291	5.68557	1	FALSE
	-0.943262	-0.112538	2	FALSE
	1.65895	-0.432583	2	FALSE
	-9.78722	3.17367	2	FALSE
	-1.06807	0.120005	2	FALSE
	1.27958	-0.364794	2	FALSE
	0.373719	-0.380823	2	FALSE
	-0.769152	-0.620185	2	FALSE
	-1.14697	-0.197609	2	FALSE
	0.555508	1.88968	2	FALSE
	0.541391	0.470105	2	FALSE
	0.209633	0.449603	2	FALSE
	-0.978472	3.09594	2	FALSE
	-0.608643	-0.965048	2	FALSE
	1.77845	2.58378	2	FALSE
	0.511838	0.120138	2	FALSE
	-0.325059	-0.714377	2	FALSE
	0.402156	-0.617691	2	FALSE
	-0.70957	-0.823845	2	FALSE
	1.30943	3.17805	2	FALSE
	1.27272	5.24823	0	FALSE
	0.195751	-0.559995	1	FALSE
	-1.28272	-1.35275	1	FALSE
	-0.0823366	-0.6808	1	FALSE
	-1.30662	0.0180316	1	FALSE
	-1.01422	-0.104615	1	FALSE
	-0.630093	-0.693523	1	FALSE
	-1.67506	-0.483932	1	FALSE
	0.496769	-0.0874878	1	FALSE
	-1.11892	-0.232061	1	FALSE
	0.346895	-0.52963	1	FALSE
	-0.244966	-0.581927	1	FALSE
	-0.826454	-0.618278	1	FALSE
	-0.592892	-1.04307	1	FALSE
	-1.08137	-1.62914	1	FALSE
	-2.10888	2.59877	1	FALSE
	0.0931968	0.277017	1	FALSE
	-2.07422	0.621672	1	FALSE
	-0.331736	-0.467335	1	FALSE
	-1.361	0.839171	1	FALSE
	0.159075	4.12445	1	FALSE
	-0.018295	-0.794895	2	FALSE
	-1.61911	-0.868218	2	FALSE
	-0.836851	-0.636815	2	FALSE
	-9.76813	2.97566	2	FALSE
	-0.828719	-1.18754	2	FALSE
	-0.502757	-0.883829	2	FALSE
	-0.112751	-0.411942	2	FALSE
	-1.43604	-0.469447	2	FALSE
	0.0829982	-1.26351	2	FALSE
	0.411019	-0.277692	2	FALSE
	-0.07011	-1.11313	2	FALSE
	0.0658314	-1.50151	2	FALSE
	0.051337	-1.34965	2	FALSE
	0.116728	-0.850904	2	FALSE
	-0.864453	-0.763467	2	FALSE
	-0.282625	-0.230875	2	FALSE
	-2.13644	-2.18677	2	FALSE
	-1.03845	-1.47809	2	FALSE
	-0.570861	1.59389	2	FALSE
	2.85694	5.63705	0	FALSE
	-1.64327	1.56731	1	FALSE
	0.44987	0.748131	1	FALSE
	0.329167	2.54086	1	FALSE
	0.428346	2.01937	1	FALSE
	1.0907	4.84973	1	FALSE
	0.637875	3.76675	1	FALSE
	2.04679	3.74701	1	FALSE
	0.946131	4.57281	1	FALSE
	2.3948	4.29143	1	FALSE
	1.65853	4.93152	1	FALSE
	0.688637	4.71776	1	FALSE
	1.41194	5.53281	1	FALSE
	1.02961	4.91711	1	FALSE
	-0.404055	5.37403	1	FALSE
	-3.86594	4.76957	1	FALSE
	1.641	5.27949	1	FALSE
	2.06283	5.76249	1	FALSE
	1.57671	2.63087	1	FALSE
	3.05403	6.02848	1	FALSE
	3.03571	5.41596	1	FALSE
	-0.934067	-0.121798	2	FALSE
	-2.16689	-1.2774	2	FALSE
	-2.86069	-0.145331	2	FALSE
	-0.0974222	0.00282467	2	FALSE
	0.994743	0.170294	2	FALSE
	0.593414	-0.119346	2	FALSE
	-2.0624	-0.310611	2	FALSE
	-0.311033	-0.126883	2	FALSE
	-2.44477	-0.631637	2	FALSE
	0.0244457	0.729852	2	FALSE
	-1.54069	2.99821	2	FALSE
	1.1247	4.51834	2	FALSE
	-0.710426	2.98589	2	FALSE
	0.353465	3.19887	2	FALSE
	-0.639182	2.43492	2	FALSE
	2.04856	3.74626	2	FALSE
	-0.472409	1.42929	2	FALSE
	-0.950357	0.644416	2	FALSE
	-0.961457	4.98331	2	FALSE
	2.49377	5.32426	0	FALSE
	-2.55674	-0.648754	1	FALSE
	0.205905	1.75848	1	FALSE
	0.909886	1.85101	1	FALSE
	-1.83284	-1.26487	1	FALSE
	1.02012	3.13741	1	FALSE
	-0.648416	0.663103	1	FALSE
	0.324463	-0.125852	1	FALSE
	0.266447	0.664366	1	FALSE
	-0.237785	-0.498738	1	FALSE
	-0.020924	0.715007	1	FALSE
	-0.125587	0.866096	1	FALSE
	2.02696	3.86114	1	FALSE
	0.822428	-0.163629	1	FALSE
	-2.32379	-0.398984	1	FALSE
	-0.190105	1.03947	1	FALSE
	1.57486	2.98323	1	FALSE
	0.181764	-0.543992	1	FALSE
	-0.680438	1.63045	1	FALSE
	2.6645	6.25223	1	FALSE
	1.42362	4.65917	1	FALSE
	-2.88785	-0.797848	2	FALSE
	-0.681357	-1.13549	2	FALSE
	-0.744188	-0.861939	2	FALSE
	0.712714	-0.8735	2	FALSE
	0.674847	0.0134262	2	FALSE
	-1.25063	-2.44605	2	FALSE
	-0.650451	-1.00181	2	FALSE
	1.04493	-0.702245	2	FALSE
	-0.218032	-0.576658	2	FALSE
	-0.468678	0.0877185	2	FALSE
	0.107337	0.236198	2	FALSE
	-0.445203	0.245796	2	FALSE
	0.820012	-0.710245	2	FALSE
	1.25226	-0.539943	2	FALSE
	-0.811071	-0.307258	2	FALSE
	-0.0121048	-0.764544	2	FALSE
	0.860156	-1.22126	2	FALSE
	-0.161155	-0.498947	2	FALSE
	1.75865	4.32013	2	FALSE
	2.01558	5.11067	0	FALSE
	0.503587	-0.0116342	1	FALSE
	0.253544	0.390855	1	FALSE
	1.60682	0.933917	1	FALSE
	0.603131	1.02114	1	FALSE
	1.81589	3.34103	1	FALSE
	-0.737585	-0.327546	1	FALSE
	1.81624	2.15996	1	FALSE
	1.63011	3.71651	1	FALSE
	2.16775	4.06609	1	FALSE
	0.670234	3.83859	1	FALSE
	0.789324	3.21254	1	FALSE
	2.13929	4.27377	1	FALSE
	2.11798	3.39773	1	FALSE
	0.831043	1.26585	1	FALSE
	2.09461	4.50151	1	FALSE
	0.89228	2.86791	1	FALSE
	2.7931	4.8395	1	FALSE
	1.3984	2.97553	1	FALSE
	2.12985	4.7512	1	FALSE
	2.07861	5.31835	1	FALSE
	-0.229212	-0.222298	2	FALSE
	0.151308	-0.770736	2	FALSE
	1.31313	-0.650953	2	FALSE
	0.720988	-0.198346	2	FALSE
	0.123148	-0.35147	2	FALSE
	-0.13852	-0.11663	2	FALSE
	1.47744	0.456112	2	FALSE
	1.08604	0.274423	2	FALSE
	-0.217288	0.193726	2	FALSE
	1.09684	0.459621	2	FALSE
	0.925878	1.49743	2	FALSE
	1.23618	1.94178	2	FALSE
	-0.767616	-0.714814	2	FALSE
	0.253944	-0.199671	2	FALSE
	-0.679237	-0.321384	2	FALSE
	1.15597	-0.0991583	2	FALSE
	-1.588	-0.632653	2	FALSE
	-1.19321	0.959819	2	FALSE
	1.30523	5.05151	2	FALSE
	1.95004	5.92566	0	FALSE
	-3.63906	0.538429	1	FALSE
	0.348742	0.187767	1	FALSE
	-0.218357	0.914879	1	FALSE
	-0.751623	2.2411	1	FALSE
	-0.256296	-2.1153	1	FALSE
	0.645212	1.34897	1	FALSE
	-0.13607	-0.51382	1	FALSE
	2.71924	4.78225	1	FALSE
	2.54574	5.33208	1	FALSE
	0.766604	0.522911	1	FALSE
	2.45088	5.44699	1	FALSE
	1.51655	6.01163	1	FALSE
	2.88343	5.85293	1	FALSE
	1.835	5.89523	1	FALSE
	2.67435	5.94827	1	FALSE
	-0.0735906	5.45082	1	FALSE
	2.04571	5.29624	1	FALSE
	0.238917	2.0654	1	FALSE
	1.59516	5.01959	1	FALSE
	2.10173	5.94739	1	FALSE
	-1.1831	-0.679237	2	FALSE
	0.524874	-0.828291	2	FALSE
	-0.412797	-0.470616	2	FALSE
	-1.64464	-0.361661	2	FALSE
	0.966989	-1.10305	2	FALSE
	-0.471099	-1.14992	2	FALSE
	-0.704704	-1.50352	2	FALSE
	-0.293192	-1.26241	2	FALSE
	1.11499	4.40225	2	FALSE
	1.67616	4.01314	2	FALSE
	2.60913	4.81595	2	FALSE
	-1.50704	3.07657	2	FALSE
	-0.386057	-0.24788	2	FALSE
	0.696472	1.28917	2	FALSE
	1.58252	3.77	2	FALSE
	0.128355	0.359342	2	FALSE
	0.733856	-0.855416	2	FALSE
	0.0802423	-0.348715	2	FALSE
	1.39631	3.85754	2	FALSE
	2.01572	4.45112	0	FALSE
	-1.11207	-1.03362	1	FALSE
	-2.10311	-1.48566	1	FALSE
	0.807158	-0.185099	1	FALSE
	-0.853876	-0.76422	1	FALSE
	-0.0367521	-0.394244	1	FALSE
	-0.0642562	-0.542164	1	FALSE
	-0.0636933	-1.75663	1	FALSE
	-0.421293	-0.659276	1	FALSE
	-0.479652	-0.749859	1	FALSE
	-1.13856	0.357034	1	FALSE
	-0.439175	0.0134641	1	FALSE
	0.31562	2.02447	1	FALSE
	-1.28789	0.231219	1	FALSE
	0.0729008	0.118927	1	FALSE
	0.0120445	0.288876	1	FALSE
	0.766086	0.168309	1	FALSE
	1.1202	2.85305	1	FALSE
	-0.99111	2.13463	1	FALSE
	4.13836	6.15926	1	FALSE
	3.10494	5.72693	1	FALSE
	-3.90382	-3.64312	2	FALSE
	0.363797	-0.538033	2	FALSE
	0.169987	-0.885428	2	FALSE
	0.0263639	-1.21578	2	FALSE
	-2.11776	-0.280947	2	FALSE
	0.424746	-0.591726	2	FALSE
	-0.563473	-1.3699	2	FALSE
	0.796142	-0.620727	2	FALSE
	0.0943858	-0.874688	2	FALSE
	-0.129007	-0.71151	2	FALSE
	1.07076	-0.750031	2	FALSE
	-0.623532	-0.789131	2	FALSE
	1.04748	-0.0907696	2	FALSE
	0.590137	-0.489623	2	FALSE
	-0.10193	0.074217	2	FALSE
	-0.203922	-0.0963653	2	FALSE
	-0.341225	-1.37885	2	FALSE
	1.54777	2.6038	2	FALSE
	1.1961	3.63051	2	FALSE
	2.85676	4.89947	0	FALSE
	-1.39213	-0.4193	1	FALSE
	0.0831024	0.159653	1	FALSE
	0.531996	-0.0502689	1	FALSE
	-0.669451	0.26564	1	FALSE
	-0.665883	0.0786775	1	FALSE
	0.032661	0.0309546	1	FALSE
	-0.0543515	-0.109372	1	FALSE
	0.779402	0.6011	1	FALSE
	0.264046	0.256488	1	FALSE
	0.491435	1.18333	1	FALSE
	0.087473	1.12225	1	FALSE
	3.13715	6.07711	1	FALSE
	-0.918078	0.344233	1	FALSE
	-0.130076	0.585923	1	FALSE
	2.35999	3.63171	1	FALSE
	0.546469	1.2994	1	FALSE
	2.60784	5.38587	1	FALSE
	0.496043	3.2327	1	FALSE
	2.29495	6.10162	1	FALSE
	3.2661	6.06138	1	FALSE
	-0.992951	-0.366598	2	FALSE
	1.13563	-0.192684	2	FALSE
	0.507496	-0.228627	2	FALSE
	0.463111	0.639957	2	FALSE
	0.527327	0.0477884	2	FALSE
	-0.21129	0.0463683	2	FALSE
	0.697064	-0.23502	2	FALSE
	-0.128682	-0.614812	2	FALSE
	1.48368	-0.599671	2	FALSE
	0.426248	0.608735	2	FALSE
	0.721858	0.380867	2	FALSE
	-0.207596	-0.0207846	2	FALSE
	-1.21715	0.503643	2	FALSE
	0.504116	0.420249	2	FALSE
	0.722886	0.44007	2	FALSE
	0.442626	-0.0909042	2	FALSE
	-1.78994	-0.0561498	2	FALSE
	0.436665	2.73769	2	FALSE
	3.01142	5.81313	2	FALSE
	2.77641	4.43442	0	FALSE
	-0.0066696	-0.206593	1	FALSE
	0.624061	-0.194528	1	FALSE
	1.01714	0.895213	1	FALSE
	0.622854	-0.878613	1	FALSE
	1.06409	3.42561	1	FALSE
	1.01034	0.498227	1	FALSE
	2.31141	2.75801	1	FALSE
	0.890436	0.485517	1	FALSE
	1.21525	0.990033	1	FALSE
	1.75124	2.61421	1	FALSE
	2.60528	4.51929	1	FALSE
	0.413701	-0.547366	1	FALSE
	1.8231	-0.763705	1	FALSE
	0.826328	-0.609923	1	FALSE
	1.75146	-0.213938	1	FALSE
	1.60181	0.0450292	1	FALSE
	0.890404	3.12088	1	FALSE
	0.693865	-0.798796	1	FALSE
	1.77802	0.755664	1	FALSE
	-0.565705	0.69196	1	FALSE
	-0.619606	-1.07345	2	FALSE
	-0.537963	-1.37513	2	FALSE
	0.136506	-1.197	2	FALSE
	1.83645	-0.919073	2	FALSE
	1.93486	-0.631746	2	FALSE
	0.972666	-0.566235	2	FALSE
	0.625243	-0.730428	2	FALSE
	0.0604076	-0.254408	2	FALSE
	-1.00025	-1.0591	2	FALSE
	0.31053	-0.746764	2	FALSE
	1.07853	-0.354821	2	FALSE
	-0.444822	-0.698842	2	FALSE
	0.543554	-0.54453	2	FALSE
	2.01489	0.032748	2	FALSE
	0.473983	-0.296512	2	FALSE
	-0.542547	-0.359216	2	FALSE
	1.51767	-0.0162806	2	FALSE
	1.39906	-0.279485	2	FALSE
	-0.483729	-0.157957	2	FALSE
	1.33467	5.70056	0	FALSE
	0.546609	1.21539	1	FALSE
	0.375154	-0.0179631	1	FALSE
	-0.32701	-0.22435	1	FALSE
	0.231719	0.112272	1	FALSE
	0.099973	0.0926445	1	FALSE
	0.851147	0.630243	1	FALSE
	-1.26485	-0.53352	1	FALSE
	1.01097	2.19965	1	FALSE
	-0.181208	0.254672	1	FALSE
	-3.21477	1.61072	1	FALSE
	0.674583	1.21909	1	FALSE
	0.146493	4.08704	1	FALSE
	-0.509878	0.132018	1	FALSE
	-0.149078	-0.307199	1	FALSE
	-0.503498	0.46052	1	FALSE
	0.00473738	0.298607	1	FALSE
	1.05221	5.23839	1	FALSE
	0.836007	3.50724	1	FALSE
	-0.751811	3.80646	1	FALSE
	0.814537	3.63879	1	FALSE
	0.288338	-0.5253	2	FALSE
	1.0879	0.125975	2	FALSE
	-0.676533	-0.197534	2	FALSE
	-0.511219	-0.283599	2	FALSE
	-0.450071	0.284605	2	FALSE
	0.850278	0.642302	2	FALSE
	0.220634	-0.389067	2	FALSE
	-1.15978	0.117188	2	FALSE
	-2.28988	-0.0458681	2	FALSE
	-1.59656	0.272708	2	FALSE
	-0.757551	1.19191	2	FALSE
	0.566709	-0.0856427	2	FALSE
	0.715193	-0.233301	2	FALSE
	1.03301	-1.00209	2	FALSE
	-0.886715	-1.36014	2	FALSE
	1.11008	-0.209575	2	FALSE
	-0.983418	-0.208738	2	FALSE
	-0.608052	0.159088	2	FALSE
	0.613957	6.31009	2	FALSE
	3.33115	5.49599	0	FALSE
	-0.389431	-0.0322953	1	FALSE
	-0.798879	-0.333761	1	FALSE
	-0.939754	-0.286307	1	FALSE
	0.343177	1.05205	1	FALSE
	0.817059	1.67164	1	FALSE
	1.27048	-0.257825	1	FALSE
	1.13998	0.339461	1	FALSE
	2.46173	2.59199	1	FALSE
	-2.96897	1.39368	1	FALSE
	1.43232	5.12411	1	FALSE
	2.19563	3.38134	1	FALSE
	3.53536	5.12269	1	FALSE
	1.68599	-0.502846	1	FALSE
	0.29637	-1.13409	1	FALSE
	-0.725704	-0.893538	1	FALSE
	-0.176094	-0.314353	1	FALSE
	0.679808	-0.518427	1	FALSE
	1.68432	1.34561	1	FALSE
	3.57551	5.978	1	FALSE
	3.26885	5.27572	1	FALSE
	-0.246685	-1.09089	2	FALSE
	-0.0250345	-1.81126	2	FALSE
	-0.0425793	-0.198059	2	FALSE
	0.751009	-0.472301	2	FALSE
	1.31762	0.0144082	2	FALSE
	1.34983	0.029652	2	FALSE
	1.70453	-0.189933	2	FALSE
	-0.368383	0.00114073	2	FALSE
	-0.168474	0.469626	2	FALSE
	-1.17865	2.90287	2	FALSE
	0.086773	2.81803	2	FALSE
	-0.629925	-0.44845	2	FALSE
	0.58807	-0.697114	2	FALSE
	1.39928	-0.89723	2	FALSE
	0.578529	-1.21093	2	FALSE
	-0.45729	-0.782052	2	FALSE
	0.620638	-0.79926	2	FALSE
	0.907818	-0.741919	2	FALSE
	1.39887	1.06518	2	FALSE
	3.43335	4.57461	0	FALSE
	0.767238	-0.53943	1	FALSE
	-0.244471	-0.0692393	1	FALSE
	0.573064	-0.157712	1	FALSE
	0.815147	0.293176	1	FALSE
	0.0493191	0.480885	1	FALSE
	0.058275	0.300233	1	FALSE
	2.10423	1.29138	1	FALSE
	1.46724	0.479576	1	FALSE
	-0.753758	0.607129	1	FALSE
	1.55461	0.434906	1	FALSE
	2.05548	3.67529	1	FALSE
	0.866975	1.75582	1	FALSE
	1.97551	3.99728	1	FALSE
	2.36123	2.19628	1	FALSE
	1.48814	0.959139	1	FALSE
	-0.737061	-0.11266	1	FALSE
	3.37245	3.92336	1	FALSE
	-0.635374	0.777364	1	FALSE
	2.54335	5.03929	1	FALSE
	2.48455	3.38329	1	FALSE
	-0.0732036	-1.23714	2	FALSE
	1.05799	-0.299707	2	FALSE
	0.685915	-0.301061	2	FALSE
	-1.17436	0.330591	2	FALSE
	0.743793	-0.0288943	2	FALSE
	-0.10637	-0.161374	2	FALSE
	0.405628	-0.545721	2	FALSE
	0.517349	0.0427902	2	FALSE
	1.68772	-0.112435	2	FALSE
	1.6826	-0.558883	2	FALSE
	0.70858	-0.46591	2	FALSE
	0.0699597	0.543871	2	FALSE
	0.508524	-0.474692	2	FALSE
	1.78539	-1.2801	2	FALSE
	1.16244	-0.143838	2	FALSE
	1.37119	-0.120049	2	FALSE
	-0.24689	0.647552	2	FALSE
	0.790586	0.543181	2	FALSE
	0.416008	2.06456	2	FALSE
	1.30589	-0.984915	0	TRUE
	0.170836	-0.70033	0	TRUE
	-0.736213	-0.559465	0	TRUE
	0.391219	-0.654091	0	TRUE
	-0.0583811	0.329741	0	TRUE
	-0.760345	-1.03848	0	TRUE
	-1.50831	-1.8143	0	TRUE
	-2.01931	-2.65286	0	TRUE
	0.379803	-0.99711	0	TRUE
	-4.12457	-0.168459	0	TRUE
	-0.359406	-0.666754	0	TRUE
	-2.4802	-0.842449	0	TRUE
	-2.35586	0.990119	0	TRUE
	-2.80662	-1.23005	0	TRUE
	-1.89062	-0.270051	0	TRUE
	0.713278	-0.252961	0	TRUE
	-1.22837	-0.0325941	0	TRUE

## Sheet: Figure 3D
Figure 3D
		sequence	Normalized_Activity	Position_Of_Mismatch
		TAAATAGCTTGGCGTAATCC	-0.417225	1
		TATTACGCCAGCTGGCGAAC	-0.936371	1
		TGATTTATATGGGTATAAAG	1.64901	1
		GTTACCTTCGGAAAAAGAGG	0.155715	1
		AACGGGAAACGTCTTGCTCT	-0.765432	1
		CGGATAAAATGCTTGATGGG	-0.427218	1
		AATGCTCCTATACGACGTTG	2.01803	1
		CTGTCCGCCTTTCTCCCTTA	0.465402	1
		CCTATACGTACGGCAGTTTC	-0.448262	1
		TCTGCTAATCCTGTTACCAT	0.326922	1
		CCAGAGTTGTTTCTGAAACC	0.263455	1
		TTAGAAGAATATCCTGATTA	0.0599256	1
		AAGCATCCCGTATTGACGCA	0.347347	1
		CGTATAGGCTGCGCAACTGG	-0.551262	1
		TCAGATAAACGTGTTTGAGT	-0.0903973	1
		GTTCCGACCCTGCCGCTTAA	0.0687081	1
		ATATAAATCAGCATCCATGG	0.538651	1
		CTCTTGCCCGGCGTCAATAA	-0.559995	1
		AGCAGAGCGAGGTATGTAGT	1.56731	1
		AGTTGCGCAGCCTATACGTC	-0.648754	1
		CTTACATAAACAGTAATACC	-0.0116342	1
		ACCGAGGCAGTTCCATAGGC	0.538429	1
		GGAACGAAAACTCACGTTAC	-1.03362	1
		CCAGCAACGCGGCCTTTTTC	-0.4193	1
		TACGACGTTTAGGCTATAAC	-0.206593	1
		GTGATATTATTGACACGCCT	1.21539	1
		AAACTCACGTTAAGGGATTG	-0.0322953	1
		AAGACGTTTCCCGTTGAATC	-0.53943	1
		TAAATAGCTTGGCGTAATAA	0.469074	2
		TATTACGCCAGCTGGCGACA	-0.102934	2
		TGATTTATATGGGTATAACT	1.48618	2
		GTTACCTTCGGAAAAAGATT	0.379336	2
		AACGGGAAACGTCTTGCTAG	-1.54415	2
		CGGATAAAATGCTTGATGTT	-1.20494	2
		AATGCTCCTATACGACGTGT	3.03501	2
		CTGTCCGCCTTTCTCCCTGC	1.86122	2
		CCTATACGTACGGCAGTTGA	-0.368669	2
		TCTGCTAATCCTGTTACCCG	1.19118	2
		CCAGAGTTGTTTCTGAAAAA	0.130624	2
		TTAGAAGAATATCCTGATGC	-0.342153	2
		AAGCATCCCGTATTGACGAC	-0.247488	2
		CGTATAGGCTGCGCAACTTT	-1.15466	2
		TCAGATAAACGTGTTTGATG	-1.04479	2
		GTTCCGACCCTGCCGCTTCC	0.284149	2
		ATATAAATCAGCATCCATTT	0.0570054	2
		CTCTTGCCCGGCGTCAATCC	-1.35275	2
		AGCAGAGCGAGGTATGTATG	0.748131	2
		AGTTGCGCAGCCTATACGGA	1.75848	2
		CTTACATAAACAGTAATAAA	0.390855	2
		ACCGAGGCAGTTCCATAGTA	0.187767	2
		GGAACGAAAACTCACGTTCA	-1.48566	2
		CCAGCAACGCGGCCTTTTGA	0.159653	2
		TACGACGTTTAGGCTATACA	-0.194528	2
		GTGATATTATTGACACGCAG	-0.0179631	2
		AAACTCACGTTAAGGGATGT	-0.333761	2
		AAGACGTTTCCCGTTGAAGA	-0.0692393	2
		TAAATAGCTTGGCGTAAGCA	-0.0749514	3
		TATTACGCCAGCTGGCGCAA	-0.818899	3
		TGATTTATATGGGTATACAT	3.45463	3
		GTTACCTTCGGAAAAAGCGT	2.11841	3
		AACGGGAAACGTCTTGCGCG	-1.12429	3
		CGGATAAAATGCTTGATTGT	0.329676	3
		AATGCTCCTATACGACGGTT	0.336115	3
		CTGTCCGCCTTTCTCCCGTC	1.20605	3
		CCTATACGTACGGCAGTGTA	-0.809736	3
		TCTGCTAATCCTGTTACAAG	-0.558676	3
		CCAGAGTTGTTTCTGAACCA	0.090433	3
		TTAGAAGAATATCCTGAGTC	0.101196	3
		AAGCATCCCGTATTGACTCC	0.150906	3
		CGTATAGGCTGCGCAACGGT	-0.648744	3
		TCAGATAAACGTGTTTGCGG	0.0591853	3
		GTTCCGACCCTGCCGCTGAC	-0.211522	3
		ATATAAATCAGCATCCAGGT	-0.221554	3
		CTCTTGCCCGGCGTCAAGAC	-0.6808	3
		AGCAGAGCGAGGTATGTCGG	2.54086	3
		AGTTGCGCAGCCTATACTTA	1.85101	3
		CTTACATAAACAGTAATCCA	0.933917	3
		ACCGAGGCAGTTCCATATGA	0.914879	3
		GGAACGAAAACTCACGTGAA	-0.185099	3
		CCAGCAACGCGGCCTTTGTA	-0.0502689	3
		TACGACGTTTAGGCTATCAA	0.895213	3
		GTGATATTATTGACACGACG	-0.22435	3
		AAACTCACGTTAAGGGAGTT	-0.286307	3
		AAGACGTTTCCCGTTGACTA	-0.157712	3
		TAAATAGCTTGGCGTACTCA	2.17044	4
		TATTACGCCAGCTGGCTAAA	-0.503149	4
		TGATTTATATGGGTATCAAT	4.26257	4
		GTTACCTTCGGAAAAATAGT	0.947545	4
		AACGGGAAACGTCTTGATCG	-0.204895	4
		CGGATAAAATGCTTGAGGGT	1.12661	4
		AATGCTCCTATACGACTTTT	0.0556731	4
		CTGTCCGCCTTTCTCCATTC	0.292485	4
		CCTATACGTACGGCAGGTTA	-0.699259	4
		TCTGCTAATCCTGTTAACAG	-0.260548	4
		CCAGAGTTGTTTCTGACACA	-0.227886	4
		TTAGAAGAATATCCTGCTTC	0.717138	4
		AAGCATCCCGTATTGAAGCC	-0.127482	4
		CGTATAGGCTGCGCAAATGT	-0.680434	4
		TCAGATAAACGTGTTTTAGG	-1.02091	4
		GTTCCGACCCTGCCGCGTAC	-0.0916922	4
		ATATAAATCAGCATCCCTGT	0.963914	4
		CTCTTGCCCGGCGTCACTAC	0.0180316	4
		AGCAGAGCGAGGTATGGAGG	2.01937	4
		AGTTGCGCAGCCTATAAGTA	-1.26487	4
		CTTACATAAACAGTAAGACA	1.02114	4
		ACCGAGGCAGTTCCATCGGA	2.2411	4
		GGAACGAAAACTCACGGTAA	-0.76422	4
		CCAGCAACGCGGCCTTGTTA	0.26564	4
		TACGACGTTTAGGCTAGAAA	-0.878613	4
		GTGATATTATTGACACTCCG	0.112272	4
		AAACTCACGTTAAGGGCTTT	1.05205	4
		AAGACGTTTCCCGTTGCATA	0.293176	4
		TAAATAGCTTGGCGTCATCA	4.76894	5
		TATTACGCCAGCTGGGGAAA	0.350554	5
		TGATTTATATGGGTAGAAAT	-0.403238	5
		GTTACCTTCGGAAAACGAGT	5.81263	5
		AACGGGAAACGTCTTTCTCG	-0.935624	5
		CGGATAAAATGCTTGCTGGT	4.97029	5
		AATGCTCCTATACGAAGTTT	-1.75559	5
		CTGTCCGCCTTTCTCACTTC	0.0176658	5
		CCTATACGTACGGCATTTTA	1.7346	5
		TCTGCTAATCCTGTTCCCAG	3.83238	5
		CCAGAGTTGTTTCTGCAACA	1.78367	5
		TTAGAAGAATATCCTTATTC	0.36717	5
		AAGCATCCCGTATTGCCGCC	0.93717	5
		CGTATAGGCTGCGCACCTGT	-0.93905	5
		TCAGATAAACGTGTTGGAGG	-2.00243	5
		GTTCCGACCCTGCCGATTAC	-0.541298	5
		ATATAAATCAGCATCAATGT	0.0595193	5
		CTCTTGCCCGGCGTCCATAC	-0.104615	5
		AGCAGAGCGAGGTATTTAGG	4.84973	5
		AGTTGCGCAGCCTATCCGTA	3.13741	5
		CTTACATAAACAGTACTACA	3.34103	5
		ACCGAGGCAGTTCCAGAGGA	-2.1153	5
		GGAACGAAAACTCACTTTAA	-0.394244	5
		CCAGCAACGCGGCCTGTTTA	0.0786775	5
		TACGACGTTTAGGCTCTAAA	3.42561	5
		GTGATATTATTGACAAGCCG	0.0926445	5
		AAACTCACGTTAAGGTATTT	1.67164	5
		AAGACGTTTCCCGTTTAATA	0.480885	5
		TAAATAGCTTGGCGGAATCA	2.3139	6
		TATTACGCCAGCTGTCGAAA	-0.605443	6
		TGATTTATATGGGTCTAAAT	1.66814	6
		GTTACCTTCGGAAACAGAGT	4.67822	6
		AACGGGAAACGTCTGGCTCG	-0.275805	6
		CGGATAAAATGCTTTATGGT	-1.20214	6
		AATGCTCCTATACGCCGTTT	0.731727	6
		CTGTCCGCCTTTCTACCTTC	0.0148692	6
		CCTATACGTACGGCCGTTTA	3.46859	6
		TCTGCTAATCCTGTGACCAG	3.19941	6
		CCAGAGTTGTTTCTTAAACA	0.529841	6
		TTAGAAGAATATCCGGATTC	-0.0039192	6
		AAGCATCCCGTATTTACGCC	-0.450657	6
		CGTATAGGCTGCGCCACTGT	-0.537537	6
		TCAGATAAACGTGTGTGAGG	0.385012	6
		GTTCCGACCCTGCCTCTTAC	-0.609339	6
		ATATAAATCAGCATACATGT	0.722597	6
		CTCTTGCCCGGCGTAAATAC	-0.693523	6
		AGCAGAGCGAGGTAGGTAGG	3.76675	6
		AGTTGCGCAGCCTAGACGTA	0.663103	6
		CTTACATAAACAGTCATACA	-0.327546	6
		ACCGAGGCAGTTCCCTAGGA	1.34897	6
		GGAACGAAAACTCAAGTTAA	-0.542164	6
		CCAGCAACGCGGCCGTTTTA	0.0309546	6
		TACGACGTTTAGGCGATAAA	0.498227	6
		GTGATATTATTGACCCGCCG	0.630243	6
		AAACTCACGTTAAGTGATTT	-0.257825	6
		AAGACGTTTCCCGTGGAATA	0.300233	6
		TAAATAGCTTGGCTTAATCA	0.335431	7
		TATTACGCCAGCTTGCGAAA	0.220385	7
		TGATTTATATGGGGATAAAT	5.84462	7
		GTTACCTTCGGAACAAGAGT	2.72847	7
		AACGGGAAACGTCGTGCTCG	-1.08425	7
		CGGATAAAATGCTGGATGGT	-0.188747	7
		AATGCTCCTATACTACGTTT	0.287313	7
		CTGTCCGCCTTTCGCCCTTC	-0.637541	7
		CCTATACGTACGGAAGTTTA	3.04691	7
		TCTGCTAATCCTGGTACCAG	4.87637	7
		CCAGAGTTGTTTCGGAAACA	0.425459	7
		TTAGAAGAATATCATGATTC	0.435318	7
		AAGCATCCCGTATGGACGCC	-0.929781	7
		CGTATAGGCTGCGAAACTGT	-0.416191	7
		TCAGATAAACGTGGTTGAGG	2.43968	7
		GTTCCGACCCTGCAGCTTAC	-0.532975	7
		ATATAAATCAGCAGCCATGT	0.694172	7
		CTCTTGCCCGGCGGCAATAC	-0.483932	7
		AGCAGAGCGAGGTCTGTAGG	3.74701	7
		AGTTGCGCAGCCTCTACGTA	-0.125852	7
		CTTACATAAACAGGAATACA	2.15996	7
		ACCGAGGCAGTTCAATAGGA	-0.51382	7
		GGAACGAAAACTCCCGTTAA	-1.75663	7
		CCAGCAACGCGGCATTTTTA	-0.109372	7
		TACGACGTTTAGGATATAAA	2.75801	7
		GTGATATTATTGAAACGCCG	-0.53352	7
		AAACTCACGTTAATGGATTT	0.339461	7
		AAGACGTTTCCCGGTGAATA	1.29138	7
		TAAATAGCTTGGAGTAATCA	3.37765	8
		TATTACGCCAGCAGGCGAAA	0.662366	8
		TGATTTATATGGTTATAAAT	6.6519	8
		GTTACCTTCGGACAAAGAGT	6.23006	8
		AACGGGAAACGTATTGCTCG	-0.83971	8
		CGGATAAAATGCGTGATGGT	3.10608	8
		AATGCTCCTATAAGACGTTT	0.867915	8
		CTGTCCGCCTTTATCCCTTC	-0.756056	8
		CCTATACGTACGTCAGTTTA	4.89099	8
		TCTGCTAATCCTTTTACCAG	0.892259	8
		CCAGAGTTGTTTATGAAACA	1.44401	8
		TTAGAAGAATATACTGATTC	-0.0782034	8
		AAGCATCCCGTAGTGACGCC	0.254814	8
		CGTATAGGCTGCTCAACTGT	-0.443894	8
		TCAGATAAACGTTTTTGAGG	-0.45135	8
		GTTCCGACCCTGACGCTTAC	-0.790019	8
		ATATAAATCAGCCTCCATGT	3.89455	8
		CTCTTGCCCGGCTTCAATAC	-0.0874878	8
		AGCAGAGCGAGGGATGTAGG	4.57281	8
		AGTTGCGCAGCCGATACGTA	0.664366	8
		CTTACATAAACATTAATACA	3.71651	8
		ACCGAGGCAGTTACATAGGA	4.78225	8
		GGAACGAAAACTAACGTTAA	-0.659276	8
		CCAGCAACGCGGACTTTTTA	0.6011	8
		TACGACGTTTAGTCTATAAA	0.485517	8
		GTGATATTATTGCCACGCCG	2.19965	8
		AAACTCACGTTACGGGATTT	2.59199	8
		AAGACGTTTCCCTTTGAATA	0.479576	8
		TAAATAGCTTGTCGTAATCA	3.70848	9
		TATTACGCCAGATGGCGAAA	1.89052	9
		TGATTTATATGTGTATAAAT	6.36461	9
		GTTACCTTCGGCAAAAGAGT	5.48265	9
		AACGGGAAACGGCTTGCTCG	0.796932	9
		CGGATAAAATGATTGATGGT	3.75512	9
		AATGCTCCTATCCGACGTTT	6.18789	9
		CTGTCCGCCTTGCTCCCTTC	2.95494	9
		CCTATACGTACTGCAGTTTA	5.60093	9
		TCTGCTAATCCGGTTACCAG	2.96696	9
		CCAGAGTTGTTGCTGAAACA	4.64379	9
		TTAGAAGAATAGCCTGATTC	1.32066	9
		AAGCATCCCGTCTTGACGCC	2.0989	9
		CGTATAGGCTGAGCAACTGT	-0.208697	9
		TCAGATAAACGGGTTTGAGG	4.85495	9
		GTTCCGACCCTTCCGCTTAC	-0.43468	9
		ATATAAATCAGAATCCATGT	1.89684	9
		CTCTTGCCCGGAGTCAATAC	-0.232061	9
		AGCAGAGCGAGTTATGTAGG	4.29143	9
		AGTTGCGCAGCATATACGTA	-0.498738	9
		CTTACATAAACCGTAATACA	4.06609	9
		ACCGAGGCAGTGCCATAGGA	5.33208	9
		GGAACGAAAACGCACGTTAA	-0.749859	9
		CCAGCAACGCGTCCTTTTTA	0.256488	9
		TACGACGTTTATGCTATAAA	0.990033	9
		GTGATATTATTTACACGCCG	0.254672	9
		AAACTCACGTTCAGGGATTT	1.39368	9
		AAGACGTTTCCAGTTGAATA	0.607129	9
		TAAATAGCTTTGCGTAATCA	3.00189	10
		TATTACGCCATCTGGCGAAA	0.0120906	10
		TGATTTATATTGGTATAAAT	6.22751	10
		GTTACCTTCGTAAAAAGAGT	2.94331	10
		AACGGGAAACTTCTTGCTCG	-0.414997	10
		CGGATAAAATTCTTGATGGT	3.39366	10
		AATGCTCCTAGACGACGTTT	6.34659	10
		CTGTCCGCCTGTCTCCCTTC	4.1688	10
		CCTATACGTAAGGCAGTTTA	3.87676	10
		TCTGCTAATCATGTTACCAG	2.84521	10
		CCAGAGTTGTGTCTGAAACA	4.95791	10
		TTAGAAGAATCTCCTGATTC	2.88454	10
		AAGCATCCCGGATTGACGCC	-0.800242	10
		CGTATAGGCTTCGCAACTGT	-0.490178	10
		TCAGATAAACTTGTTTGAGG	4.08093	10
		GTTCCGACCCGGCCGCTTAC	2.26479	10
		ATATAAATCATCATCCATGT	2.28465	10
		CTCTTGCCCGTCGTCAATAC	-0.52963	10
		AGCAGAGCGATGTATGTAGG	4.93152	10
		AGTTGCGCAGACTATACGTA	0.715007	10
		CTTACATAAAAAGTAATACA	3.83859	10
		ACCGAGGCAGGTCCATAGGA	0.522911	10
		GGAACGAAAAATCACGTTAA	0.357034	10
		CCAGCAACGCTGCCTTTTTA	1.18333	10
		TACGACGTTTCGGCTATAAA	2.61421	10
		GTGATATTATGGACACGCCG	1.61072	10
		AAACTCACGTGAAGGGATTT	5.12411	10
		AAGACGTTTCACGTTGAATA	0.434906	10
		TAAATAGCTGGGCGTAATCA	6.64498	11
		TATTACGCCCGCTGGCGAAA	4.51708	11
		TGATTTATAGGGGTATAAAT	6.43899	11
		GTTACCTTCTGAAAAAGAGT	5.85213	11
		AACGGGAAAAGTCTTGCTCG	4.3884	11
		CGGATAAAAGGCTTGATGGT	3.07268	11
		AATGCTCCTCTACGACGTTT	3.07956	11
		CTGTCCGCCGTTCTCCCTTC	5.57981	11
		CCTATACGTCCGGCAGTTTA	1.18359	11
		TCTGCTAATACTGTTACCAG	6.33804	11
		CCAGAGTTGGTTCTGAAACA	5.19818	11
		TTAGAAGAAGATCCTGATTC	1.94784	11
		AAGCATCCCTTATTGACGCC	3.25902	11
		CGTATAGGCGGCGCAACTGT	3.99446	11
		TCAGATAAAAGTGTTTGAGG	5.60462	11
		GTTCCGACCATGCCGCTTAC	4.3706	11
		ATATAAATCCGCATCCATGT	2.74183	11
		CTCTTGCCCTGCGTCAATAC	-0.581927	11
		AGCAGAGCGCGGTATGTAGG	4.71776	11
		AGTTGCGCATCCTATACGTA	0.866096	11
		CTTACATAACCAGTAATACA	3.21254	11
		ACCGAGGCATTTCCATAGGA	5.44699	11
		GGAACGAAACCTCACGTTAA	0.0134641	11
		CCAGCAACGAGGCCTTTTTA	1.12225	11
		TACGACGTTGAGGCTATAAA	4.51929	11
		GTGATATTAGTGACACGCCG	1.21909	11
		AAACTCACGGTAAGGGATTT	3.38134	11
		AAGACGTTTACCGTTGAATA	3.67529	11
		TAAATAGCGTGGCGTAATCA	2.83392	12
		TATTACGCGAGCTGGCGAAA	5.65085	12
		TGATTTATCTGGGTATAAAT	7.08111	12
		GTTACCTTAGGAAAAAGAGT	3.77722	12
		AACGGGAACCGTCTTGCTCG	5.93233	12
		CGGATAAACTGCTTGATGGT	5.86799	12
		AATGCTCCGATACGACGTTT	1.602	12
		CTGTCCGCATTTCTCCCTTC	5.2262	12
		CCTATACGGACGGCAGTTTA	-0.0543816	12
		TCTGCTAAGCCTGTTACCAG	4.59828	12
		CCAGAGTTTTTTCTGAAACA	5.17529	12
		TTAGAAGACTATCCTGATTC	5.43534	12
		AAGCATCCAGTATTGACGCC	1.22528	12
		CGTATAGGATGCGCAACTGT	4.38189	12
		TCAGATAACCGTGTTTGAGG	6.01664	12
		GTTCCGACACTGCCGCTTAC	3.25401	12
		ATATAAATAAGCATCCATGT	3.53375	12
		CTCTTGCCAGGCGTCAATAC	-0.618278	12
		AGCAGAGCTAGGTATGTAGG	5.53281	12
		AGTTGCGCCGCCTATACGTA	3.86114	12
		CTTACATACACAGTAATACA	4.27377	12
		ACCGAGGCCGTTCCATAGGA	6.01163	12
		GGAACGAACACTCACGTTAA	2.02447	12
		CCAGCAACTCGGCCTTTTTA	6.07711	12
		TACGACGTGTAGGCTATAAA	-0.547366	12
		GTGATATTCTTGACACGCCG	4.08704	12
		AAACTCACTTTAAGGGATTT	5.12269	12
		AAGACGTTGCCCGTTGAATA	1.75582	12
		TAAATAGATTGGCGTAATCA	3.00953	13
		TATTACGGCAGCTGGCGAAA	5.94476	13
		TGATTTAGATGGGTATAAAT	4.30472	13
		GTTACCTGCGGAAAAAGAGT	4.7731	13
		AACGGGACACGTCTTGCTCG	3.37191	13
		CGGATAACATGCTTGATGGT	2.49065	13
		AATGCTCATATACGACGTTT	1.40778	13
		CTGTCCGACTTTCTCCCTTC	6.2185	13
		CCTATACTTACGGCAGTTTA	0.212836	13
		TCTGCTACTCCTGTTACCAG	5.20955	13
		CCAGAGTGGTTTCTGAAACA	4.68979	13
		TTAGAAGCATATCCTGATTC	0.461863	13
		AAGCATCACGTATTGACGCC	2.07829	13
		CGTATAGTCTGCGCAACTGT	5.15417	13
		TCAGATACACGTGTTTGAGG	4.74941	13
		GTTCCGAACCTGCCGCTTAC	2.50124	13
		ATATAAAGCAGCATCCATGT	4.46091	13
		CTCTTGCACGGCGTCAATAC	-1.04307	13
		AGCAGAGAGAGGTATGTAGG	4.91711	13
		AGTTGCGAAGCCTATACGTA	-0.163629	13
		CTTACATCAACAGTAATACA	3.39773	13
		ACCGAGGAAGTTCCATAGGA	5.85293	13
		GGAACGACAACTCACGTTAA	0.231219	13
		CCAGCAAAGCGGCCTTTTTA	0.344233	13
		TACGACGGTTAGGCTATAAA	-0.763705	13
		GTGATATGATTGACACGCCG	0.132018	13
		AAACTCAAGTTAAGGGATTT	-0.502846	13
		AAGACGTGTCCCGTTGAATA	3.99728	13
		TAAATATCTTGGCGTAATCA	2.91956	14
		TATTACTCCAGCTGGCGAAA	4.69145	14
		TGATTTCTATGGGTATAAAT	5.46467	14
		GTTACCGTCGGAAAAAGAGT	6.49277	14
		AACGGGCAACGTCTTGCTCG	1.78477	14
		CGGATACAATGCTTGATGGT	-0.0782267	14
		AATGCTACTATACGACGTTT	1.25812	14
		CTGTCCTCCTTTCTCCCTTC	5.44372	14
		CCTATAAGTACGGCAGTTTA	0.21466	14
		TCTGCTCATCCTGTTACCAG	5.55416	14
		CCAGAGGTGTTTCTGAAACA	6.00681	14
		TTAGAATAATATCCTGATTC	0.0876892	14
		AAGCATACCGTATTGACGCC	5.73413	14
		CGTATATGCTGCGCAACTGT	3.24574	14
		TCAGATCAACGTGTTTGAGG	5.73133	14
		GTTCCGCCCCTGCCGCTTAC	3.63237	14
		ATATAACTCAGCATCCATGT	3.88676	14
		CTCTTGACCGGCGTCAATAC	-1.62914	14
		AGCAGATCGAGGTATGTAGG	5.37403	14
		AGTTGCTCAGCCTATACGTA	-0.398984	14
		CTTACAGAAACAGTAATACA	1.26585	14
		ACCGAGTCAGTTCCATAGGA	5.89523	14
		GGAACGCAAACTCACGTTAA	0.118927	14
		CCAGCACCGCGGCCTTTTTA	0.585923	14
		TACGACTTTTAGGCTATAAA	-0.609923	14
		GTGATAGTATTGACACGCCG	-0.307199	14
		AAACTCCCGTTAAGGGATTT	-1.13409	14
		AAGACGGTTCCCGTTGAATA	2.19628	14
		TAAATCGCTTGGCGTAATCA	5.56539	15
		TATTAGGCCAGCTGGCGAAA	5.08098	15
		TGATTGATATGGGTATAAAT	3.05009	15
		GTTACATTCGGAAAAAGAGT	5.58065	15
		AACGGTAAACGTCTTGCTCG	5.31526	15
		CGGATCAAATGCTTGATGGT	4.78649	15
		AATGCGCCTATACGACGTTT	1.76774	15
		CTGTCAGCCTTTCTCCCTTC	4.04534	15
		CCTATCCGTACGGCAGTTTA	4.52799	15
		TCTGCGAATCCTGTTACCAG	5.50053	15
		CCAGATTTGTTTCTGAAACA	5.06105	15
		TTAGACGAATATCCTGATTC	4.53148	15
		AAGCAGCCCGTATTGACGCC	4.18037	15
		CGTATCGGCTGCGCAACTGT	5.72183	15
		TCAGAGAAACGTGTTTGAGG	5.18779	15
		GTTCCTACCCTGCCGCTTAC	4.01001	15
		ATATACATCAGCATCCATGT	4.07171	15
		CTCTTTCCCGGCGTCAATAC	2.59877	15
		AGCAGCGCGAGGTATGTAGG	4.76957	15
		AGTTGAGCAGCCTATACGTA	1.03947	15
		CTTACCTAAACAGTAATACA	4.50151	15
		ACCGATGCAGTTCCATAGGA	5.94827	15
		GGAACTAAAACTCACGTTAA	0.288876	15
		CCAGCCACGCGGCCTTTTTA	3.63171	15
		TACGAAGTTTAGGCTATAAA	-0.213938	15
		GTGATCTTATTGACACGCCG	0.46052	15
		AAACTAACGTTAAGGGATTT	-0.893538	15
		AAGACTTTTCCCGTTGAATA	0.959139	15
		TAAAGAGCTTGGCGTAATCA	0.33058	16
		TATTCCGCCAGCTGGCGAAA	4.63824	16
		TGATGTATATGGGTATAAAT	1.65526	16
		GTTAACTTCGGAAAAAGAGT	3.98768	16
		AACGTGAAACGTCTTGCTCG	5.48119	16
		CGGAGAAAATGCTTGATGGT	3.69145	16
		AATGATCCTATACGACGTTT	0.329543	16
		CTGTACGCCTTTCTCCCTTC	4.21107	16
		CCTAGACGTACGGCAGTTTA	0.883556	16
		TCTGATAATCCTGTTACCAG	5.32106	16
		CCAGCGTTGTTTCTGAAACA	5.71916	16
		TTAGCAGAATATCCTGATTC	4.24273	16
		AAGCCTCCCGTATTGACGCC	3.90407	16
		CGTAGAGGCTGCGCAACTGT	6.07173	16
		TCAGCTAAACGTGTTTGAGG	5.9873	16
		GTTCAGACCCTGCCGCTTAC	0.694311	16
		ATATCAATCAGCATCCATGT	3.9222	16
		CTCTGGCCCGGCGTCAATAC	0.277017	16
		AGCATAGCGAGGTATGTAGG	5.27949	16
		AGTTTCGCAGCCTATACGTA	2.98323	16
		CTTAAATAAACAGTAATACA	2.86791	16
		ACCGCGGCAGTTCCATAGGA	5.45082	16
		GGAAAGAAAACTCACGTTAA	0.168309	16
		CCAGAAACGCGGCCTTTTTA	1.2994	16
		TACGCCGTTTAGGCTATAAA	0.0450292	16
		GTGAGATTATTGACACGCCG	0.298607	16
		AAACGCACGTTAAGGGATTT	-0.314353	16
		AAGAAGTTTCCCGTTGAATA	-0.11266	16
		TAACTAGCTTGGCGTAATCA	6.41901	17
		TATAACGCCAGCTGGCGAAA	2.41329	17
		TGAGTTATATGGGTATAAAT	2.26238	17
		GTTCCCTTCGGAAAAAGAGT	6.37064	17
		AACTGGAAACGTCTTGCTCG	6.24287	17
		CGGCTAAAATGCTTGATGGT	5.88721	17
		AATTCTCCTATACGACGTTT	4.48453	17
		CTGGCCGCCTTTCTCCCTTC	5.37727	17
		CCTCTACGTACGGCAGTTTA	5.78257	17
		TCTTCTAATCCTGTTACCAG	6.69703	17
		CCATAGTTGTTTCTGAAACA	6.25133	17
		TTATAAGAATATCCTGATTC	2.97564	17
		AAGAATCCCGTATTGACGCC	3.50795	17
		CGTCTAGGCTGCGCAACTGT	5.99234	17
		TCATATAAACGTGTTTGAGG	5.24353	17
		GTTACGACCCTGCCGCTTAC	0.0837555	17
		ATAGAAATCAGCATCCATGT	2.23972	17
		CTCGTGCCCGGCGTCAATAC	0.621672	17
		AGCCGAGCGAGGTATGTAGG	5.76249	17
		AGTGGCGCAGCCTATACGTA	-0.543992	17
		CTTCCATAAACAGTAATACA	4.8395	17
		ACCTAGGCAGTTCCATAGGA	5.29624	17
		GGACCGAAAACTCACGTTAA	2.85305	17
		CCATCAACGCGGCCTTTTTA	5.38587	17
		TACTACGTTTAGGCTATAAA	3.12088	17
		GTGCTATTATTGACACGCCG	5.23839	17
		AAAATCACGTTAAGGGATTT	-0.518427	17
		AAGCCGTTTCCCGTTGAATA	3.92336	17
		TACATAGCTTGGCGTAATCA	3.0481	18
		TAATACGCCAGCTGGCGAAA	5.36577	18
		TGCTTTATATGGGTATAAAT	2.32987	18
		GTGACCTTCGGAAAAAGAGT	5.38976	18
		AAAGGGAAACGTCTTGCTCG	1.37356	18
		CGTATAAAATGCTTGATGGT	6.20262	18
		AAGGCTCCTATACGACGTTT	1.26247	18
		CTTTCCGCCTTTCTCCCTTC	5.79693	18
		CCGATACGTACGGCAGTTTA	1.17147	18
		TCGGCTAATCCTGTTACCAG	6.46978	18
		CCCGAGTTGTTTCTGAAACA	6.39158	18
		TTCGAAGAATATCCTGATTC	5.27201	18
		AATCATCCCGTATTGACGCC	4.04383	18
		CGGATAGGCTGCGCAACTGT	5.88775	18
		TCCGATAAACGTGTTTGAGG	6.32137	18
		GTGCCGACCCTGCCGCTTAC	1.75299	18
		ATCTAAATCAGCATCCATGT	1.97052	18
		CTATTGCCCGGCGTCAATAC	-0.467335	18
		AGAAGAGCGAGGTATGTAGG	2.63087	18
		AGGTGCGCAGCCTATACGTA	1.63045	18
		CTGACATAAACAGTAATACA	2.97553	18
		ACAGAGGCAGTTCCATAGGA	2.0654	18
		GGCACGAAAACTCACGTTAA	2.13463	18
		CCCGCAACGCGGCCTTTTTA	3.2327	18
		TAAGACGTTTAGGCTATAAA	-0.798796	18
		GTTATATTATTGACACGCCG	3.50724	18
		AACCTCACGTTAAGGGATTT	1.34561	18
		AATACGTTTCCCGTTGAATA	0.777364	18
		TCAATAGCTTGGCGTAATCA	6.07745	19
		TCTTACGCCAGCTGGCGAAA	6.45801	19
		TTATTTATATGGGTATAAAT	5.5726	19
		GGTACCTTCGGAAAAAGAGT	3.62177	19
		ACCGGGAAACGTCTTGCTCG	6.7204	19
		CTGATAAAATGCTTGATGGT	5.6416	19
		ACTGCTCCTATACGACGTTT	7.46571	19
		CGGTCCGCCTTTCTCCCTTC	6.22633	19
		CATATACGTACGGCAGTTTA	6.6689	19
		TATGCTAATCCTGTTACCAG	7.08392	19
		CAAGAGTTGTTTCTGAAACA	6.44736	19
		TGAGAAGAATATCCTGATTC	5.9903	19
		ACGCATCCCGTATTGACGCC	4.69651	19
		CTTATAGGCTGCGCAACTGT	6.0971	19
		TAAGATAAACGTGTTTGAGG	6.50047	19
		GGTCCGACCCTGCCGCTTAC	2.42986	19
		AGATAAATCAGCATCCATGT	3.94032	19
		CGCTTGCCCGGCGTCAATAC	0.839171	19
		ATCAGAGCGAGGTATGTAGG	6.02848	19
		ATTTGCGCAGCCTATACGTA	6.25223	19
		CGTACATAAACAGTAATACA	4.7512	19
		AACGAGGCAGTTCCATAGGA	5.01959	19
		GTAACGAAAACTCACGTTAA	6.15926	19
		CAAGCAACGCGGCCTTTTTA	6.10162	19
		TCCGACGTTTAGGCTATAAA	0.755664	19
		GGGATATTATTGACACGCCG	3.80646	19
		ACACTCACGTTAAGGGATTT	5.978	19
		ACGACGTTTCCCGTTGAATA	5.03929	19
		GAAATAGCTTGGCGTAATCA	6.71601	20
		AATTACGCCAGCTGGCGAAA	4.84898	20
		GGATTTATATGGGTATAAAT	6.55623	20
		TTTACCTTCGGAAAAAGAGT	7.08669	20
		CACGGGAAACGTCTTGCTCG	6.28251	20
		AGGATAAAATGCTTGATGGT	5.24574	20
		CATGCTCCTATACGACGTTT	6.52399	20
		ATGTCCGCCTTTCTCCCTTC	6.1601	20
		ACTATACGTACGGCAGTTTA	6.39067	20
		GCTGCTAATCCTGTTACCAG	6.41842	20
		ACAGAGTTGTTTCTGAAACA	6.02122	20
		GTAGAAGAATATCCTGATTC	5.79669	20
		CAGCATCCCGTATTGACGCC	4.35029	20
		AGTATAGGCTGCGCAACTGT	6.13364	20
		GCAGATAAACGTGTTTGAGG	6.19674	20
		TTTCCGACCCTGCCGCTTAC	6.5544	20
		CTATAAATCAGCATCCATGT	5.68557	20
		ATCTTGCCCGGCGTCAATAC	4.12445	20
		CGCAGAGCGAGGTATGTAGG	5.41596	20
		CGTTGCGCAGCCTATACGTA	4.65917	20
		ATTACATAAACAGTAATACA	5.31835	20
		CCCGAGGCAGTTCCATAGGA	5.94739	20
		TGAACGAAAACTCACGTTAA	5.72693	20
		ACAGCAACGCGGCCTTTTTA	6.06138	20
		GACGACGTTTAGGCTATAAA	0.69196	20
		TTGATATTATTGACACGCCG	3.63879	20
		CAACTCACGTTAAGGGATTT	5.27572	20
		CAGACGTTTCCCGTTGAATA	3.38329	20

## Sheet: Figure 3E
Figure 3E
		sequence	Normalized_Activity	Position_Of_Mismatch
		TAAATAGCTTGGCGTAATAC	-0.434518	1 and 2
		TATTACGCCAGCTGGCGACC	-0.668721	1 and 2
		TGATTTATATGGGTATAACG	0.893481	1 and 2
		GTTACCTTCGGAAAAAGATG	-0.440024	1 and 2
		AACGGGAAACGTCTTGCTAT	-1.09571	1 and 2
		CGGATAAAATGCTTGATGTG	-0.980186	1 and 2
		AATGCTCCTATACGACGTGG	-0.288255	1 and 2
		CTGTCCGCCTTTCTCCCTGA	-0.309068	1 and 2
		CCTATACGTACGGCAGTTGC	-1.66492	1 and 2
		TCTGCTAATCCTGTTACCCT	-0.250171	1 and 2
		CCAGAGTTGTTTCTGAAAAC	0.169991	1 and 2
		TTAGAAGAATATCCTGATGA	-0.0268665	1 and 2
		AAGCATCCCGTATTGACGAA	-0.435893	1 and 2
		CGTATAGGCTGCGCAACTTG	-0.886245	1 and 2
		TCAGATAAACGTGTTTGATT	-1.07494	1 and 2
		GTTCCGACCCTGCCGCTTCA	-0.158111	1 and 2
		ATATAAATCAGCATCCATTG	-0.112538	1 and 2
		CTCTTGCCCGGCGTCAATCA	-0.794895	1 and 2
		AGCAGAGCGAGGTATGTATT	-0.121798	1 and 2
		AGTTGCGCAGCCTATACGGC	-0.797848	1 and 2
		CTTACATAAACAGTAATAAC	-0.222298	1 and 2
		ACCGAGGCAGTTCCATAGTC	-0.679237	1 and 2
		GGAACGAAAACTCACGTTCC	-3.64312	1 and 2
		CCAGCAACGCGGCCTTTTGC	-0.366598	1 and 2
		TACGACGTTTAGGCTATACC	-1.07345	1 and 2
		GTGATATTATTGACACGCAT	-0.5253	1 and 2
		AAACTCACGTTAAGGGATGG	-1.09089	1 and 2
		AAGACGTTTCCCGTTGAAGC	-1.23714	1 and 2
		TAAATAGCTTGGCGTAAGAA	-1.3505	2 and 3
		TATTACGCCAGCTGGCGCCA	0.112932	2 and 3
		TGATTTATATGGGTATACCT	-0.43717	2 and 3
		GTTACCTTCGGAAAAAGCTT	-0.657607	2 and 3
		AACGGGAAACGTCTTGCGAG	-1.28108	2 and 3
		CGGATAAAATGCTTGATTTT	-1.41858	2 and 3
		AATGCTCCTATACGACGGGT	-0.473693	2 and 3
		CTGTCCGCCTTTCTCCCGGC	-0.840466	2 and 3
		CCTATACGTACGGCAGTGGA	3.03047	2 and 3
		TCTGCTAATCCTGTTACACG	-0.353773	2 and 3
		CCAGAGTTGTTTCTGAACAA	-0.240656	2 and 3
		TTAGAAGAATATCCTGAGGC	-1.19989	2 and 3
		AAGCATCCCGTATTGACTAC	-0.92925	2 and 3
		CGTATAGGCTGCGCAACGTT	-0.975688	2 and 3
		TCAGATAAACGTGTTTGCTG	-1.06499	2 and 3
		GTTCCGACCCTGCCGCTGCC	-0.489549	2 and 3
		ATATAAATCAGCATCCAGTT	-0.432583	2 and 3
		CTCTTGCCCGGCGTCAAGCC	-0.868218	2 and 3
		AGCAGAGCGAGGTATGTCTG	-1.2774	2 and 3
		AGTTGCGCAGCCTATACTGA	-1.13549	2 and 3
		CTTACATAAACAGTAATCAA	-0.770736	2 and 3
		ACCGAGGCAGTTCCATATTA	-0.828291	2 and 3
		GGAACGAAAACTCACGTGCA	-0.538033	2 and 3
		CCAGCAACGCGGCCTTTGGA	-0.192684	2 and 3
		TACGACGTTTAGGCTATCCA	-1.37513	2 and 3
		GTGATATTATTGACACGAAG	0.125975	2 and 3
		AAACTCACGTTAAGGGAGGT	-1.81126	2 and 3
		AAGACGTTTCCCGTTGACGA	-0.299707	2 and 3
		TAAATAGCTTGGCGTACGCA	-0.156105	3 and 4
		TATTACGCCAGCTGGCTCAA	1.23961	3 and 4
		TGATTTATATGGGTATCCAT	-0.236919	3 and 4
		GTTACCTTCGGAAAAATCGT	-2.62444	3 and 4
		AACGGGAAACGTCTTGAGCG	-0.950244	3 and 4
		CGGATAAAATGCTTGAGTGT	-0.684105	3 and 4
		AATGCTCCTATACGACTGTT	-0.715617	3 and 4
		CTGTCCGCCTTTCTCCAGTC	0.176455	3 and 4
		CCTATACGTACGGCAGGGTA	-0.554961	3 and 4
		TCTGCTAATCCTGTTAAAAG	-0.60218	3 and 4
		CCAGAGTTGTTTCTGACCCA	-0.0910188	3 and 4
		TTAGAAGAATATCCTGCGTC	-0.238221	3 and 4
		AAGCATCCCGTATTGAATCC	-0.604455	3 and 4
		CGTATAGGCTGCGCAAAGGT	-0.263812	3 and 4
		TCAGATAAACGTGTTTTCGG	-0.407436	3 and 4
		GTTCCGACCCTGCCGCGGAC	-1.3509	3 and 4
		ATATAAATCAGCATCCCGGT	3.17367	3 and 4
		CTCTTGCCCGGCGTCACGAC	-0.636815	3 and 4
		AGCAGAGCGAGGTATGGCGG	-0.145331	3 and 4
		AGTTGCGCAGCCTATAATTA	-0.861939	3 and 4
		CTTACATAAACAGTAAGCCA	-0.650953	3 and 4
		ACCGAGGCAGTTCCATCTGA	-0.470616	3 and 4
		GGAACGAAAACTCACGGGAA	-0.885428	3 and 4
		CCAGCAACGCGGCCTTGGTA	-0.228627	3 and 4
		TACGACGTTTAGGCTAGCAA	-1.197	3 and 4
		GTGATATTATTGACACTACG	-0.197534	3 and 4
		AAACTCACGTTAAGGGCGTT	-0.198059	3 and 4
		AAGACGTTTCCCGTTGCCTA	-0.301061	3 and 4
		TAAATAGCTTGGCGTCCTCA	0.159488	4 and 5
		TATTACGCCAGCTGGATAAA	-0.236974	4 and 5
		TGATTTATATGGGTAGCAAT	-0.461049	4 and 5
		GTTACCTTCGGAAAACTAGT	-1.27917	4 and 5
		AACGGGAAACGTCTTTATCG	-0.527108	4 and 5
		CGGATAAAATGCTTGCGGGT	-2.10989	4 and 5
		AATGCTCCTATACGAATTTT	-0.403232	4 and 5
		CTGTCCGCCTTTCTCAATTC	-0.177713	4 and 5
		CCTATACGTACGGCATGTTA	-0.847293	4 and 5
		TCTGCTAATCCTGTTCACAG	-0.977402	4 and 5
		CCAGAGTTGTTTCTGCCACA	0.439428	4 and 5
		TTAGAAGAATATCCTTCTTC	-1.00561	4 and 5
		AAGCATCCCGTATTGCAGCC	-0.0592812	4 and 5
		CGTATAGGCTGCGCACATGT	-0.881411	4 and 5
		TCAGATAAACGTGTTGTAGG	-0.665347	4 and 5
		GTTCCGACCCTGCCGAGTAC	-1.64827	4 and 5
		ATATAAATCAGCATCACTGT	0.120005	4 and 5
		CTCTTGCCCGGCGTCCCTAC	2.97566	4 and 5
		AGCAGAGCGAGGTATTGAGG	0.00282467	4 and 5
		AGTTGCGCAGCCTATCAGTA	-0.8735	4 and 5
		CTTACATAAACAGTACGACA	-0.198346	4 and 5
		ACCGAGGCAGTTCCAGCGGA	-0.361661	4 and 5
		GGAACGAAAACTCACTGTAA	-1.21578	4 and 5
		CCAGCAACGCGGCCTGGTTA	0.639957	4 and 5
		TACGACGTTTAGGCTCGAAA	-0.919073	4 and 5
		GTGATATTATTGACAATCCG	-0.283599	4 and 5
		AAACTCACGTTAAGGTCTTT	-0.472301	4 and 5
		AAGACGTTTCCCGTTTCATA	0.330591	4 and 5
		TAAATAGCTTGGCGGCATCA	-0.0934493	5 and 6
		TATTACGCCAGCTGTGGAAA	-0.329479	5 and 6
		TGATTTATATGGGTCGAAAT	-0.155799	5 and 6
		GTTACCTTCGGAAACCGAGT	-0.87463	5 and 6
		AACGGGAAACGTCTGTCTCG	-1.38404	5 and 6
		CGGATAAAATGCTTTCTGGT	-1.11254	5 and 6
		AATGCTCCTATACGCAGTTT	-0.699659	5 and 6
		CTGTCCGCCTTTCTAACTTC	-1.00935	5 and 6
		CCTATACGTACGGCCTTTTA	-0.421012	5 and 6
		TCTGCTAATCCTGTGCCCAG	-0.657322	5 and 6
		CCAGAGTTGTTTCTTCAACA	-0.107995	5 and 6
		TTAGAAGAATATCCGTATTC	-0.24438	5 and 6
		AAGCATCCCGTATTTCCGCC	0.105798	5 and 6
		CGTATAGGCTGCGCCCCTGT	-0.814995	5 and 6
		TCAGATAAACGTGTGGGAGG	-2.71799	5 and 6
		GTTCCGACCCTGCCTATTAC	-1.13223	5 and 6
		ATATAAATCAGCATAAATGT	-0.364794	5 and 6
		CTCTTGCCCGGCGTACATAC	-1.18754	5 and 6
		AGCAGAGCGAGGTAGTTAGG	0.170294	5 and 6
		AGTTGCGCAGCCTAGCCGTA	0.0134262	5 and 6
		CTTACATAAACAGTCCTACA	-0.35147	5 and 6
		ACCGAGGCAGTTCCCGAGGA	-1.10305	5 and 6
		GGAACGAAAACTCAATTTAA	-0.280947	5 and 6
		CCAGCAACGCGGCCGGTTTA	0.0477884	5 and 6
		TACGACGTTTAGGCGCTAAA	-0.631746	5 and 6
		GTGATATTATTGACCAGCCG	0.284605	5 and 6
		AAACTCACGTTAAGTTATTT	0.0144082	5 and 6
		AAGACGTTTCCCGTGTAATA	-0.0288943	5 and 6
		TAAATAGCTTGGCTGAATCA	-0.557644	6 and 7
		TATTACGCCAGCTTTCGAAA	-0.096518	6 and 7
		TGATTTATATGGGGCTAAAT	-0.652107	6 and 7
		GTTACCTTCGGAACCAGAGT	-1.9055	6 and 7
		AACGGGAAACGTCGGGCTCG	-1.92497	6 and 7
		CGGATAAAATGCTGTATGGT	-0.955226	6 and 7
		AATGCTCCTATACTCCGTTT	-0.424899	6 and 7
		CTGTCCGCCTTTCGACCTTC	0.120059	6 and 7
		CCTATACGTACGGACGTTTA	-0.355601	6 and 7
		TCTGCTAATCCTGGGACCAG	-0.559665	6 and 7
		CCAGAGTTGTTTCGTAAACA	-0.401904	6 and 7
		TTAGAAGAATATCAGGATTC	-0.578327	6 and 7
		AAGCATCCCGTATGTACGCC	-0.94698	6 and 7
		CGTATAGGCTGCGACACTGT	-0.690675	6 and 7
		TCAGATAAACGTGGGTGAGG	-1.50032	6 and 7
		GTTCCGACCCTGCATCTTAC	-0.893173	6 and 7
		ATATAAATCAGCAGACATGT	-0.380823	6 and 7
		CTCTTGCCCGGCGGAAATAC	-0.883829	6 and 7
		AGCAGAGCGAGGTCGGTAGG	-0.119346	6 and 7
		AGTTGCGCAGCCTCGACGTA	-2.44605	6 and 7
		CTTACATAAACAGGCATACA	-0.11663	6 and 7
		ACCGAGGCAGTTCACTAGGA	-1.14992	6 and 7
		GGAACGAAAACTCCAGTTAA	-0.591726	6 and 7
		CCAGCAACGCGGCAGTTTTA	0.0463683	6 and 7
		TACGACGTTTAGGAGATAAA	-0.566235	6 and 7
		GTGATATTATTGACCCGCCG.1	0.642302	6 and 7
		AAACTCACGTTAATTGATTT	0.029652	6 and 7
		AAGACGTTTCCCGGGGAATA	-0.161374	6 and 7
		TAAATAGCTTGGATTAATCA	-0.614435	7 and 8
		TATTACGCCAGCGTGCGAAA	-0.201844	7 and 8
		TGATTTATATGGTGATAAAT	0.0540839	7 and 8
		GTTACCTTCGGACCAAGAGT	-1.48854	7 and 8
		AACGGGAAACGTAGTGCTCG	-0.802301	7 and 8
		CGGATAAAATGCGGGATGGT	-0.260792	7 and 8
		AATGCTCCTATAATACGTTT	-0.186109	7 and 8
		CTGTCCGCCTTTAGCCCTTC	-0.398045	7 and 8
		CCTATACGTACGTAAGTTTA	-0.433409	7 and 8
		TCTGCTAATCCTTGTACCAG	-0.578701	7 and 8
		CCAGAGTTGTTTAGGAAACA	-0.360182	7 and 8
		TTAGAAGAATATAATGATTC	0.0712141	7 and 8
		AAGCATCCCGTAGGGACGCC	-1.11549	7 and 8
		CGTATAGGCTGCTAAACTGT	-0.658612	7 and 8
		TCAGATAAACGTTGTTGAGG	-1.02225	7 and 8
		GTTCCGACCCTGAAGCTTAC	-1.49838	7 and 8
		ATATAAATCAGCCGCCATGT	-0.620185	7 and 8
		CTCTTGCCCGGCTGCAATAC	-0.411942	7 and 8
		AGCAGAGCGAGGGCTGTAGG	-0.310611	7 and 8
		AGTTGCGCAGCCGCTACGTA	-1.00181	7 and 8
		CTTACATAAACATGAATACA	0.456112	7 and 8
		ACCGAGGCAGTTAAATAGGA	-1.50352	7 and 8
		GGAACGAAAACTACCGTTAA	-1.3699	7 and 8
		CCAGCAACGCGGAATTTTTA	-0.23502	7 and 8
		TACGACGTTTAGTATATAAA	-0.730428	7 and 8
		GTGATATTATTGCAACGCCG	-0.389067	7 and 8
		AAACTCACGTTACTGGATTT	-0.189933	7 and 8
		AAGACGTTTCCCTGTGAATA	-0.545721	7 and 8
		TAAATAGCTTGTAGTAATCA	-0.625678	8 and 9
		TATTACGCCAGAAGGCGAAA	0.183039	8 and 9
		TGATTTATATGTTTATAAAT	0.0957707	8 and 9
		GTTACCTTCGGCCAAAGAGT	0.463199	8 and 9
		AACGGGAAACGGATTGCTCG	-0.0926692	8 and 9
		CGGATAAAATGAGTGATGGT	-0.457652	8 and 9
		AATGCTCCTATCAGACGTTT	-0.627526	8 and 9
		CTGTCCGCCTTGATCCCTTC	-0.202819	8 and 9
		CCTATACGTACTTCAGTTTA	-0.425906	8 and 9
		TCTGCTAATCCGTTTACCAG	-0.684094	8 and 9
		CCAGAGTTGTTGATGAAACA	-0.39393	8 and 9
		TTAGAAGAATAGACTGATTC	0.216602	8 and 9
		AAGCATCCCGTCGTGACGCC	-0.881891	8 and 9
		CGTATAGGCTGATCAACTGT	-0.0781797	8 and 9
		TCAGATAAACGGTTTTGAGG	-1.02569	8 and 9
		GTTCCGACCCTTACGCTTAC	-0.311382	8 and 9
		ATATAAATCAGACTCCATGT	-0.197609	8 and 9
		CTCTTGCCCGGATTCAATAC	-0.469447	8 and 9
		AGCAGAGCGAGTGATGTAGG	-0.126883	8 and 9
		AGTTGCGCAGCAGATACGTA	-0.702245	8 and 9
		CTTACATAAACCTTAATACA	0.274423	8 and 9
		ACCGAGGCAGTGACATAGGA	-1.26241	8 and 9
		GGAACGAAAACGAACGTTAA	-0.620727	8 and 9
		CCAGCAACGCGTACTTTTTA	-0.614812	8 and 9
		TACGACGTTTATTCTATAAA	-0.254408	8 and 9
		GTGATATTATTTCCACGCCG	0.117188	8 and 9
		AAACTCACGTTCCGGGATTT	0.00114073	8 and 9
		AAGACGTTTCCATTTGAATA	0.0427902	8 and 9
		TAAATAGCTTTTCGTAATCA	0.20642	9 and 10
		TATTACGCCATATGGCGAAA	-0.49329	9 and 10
		TGATTTATATTTGTATAAAT	0.202787	9 and 10
		GTTACCTTCGTCAAAAGAGT	-1.04011	9 and 10
		AACGGGAAACTGCTTGCTCG	-1.12463	9 and 10
		CGGATAAAATTATTGATGGT	-1.54886	9 and 10
		AATGCTCCTAGCCGACGTTT	-0.0659271	9 and 10
		CTGTCCGCCTGGCTCCCTTC	0.278962	9 and 10
		CCTATACGTAATGCAGTTTA	-0.378857	9 and 10
		TCTGCTAATCAGGTTACCAG	0.3635	9 and 10
		CCAGAGTTGTGGCTGAAACA	0.291302	9 and 10
		TTAGAAGAATCGCCTGATTC	-1.56691	9 and 10
		AAGCATCCCGGCTTGACGCC	-0.200576	9 and 10
		CGTATAGGCTTAGCAACTGT	-0.785396	9 and 10
		TCAGATAAACTGGTTTGAGG	-1.03704	9 and 10
		GTTCCGACCCGTCCGCTTAC	-0.577829	9 and 10
		ATATAAATCAGAATCCATGT.1	1.88968	9 and 10
		CTCTTGCCCGTAGTCAATAC	-1.26351	9 and 10
		AGCAGAGCGATTTATGTAGG	-0.631637	9 and 10
		AGTTGCGCAGAATATACGTA	-0.576658	9 and 10
		CTTACATAAAACGTAATACA	0.193726	9 and 10
		ACCGAGGCAGGGCCATAGGA	4.40225	9 and 10
		GGAACGAAAAAGCACGTTAA	-0.874688	9 and 10
		CCAGCAACGCTTCCTTTTTA	-0.599671	9 and 10
		TACGACGTTTCTGCTATAAA	-1.0591	9 and 10
		GTGATATTATGTACACGCCG	-0.0458681	9 and 10
		AAACTCACGTGCAGGGATTT	0.469626	9 and 10
		AAGACGTTTCAAGTTGAATA	-0.112435	9 and 10
		TAAATAGCTGTGCGTAATCA	0.724203	10 and 11
		TATTACGCCCTCTGGCGAAA	-0.179261	10 and 11
		TGATTTATAGTGGTATAAAT	0.407512	10 and 11
		GTTACCTTCTTAAAAAGAGT	0.16508	10 and 11
		AACGGGAAAATTCTTGCTCG	-0.632193	10 and 11
		CGGATAAAAGTCTTGATGGT	-0.54325	10 and 11
		AATGCTCCTCGACGACGTTT	0.894424	10 and 11
		CTGTCCGCCGGTCTCCCTTC	4.70249	10 and 11
		CCTATACGTCAGGCAGTTTA	-0.652357	10 and 11
		TCTGCTAATAATGTTACCAG	0.38237	10 and 11
		CCAGAGTTGGGTCTGAAACA	2.33877	10 and 11
		TTAGAAGAAGCTCCTGATTC	-0.23638	10 and 11
		AAGCATCCCTGATTGACGCC	0.342356	10 and 11
		CGTATAGGCGTCGCAACTGT	-0.598304	10 and 11
		TCAGATAAAATTGTTTGAGG	-0.475662	10 and 11
		GTTCCGACCAGGCCGCTTAC	-0.0800523	10 and 11
		ATATAAATCCTCATCCATGT	0.470105	10 and 11
		CTCTTGCCCTTCGTCAATAC	-0.277692	10 and 11
		AGCAGAGCGCTGTATGTAGG	0.729852	10 and 11
		AGTTGCGCATACTATACGTA	0.0877185	10 and 11
		CTTACATAACAAGTAATACA	0.459621	10 and 11
		ACCGAGGCATGTCCATAGGA	4.01314	10 and 11
		GGAACGAAACATCACGTTAA	-0.71151	10 and 11
		CCAGCAACGATGCCTTTTTA	0.608735	10 and 11
		TACGACGTTGCGGCTATAAA	-0.746764	10 and 11
		GTGATATTAGGGACACGCCG	0.272708	10 and 11
		AAACTCACGGGAAGGGATTT	2.90287	10 and 11
		AAGACGTTTAACGTTGAATA	-0.558883	10 and 11
		TAAATAGCGGGGCGTAATCA	0.149012	11 and 12
		TATTACGCACGCTGGCGAAA	0.500371	11 and 12
		TGATTTATCGGGGTATAAAT	4.20968	11 and 12
		GTTACCTTATGAAAAAGAGT	0.335811	11 and 12
		AACGGGAACAGTCTTGCTCG	-0.744679	11 and 12
		CGGATAAACGGCTTGATGGT	0.456126	11 and 12
		AATGCTCCGCTACGACGTTT	-0.191982	11 and 12
		CTGTCCGCAGTTCTCCCTTC	1.53194	11 and 12
		CCTATACGGCCGGCAGTTTA	-1.45884	11 and 12
		TCTGCTAAGACTGTTACCAG	-0.400503	11 and 12
		CCAGAGTTTGTTCTGAAACA	3.52512	11 and 12
		TTAGAAGACGATCCTGATTC	0.123727	11 and 12
		AAGCATCCATTATTGACGCC	0.122465	11 and 12
		CGTATAGGAGGCGCAACTGT	0.949922	11 and 12
		TCAGATAACAGTGTTTGAGG	-0.705869	11 and 12
		GTTCCGACAATGCCGCTTAC	0.809825	11 and 12
		ATATAAATACGCATCCATGT	0.449603	11 and 12
		CTCTTGCCATGCGTCAATAC	-1.11313	11 and 12
		AGCAGAGCTCGGTATGTAGG	2.99821	11 and 12
		AGTTGCGCCTCCTATACGTA	0.236198	11 and 12
		CTTACATACCCAGTAATACA	1.49743	11 and 12
		ACCGAGGCCTTTCCATAGGA	4.81595	11 and 12
		GGAACGAACCCTCACGTTAA	-0.750031	11 and 12
		CCAGCAACTAGGCCTTTTTA	0.380867	11 and 12
		TACGACGTGGAGGCTATAAA	-0.354821	11 and 12
		GTGATATTCGTGACACGCCG	1.19191	11 and 12
		AAACTCACTGTAAGGGATTT	2.81803	11 and 12
		AAGACGTTGACCGTTGAATA	-0.46591	11 and 12
		TAAATAGAGTGGCGTAATCA	0.257313	12 and 13
		TATTACGAGAGCTGGCGAAA	-0.978795	12 and 13
		TGATTTAGCTGGGTATAAAT	5.30362	12 and 13
		GTTACCTGAGGAAAAAGAGT	-0.539425	12 and 13
		AACGGGACCCGTCTTGCTCG	0.678686	12 and 13
		CGGATAACCTGCTTGATGGT	-0.179089	12 and 13
		AATGCTCAGATACGACGTTT	-0.911149	12 and 13
		CTGTCCGAATTTCTCCCTTC	0.889317	12 and 13
		CCTATACTGACGGCAGTTTA	-0.253939	12 and 13
		TCTGCTACGCCTGTTACCAG	1.63044	12 and 13
		CCAGAGTGTTTTCTGAAACA	1.16295	12 and 13
		TTAGAAGCCTATCCTGATTC	0.291175	12 and 13
		AAGCATCAAGTATTGACGCC	-0.748025	12 and 13
		CGTATAGTATGCGCAACTGT	0.413254	12 and 13
		TCAGATACCCGTGTTTGAGG	0.766288	12 and 13
		GTTCCGAAACTGCCGCTTAC	-1.01598	12 and 13
		ATATAAAGAAGCATCCATGT	3.09594	12 and 13
		CTCTTGCAAGGCGTCAATAC	-1.50151	12 and 13
		AGCAGAGATAGGTATGTAGG	4.51834	12 and 13
		AGTTGCGACGCCTATACGTA	0.245796	12 and 13
		CTTACATCCACAGTAATACA	1.94178	12 and 13
		ACCGAGGACGTTCCATAGGA	3.07657	12 and 13
		GGAACGACCACTCACGTTAA	-0.789131	12 and 13
		CCAGCAAATCGGCCTTTTTA	-0.0207846	12 and 13
		TACGACGGGTAGGCTATAAA	-0.698842	12 and 13
		GTGATATGCTTGACACGCCG	-0.0856427	12 and 13
		AAACTCAATTTAAGGGATTT	-0.44845	12 and 13
		AAGACGTGGCCCGTTGAATA	0.543871	12 and 13
		TAAATATATTGGCGTAATCA	0.244619	13 and 14
		TATTACTGCAGCTGGCGAAA	-0.408771	13 and 14
		TGATTTCGATGGGTATAAAT	-0.465449	13 and 14
		GTTACCGGCGGAAAAAGAGT	1.31761	13 and 14
		AACGGGCCACGTCTTGCTCG	-0.233525	13 and 14
		CGGATACCATGCTTGATGGT	-0.618893	13 and 14
		AATGCTAATATACGACGTTT	-0.133306	13 and 14
		CTGTCCTACTTTCTCCCTTC	1.54918	13 and 14
		CCTATAATTACGGCAGTTTA	-0.502544	13 and 14
		TCTGCTCCTCCTGTTACCAG	-0.06608	13 and 14
		CCAGAGGGGTTTCTGAAACA	2.88012	13 and 14
		TTAGAATCATATCCTGATTC	-0.437816	13 and 14
		AAGCATAACGTATTGACGCC	-3.44258	13 and 14
		CGTATATTCTGCGCAACTGT	-0.0925578	13 and 14
		TCAGATCCACGTGTTTGAGG	-0.57145	13 and 14
		GTTCCGCACCTGCCGCTTAC	-1.05381	13 and 14
		ATATAACGCAGCATCCATGT	-0.965048	13 and 14
		CTCTTGAACGGCGTCAATAC	-1.34965	13 and 14
		AGCAGATAGAGGTATGTAGG	2.98589	13 and 14
		AGTTGCTAAGCCTATACGTA	-0.710245	13 and 14
		CTTACAGCAACAGTAATACA	-0.714814	13 and 14
		ACCGAGTAAGTTCCATAGGA	-0.24788	13 and 14
		GGAACGCCAACTCACGTTAA	-0.0907696	13 and 14
		CCAGCACAGCGGCCTTTTTA	0.503643	13 and 14
		TACGACTGTTAGGCTATAAA	-0.54453	13 and 14
		GTGATAGGATTGACACGCCG	-0.233301	13 and 14
		AAACTCCAGTTAAGGGATTT	-0.697114	13 and 14
		AAGACGGGTCCCGTTGAATA	-0.474692	13 and 14
		TAAATCTCTTGGCGTAATCA	0.358124	14 and 15
		TATTAATCCAGCTGGCGAAA	-0.0252961	14 and 15
		TGATTGCTATGGGTATAAAT	-0.0838119	14 and 15
		GTTACAGTCGGAAAAAGAGT	-0.195374	14 and 15
		AACGGTCAACGTCTTGCTCG	-1.14647	14 and 15
		CGGATCCAATGCTTGATGGT	-1.80291	14 and 15
		AATGCGACTATACGACGTTT	-0.477631	14 and 15
		CTGTCATCCTTTCTCCCTTC	0.281607	14 and 15
		CCTATCAGTACGGCAGTTTA	-0.759236	14 and 15
		TCTGCGCATCCTGTTACCAG	0.523988	14 and 15
		CCAGATGTGTTTCTGAAACA	1.34968	14 and 15
		TTAGACTAATATCCTGATTC	-0.240008	14 and 15
		AAGCAGACCGTATTGACGCC	-0.735576	14 and 15
		CGTATCTGCTGCGCAACTGT	-0.459109	14 and 15
		TCAGAGCAACGTGTTTGAGG	0.250582	14 and 15
		GTTCCTCCCCTGCCGCTTAC	0.0405121	14 and 15
		ATATACCTCAGCATCCATGT	2.58378	14 and 15
		CTCTTTACCGGCGTCAATAC	-0.850904	14 and 15
		AGCAGCTCGAGGTATGTAGG	3.19887	14 and 15
		AGTTGATCAGCCTATACGTA	-0.539943	14 and 15
		CTTACCGAAACAGTAATACA	-0.199671	14 and 15
		ACCGATTCAGTTCCATAGGA	1.28917	14 and 15
		GGAACTCAAACTCACGTTAA	-0.489623	14 and 15
		CCAGCCCCGCGGCCTTTTTA	0.420249	14 and 15
		TACGAATTTTAGGCTATAAA	0.032748	14 and 15
		GTGATCGTATTGACACGCCG	-1.00209	14 and 15
		AAACTACCGTTAAGGGATTT	-0.89723	14 and 15
		AAGACTGTTCCCGTTGAATA	-1.2801	14 and 15
		TAAAGCGCTTGGCGTAATCA	-0.284725	15 and 16
		TATTCGGCCAGCTGGCGAAA	-1.09604	15 and 16
		TGAGGTATATGGGTATAAAT	-0.0534109	15 and 16
		GTTAAATTCGGAAAAAGAGT	-0.53543	15 and 16
		AACGTTAAACGTCTTGCTCG	-0.791259	15 and 16
		CGGAGCAAATGCTTGATGGT	1.0636	15 and 16
		AATGAGCCTATACGACGTTT	-0.163877	15 and 16
		CTGTAAGCCTTTCTCCCTTC	-0.603586	15 and 16
		CCTAGCCGTACGGCAGTTTA	-1.06722	15 and 16
		TCTGAGAATCCTGTTACCAG	-0.176495	15 and 16
		CCAGCTTTGTTTCTGAAACA	1.42791	15 and 16
		TTAGCCGAATATCCTGATTC	-0.585313	15 and 16
		AAGCCGCCCGTATTGACGCC	2.05885	15 and 16
		CGTAGCGGCTGCGCAACTGT	0.461374	15 and 16
		TCAGCGAAACGTGTTTGAGG	8.06e-05	15 and 16
		GTTCATACCCTGCCGCTTAC	-0.0678706	15 and 16
		ATATCCATCAGCATCCATGT	0.120138	15 and 16
		CTCTGTCCCGGCGTCAATAC	-0.763467	15 and 16
		AGCATCGCGAGGTATGTAGG	2.43492	15 and 16
		AGTTTAGCAGCCTATACGTA	-0.307258	15 and 16
		CTTAACTAAACAGTAATACA	-0.321384	15 and 16
		ACCGCTGCAGTTCCATAGGA	3.77	15 and 16
		GGAAATAAAACTCACGTTAA	0.074217	15 and 16
		CCAGACACGCGGCCTTTTTA	0.44007	15 and 16
		TACGCAGTTTAGGCTATAAA	-0.296512	15 and 16
		GTGAGCTTATTGACACGCCG	-1.36014	15 and 16
		AAACGAACGTTAAGGGATTT	-1.21093	15 and 16
		AAGAATTTTCCCGTTGAATA	-0.143838	15 and 16
		TAACGAGCTTGGCGTAATCA	-0.289286	16 and 17
		TATGCCGCCAGCTGGCGAAA	-0.206511	16 and 17
		TGCGTTATATGGGTATAAAT	0.439778	16 and 17
		GTTCACTTCGGAAAAAGAGT	-0.444925	16 and 17
		AACTTGAAACGTCTTGCTCG	-0.699472	16 and 17
		CGGCGAAAATGCTTGATGGT	-0.326296	16 and 17
		AATTATCCTATACGACGTTT	-0.295877	16 and 17
		CTGGACGCCTTTCTCCCTTC	-0.866827	16 and 17
		CCTCGACGTACGGCAGTTTA	-0.762052	16 and 17
		TCTTATAATCCTGTTACCAG	-0.0673511	16 and 17
		CCATCGTTGTTTCTGAAACA	1.6113	16 and 17
		TTATCAGAATATCCTGATTC	-0.295718	16 and 17
		AAGACTCCCGTATTGACGCC	1.26073	16 and 17
		CGTCGAGGCTGCGCAACTGT	3.68719	16 and 17
		TCATCTAAACGTGTTTGAGG	-1.35968	16 and 17
		GTTAAGACCCTGCCGCTTAC	-0.637056	16 and 17
		ATAGCAATCAGCATCCATGT	-0.714377	16 and 17
		CTCGGGCCCGGCGTCAATAC	-0.230875	16 and 17
		AGCCTAGCGAGGTATGTAGG	3.74626	16 and 17
		AGTGTCGCAGCCTATACGTA	-0.764544	16 and 17
		CTTCAATAAACAGTAATACA	-0.0991583	16 and 17
		ACCTCGGCAGTTCCATAGGA	0.359342	16 and 17
		GGACAGAAAACTCACGTTAA	-0.0963653	16 and 17
		CCATAAACGCGGCCTTTTTA	-0.0909042	16 and 17
		TACTCCGTTTAGGCTATAAA	-0.359216	16 and 17
		GTGCGATTATTGACACGCCG	-0.209575	16 and 17
		AAAAGCACGTTAAGGGATTT	-0.782052	16 and 17
		AAGCAGTTTCCCGTTGAATA	-0.120049	16 and 17
		TACCTAGCTTGGCGTAATCA	-0.282168	17 and 18
		TAGAACGCCAGCTGGCGAAA	-1.13896	17 and 18
		TTCTTTATATGGGTATAAAT	0.983192	17 and 18
		GTGCCCTTCGGAAAAAGAGT	1.73022	17 and 18
		AAATGGAAACGTCTTGCTCG	-0.150063	17 and 18
		CGTCTAAAATGCTTGATGGT	-1.66216	17 and 18
		AAGTCTCCTATACGACGTTT	-0.506758	17 and 18
		CTTGCCGCCTTTCTCCCTTC	0.692401	17 and 18
		CCGCTACGTACGGCAGTTTA	-0.782446	17 and 18
		TCGTCTAATCCTGTTACCAG	-0.555887	17 and 18
		CCCTAGTTGTTTCTGAAACA	0.0826554	17 and 18
		TTCTAAGAATATCCTGATTC	0.0481747	17 and 18
		AATAATCCCGTATTGACGCC	1.43776	17 and 18
		CGGCTAGGCTGCGCAACTGT	1.49637	17 and 18
		TCCTATAAACGTGTTTGAGG	-1.05013	17 and 18
		GTGACGACCCTGCCGCTTAC	-0.859478	17 and 18
		ATCGAAATCAGCATCCATGT	-0.617691	17 and 18
		CTAGTGCCCGGCGTCAATAC	-2.18677	17 and 18
		AGACGAGCGAGGTATGTAGG	1.42929	17 and 18
		AGGGGCGCAGCCTATACGTA	-1.22126	17 and 18
		CTGCCATAAACAGTAATACA	-0.632653	17 and 18
		ACATAGGCAGTTCCATAGGA	-0.855416	17 and 18
		GGCCCGAAAACTCACGTTAA	-1.37885	17 and 18
		CCCTCAACGCGGCCTTTTTA	-0.0561498	17 and 18
		TAATACGTTTAGGCTATAAA	-0.0162806	17 and 18
		GTTCTATTATTGACACGCCG	-0.208738	17 and 18
		AACATCACGTTAAGGGATTT	-0.79926	17 and 18
		AATCCGTTTCCCGTTGAATA	0.647552	17 and 18
		TCCATAGCTTGGCGTAATCA	0.855982	18 and 19
		TCATACGCCAGCTGGCGAAA	1.90952	18 and 19
		GTATTTATATGGGTATAAAT	6.81427	18 and 19
		GGGACCTTCGGAAAAAGAGT	1.4672	18 and 19
		ACAGGGAAACGTCTTGCTCG	1.04664	18 and 19
		CTTATAAAATGCTTGATGGT	-0.0529838	18 and 19
		ACGGCTCCTATACGACGTTT	0.0349321	18 and 19
		CGTTCCGCCTTTCTCCCTTC	3.62474	18 and 19
		CAGATACGTACGGCAGTTTA	-0.0255731	18 and 19
		TAGGCTAATCCTGTTACCAG	5.93241	18 and 19
		CACGAGTTGTTTCTGAAACA	4.00913	18 and 19
		TGCGAAGAATATCCTGATTC	4.17017	18 and 19
		ACTCATCCCGTATTGACGCC	-0.545972	18 and 19
		CTGATAGGCTGCGCAACTGT	4.25904	18 and 19
		TACGATAAACGTGTTTGAGG	5.70454	18 and 19
		GGGCCGACCCTGCCGCTTAC	0.880177	18 and 19
		AGCTAAATCAGCATCCATGT	-0.823845	18 and 19
		CGATTGCCCGGCGTCAATAC	-1.47809	18 and 19
		ATAAGAGCGAGGTATGTAGG	0.644416	18 and 19
		ATGTGCGCAGCCTATACGTA	-0.498947	18 and 19
		CGGACATAAACAGTAATACA	0.959819	18 and 19
		AAAGAGGCAGTTCCATAGGA	-0.348715	18 and 19
		GTCACGAAAACTCACGTTAA	2.6038	18 and 19
		CACGCAACGCGGCCTTTTTA	2.73769	18 and 19
		TCAGACGTTTAGGCTATAAA	-0.279485	18 and 19
		GGTATATTATTGACACGCCG	0.159088	18 and 19
		ACCCTCACGTTAAGGGATTT	-0.741919	18 and 19
		ACTACGTTTCCCGTTGAATA	0.543181	18 and 19
		GCAATAGCTTGGCGTAATCA	4.7338	19 and 20
		GCTTACGCCAGCTGGCGAAA	4.98417	19 and 20
		GTTACCTTCGGAAAAAGAGT	6.7913	19 and 20
		TGTACCTTCGGAAAAAGAGT	6.83111	19 and 20
		CCCGGGAAACGTCTTGCTCG	4.88349	19 and 20
		ATGATAAAATGCTTGATGGT	4.75619	19 and 20
		CCTGCTCCTATACGACGTTT	5.71033	19 and 20
		AGGTCCGCCTTTCTCCCTTC	5.01686	19 and 20
		AATATACGTACGGCAGTTTA	6.49326	19 and 20
		GATGCTAATCCTGTTACCAG	6.40618	19 and 20
		AAAGAGTTGTTTCTGAAACA	6.47535	19 and 20
		GGAGAAGAATATCCTGATTC	6.01766	19 and 20
		CCGCATCCCGTATTGACGCC	1.74335	19 and 20
		ATTATAGGCTGCGCAACTGT	6.62618	19 and 20
		GAAGATAAACGTGTTTGAGG	6.26394	19 and 20
		TGTCCGACCCTGCCGCTTAC	6.04946	19 and 20
		CGATAAATCAGCATCCATGT	3.17805	19 and 20
		AGCTTGCCCGGCGTCAATAC	1.59389	19 and 20
		CTCAGAGCGAGGTATGTAGG	4.98331	19 and 20
		CTTTGCGCAGCCTATACGTA	4.32013	19 and 20
		AGTACATAAACAGTAATACA	5.05151	19 and 20
		CACGAGGCAGTTCCATAGGA	3.85754	19 and 20
		TTAACGAAAACTCACGTTAA	3.63051	19 and 20
		AAAGCAACGCGGCCTTTTTA	5.81313	19 and 20
		GCCGACGTTTAGGCTATAAA	-0.157957	19 and 20
		TGGATATTATTGACACGCCG	6.31009	19 and 20
		CCACTCACGTTAAGGGATTT	1.06518	19 and 20
		CCGACGTTTCCCGTTGAATA	2.06456	19 and 20

## Sheet: Figure 4B
Figure 4B
		Sequence	Normalized_Activity	Qualifier
		CAAAAGGCCAGCAAAAGGCC	-1.68033	No target
		GTGAGCAAAAGGCCAGCAAA	-1.36758	No target
		GGAAAGAACATGTGAGCAAA	-1.29912	No target
		ACAGAATCAGGGGATAACGC	-1.16754	No target
		ACGGTTATCCACAGAATCAG	-1.50539	No target
		TACGGTTATCCACAGAATCA	-1.13099	No target
		ATACGGTTATCCACAGAATC	-1.63104	No target
		CTCACTCAAAGGCGGTAATA	-1.62118	No target
		GGTATCAGCTCACTCAAAGG	-1.74104	No target
		AGCGGTATCAGCTCACTCAA	-1.65924	No target
		GGTCGTTCGGCTGCGGCGAG	-1.15858	No target
		TGCGCTCGGTCGTTCGGCTG	0.217387	No target
		ACTCGCTGCGCTCGGTCGTT	-1.1988	No target
		GCTCACTGACTCGCTGCGCT	1.08178	No target
		GGGAGAGGCGGTTTGCGTAT	1.31397	No target
		GGCCAACGCGCGGGGAGAGG	2.33746	No target
		ATCGGCCAACGCGCGGGGAG	-0.350974	No target
		TTAATGAATCGGCCAACGCG	3.37009	No target
		GTCAACCTGCATTAATGAAT	-1.44724	No target
		TACGGTTCCTGGCCTTTTGC	-1.79517	No target
		TGCGTTATCCCCTGATTCTG	-1.30314	No target
		GCGCAGCGAGTCAGTGAGCG	2.44052	No target
		CGAGTCAGTGAGCGAGGAAG	0.635449	No target
		GTTGGCCGATTCATTAATGC	-1.57843	No target
		GTTAAAAAAGTTGACGTAAC	-0.666389	No target
		CTGAATATCGAGTCATTTCG	-1.52401	No target
		GTTGATCGGTTCATAAAACG	-1.68553	No target
		ACGCCAGTATGATCTTTCGC	-1.71376	No target
		ACGCGGCTTGGCGAACCGGA	-1.32077	No target
		CCATAGCCAGCCGAGATAGG	-1.05107	No target
		ATTAAGGTAAACACCACCGA	-1.45679	No target
		TGCCGGCGTCCATGTCTGCG	-1.34726	No target
		CGCGTTACGGTAACGAATGC	-1.68172	No target
		CCAGGGAATACGTGGGCGGA	-1.37083	No target
		CGAGATGCCCATCCCGATAA	-0.67921	No target
		AACCTGAGCCGCCAGGGCAT	-1.11115	No target
		ATAACGAATGCGCCCGACGC	-1.32702	No target
		GCTCGTCAGCCGGCATATCC	0.788312	No target
		TACACTAGAAGGACAGTATT	1.06277	Mismatch
		TTTCTCAATGCTCACGCTGT	5.49801	Mismatch
		AAAGGCCAGGAACCGTAAAA	-1.27904	Mismatch
		GACTTCGAATAGGGCGAATT	-1.68482	Mismatch
		CGACTTCGAATAGGGCGAAT	-1.24879	Mismatch
		TTGTAATACGACTTCGAATA	-1.61618	Mismatch
		ATTGTAATACGACTTCGAAT	-1.45942	Mismatch
		CGACAATCTATCGATTGTAT	-1.50529	Mismatch
		GCGCAATCACGAATGAATAA	-1.29542	Mismatch
		ATCACGAATGAATAACGGTT	1.64281	Mismatch
		GAGTTTTTCTAAATCAGAAT	-1.77305	Mismatch
		CTAAATCAGAATTGGTTAAT	-0.837114	Mismatch
		ATAGGAGCATTGCATTTCCG	-1.33421	Mismatch
		AGCGAATAACAATTTCACAC	-2.13817	Mismatch
		GAAGTCGTATTACAATTCAC	1.14854	Mismatch
		TGTTTTCCCGGGGATCGCAG	0.463834	On Target
		CCTGGAATGCTGTTTTCCCG	-0.0172503	On Target
		ACCTGGAATGCTGTTTTCCC	0.482924	On Target
		CAGGATATTCTTCTAATACC	0.226536	On Target
		ACAATATTTTCACCTGAATC	0.324772	On Target
		GAATCGAATGCAACCGGCGC	0.646551	On Target
		ACGACTGAATCCGGTGAGAA	-0.325659	On Target
		ATTTCCCCTCGTCAAAAATA	-0.0582097	On Target
		TCCATAGGATGGCAAGATCC	0.167027	On Target
		ATGAAGGAGAAAACTCACCG	-0.103616	On Target
		AACTGCAATTTATTCATATC	0.261335	On Target
		TGGTCATGAGATTATCAAAA	0.212094	On Target
		CTACGGGGTCTGACGCTCAG	0.140559	On Target
		CAAACCACCGCTGGTAGCGG	0.107312	On Target
		AAACAAACCACCGCTGGTAG	0.332681	On Target
		AGAGTTGGTAGCTCTTGATC	0.299351	On Target
		TGGCAGCAGCCACTGGTAAC	-0.135298	On Target
		TCGCCACTGGCAGCAGCCAC	0.313692	On Target
		CCGTAAAAAGGCCGCGTTGC	0.124401	On Target
		AGCATAAAGTGTAAAGCCTG	0.241597	On Target
		AAGCATAAAGTGTAAAGCCT	-0.990671	On Target
		GAAGCATAAAGTGTAAAGCC	2.88832	On Target
		ATTCCACACAACATACGAGC	2.87868	On Target
		GCAGAATTCCAGCACACTGG	0.374365	On Target
		ATTACGCCAGCTGGCGAAAG	-0.144312	On Target
		TTGGGAAGGGCGATCGGTGC	1.05871	On Target
		GTTGGGAAGGGCGATCGGTG	0.747959	On Target
		CAACTGTTGGGAAGGGCGAT	2.71612	On Target
		GGCTGCGCAACTGTTGGGAA	1.07014	On Target
		AGGCTGCGCAACTGTTGGGA	3.09091	On Target
		ATAACGGCTCTCTCTTTTAT	0.354165	On Target
		CATCCACAAACAGACGATAA	0.101016	On Target
		GGGATCACCATCCGTCGCCC	-0.29616	On Target
		GCAGACGTGCACTGGCCAGG	0.518755	On Target
		AGCAGACGTGCACTGGCCAG	-0.234506	On Target
		ATCTGACAGCAGACGTGCAC	-0.188074	On Target
		CACCACCGGGTAAAGTTCAC	-0.333736	On Target
		GCACCACCGGGTAAAGTTCA	0.200552	On Target
		TCATCCCCGATATGCACCAC	0.201494	On Target
		CGGCACACTGGCCATATCGG	0.0459436	On Target
		GACCGGCACACTGGCCATAT	-0.245085	On Target
		GATAACGGAGACCGGCACAC	1.27771	On Target
		AGCCACTTCTTCCCCGATAA	0.0616702	On Target
		TTTTGATGTCATTTTCGCGG	0.352788	On Target
		CGTTTTTGATGTCATTTTCG	-0.582379	On Target
		TCCCCAGAACATCAGGTTAA	-0.461307	On Target
		CTTATATTCCCCAGAACATC	0.726938	On Target
		CTTTCGTTTTATTTGATGCC	2.78665	On Target
		CAAACAACAGATAAAACGAA	1.01171	On Target
		GTGTTATGAGCCATATTCAA	-0.253054	On Target
		CTGATTTATATGGGTATAAA	0.17106	On Target
		CGCGATAATGTCGGGCAATC	0.079304	On Target
		GCGACAATCTATCGATTGTA	-0.632985	On Target
		TTACTCACCACTGCGATCCC	0.00159006	On Target
		CCCCGGGAAAACAGCATTCC	-0.039562	On Target
		CGCTGGCAGTGTTCCTGCGC	0.063311	On Target
		TTGATGACGAGCGTAATGGC	0.0196567	On Target
		TGATAACCTTATTTTTGACG	0.31391	On Target
		ATAACCTTATTTTTGACGAG	0.439947	On Target
		TGGTTAATTGGTTGTAACAC	0.181488	On Target
		GCGACCGAGTTGCTCTTGCC	0.102334	On Target
		AACTTCATTTTTAATTTAAA	0.290475	On Target
		GACCCCGTAGAAAAGATCAA	-0.0201039	On Target
		AAAAAAACCACCGCTACCAG	0.340258	On Target
		AAAACCACCGCTACCAGCGG	-0.534801	On Target
		GGCGATAAGTCGTGTCTTAC	-1.04772	On Target
		GGACTCAAGACGATAGTTAC	1.33295	On Target
		AAGACGATAGTTACCGGATA	-0.607236	On Target
		ACCGGATAAGGCGCAGCGGT	2.79188	On Target
		CCGGATAAGGCGCAGCGGTC	0.351877	On Target
		GGCGCAGCGGTCGGGCTGAA	1.2881	On Target
		GCGCAGCGGTCGGGCTGAAC	0.184915	On Target
		CGCAGCGGTCGGGCTGAACG	1.36531	On Target
		GCAGCGGTCGGGCTGAACGG	2.42293	On Target
		CAGCGGTCGGGCTGAACGGG	1.74888	On Target
		TTCGTGCACACAGCCCAGCT	1.74929	On Target
		CGGAACAGGAGAGCGCACGA	3.36907	On Target
		AGCGCACGAGGGAGCTTCCA	0.102411	On Target
		GCGCACGAGGGAGCTTCCAG	0.154015	On Target
		AGCTTCCAGGGGGAAACGCC	0.494596	On Target
		GGTATCTTTATAGTCCTGTC	1.91615	On Target
		TTTTGTGATGCTCGTCAGGG	0.548641	On Target
		TGTGATGCTCGTCAGGGGGG	0.248301	On Target
		CGCGGCCTTTTTACGGTTCC	-0.676153	On Target
		TGTGAGTTAGCTCACTCATT	2.24196	On Target
		GCTCACTCATTAGGCACCCC	2.84942	On Target
		GGCTTTACACTTTATGCTTC	0.420679	On Target
		CTTCCGGCTCGTATGTTGTG	2.33307	On Target
		GAGCTCGGATCCACTAGTAA	0.481564	On Target
		TCTGCAGATATCCATCACAC	0.42348	On Target
		GCAGATATCCATCACACTGG	-0.0848904	On Target
		TCGTTTTACAACGTCGTGAC	-0.987275	On Target
		CAGCTGGCGTAATAGCGAAG	-0.302632	On Target
		GAGCCGTTATCGTCTGTTTG	-0.333792	On Target
		AGTGATATTATTGACACGCC	0.788087	On Target
		GCGACGGATGGTGATCCCCC	-0.0680916	On Target
		AGTCTCCCGTGAACTTTACC	-0.676838	On Target
		CTCCCGTGAACTTTACCCGG	0.274263	On Target
		CTTTACCCGGTGGTGCATAT	0.735703	On Target
		TTTACCCGGTGGTGCATATC	0.60992	On Target
		TTACCCGGTGGTGCATATCG	0.806813	On Target
		TGCATATCGGGGATGAAAGC	0.31842	On Target
		GCGCATGATGACCACCGATA	0.202531	On Target
		CACCGATATGGCCAGTGTGC	0.333494	On Target
		AGTGTGCCGGTCTCCGTTAT	2.74153	On Target
		TGTGCCGGTCTCCGTTATCG	2.89977	On Target
		CTCCGTTATCGGGGAAGAAG	-0.0249467	On Target
		ACGCCATTAACCTGATGTTC	-0.0386831	On Target
		CGCCATTAACCTGATGTTCT	-0.514461	On Target
		GCCATTAACCTGATGTTCTG	-1.18758	On Target
		CAGGCATCAAATAAAACGAA	-1.99272	On Target
		GAAAGGCTCAGTCGAAAGAC	0.190888	On Target
		AAAGGCTCAGTCGAAAGACT	1.62865	On Target
		TCGTTTTATCTGTTGTTTGT	1.76291	On Target
		GCTCTCTACTAGAGTCACAC	0.641881	On Target
		GAGTCACACTGGCTCACCTT	-0.290844	On Target
		ACACTGGCTCACCTTCGGGT	-0.517301	On Target
		AGAGATTTTGAGACACAACG	1.66031	On Target
		AAGACGTTTCCCGTTGAATA	2.201	On Target
		TCCATGTTGGAATTTAATCG	3.27434	On Target
		ATATAAATCAGCATCCATGT	2.92294	On Target
		AGAAACAACTCTGGCGCATC	3.65976	On Target
		CAGAAACAACTCTGGCGCAT	4.24818	On Target
		CCATGTTTCAGAAACAACTC	3.63237	On Target
		CATCTCATCTGTAACATCAT	0.913783	On Target
		AAATGCTTGATGGTCGGAAG	3.3677	On Target
		CGGATAAAATGCTTGATGGT	4.93163	On Target
		AGTACGGATAAAATGCTTGA	5.49338	On Target
		ACCATGCATCATCAGGAGTA	3.35683	On Target
		GTGAGTAACCATGCATCATC	1.23797	On Target
		TACCTGGAATGCTGTTTTCC	1.1979	On Target
		AAACAGGAATCGAATGCAAC	4.4174	On Target
		TTAAAAGGACAATTACAAAC	1.39288	On Target
		AATACGCGATCGCTGTTAAA	4.22643	On Target
		TCTTTCCAGACTTGTTCAAC	2.31982	On Target
		CCATGAGTGACGACTGAATC	0.940217	On Target
		GGATGGCAAGATCCTGGTAT	2.36063	On Target
		ACCGAGGCAGTTCCATAGGA	4.22988	On Target
		ACTCACCGAGGCAGTTCCAT	4.73624	On Target
		AAAAGCCGTTTCTGTAATGA	3.86744	On Target
		ACACTATTCTCAGAATGACT	3.90724	On Target
		GACGCCGGGCAAGAGCAACT	4.75717	On Target
		AAGCATCCCGTATTGACGCC	2.65098	On Target
		AAAGCATCCCGTATTGACGC	1.32971	On Target
		GCTATAAAAGGTTGAATAAG	0.944087	On Target
		TACGACGTTTAGGCTATAAA	2.76901	On Target
		AATGCTCCTATACGACGTTT	4.87841	On Target
		ATCTCAGCGATCTGTCTCCG	0.889495	On Target
		TTACCAATGCTTAATCAGTG	0.948816	On Target
		AAAGTATATATGAGTAAACT	4.48655	On Target
		AAACTCACGTTAAGGGATTT	3.94021	On Target
		GGAACGAAAACTCACGTTAA	2.34299	On Target
		TGGAACGAAAACTCACGTTA	3.18104	On Target
		ATCCTTTGATCTTTTCTACG	2.9993	On Target
		GATCCTTTGATCTTTTCTAC	1.44809	On Target
		AGATCCTTTGATCTTTTCTA	1.25531	On Target
		CAGATTACGCGCAGAAAAAA	1.28592	On Target
		TCCGGCAAACAAACCACCGC	1.46824	On Target
		GTTACCTTCGGAAAAAGAGT	5.20749	On Target
		CTGCTGAAGCCAGTTACCTT	5.29823	On Target
		CTAACTACGGCTACACTAGA	-1.12173	On Target
		TTGAAGTGGTGGCCTAACTA	6.11638	On Target
		CTACAGAGTTCTTGAAGTGG	1.08612	On Target
		GTGCTACAGAGTTCTTGAAG	3.46832	On Target
		AGCAGAGCGAGGTATGTAGG	3.75172	On Target
		ATTAGCAGAGCGAGGTATGT	6.61563	On Target
		GTAACAGGATTAGCAGAGCG	2.0798	On Target
		AAGACACGACTTATCGCCAC	5.04413	On Target
		CTATCGTCTTGAGTCCAACC	2.84314	On Target
		CCCGACCGCTGCGCCTTATC	0.962462	On Target
		TAGGTCGTTCGCTCCAAGCT	5.66341	On Target
		GTAGGTCGTTCGCTCCAAGC	3.54627	On Target
		TAGGTATCTCAGTTCGGTGT	5.55201	On Target
		ACGCTGTAGGTATCTCAGTT	3.89737	On Target
		CTTTCTCCCTTCGGGAAGCG	0.463574	On Target
		CTGTCCGCCTTTCTCCCTTC	3.98851	On Target
		CCTGTCCGCCTTTCTCCCTT	1.98523	On Target
		GTTCCGACCCTGCCGCTTAC	3.19584	On Target
		AGATACCAGGCGTTTCCCCC	1.68054	On Target
		GACAGGACTATAAAGATACC	2.97374	On Target
		CAGAGGTGGCGAAACCCGAC	2.31233	On Target
		ATCGACGCTCAAGTCAGAGG	4.06503	On Target
		AAAATCGACGCTCAAGTCAG	1.51742	On Target
		CGTTGCTGGCGTTTTTCCAT	4.54375	On Target
		TAAATAGCTTGGCGTAATCA	4.97856	On Target
		ATAGTGTCACCTAAATAGCT	5.145	On Target
		GTTACTAGTGGATCCGAGCT	5.57303	On Target
		ACACTGGCGGCCGTTACTAG	5.95155	On Target
		TCTGCAGAATTCCAGCACAC	2.20255	On Target
		TCGAGCGGCCGCCAGTGTGA	4.92079	On Target
		CCTCTAGATGCATGCTCGAG	3.74894	On Target
		GTCACGACGTTGTAAAACGA	5.42011	On Target
		GATTAAGTTGGGTAACGCCA	3.78184	On Target
		CGATTAAGTTGGGTAACGCC	2.56133	On Target
		TGCTGCAAGGCGATTAAGTT	-1.35986	On Target
		GTGCTGCAAGGCGATTAAGT	5.82008	On Target
		CGAAAGGGGGATGTGCTGCA	4.77634	On Target
		TTACGCCAGCTGGCGAAAGG	0.733495	On Target
		TATTACGCCAGCTGGCGAAA	3.85688	On Target
		CTATTACGCCAGCTGGCGAA	3.67478	On Target
		CTCTTCGCTATTACGCCAGC	4.89502	On Target
		GTATAGGCTGCGCAACTGTT	2.84524	On Target
		CGTATAGGCTGCGCAACTGT	4.53652	On Target
		CCTTAAACTGCCGTACGTAT	5.5864	On Target
		CAGCAGACGTGCACTGGCCA	-1.45227	On Target
		ACAGCAGACGTGCACTGGCC	-1.51788	On Target
		CATCCCCGATATGCACCACC	0.857462	On Target
		TCTTCCCCGATAACGGAGAC	-0.7441	On Target
		CGTTTATCTGATTTTTGTAA	4.43505	On Target
		CTTACATAAACAGTAATACA	3.0471	On Target
		TTACATAAACAGTAATACAA	3.86666	On Target
		TACATAAACAGTAATACAAG	3.61965	On Target
		TGTTATGAGCCATATTCAAC	3.49257	On Target
		AACGGGAAACGTCTTGCTCG	4.61882	On Target
		GCCGCGATTAAATTCCAACA	2.24027	On Target
		AACATGGATGCTGATTTATA	4.63417	On Target
		ACATGGATGCTGATTTATAT	5.39012	On Target
		TGATTTATATGGGTATAAAT	5.5245	On Target
		AAATGGGCTCGCGATAATGT	4.04669	On Target
		AATGGGCTCGCGATAATGTC	1.20571	On Target
		CCAGAGTTGTTTCTGAAACA	4.28616	On Target
		TTGTTTCTGAAACATGGCAA	-0.658956	On Target
		CAATGATGTTACAGATGAGA	6.18448	On Target
		ATGAGATGGTCAGACTAAAC	3.03474	On Target
		GGTCAGACTAAACTGGCTGA	2.5734	On Target
		TCCGTACTCCTGATGATGCA	2.64067	On Target
		TACTCACCACTGCGATCCCC	0.734884	On Target
		TTAGAAGAATATCCTGATTC	4.21548	On Target
		TGAAAATATTGTTGATGCGC	5.69132	On Target
		TCGCGTATTTCGTCTCGCTC	2.28273	On Target
		GATTTTGATGACGAGCGTAA	5.58446	On Target
		GCTGGCCTGTTGAACAAGTC	-0.748801	On Target
		TAAGCTTTTGCCATTCTCAC	-0.888351	On Target
		CCGGATTCAGTCGTCACTCA	3.76807	On Target
		GATAACCTTATTTTTGACGA	0.752057	On Target
		TTTGACGAGGGGAAATTAAT	3.5503	On Target
		TTAATAGGTTGTATTGATGT	3.45459	On Target
		TGTATTGATGTTGGACGAGT	5.75301	On Target
		CGGAATCGCAGACCGATACC	-0.665821	On Target
		ACCAGGATCTTGCCATCCTA	1.2722	On Target
		GCCATCCTATGGAACTGCCT	1.05191	On Target
		TTTCTCCTTCATTACAGAAA	3.02359	On Target
		AAACGGCTTTTTCAAAAATA	2.30342	On Target
		CATTCTGAGAATAGTGTATG	0.611467	On Target
		GCTCTTGCCCGGCGTCAATA	1.37342	On Target
		CTCTTGCCCGGCGTCAATAC	3.31653	On Target
		TTATAGCCTAAACGTCGTAT	2.45707	On Target
		AGCATTTCTAAACGTCGTAT	0.896427	On Target
		CGGAGACAGATCGCTGAGAT	-0.60959	On Target
		GTGCCTCACTGATTAAGCAT	3.25003	On Target
		TTTTTAATTTAAAAGGATCT	1.64261	On Target
		ACCAGCGGTGGTTTGTTTGC	4.82096	On Target
		GCTACCAACTCTTTTTCCGA	3.7863	On Target
		ACTCTTTTTCCGAAGGTAAC	3.95039	On Target
		CTTCTAGTGTAGCCGTAGTT	5.28905	On Target
		TCTGCTAATCCTGTTACCAG	4.90644	On Target
		TTACCAGTGGCTGCTGCCAG	2.9724	On Target
		GCGATAAGTCGTGTCTTACC	3.89444	On Target
		TAAGTCGTGTCTTACCGGGT	1.90621	On Target
		AGTTACCGGATAAGGCGCAG	3.85812	On Target
		GAAAGCGCCACGCTTCCCGA	-1.67728	On Target
		AAAGCGCCACGCTTCCCGAA	3.59235	On Target
		CACGCTTCCCGAAGGGAGAA	4.45162	On Target
		GCTTCCCGAAGGGAGAAAGG	1.24067	On Target
		CCGAAGGGAGAAAGGCGGAC	2.78272	On Target
		GAGAAAGGCGGACAGGTATC	3.62065	On Target
		GCGGACAGGTATCCGGTAAG	3.16828	On Target
		ACAGGTATCCGGTAAGCGGC	4.25589	On Target
		CAGGTATCCGGTAAGCGGCA	4.548	On Target
		TATCCGGTAAGCGGCAGGGT	1.95097	On Target
		GTAAGCGGCAGGGTCGGAAC	3.45505	On Target
		TCGGAACAGGAGAGCGCACG	4.52206	On Target
		GAGCGCACGAGGGAGCTTCC	3.79146	On Target
		CGCACGAGGGAGCTTCCAGG	0.648245	On Target
		TGGTATCTTTATAGTCCTGT	3.29927	On Target
		CGATTTTTGTGATGCTCGTC	0.985237	On Target
		GATTTTTGTGATGCTCGTCA	4.02689	On Target
		ATTTTTGTGATGCTCGTCAG	2.0519	On Target
		TTTTTGTGATGCTCGTCAGG	3.85771	On Target
		CGTCAGGGGGGCGGAGCCTA	2.50978	On Target
		ATGGAAAAACGCCAGCAACG	2.28069	On Target
		CCAGCAACGCGGCCTTTTTA	3.48244	On Target
		ATGATTACGCCAAGCTATTT	6.14511	On Target
		CTCAAGCTATGCATCAAGCT	5.46697	On Target
		ATCAAGCTTGGTACCGAGCT	1.40914	On Target
		AGTAACGGCCGCCAGTGTGC	2.66719	On Target
		CCGCTCGAGCATGCATCTAG	0.794354	On Target
		CGCTCGAGCATGCATCTAGA	3.07317	On Target
		CGTTTTACAACGTCGTGACT	5.57134	On Target
		CGTCGTGACTGGGAAAACCC	1.27353	On Target
		CACATCCCCCTTTCGCCAGC	3.43808	On Target
		AGTTGCGCAGCCTATACGTA	3.89816	On Target
		CCTATACGTACGGCAGTTTA	4.8118	On Target
		GAGTGATATTATTGACACGC	5.2799	On Target
		GTGATATTATTGACACGCCG	3.63354	On Target
		TTATTGACACGCCGGGGCGA	1.49732	On Target
		TGACACGCCGGGGCGACGGA	0.910257	On Target
		CTGATGTTCTGGGGAATATA	3.79495	On Target
		AAATCAGATAAACGTGTTTG	3.69055	On Target
		TCAGATAAACGTGTTTGAGG	4.83345	On Target
		GGAGGTTTCTCTGTTAATCC	5.07276	On Target
		AGTCACACTGGCTCACCTTC	0.881155	On Target
		CACACTGGCTCACCTTCGGG	-1.21305	On Target

## Sheet: Figure 4C
Figure 4C
		Sequence	Normalized_Abundance	Normalized_Activity	Qualifier
		CAAAAGGCCAGCAAAAGGCC	1.00505	-1.68033	No target
		GTGAGCAAAAGGCCAGCAAA	1.6984	-1.36758	No target
		GGAAAGAACATGTGAGCAAA	1.24243	-1.29912	No target
		ACAGAATCAGGGGATAACGC	0.478806	-1.16754	No target
		ACGGTTATCCACAGAATCAG	2.00507	-1.50539	No target
		TACGGTTATCCACAGAATCA	3.01432	-1.13099	No target
		ATACGGTTATCCACAGAATC	2.05182	-1.63104	No target
		CTCACTCAAAGGCGGTAATA	1.98968	-1.62118	No target
		GGTATCAGCTCACTCAAAGG	1.26299	-1.74104	No target
		AGCGGTATCAGCTCACTCAA	1.0408	-1.65924	No target
		GGTCGTTCGGCTGCGGCGAG	0.165715	-1.15858	No target
		TGCGCTCGGTCGTTCGGCTG	-1.26659	0.217387	No target
		ACTCGCTGCGCTCGGTCGTT	-0.512239	-1.1988	No target
		GCTCACTGACTCGCTGCGCT	-5.0572	1.08178	No target
		GGGAGAGGCGGTTTGCGTAT	-7.22365	1.31397	No target
		GGCCAACGCGCGGGGAGAGG	-7.84916	2.33746	No target
		ATCGGCCAACGCGCGGGGAG	-4.9358	-0.350974	No target
		TTAATGAATCGGCCAACGCG	-8.24702	3.37009	No target
		GTCAACCTGCATTAATGAAT	1.16724	-1.44724	No target
		TACGGTTCCTGGCCTTTTGC	1.52443	-1.79517	No target
		TGCGTTATCCCCTGATTCTG	2.69727	-1.30314	No target
		GCGCAGCGAGTCAGTGAGCG	-5.42572	2.44052	No target
		CGAGTCAGTGAGCGAGGAAG	-3.06465	0.635449	No target
		GTTGGCCGATTCATTAATGC	1.55317	-1.57843	No target
		GTTAAAAAAGTTGACGTAAC	-5.49863	-0.666389	No target
		CTGAATATCGAGTCATTTCG	2.41823	-1.52401	No target
		GTTGATCGGTTCATAAAACG	1.81123	-1.68553	No target
		ACGCCAGTATGATCTTTCGC	0.700061	-1.71376	No target
		ACGCGGCTTGGCGAACCGGA	1.76602	-1.32077	No target
		CCATAGCCAGCCGAGATAGG	2.7908	-1.05107	No target
		ATTAAGGTAAACACCACCGA	1.84973	-1.45679	No target
		TGCCGGCGTCCATGTCTGCG	2.06653	-1.34726	No target
		CGCGTTACGGTAACGAATGC	1.55515	-1.68172	No target
		CCAGGGAATACGTGGGCGGA	2.54536	-1.37083	No target
		CGAGATGCCCATCCCGATAA	0.658423	-0.67921	No target
		AACCTGAGCCGCCAGGGCAT	1.754	-1.11115	No target
		ATAACGAATGCGCCCGACGC	0.916862	-1.32702	No target
		GCTCGTCAGCCGGCATATCC	-6.57695	0.788312	No target
		TACACTAGAAGGACAGTATT	2.24189	1.06277	Mismatch
		TTTCTCAATGCTCACGCTGT	4.40441	5.49801	Mismatch
		AAAGGCCAGGAACCGTAAAA	1.86094	-1.27904	Mismatch
		GACTTCGAATAGGGCGAATT	1.06545	-1.68482	Mismatch
		CGACTTCGAATAGGGCGAAT	1.71643	-1.24879	Mismatch
		TTGTAATACGACTTCGAATA	2.7719	-1.61618	Mismatch
		ATTGTAATACGACTTCGAAT	2.12661	-1.45942	Mismatch
		CGACAATCTATCGATTGTAT	1.36435	-1.50529	Mismatch
		GCGCAATCACGAATGAATAA	2.16821	-1.29542	Mismatch
		ATCACGAATGAATAACGGTT	1.70166	1.64281	Mismatch
		GAGTTTTTCTAAATCAGAAT	0.804833	-1.77305	Mismatch
		CTAAATCAGAATTGGTTAAT	1.28093	-0.837114	Mismatch
		ATAGGAGCATTGCATTTCCG	-0.198756	-1.33421	Mismatch
		AGCGAATAACAATTTCACAC	0.072725	-2.13817	Mismatch
		GAAGTCGTATTACAATTCAC	-0.606631	1.14854	Mismatch
		TGTTTTCCCGGGGATCGCAG	1.2098	0.463834	Targeted - Not Significant
		CCTGGAATGCTGTTTTCCCG	0.865737	-0.0172503	Targeted - Not Significant
		ACCTGGAATGCTGTTTTCCC	0.776564	0.482924	Targeted - Not Significant
		CAGGATATTCTTCTAATACC	0.683318	0.226536	Targeted - Not Significant
		ACAATATTTTCACCTGAATC	0.705874	0.324772	Targeted - Not Significant
		GAATCGAATGCAACCGGCGC	-0.660712	0.646551	Targeted - Not Significant
		ACGACTGAATCCGGTGAGAA	2.06301	-0.325659	Targeted - Not Significant
		ATTTCCCCTCGTCAAAAATA	0.956554	-0.0582097	Targeted - Not Significant
		TCCATAGGATGGCAAGATCC	1.31722	0.167027	Targeted - Not Significant
		ATGAAGGAGAAAACTCACCG	0.922292	-0.103616	Targeted - Not Significant
		AACTGCAATTTATTCATATC	0.270938	0.261335	Targeted - Not Significant
		TGGTCATGAGATTATCAAAA	1.5929	0.212094	Targeted - Not Significant
		CTACGGGGTCTGACGCTCAG	1.39905	0.140559	Targeted - Not Significant
		CAAACCACCGCTGGTAGCGG	0.914242	0.107312	Targeted - Not Significant
		AAACAAACCACCGCTGGTAG	0.682462	0.332681	Targeted - Not Significant
		AGAGTTGGTAGCTCTTGATC	0.1443	0.299351	Targeted - Not Significant
		TGGCAGCAGCCACTGGTAAC	-0.520033	-0.135298	Targeted - Not Significant
		TCGCCACTGGCAGCAGCCAC	-0.259569	0.313692	Targeted - Not Significant
		CCGTAAAAAGGCCGCGTTGC	0.18101	0.124401	Targeted - Not Significant
		AGCATAAAGTGTAAAGCCTG	-6.08198	0.241597	Targeted - Not Significant
		AAGCATAAAGTGTAAAGCCT	-5.3112	-0.990671	Targeted - Not Significant
		GAAGCATAAAGTGTAAAGCC	-8.06409	2.88832	Targeted - Not Significant
		ATTCCACACAACATACGAGC	-8.15316	2.87868	Targeted - Not Significant
		GCAGAATTCCAGCACACTGG	0.390131	0.374365	Targeted - Not Significant
		ATTACGCCAGCTGGCGAAAG	1.07798	-0.144312	Targeted - Not Significant
		TTGGGAAGGGCGATCGGTGC	-7.03292	1.05871	Targeted - Not Significant
		GTTGGGAAGGGCGATCGGTG	-4.471	0.747959	Targeted - Not Significant
		CAACTGTTGGGAAGGGCGAT	-8.18122	2.71612	Targeted - Not Significant
		GGCTGCGCAACTGTTGGGAA	-6.37219	1.07014	Targeted - Not Significant
		AGGCTGCGCAACTGTTGGGA	-8.0661	3.09091	Targeted - Not Significant
		ATAACGGCTCTCTCTTTTAT	-4.05268	0.354165	Targeted - Not Significant
		CATCCACAAACAGACGATAA	-0.148896	0.101016	Targeted - Not Significant
		GGGATCACCATCCGTCGCCC	-1.59413	-0.29616	Targeted - Not Significant
		GCAGACGTGCACTGGCCAGG	-3.67451	0.518755	Targeted - Not Significant
		AGCAGACGTGCACTGGCCAG	-3.10612	-0.234506	Targeted - Not Significant
		ATCTGACAGCAGACGTGCAC	-3.43888	-0.188074	Targeted - Not Significant
		CACCACCGGGTAAAGTTCAC	-2.17221	-0.333736	Targeted - Not Significant
		GCACCACCGGGTAAAGTTCA	-1.21208	0.200552	Targeted - Not Significant
		TCATCCCCGATATGCACCAC	-0.603873	0.201494	Targeted - Not Significant
		CGGCACACTGGCCATATCGG	-2.48633	0.0459436	Targeted - Not Significant
		GACCGGCACACTGGCCATAT	-3.59465	-0.245085	Targeted - Not Significant
		GATAACGGAGACCGGCACAC	-7.09082	1.27771	Targeted - Not Significant
		AGCCACTTCTTCCCCGATAA	0.20323	0.0616702	Targeted - Not Significant
		TTTTGATGTCATTTTCGCGG	-2.22184	0.352788	Targeted - Not Significant
		CGTTTTTGATGTCATTTTCG	-1.95071	-0.582379	Targeted - Not Significant
		TCCCCAGAACATCAGGTTAA	0.960973	-0.461307	Targeted - Not Significant
		CTTATATTCCCCAGAACATC	-0.982663	0.726938	Targeted - Not Significant
		CTTTCGTTTTATTTGATGCC	-7.62248	2.78665	Targeted - Not Significant
		CAAACAACAGATAAAACGAA	-6.87554	1.01171	Targeted - Not Significant
		GTGTTATGAGCCATATTCAA	0.779545	-0.253054	Targeted - Not Significant
		CTGATTTATATGGGTATAAA	0.96717	0.17106	Targeted - Not Significant
		CGCGATAATGTCGGGCAATC	0.335095	0.079304	Targeted - Not Significant
		GCGACAATCTATCGATTGTA	0.422195	-0.632985	Targeted - Not Significant
		TTACTCACCACTGCGATCCC	0.358161	0.00159006	Targeted - Not Significant
		CCCCGGGAAAACAGCATTCC	0.865979	-0.039562	Targeted - Not Significant
		CGCTGGCAGTGTTCCTGCGC	-1.70723	0.063311	Targeted - Not Significant
		TTGATGACGAGCGTAATGGC	1.08102	0.0196567	Targeted - Not Significant
		TGATAACCTTATTTTTGACG	1.23154	0.31391	Targeted - Not Significant
		ATAACCTTATTTTTGACGAG	0.718983	0.439947	Targeted - Not Significant
		TGGTTAATTGGTTGTAACAC	0.573918	0.181488	Targeted - Not Significant
		GCGACCGAGTTGCTCTTGCC	-0.737614	0.102334	Targeted - Not Significant
		AACTTCATTTTTAATTTAAA	-0.0375275	0.290475	Targeted - Not Significant
		GACCCCGTAGAAAAGATCAA	1.04227	-0.0201039	Targeted - Not Significant
		AAAAAAACCACCGCTACCAG	0.854303	0.340258	Targeted - Not Significant
		AAAACCACCGCTACCAGCGG	-0.324474	-0.534801	Targeted - Not Significant
		GGCGATAAGTCGTGTCTTAC	-0.722857	-1.04772	Targeted - Not Significant
		GGACTCAAGACGATAGTTAC	-3.57619	1.33295	Targeted - Not Significant
		AAGACGATAGTTACCGGATA	-0.929222	-0.607236	Targeted - Not Significant
		ACCGGATAAGGCGCAGCGGT	-7.66027	2.79188	Targeted - Not Significant
		CCGGATAAGGCGCAGCGGTC	-3.68892	0.351877	Targeted - Not Significant
		GGCGCAGCGGTCGGGCTGAA	-5.71841	1.2881	Targeted - Not Significant
		GCGCAGCGGTCGGGCTGAAC	-5.45558	0.184915	Targeted - Not Significant
		CGCAGCGGTCGGGCTGAACG	-5.46454	1.36531	Targeted - Not Significant
		GCAGCGGTCGGGCTGAACGG	-7.72756	2.42293	Targeted - Not Significant
		CAGCGGTCGGGCTGAACGGG	-5.17495	1.74888	Targeted - Not Significant
		TTCGTGCACACAGCCCAGCT	-4.53899	1.74929	Targeted - Not Significant
		CGGAACAGGAGAGCGCACGA	-5.91526	3.36907	Targeted - Not Significant
		AGCGCACGAGGGAGCTTCCA	0.972667	0.102411	Targeted - Not Significant
		GCGCACGAGGGAGCTTCCAG	0.79035	0.154015	Targeted - Not Significant
		AGCTTCCAGGGGGAAACGCC	-1.48617	0.494596	Targeted - Not Significant
		GGTATCTTTATAGTCCTGTC	-4.12751	1.91615	Targeted - Not Significant
		TTTTGTGATGCTCGTCAGGG	0.691236	0.548641	Targeted - Not Significant
		TGTGATGCTCGTCAGGGGGG	-3.51062	0.248301	Targeted - Not Significant
		CGCGGCCTTTTTACGGTTCC	0.586953	-0.676153	Targeted - Not Significant
		TGTGAGTTAGCTCACTCATT	-7.12591	2.24196	Targeted - Not Significant
		GCTCACTCATTAGGCACCCC	-7.87841	2.84942	Targeted - Not Significant
		GGCTTTACACTTTATGCTTC	-6.31548	0.420679	Targeted - Not Significant
		CTTCCGGCTCGTATGTTGTG	-7.83283	2.33307	Targeted - Not Significant
		GAGCTCGGATCCACTAGTAA	0.856714	0.481564	Targeted - Not Significant
		TCTGCAGATATCCATCACAC	0.281049	0.42348	Targeted - Not Significant
		GCAGATATCCATCACACTGG	0.430336	-0.0848904	Targeted - Not Significant
		TCGTTTTACAACGTCGTGAC	-1.66972	-0.987275	Targeted - Not Significant
		CAGCTGGCGTAATAGCGAAG	0.249285	-0.302632	Targeted - Not Significant
		GAGCCGTTATCGTCTGTTTG	-0.895257	-0.333792	Targeted - Not Significant
		AGTGATATTATTGACACGCC	-3.29504	0.788087	Targeted - Not Significant
		GCGACGGATGGTGATCCCCC	-3.40018	-0.0680916	Targeted - Not Significant
		AGTCTCCCGTGAACTTTACC	-2.48412	-0.676838	Targeted - Not Significant
		CTCCCGTGAACTTTACCCGG	-2.46099	0.274263	Targeted - Not Significant
		CTTTACCCGGTGGTGCATAT	-1.41258	0.735703	Targeted - Not Significant
		TTTACCCGGTGGTGCATATC	-0.54652	0.60992	Targeted - Not Significant
		TTACCCGGTGGTGCATATCG	-1.77507	0.806813	Targeted - Not Significant
		TGCATATCGGGGATGAAAGC	-1.56168	0.31842	Targeted - Not Significant
		GCGCATGATGACCACCGATA	-1.64728	0.202531	Targeted - Not Significant
		CACCGATATGGCCAGTGTGC	-3.33666	0.333494	Targeted - Not Significant
		AGTGTGCCGGTCTCCGTTAT	-7.91438	2.74153	Targeted - Not Significant
		TGTGCCGGTCTCCGTTATCG	-7.94525	2.89977	Targeted - Not Significant
		CTCCGTTATCGGGGAAGAAG	-0.6154	-0.0249467	Targeted - Not Significant
		ACGCCATTAACCTGATGTTC	-2.54646	-0.0386831	Targeted - Not Significant
		CGCCATTAACCTGATGTTCT	-2.42579	-0.514461	Targeted - Not Significant
		GCCATTAACCTGATGTTCTG	-3.33037	-1.18758	Targeted - Not Significant
		CAGGCATCAAATAAAACGAA	-4.26385	-1.99272	Targeted - Not Significant
		GAAAGGCTCAGTCGAAAGAC	-1.89668	0.190888	Targeted - Not Significant
		AAAGGCTCAGTCGAAAGACT	-7.044	1.62865	Targeted - Not Significant
		TCGTTTTATCTGTTGTTTGT	-7.4012	1.76291	Targeted - Not Significant
		GCTCTCTACTAGAGTCACAC	-0.150672	0.641881	Targeted - Not Significant
		GAGTCACACTGGCTCACCTT	0.868648	-0.290844	Targeted - Not Significant
		ACACTGGCTCACCTTCGGGT	0.00156202	-0.517301	Targeted - Not Significant
		AGAGATTTTGAGACACAACG	1.21191	1.66031	Targeted - Significant
		AAGACGTTTCCCGTTGAATA	2.39513	2.201	Targeted - Significant
		TCCATGTTGGAATTTAATCG	3.80811	3.27434	Targeted - Significant
		ATATAAATCAGCATCCATGT	2.31206	2.92294	Targeted - Significant
		AGAAACAACTCTGGCGCATC	2.1386	3.65976	Targeted - Significant
		CAGAAACAACTCTGGCGCAT	1.63967	4.24818	Targeted - Significant
		CCATGTTTCAGAAACAACTC	3.04113	3.63237	Targeted - Significant
		CATCTCATCTGTAACATCAT	1.33598	0.913783	Targeted - Significant
		AAATGCTTGATGGTCGGAAG	2.29976	3.3677	Targeted - Significant
		CGGATAAAATGCTTGATGGT	3.66299	4.93163	Targeted - Significant
		AGTACGGATAAAATGCTTGA	2.95331	5.49338	Targeted - Significant
		ACCATGCATCATCAGGAGTA	2.70236	3.35683	Targeted - Significant
		GTGAGTAACCATGCATCATC	0.0482159	1.23797	Targeted - Significant
		TACCTGGAATGCTGTTTTCC	1.32006	1.1979	Targeted - Significant
		AAACAGGAATCGAATGCAAC	2.7001	4.4174	Targeted - Significant
		TTAAAAGGACAATTACAAAC	1.11913	1.39288	Targeted - Significant
		AATACGCGATCGCTGTTAAA	2.06863	4.22643	Targeted - Significant
		TCTTTCCAGACTTGTTCAAC	1.8539	2.31982	Targeted - Significant
		CCATGAGTGACGACTGAATC	1.15854	0.940217	Targeted - Significant
		GGATGGCAAGATCCTGGTAT	0.835715	2.36063	Targeted - Significant
		ACCGAGGCAGTTCCATAGGA	2.33686	4.22988	Targeted - Significant
		ACTCACCGAGGCAGTTCCAT	2.44183	4.73624	Targeted - Significant
		AAAAGCCGTTTCTGTAATGA	3.42376	3.86744	Targeted - Significant
		ACACTATTCTCAGAATGACT	3.27958	3.90724	Targeted - Significant
		GACGCCGGGCAAGAGCAACT	1.49913	4.75717	Targeted - Significant
		AAGCATCCCGTATTGACGCC	1.70227	2.65098	Targeted - Significant
		AAAGCATCCCGTATTGACGC	0.934365	1.32971	Targeted - Significant
		GCTATAAAAGGTTGAATAAG	0.625286	0.944087	Targeted - Significant
		TACGACGTTTAGGCTATAAA	2.45088	2.76901	Targeted - Significant
		AATGCTCCTATACGACGTTT	2.65343	4.87841	Targeted - Significant
		ATCTCAGCGATCTGTCTCCG	1.0975	0.889495	Targeted - Significant
		TTACCAATGCTTAATCAGTG	1.84585	0.948816	Targeted - Significant
		AAAGTATATATGAGTAAACT	1.79001	4.48655	Targeted - Significant
		AAACTCACGTTAAGGGATTT	3.07114	3.94021	Targeted - Significant
		GGAACGAAAACTCACGTTAA	0.51962	2.34299	Targeted - Significant
		TGGAACGAAAACTCACGTTA	3.12193	3.18104	Targeted - Significant
		ATCCTTTGATCTTTTCTACG	3.00009	2.9993	Targeted - Significant
		GATCCTTTGATCTTTTCTAC	0.271824	1.44809	Targeted - Significant
		AGATCCTTTGATCTTTTCTA	1.86255	1.25531	Targeted - Significant
		CAGATTACGCGCAGAAAAAA	1.10189	1.28592	Targeted - Significant
		TCCGGCAAACAAACCACCGC	0.825134	1.46824	Targeted - Significant
		GTTACCTTCGGAAAAAGAGT	2.98769	5.20749	Targeted - Significant
		CTGCTGAAGCCAGTTACCTT	3.37815	5.29823	Targeted - Significant
		CTAACTACGGCTACACTAGA	1.36005	-1.12173	Targeted - Significant
		TTGAAGTGGTGGCCTAACTA	4.60549	6.11638	Targeted - Significant
		CTACAGAGTTCTTGAAGTGG	1.63268	1.08612	Targeted - Significant
		GTGCTACAGAGTTCTTGAAG	1.83439	3.46832	Targeted - Significant
		AGCAGAGCGAGGTATGTAGG	1.644	3.75172	Targeted - Significant
		ATTAGCAGAGCGAGGTATGT	3.49009	6.61563	Targeted - Significant
		GTAACAGGATTAGCAGAGCG	0.898148	2.0798	Targeted - Significant
		AAGACACGACTTATCGCCAC	3.12928	5.04413	Targeted - Significant
		CTATCGTCTTGAGTCCAACC	-2.81015	2.84314	Targeted - Significant
		CCCGACCGCTGCGCCTTATC	-1.12916	0.962462	Targeted - Significant
		TAGGTCGTTCGCTCCAAGCT	4.03	5.66341	Targeted - Significant
		GTAGGTCGTTCGCTCCAAGC	-4.89963	3.54627	Targeted - Significant
		TAGGTATCTCAGTTCGGTGT	4.13189	5.55201	Targeted - Significant
		ACGCTGTAGGTATCTCAGTT	2.94971	3.89737	Targeted - Significant
		CTTTCTCCCTTCGGGAAGCG	1.71879	0.463574	Targeted - Significant
		CTGTCCGCCTTTCTCCCTTC	3.56081	3.98851	Targeted - Significant
		CCTGTCCGCCTTTCTCCCTT	2.17652	1.98523	Targeted - Significant
		GTTCCGACCCTGCCGCTTAC	0.718333	3.19584	Targeted - Significant
		AGATACCAGGCGTTTCCCCC	-2.69507	1.68054	Targeted - Significant
		GACAGGACTATAAAGATACC	-3.55632	2.97374	Targeted - Significant
		CAGAGGTGGCGAAACCCGAC	-3.75101	2.31233	Targeted - Significant
		ATCGACGCTCAAGTCAGAGG	2.09286	4.06503	Targeted - Significant
		AAAATCGACGCTCAAGTCAG	1.43786	1.51742	Targeted - Significant
		CGTTGCTGGCGTTTTTCCAT	2.23478	4.54375	Targeted - Significant
		TAAATAGCTTGGCGTAATCA	4.49066	4.97856	Targeted - Significant
		ATAGTGTCACCTAAATAGCT	2.72354	5.145	Targeted - Significant
		GTTACTAGTGGATCCGAGCT	3.21307	5.57303	Targeted - Significant
		ACACTGGCGGCCGTTACTAG	3.74518	5.95155	Targeted - Significant
		TCTGCAGAATTCCAGCACAC	1.22942	2.20255	Targeted - Significant
		TCGAGCGGCCGCCAGTGTGA	3.6195	4.92079	Targeted - Significant
		CCTCTAGATGCATGCTCGAG	2.30848	3.74894	Targeted - Significant
		GTCACGACGTTGTAAAACGA	2.73348	5.42011	Targeted - Significant
		GATTAAGTTGGGTAACGCCA	2.15665	3.78184	Targeted - Significant
		CGATTAAGTTGGGTAACGCC	2.03078	2.56133	Targeted - Significant
		TGCTGCAAGGCGATTAAGTT	1.09854	-1.35986	Targeted - Significant
		GTGCTGCAAGGCGATTAAGT	2.72013	5.82008	Targeted - Significant
		CGAAAGGGGGATGTGCTGCA	3.75584	4.77634	Targeted - Significant
		TTACGCCAGCTGGCGAAAGG	1.88638	0.733495	Targeted - Significant
		TATTACGCCAGCTGGCGAAA	3.76914	3.85688	Targeted - Significant
		CTATTACGCCAGCTGGCGAA	2.87361	3.67478	Targeted - Significant
		CTCTTCGCTATTACGCCAGC	2.73531	4.89502	Targeted - Significant
		GTATAGGCTGCGCAACTGTT	-0.89116	2.84524	Targeted - Significant
		CGTATAGGCTGCGCAACTGT	2.37526	4.53652	Targeted - Significant
		CCTTAAACTGCCGTACGTAT	4.05187	5.5864	Targeted - Significant
		CAGCAGACGTGCACTGGCCA	0.635678	-1.45227	Targeted - Significant
		ACAGCAGACGTGCACTGGCC	0.284786	-1.51788	Targeted - Significant
		CATCCCCGATATGCACCACC	-1.16914	0.857462	Targeted - Significant
		TCTTCCCCGATAACGGAGAC	1.40179	-0.7441	Targeted - Significant
		CGTTTATCTGATTTTTGTAA	3.96646	4.43505	Targeted - Significant
		CTTACATAAACAGTAATACA	2.3192	3.0471	Targeted - Significant
		TTACATAAACAGTAATACAA	2.50648	3.86666	Targeted - Significant
		TACATAAACAGTAATACAAG	2.08763	3.61965	Targeted - Significant
		TGTTATGAGCCATATTCAAC	2.22734	3.49257	Targeted - Significant
		AACGGGAAACGTCTTGCTCG	1.92354	4.61882	Targeted - Significant
		GCCGCGATTAAATTCCAACA	0.830507	2.24027	Targeted - Significant
		AACATGGATGCTGATTTATA	3.68867	4.63417	Targeted - Significant
		ACATGGATGCTGATTTATAT	3.2313	5.39012	Targeted - Significant
		TGATTTATATGGGTATAAAT	3.38907	5.5245	Targeted - Significant
		AAATGGGCTCGCGATAATGT	3.16485	4.04669	Targeted - Significant
		AATGGGCTCGCGATAATGTC	0.492055	1.20571	Targeted - Significant
		CCAGAGTTGTTTCTGAAACA	4.03607	4.28616	Targeted - Significant
		TTGTTTCTGAAACATGGCAA	2.04285	-0.658956	Targeted - Significant
		CAATGATGTTACAGATGAGA	3.96173	6.18448	Targeted - Significant
		ATGAGATGGTCAGACTAAAC	1.44541	3.03474	Targeted - Significant
		GGTCAGACTAAACTGGCTGA	0.447977	2.5734	Targeted - Significant
		TCCGTACTCCTGATGATGCA	2.68719	2.64067	Targeted - Significant
		TACTCACCACTGCGATCCCC	1.19237	0.734884	Targeted - Significant
		TTAGAAGAATATCCTGATTC	3.90608	4.21548	Targeted - Significant
		TGAAAATATTGTTGATGCGC	2.74643	5.69132	Targeted - Significant
		TCGCGTATTTCGTCTCGCTC	1.88764	2.28273	Targeted - Significant
		GATTTTGATGACGAGCGTAA	3.5337	5.58446	Targeted - Significant
		GCTGGCCTGTTGAACAAGTC	0.0192039	-0.748801	Targeted - Significant
		TAAGCTTTTGCCATTCTCAC	1.25465	-0.888351	Targeted - Significant
		CCGGATTCAGTCGTCACTCA	2.58025	3.76807	Targeted - Significant
		GATAACCTTATTTTTGACGA	-0.000208402	0.752057	Targeted - Significant
		TTTGACGAGGGGAAATTAAT	3.38635	3.5503	Targeted - Significant
		TTAATAGGTTGTATTGATGT	3.06912	3.45459	Targeted - Significant
		TGTATTGATGTTGGACGAGT	3.50482	5.75301	Targeted - Significant
		CGGAATCGCAGACCGATACC	0.359524	-0.665821	Targeted - Significant
		ACCAGGATCTTGCCATCCTA	1.11283	1.2722	Targeted - Significant
		GCCATCCTATGGAACTGCCT	0.561494	1.05191	Targeted - Significant
		TTTCTCCTTCATTACAGAAA	3.26449	3.02359	Targeted - Significant
		AAACGGCTTTTTCAAAAATA	2.42487	2.30342	Targeted - Significant
		CATTCTGAGAATAGTGTATG	2.424	0.611467	Targeted - Significant
		GCTCTTGCCCGGCGTCAATA	0.907689	1.37342	Targeted - Significant
		CTCTTGCCCGGCGTCAATAC	2.30602	3.31653	Targeted - Significant
		TTATAGCCTAAACGTCGTAT	3.05318	2.45707	Targeted - Significant
		AGCATTTCTAAACGTCGTAT	0.935297	0.896427	Targeted - Significant
		CGGAGACAGATCGCTGAGAT	1.24355	-0.60959	Targeted - Significant
		GTGCCTCACTGATTAAGCAT	2.08343	3.25003	Targeted - Significant
		TTTTTAATTTAAAAGGATCT	1.1687	1.64261	Targeted - Significant
		ACCAGCGGTGGTTTGTTTGC	2.56181	4.82096	Targeted - Significant
		GCTACCAACTCTTTTTCCGA	2.4952	3.7863	Targeted - Significant
		ACTCTTTTTCCGAAGGTAAC	2.62889	3.95039	Targeted - Significant
		CTTCTAGTGTAGCCGTAGTT	3.86637	5.28905	Targeted - Significant
		TCTGCTAATCCTGTTACCAG	4.08196	4.90644	Targeted - Significant
		TTACCAGTGGCTGCTGCCAG	-1.17027	2.9724	Targeted - Significant
		GCGATAAGTCGTGTCTTACC	1.99083	3.89444	Targeted - Significant
		TAAGTCGTGTCTTACCGGGT	0.677257	1.90621	Targeted - Significant
		AGTTACCGGATAAGGCGCAG	-4.39122	3.85812	Targeted - Significant
		GAAAGCGCCACGCTTCCCGA	-0.0921397	-1.67728	Targeted - Significant
		AAAGCGCCACGCTTCCCGAA	2.41099	3.59235	Targeted - Significant
		CACGCTTCCCGAAGGGAGAA	4.22871	4.45162	Targeted - Significant
		GCTTCCCGAAGGGAGAAAGG	2.01481	1.24067	Targeted - Significant
		CCGAAGGGAGAAAGGCGGAC	1.65941	2.78272	Targeted - Significant
		GAGAAAGGCGGACAGGTATC	1.36852	3.62065	Targeted - Significant
		GCGGACAGGTATCCGGTAAG	1.04562	3.16828	Targeted - Significant
		ACAGGTATCCGGTAAGCGGC	2.05268	4.25589	Targeted - Significant
		CAGGTATCCGGTAAGCGGCA	2.74446	4.548	Targeted - Significant
		TATCCGGTAAGCGGCAGGGT	1.22762	1.95097	Targeted - Significant
		GTAAGCGGCAGGGTCGGAAC	0.879705	3.45505	Targeted - Significant
		TCGGAACAGGAGAGCGCACG	-3.83161	4.52206	Targeted - Significant
		GAGCGCACGAGGGAGCTTCC	1.87734	3.79146	Targeted - Significant
		CGCACGAGGGAGCTTCCAGG	0.745456	0.648245	Targeted - Significant
		TGGTATCTTTATAGTCCTGT	-2.57765	3.29927	Targeted - Significant
		CGATTTTTGTGATGCTCGTC	1.38608	0.985237	Targeted - Significant
		GATTTTTGTGATGCTCGTCA	2.36995	4.02689	Targeted - Significant
		ATTTTTGTGATGCTCGTCAG	-0.190291	2.0519	Targeted - Significant
		TTTTTGTGATGCTCGTCAGG	1.65306	3.85771	Targeted - Significant
		CGTCAGGGGGGCGGAGCCTA	-2.02704	2.50978	Targeted - Significant
		ATGGAAAAACGCCAGCAACG	1.36742	2.28069	Targeted - Significant
		CCAGCAACGCGGCCTTTTTA	3.14453	3.48244	Targeted - Significant
		ATGATTACGCCAAGCTATTT	3.93994	6.14511	Targeted - Significant
		CTCAAGCTATGCATCAAGCT	2.95822	5.46697	Targeted - Significant
		ATCAAGCTTGGTACCGAGCT	1.24729	1.40914	Targeted - Significant
		AGTAACGGCCGCCAGTGTGC	-0.863666	2.66719	Targeted - Significant
		CCGCTCGAGCATGCATCTAG	1.33903	0.794354	Targeted - Significant
		CGCTCGAGCATGCATCTAGA	1.54916	3.07317	Targeted - Significant
		CGTTTTACAACGTCGTGACT	2.81825	5.57134	Targeted - Significant
		CGTCGTGACTGGGAAAACCC	0.869029	1.27353	Targeted - Significant
		CACATCCCCCTTTCGCCAGC	1.89332	3.43808	Targeted - Significant
		AGTTGCGCAGCCTATACGTA	2.78899	3.89816	Targeted - Significant
		CCTATACGTACGGCAGTTTA	3.94428	4.8118	Targeted - Significant
		GAGTGATATTATTGACACGC	1.65394	5.2799	Targeted - Significant
		GTGATATTATTGACACGCCG	0.517875	3.63354	Targeted - Significant
		TTATTGACACGCCGGGGCGA	-0.494118	1.49732	Targeted - Significant
		TGACACGCCGGGGCGACGGA	-0.0106826	0.910257	Targeted - Significant
		CTGATGTTCTGGGGAATATA	3.56357	3.79495	Targeted - Significant
		AAATCAGATAAACGTGTTTG	3.02991	3.69055	Targeted - Significant
		TCAGATAAACGTGTTTGAGG	4.65045	4.83345	Targeted - Significant
		GGAGGTTTCTCTGTTAATCC	2.87272	5.07276	Targeted - Significant
		AGTCACACTGGCTCACCTTC	0.33078	0.881155	Targeted - Significant
		CACACTGGCTCACCTTCGGG	2.17007	-1.21305	Targeted - Significant

[truncated: 31 more sheets: Figure 4D, Figure 4E, Figure 5, Figure 6A, Figure 6B, Figure 6C, Figure 6D, Figure 6E, Figure 6F, Figure 8A, Figure 8B, Figure 8C, Figure 8D, Figure 8E, Figure 8F, Figure 8G, Figure 8H, Figure 9B, Supplementary Figure 1, Supplementary Figure 4A …]
